# Supplementary material for: Deep data mining reveals variable abundance and distribution of microbial reproductive manipulators within and among diverse host species
Source: PLoS One. 2023 Jul 11;18(7):e0288261. doi: 10.1371/journal.pone.0288261 (PMC10335654; doi:10.1371/journal.pone.0288261)
Supplement: S1 Data — (XLS) [file pone.0288261.s001.xls]

Supplementary File S1. Summary statistics for arthropod samples positive for symbiont infection. If multiple references within a symbiont clade led to a positive infection classification, we report the reference with the highest breadth of coverage.
SRS	host_species_taxa_id	host_species	host_order_taxa_id	order	reference	reference_accession	breadth_of_coverage	estimated_depth_of_coverage
ERS1741355	1172129	Eurytoma adleriae	7399	Hymenoptera	arsenophonus1	GCF_000429565.1_ASM42956v1_genomic.fna.cmb	0.980952381	2.006621082
ERS1741374	261815	Eurytoma brunniventris	7399	Hymenoptera	arsenophonus1	GCF_000429565.1_ASM42956v1_genomic.fna.cmb	0.980952381	11.49604627
ERS1741423	591002	Ormyrus nitidulus	7399	Hymenoptera	arsenophonus1	GCF_000429565.1_ASM42956v1_genomic.fna.cmb	0.978231293	12.14000798
SRS1174958	1681221	Mycopsylla proxima	7524	Hemiptera	arsenophonus3	GCF_000757905.1_ASM75790v1_genomic.fna.cmb	0.950930626	1.899874503
SRS1494407	7460	Apis mellifera	7399	Hymenoptera	arsenophonus3	GCF_000757905.1_ASM75790v1_genomic.fna.cmb	0.959390863	5.582337465
SRS2212653	7460	Apis mellifera	7399	Hymenoptera	arsenophonus3	GCF_000757905.1_ASM75790v1_genomic.fna.cmb	0.925549915	1.698291615
SRS2249329	310433	Solenopsis substituta	7399	Hymenoptera	arsenophonus3	GCF_000757905.1_ASM75790v1_genomic.fna.cmb	0.937394247	1.667187341
SRS2256149	615297	Pheidole oxyops	7399	Hymenoptera	arsenophonus3	GCF_000757905.1_ASM75790v1_genomic.fna.cmb	0.962774958	22.98387501
SRS2696180	7461	Apis cerana	7399	Hymenoptera	arsenophonus3	GCF_000757905.1_ASM75790v1_genomic.fna.cmb	0.962774958	145.7138729
SRS4997545.purg	2201512	Bibasis iluska	7088	Lepidoptera	rickettsia8	GCF_000284155.1_ASM28415v1_genomic.fna.cmb	1	1.477278429
ERS1117694	1834408	Ceroptres masudai	7399	Hymenoptera	rickettsia8	GCF_000284155.1_ASM28415v1_genomic.fna.cmb	0.988679245	21.20194313
ERS1117695	1834408	Ceroptres masudai	7399	Hymenoptera	rickettsia8	GCF_000284155.1_ASM28415v1_genomic.fna.cmb	0.988679245	20.86983929
ERS3712284	62324	Anopheles funestus	7147	Diptera	rickettsia61	GCF_000283955.1_ASM28395v1_genomic.fna.cmb	1	1264.224388
ERS4216079	355587	Nesidiocoris tenuis	7524	Hemiptera	rickettsia19	GCF_000018245.1_ASM1824v1_genomic.fna.cmb	0.996732026	23.97008725
SRS1171577	1776463	Bembidion sp. 'Desert Spotted'	7041	Coleoptera	rickettsia15	GCF_000018205.1_ASM1820v1_genomic.fna.cmb	0.995951417	5.09601969
SRS1171581	447293	Bembidion lapponicum	7041	Coleoptera	rickettsia38	GCF_002285905.1_ASM228590v1_genomic.fna.cmb	0.992753623	36.84501303
SRS1284121	1719211	Columbicola hoogstraali	85819	Phthiraptera	rickettsia38	GCF_002285905.1_ASM228590v1_genomic.fna.cmb	0.996376812	92.15750646
SRS1717668	1886648	Ecitophya simulans	7041	Coleoptera	rickettsia5	GCF_000012145.1_ASM1214v1_genomic.fna.cmb	0.927672956	25.14580649
SRS1730125	76206	Graphium doson	7088	Lepidoptera	rickettsia38	GCF_002285905.1_ASM228590v1_genomic.fna.cmb	0.992753623	287.5149079
SRS1844372	236531	Degeeriella rufa	85819	Phthiraptera	rickettsia38	GCF_002285905.1_ASM228590v1_genomic.fna.cmb	0.996376812	129.3048463
SRS1915497	1891344	Stiretrus anchorago	7524	Hemiptera	rickettsia7	GCF_000012385.1_ASM1238v1_genomic.fna.cmb	1	259.0816899
SRS1958665	1945757	Lionepha lindrothellus	7041	Coleoptera	rickettsia38	GCF_002285905.1_ASM228590v1_genomic.fna.cmb	0.942028986	13.84578555
SRS1958667	1945762	Bembidion obscuripenne	7041	Coleoptera	rickettsia34	GCF_002078315.1_ASM207831v1_genomic.fna.cmb	0.987341772	28.00587064
SRS1958668	1166901	Bembidion clemens	7041	Coleoptera	rickettsia38	GCF_002285905.1_ASM228590v1_genomic.fna.cmb	0.920289855	6.056786576
SRS1958675	1166821	Bembidion flohri	7041	Coleoptera	rickettsia38	GCF_002285905.1_ASM228590v1_genomic.fna.cmb	0.996376812	29.75363154
SRS1981233	1919235	Ecitomorpha arachnoides	7041	Coleoptera	rickettsia9	GCF_000014345.1_ASM1434v1_genomic.fna.cmb	1	38.83250932
SRS1997406	41112	Oryzaephilus surinamensis	7041	Coleoptera	rickettsia38	GCF_002285905.1_ASM228590v1_genomic.fna.cmb	0.981884058	3.732766437
SRS2013546	908931	Proechinophthirus fluctus	85819	Phthiraptera	rickettsia61	GCF_000283955.1_ASM28395v1_genomic.fna.cmb	1	17.72512429
SRS2108681	235516	Pogonus chalceus	7041	Coleoptera	rickettsia38	GCF_002285905.1_ASM228590v1_genomic.fna.cmb	0.960144928	30.43213203
SRS2108682	235516	Pogonus chalceus	7041	Coleoptera	rickettsia38	GCF_002285905.1_ASM228590v1_genomic.fna.cmb	0.963768116	50.62603709
SRS2108683	235516	Pogonus chalceus	7041	Coleoptera	rickettsia38	GCF_002285905.1_ASM228590v1_genomic.fna.cmb	0.952898551	5.957647441
SRS2108685	235516	Pogonus chalceus	7041	Coleoptera	rickettsia38	GCF_002285905.1_ASM228590v1_genomic.fna.cmb	0.952898551	3.344133038
SRS2256147	1981044	Eriopis connexa	7041	Coleoptera	rickettsia2	GCF_000283995.1_ASM28399v1_genomic.fna.cmb	1	2.457661489
SRS2393693	76196	Papilio protenor	7088	Lepidoptera	rickettsia8	GCF_000284155.1_ASM28415v1_genomic.fna.cmb	0.977358491	1.169857978
SRS2393696	76196	Papilio protenor	7088	Lepidoptera	rickettsia8	GCF_000284155.1_ASM28415v1_genomic.fna.cmb	0.969811321	1.229886209
SRS2393717	76196	Papilio protenor	7088	Lepidoptera	rickettsia2	GCF_000283995.1_ASM28399v1_genomic.fna.cmb	0.992248062	3.037098247
SRS2395190	417401	Pyrocoelia pectoralis	7041	Coleoptera	rickettsia5	GCF_000012145.1_ASM1214v1_genomic.fna.cmb	0.933962264	3.909578892
SRS2415279	2015916	Sceptobius lativentris	7041	Coleoptera	rickettsia8	GCF_000284155.1_ASM28415v1_genomic.fna.cmb	0.988679245	1.16767502
SRS2569624	88501	Lasioglossum albipes	7399	Hymenoptera	rickettsia7	GCF_000012385.1_ASM1238v1_genomic.fna.cmb	1	1.419258302
SRS2569638	88501	Lasioglossum albipes	7399	Hymenoptera	rickettsia7	GCF_000012385.1_ASM1238v1_genomic.fna.cmb	1	23.97492509
SRS2569649	88501	Lasioglossum albipes	7399	Hymenoptera	rickettsia7	GCF_000012385.1_ASM1238v1_genomic.fna.cmb	1	2.824822151
SRS2573629	7038	Bemisia tabaci	7524	Hemiptera	rickettsia38	GCF_002285905.1_ASM228590v1_genomic.fna.cmb	1	186.2421881
SRS2573630	7038	Bemisia tabaci	7524	Hemiptera	rickettsia38	GCF_002285905.1_ASM228590v1_genomic.fna.cmb	1	74.04533033
SRS291011	32264	Tetranychus urticae	83136	Trombidiformes	rickettsia7	GCF_000012385.1_ASM1238v1_genomic.fna.cmb	0.967213115	68.29681601
SRS291013	32264	Tetranychus urticae	83136	Trombidiformes	rickettsia38	GCF_002285905.1_ASM228590v1_genomic.fna.cmb	0.996376812	6.879486558
SRS291014	32264	Tetranychus urticae	83136	Trombidiformes	rickettsia38	GCF_002285905.1_ASM228590v1_genomic.fna.cmb	0.996376812	5.941461667
SRS3073273	2127003	Tuxedo elongatus	7524	Hemiptera	rickettsia7	GCF_000012385.1_ASM1238v1_genomic.fna.cmb	0.990163934	4.467934584
SRS3995887	350094	Omalisus fontisbellaquei	7041	Coleoptera	rickettsia31	GCF_000237845.1_ASM23784v1_genomic.fna.cmb	1	13.5359571
SRS4317822	2511114	Bembidion nr. transversale OSAC:DRMaddison DNA5433	7041	Coleoptera	rickettsia19	GCF_000018245.1_ASM1824v1_genomic.fna.cmb	0.986928105	24.93609384
SRS4317827	2511113	Bembidion nr. transversale OSAC:DRMaddison DNA5428	7041	Coleoptera	rickettsia19	GCF_000018245.1_ASM1824v1_genomic.fna.cmb	0.993464052	59.85122991
SRS4317834	2137349	Bembidion lividulum	7041	Coleoptera	rickettsia38	GCF_002285905.1_ASM228590v1_genomic.fna.cmb	0.923913043	1.511384605
SRS4317841	2511111	Bembidion nr. transversale OSAC:DRMaddison DNA2544	7041	Coleoptera	rickettsia19	GCF_000018245.1_ASM1824v1_genomic.fna.cmb	0.960784314	26.19064998
SRS4341891	110796	Papilio clytia	7088	Lepidoptera	rickettsia8	GCF_000284155.1_ASM28415v1_genomic.fna.cmb	1	3.629596886
SRS469257	7029	Acyrthosiphon pisum	7524	Hemiptera	rickettsia19	GCF_000018245.1_ASM1824v1_genomic.fna.cmb	0.937908497	2.539382083
SRS472059	7029	Acyrthosiphon pisum	7524	Hemiptera	rickettsia34	GCF_002078315.1_ASM207831v1_genomic.fna.cmb	0.911392405	1.327518372
SRS472061	7029	Acyrthosiphon pisum	7524	Hemiptera	rickettsia34	GCF_002078315.1_ASM207831v1_genomic.fna.cmb	0.930379747	1.860306862
SRS472062	7029	Acyrthosiphon pisum	7524	Hemiptera	rickettsia7	GCF_000012385.1_ASM1238v1_genomic.fna.cmb	0.931147541	4.243175708
SRS472063	7029	Acyrthosiphon pisum	7524	Hemiptera	rickettsia34	GCF_002078315.1_ASM207831v1_genomic.fna.cmb	0.920886076	4.704557075
SRS472066	7029	Acyrthosiphon pisum	7524	Hemiptera	rickettsia7	GCF_000012385.1_ASM1238v1_genomic.fna.cmb	0.940983607	5.605934294
SRS5417522	2211229	Sertania guttata	7088	Lepidoptera	rickettsia8	GCF_000284155.1_ASM28415v1_genomic.fna.cmb	0.988679245	1.066807832
SRS5864125	6859	Androctonus mauritanicus	6855	Scorpiones	rickettsia9	GCF_000014345.1_ASM1434v1_genomic.fna.cmb	1	142.7744486
SRS806045	1577624	Eutreta diana	7147	Diptera	rickettsia34	GCF_002078315.1_ASM207831v1_genomic.fna.cmb	0.949367089	7.911407389
SRS943432	454923	Diachasma alloeum	7399	Hymenoptera	rickettsia34	GCF_002078315.1_ASM207831v1_genomic.fna.cmb	0.92721519	867.5804521
SRS2923620.purg	1987643	Megaselia nigra	7147	Diptera	spriplasma27	GCF_001274875.1_ASM127487v1_genomic.fna.cmb	0.920792079	1.198365731
SRS4997850.purg	2585920	Pyrrhopyge amythaon	7088	Lepidoptera	spriplasma27	GCF_001274875.1_ASM127487v1_genomic.fna.cmb	0.930693069	2.317398903
SRS4997862.purg	2585947	Pyrrhopyge sergius	7088	Lepidoptera	spriplasma27	GCF_001274875.1_ASM127487v1_genomic.fna.cmb	0.95379538	15.34254018
SRS4997892.purg	2585927	Pyrrhopyge cressoni	7088	Lepidoptera	spriplasma27	GCF_001274875.1_ASM127487v1_genomic.fna.cmb	0.943894389	3.94093536
SRS4997923.purg	2585899	Mysoria xanthippe	7088	Lepidoptera	spriplasma27	GCF_001274875.1_ASM127487v1_genomic.fna.cmb	0.97689769	21.12121334
SRS4997939.purg	2585946	Pyrrhopyge schausi	7088	Lepidoptera	spriplasma27	GCF_001274875.1_ASM127487v1_genomic.fna.cmb	0.95709571	2.750420089
ERS1076019	33419	Heliconius numata	7088	Lepidoptera	spriplasma22	GCF_002865545.1_ASM286554v1_genomic.fna.cmb	0.944134078	9.893271185
ERS1741394	1507335	Bootanomyia dorsalis	7399	Hymenoptera	spriplasma27	GCF_001274875.1_ASM127487v1_genomic.fna.cmb	0.97689769	4.772544578
ERS1741396	311874	Megastigmus stigmatizans	7399	Hymenoptera	spriplasma27	GCF_001274875.1_ASM127487v1_genomic.fna.cmb	0.96369637	2.716529162
ERS1741397	311874	Megastigmus stigmatizans	7399	Hymenoptera	spriplasma24	GCF_003339775.1_ASM333977v1_genomic.fna.cmb	0.90052356	1.026363063
ERS1741400	311874	Megastigmus stigmatizans	7399	Hymenoptera	spriplasma27	GCF_001274875.1_ASM127487v1_genomic.fna.cmb	0.9669967	2.784109951
ERS1741403	311874	Megastigmus stigmatizans	7399	Hymenoptera	spriplasma27	GCF_001274875.1_ASM127487v1_genomic.fna.cmb	0.920792079	1.275095218
ERS1741425	591002	Ormyrus nitidulus	7399	Hymenoptera	spriplasma27	GCF_001274875.1_ASM127487v1_genomic.fna.cmb	0.97029703	1.828416287
ERS235659	33424	Heliconius cydno	7088	Lepidoptera	spriplasma22	GCF_002865545.1_ASM286554v1_genomic.fna.cmb	0.905027933	14.48492851
ERS977695	34740	Heliconius melpomene	7088	Lepidoptera	spriplasma22	GCF_002865545.1_ASM286554v1_genomic.fna.cmb	0.960893855	71.73927828
ERS977704	34740	Heliconius melpomene	7088	Lepidoptera	spriplasma22	GCF_002865545.1_ASM286554v1_genomic.fna.cmb	0.916201117	9.107077658
ERS977712	33419	Heliconius numata	7088	Lepidoptera	spriplasma22	GCF_002865545.1_ASM286554v1_genomic.fna.cmb	0.94972067	11.50754189
SRS1494403	7460	Apis mellifera	7399	Hymenoptera	spriplasma27	GCF_001274875.1_ASM127487v1_genomic.fna.cmb	0.95049505	5.659438063
SRS1494411	7460	Apis mellifera	7399	Hymenoptera	spriplasma27	GCF_001274875.1_ASM127487v1_genomic.fna.cmb	0.920792079	3.111186595
SRS1494413	7460	Apis mellifera	7399	Hymenoptera	spriplasma27	GCF_001274875.1_ASM127487v1_genomic.fna.cmb	0.97029703	75.81950061
SRS1494577	7460	Apis mellifera	7399	Hymenoptera	spriplasma27	GCF_001274875.1_ASM127487v1_genomic.fna.cmb	0.937293729	4.437685486
SRS1494578	7460	Apis mellifera	7399	Hymenoptera	spriplasma27	GCF_001274875.1_ASM127487v1_genomic.fna.cmb	0.924092409	2.365915499
SRS1494579	7460	Apis mellifera	7399	Hymenoptera	spriplasma8	GCF_001792795.1_ASM179279v1_genomic.fna.cmb	0.966666667	4.673064832
SRS1494588	7460	Apis mellifera	7399	Hymenoptera	spriplasma27	GCF_001274875.1_ASM127487v1_genomic.fna.cmb	0.940594059	4.581126668
SRS1618004	33431	Heliconius erato	7088	Lepidoptera	spriplasma22	GCF_002865545.1_ASM286554v1_genomic.fna.cmb	0.921787709	9.220400751
SRS2169480	1961824	Bembidion laxatum	7041	Coleoptera	spriplasma27	GCF_001274875.1_ASM127487v1_genomic.fna.cmb	0.920792079	2.098894727
SRS2169483	1166874	Bembidion breve	7041	Coleoptera	spriplasma27	GCF_001274875.1_ASM127487v1_genomic.fna.cmb	0.97359736	1.613816149
SRS2212619	7460	Apis mellifera	7399	Hymenoptera	spriplasma9	GCF_000500935.1_ASM50093v1_genomic.fna.cmb	0.948497854	2.317559306
SRS2212645	7460	Apis mellifera	7399	Hymenoptera	spriplasma8	GCF_001792795.1_ASM179279v1_genomic.fna.cmb	0.958333333	17.89955375
SRS3098888	7004	Locusta migratoria	6993	Orthoptera	spriplasma27	GCF_001274875.1_ASM127487v1_genomic.fna.cmb	0.96039604	12.11796289
SRS3098889	7004	Locusta migratoria	6993	Orthoptera	spriplasma27	GCF_001274875.1_ASM127487v1_genomic.fna.cmb	0.96039604	16.15565897
SRS3098890	7004	Locusta migratoria	6993	Orthoptera	spriplasma27	GCF_001274875.1_ASM127487v1_genomic.fna.cmb	0.96039604	5.051653251
SRS3098891	7004	Locusta migratoria	6993	Orthoptera	spriplasma27	GCF_001274875.1_ASM127487v1_genomic.fna.cmb	0.96039604	3179.757464
SRS3098892	7004	Locusta migratoria	6993	Orthoptera	spriplasma27	GCF_001274875.1_ASM127487v1_genomic.fna.cmb	0.95709571	903.5663506
SRS3098895	7004	Locusta migratoria	6993	Orthoptera	spriplasma27	GCF_001274875.1_ASM127487v1_genomic.fna.cmb	0.96369637	35.91905443
SRS3098896	7004	Locusta migratoria	6993	Orthoptera	spriplasma27	GCF_001274875.1_ASM127487v1_genomic.fna.cmb	0.96039604	2979.561987
SRS3098897	7004	Locusta migratoria	6993	Orthoptera	spriplasma27	GCF_001274875.1_ASM127487v1_genomic.fna.cmb	0.96369637	4258.361055
SRS3098898	7004	Locusta migratoria	6993	Orthoptera	spriplasma27	GCF_001274875.1_ASM127487v1_genomic.fna.cmb	0.95709571	2.581248956
SRS3298227	33425	Heliconius hecale	7088	Lepidoptera	spriplasma22	GCF_002865545.1_ASM286554v1_genomic.fna.cmb	0.966480447	14.84409984
SRS3298229	33427	Heliconius ismenius	7088	Lepidoptera	spriplasma22	GCF_002865545.1_ASM286554v1_genomic.fna.cmb	0.910614525	2.880158153
SRS4114533	143995	Megachile rotundata	7399	Hymenoptera	spriplasma9	GCF_000500935.1_ASM50093v1_genomic.fna.cmb	0.948497854	1.832936811
SRS4671275	262664	Papilio thoas	7088	Lepidoptera	spriplasma27	GCF_001274875.1_ASM127487v1_genomic.fna.cmb	0.917491749	1.547477454
SRS4997564	2585907	Oxynetra stangelandi	7088	Lepidoptera	spriplasma27	GCF_001274875.1_ASM127487v1_genomic.fna.cmb	0.927392739	13.27219516
SRS4997565	2585872	Elbella theseus	7088	Lepidoptera	spriplasma27	GCF_001274875.1_ASM127487v1_genomic.fna.cmb	0.910891089	3.624774487
SRS4997585	1371081	Anisynta dominula	7088	Lepidoptera	spriplasma8	GCF_001792795.1_ASM179279v1_genomic.fna.cmb	0.929166667	1.622698284
SRS4997855	355034	Oxynetra hopfferi	7088	Lepidoptera	spriplasma27	GCF_001274875.1_ASM127487v1_genomic.fna.cmb	0.917491749	1.565789031
SRS4997872	2586009	Microceris iphinous	7088	Lepidoptera	spriplasma27	GCF_001274875.1_ASM127487v1_genomic.fna.cmb	0.943894389	8.017477011
SRS4997879	2585876	Jemadia suekentonmiller	7088	Lepidoptera	spriplasma27	GCF_001274875.1_ASM127487v1_genomic.fna.cmb	0.943894389	53.8568402
SRS4997881	354958	Jemadia pseudognetus	7088	Lepidoptera	spriplasma27	GCF_001274875.1_ASM127487v1_genomic.fna.cmb	0.910891089	8.649342665
SRS4997895	2585939	Pyrrhopyge phidias	7088	Lepidoptera	spriplasma27	GCF_001274875.1_ASM127487v1_genomic.fna.cmb	0.917491749	3.706399297
SRS4997898	2586014	Microceris patrobas	7088	Lepidoptera	spriplasma27	GCF_001274875.1_ASM127487v1_genomic.fna.cmb	0.937293729	18.76036405
SRS4997901	2586026	Protelbella ruficauda	7088	Lepidoptera	spriplasma27	GCF_001274875.1_ASM127487v1_genomic.fna.cmb	0.910891089	10.04150909
SRS4997902	2586024	Protelbella alburna	7088	Lepidoptera	spriplasma27	GCF_001274875.1_ASM127487v1_genomic.fna.cmb	0.937293729	10.41279457
SRS4997906	2585912	Parelbella polyzona	7088	Lepidoptera	spriplasma27	GCF_001274875.1_ASM127487v1_genomic.fna.cmb	0.943894389	18.82884322
SRS4997907	2586012	Microceris merops	7088	Lepidoptera	spriplasma27	GCF_001274875.1_ASM127487v1_genomic.fna.cmb	0.95049505	173.2295459
SRS4997916	2585988	Ardaris sela periphema	7088	Lepidoptera	spriplasma27	GCF_001274875.1_ASM127487v1_genomic.fna.cmb	0.95049505	13.49430297
SRS4997917	2585987	Ardaris sela	7088	Lepidoptera	spriplasma27	GCF_001274875.1_ASM127487v1_genomic.fna.cmb	0.947194719	5.212754719
SRS4997921	328873	Mysoria ambigua	7088	Lepidoptera	spriplasma27	GCF_001274875.1_ASM127487v1_genomic.fna.cmb	0.924092409	7.219361333
SRS4997924	2585986	Ardaris pityusa	7088	Lepidoptera	spriplasma27	GCF_001274875.1_ASM127487v1_genomic.fna.cmb	0.917491749	6.70531527
SRS4997927	2585885	Mimoniades pionia	7088	Lepidoptera	spriplasma27	GCF_001274875.1_ASM127487v1_genomic.fna.cmb	0.930693069	3.54828895
SRS4997931	2201725	Zonia zonia	7088	Lepidoptera	spriplasma27	GCF_001274875.1_ASM127487v1_genomic.fna.cmb	0.930693069	9.039441792
SRS4997938	2585932	Pyrrhopyge haemon	7088	Lepidoptera	spriplasma27	GCF_001274875.1_ASM127487v1_genomic.fna.cmb	0.924092409	8.199111703
SRS518827	33424	Heliconius cydno	7088	Lepidoptera	spriplasma22	GCF_002865545.1_ASM286554v1_genomic.fna.cmb	0.94972067	6.311423384
SRS518836	34740	Heliconius melpomene	7088	Lepidoptera	spriplasma22	GCF_002865545.1_ASM286554v1_genomic.fna.cmb	0.960893855	17.24476124
SRS518838	34740	Heliconius melpomene	7088	Lepidoptera	spriplasma22	GCF_002865545.1_ASM286554v1_genomic.fna.cmb	0.966480447	40.96998077
SRS518841	34740	Heliconius melpomene	7088	Lepidoptera	spriplasma22	GCF_002865545.1_ASM286554v1_genomic.fna.cmb	0.960893855	17.6416854
SRS5417507	2614003	Emesis glaucescens	7088	Lepidoptera	spriplasma27	GCF_001274875.1_ASM127487v1_genomic.fna.cmb	0.930693069	9.475555661
SRS806053	1577617	Holcocephala fusca	7147	Diptera	spriplasma20	GCF_002813555.1_ASM281355v1_genomic.fna.cmb	1	132.2725371
SRS806054	1577617	Holcocephala fusca	7147	Diptera	spriplasma20	GCF_002813555.1_ASM281355v1_genomic.fna.cmb	0.953307393	30.89414113
DRS014569	7227	Drosophila melanogaster	7147	Diptera	wolbachia1	NC_002978.6	1	227.7241364
ERS1305773	7227	Drosophila melanogaster	7147	Diptera	wolbachia1	NC_002978.6	1	57.89698122
ERS1305774	7227	Drosophila melanogaster	7147	Diptera	wolbachia1	NC_002978.6	1	157.3719882
ERS1306808	7227	Drosophila melanogaster	7147	Diptera	wolbachia1	NC_002978.6	1	351.3269573
ERS1306809	7227	Drosophila melanogaster	7147	Diptera	wolbachia1	NC_002978.6	1	372.4617962
ERS132989	7227	Drosophila melanogaster	7147	Diptera	wolbachia1	NC_002978.6	1	682.1578145
ERS248173	7227	Drosophila melanogaster	7147	Diptera	wolbachia1	NC_002978.6	1	20.7706516
ERS248174	7227	Drosophila melanogaster	7147	Diptera	wolbachia1	NC_002978.6	1	41.21352105
ERS248175	7227	Drosophila melanogaster	7147	Diptera	wolbachia1	NC_002978.6	1	68.22163909
ERS248176	7227	Drosophila melanogaster	7147	Diptera	wolbachia1	NC_002978.6	1	36.6541143
ERS248177	7227	Drosophila melanogaster	7147	Diptera	wolbachia1	NC_002978.6	1	44.51688146
ERS248178	7227	Drosophila melanogaster	7147	Diptera	wolbachia1	NC_002978.6	1	158.0406018
ERS248179	7227	Drosophila melanogaster	7147	Diptera	wolbachia1	NC_002978.6	1	60.91017181
ERS248180	7227	Drosophila melanogaster	7147	Diptera	wolbachia1	NC_002978.6	1	69.22723668
ERS248181	7227	Drosophila melanogaster	7147	Diptera	wolbachia1	NC_002978.6	1	76.2976983
ERS438167	7227	Drosophila melanogaster	7147	Diptera	wolbachia1	NC_002978.6	1	97.90646042
ERS438168	7227	Drosophila melanogaster	7147	Diptera	wolbachia1	NC_002978.6	1	161.0051988
ERS438169	7227	Drosophila melanogaster	7147	Diptera	wolbachia1	NC_002978.6	1	49.58513785
ERS460555	7227	Drosophila melanogaster	7147	Diptera	wolbachia1	NC_002978.6	0.992125984	2.120951975
ERS460556	7227	Drosophila melanogaster	7147	Diptera	wolbachia1	NC_002978.6	0.964566929	1.420628323
ERS460557	7227	Drosophila melanogaster	7147	Diptera	wolbachia1	NC_002978.6	1	3.712657978
ERS460558	7227	Drosophila melanogaster	7147	Diptera	wolbachia1	NC_002978.6	1	3.787903103
ERS460559	7227	Drosophila melanogaster	7147	Diptera	wolbachia1	NC_002978.6	0.992125984	4.710551379
ERS460560	7227	Drosophila melanogaster	7147	Diptera	wolbachia1	NC_002978.6	0.988188976	1.732476656
ERS460561	7227	Drosophila melanogaster	7147	Diptera	wolbachia1	NC_002978.6	0.992125984	1.918841631
ERS460562	7227	Drosophila melanogaster	7147	Diptera	wolbachia1	NC_002978.6	0.980314961	1.1458933
ERS460563	7227	Drosophila melanogaster	7147	Diptera	wolbachia1	NC_002978.6	0.901574803	2.849124328
ERS460572	7227	Drosophila melanogaster	7147	Diptera	wolbachia1	NC_002978.6	0.948818898	1.352674153
ERS460601	7227	Drosophila melanogaster	7147	Diptera	wolbachia1	NC_002978.6	0.968503937	3.066183042
ERS629370	7227	Drosophila melanogaster	7147	Diptera	wolbachia1	NC_002978.6	1	355.8798183
ERS629371	7227	Drosophila melanogaster	7147	Diptera	wolbachia1	NC_002978.6	1	623.6645415
ERS629837	7227	Drosophila melanogaster	7147	Diptera	wolbachia1	NC_002978.6	1	158.0478869
ERS629838	7227	Drosophila melanogaster	7147	Diptera	wolbachia1	NC_002978.6	1	252.1102827
ERS629841	7227	Drosophila melanogaster	7147	Diptera	wolbachia1	NC_002978.6	1	241.4642352
ERS629848	7227	Drosophila melanogaster	7147	Diptera	wolbachia1	NC_002978.6	1	309.9650337
ERS629853	7227	Drosophila melanogaster	7147	Diptera	wolbachia1	NC_002978.6	1	176.5650844
ERS629854	7227	Drosophila melanogaster	7147	Diptera	wolbachia1	NC_002978.6	1	231.5789952
ERS629855	7227	Drosophila melanogaster	7147	Diptera	wolbachia1	NC_002978.6	1	192.724571
ERS629856	7227	Drosophila melanogaster	7147	Diptera	wolbachia1	NC_002978.6	1	182.5164809
ERS629857	7227	Drosophila melanogaster	7147	Diptera	wolbachia1	NC_002978.6	1	97.41403042
ERS629858	7227	Drosophila melanogaster	7147	Diptera	wolbachia1	NC_002978.6	1	108.8746308
ERS629859	7227	Drosophila melanogaster	7147	Diptera	wolbachia1	NC_002978.6	1	147.2695014
ERS629860	7227	Drosophila melanogaster	7147	Diptera	wolbachia1	NC_002978.6	1	212.9487497
ERS629861	7227	Drosophila melanogaster	7147	Diptera	wolbachia1	NC_002978.6	1	206.0272201
ERS629862	7227	Drosophila melanogaster	7147	Diptera	wolbachia1	NC_002978.6	1	141.3454597
ERS629866	7227	Drosophila melanogaster	7147	Diptera	wolbachia1	NC_002978.6	1	191.5492607
ERS629867	7227	Drosophila melanogaster	7147	Diptera	wolbachia1	NC_002978.6	1	187.591007
ERS629868	7227	Drosophila melanogaster	7147	Diptera	wolbachia1	NC_002978.6	1	124.3811218
ERS629869	7227	Drosophila melanogaster	7147	Diptera	wolbachia1	NC_002978.6	1	272.0988143
ERS629870	7227	Drosophila melanogaster	7147	Diptera	wolbachia1	NC_002978.6	1	218.5651373
ERS629871	7227	Drosophila melanogaster	7147	Diptera	wolbachia1	NC_002978.6	1	182.5123529
ERS629874	7227	Drosophila melanogaster	7147	Diptera	wolbachia1	NC_002978.6	1	115.7846755
ERS629875	7227	Drosophila melanogaster	7147	Diptera	wolbachia1	NC_002978.6	1	101.0208737
ERS629887	7227	Drosophila melanogaster	7147	Diptera	wolbachia1	NC_002978.6	1	113.0962311
ERS629891	7227	Drosophila melanogaster	7147	Diptera	wolbachia1	NC_002978.6	1	9.177616617
ERS646568	7227	Drosophila melanogaster	7147	Diptera	wolbachia1	NC_002978.6	1	102.2490785
ERS941739	7227	Drosophila melanogaster	7147	Diptera	wolbachia1	NC_002978.6	1	1050.112048
ERS941740	7227	Drosophila melanogaster	7147	Diptera	wolbachia1	NC_002978.6	1	1785.584588
ERS941741	7227	Drosophila melanogaster	7147	Diptera	wolbachia1	NC_002978.6	1	1746.986023
ERS941742	7227	Drosophila melanogaster	7147	Diptera	wolbachia1	NC_002978.6	1	8.812359691
ERS941743	7227	Drosophila melanogaster	7147	Diptera	wolbachia1	NC_002978.6	1	1597.763383
ERS941744	7227	Drosophila melanogaster	7147	Diptera	wolbachia1	NC_002978.6	0.988188976	3.639426163
ERS941745	7227	Drosophila melanogaster	7147	Diptera	wolbachia1	NC_002978.6	1	1976.103568
ERS941746	7227	Drosophila melanogaster	7147	Diptera	wolbachia1	NC_002978.6	1	855.7339599
ERS941747	7227	Drosophila melanogaster	7147	Diptera	wolbachia1	NC_002978.6	1	845.5888075
ERS941748	7227	Drosophila melanogaster	7147	Diptera	wolbachia1	NC_002978.6	1	718.3163442
ERS941749	7227	Drosophila melanogaster	7147	Diptera	wolbachia1	NC_002978.6	0.92519685	1.653862926
ERS941750	7227	Drosophila melanogaster	7147	Diptera	wolbachia1	NC_002978.6	1	883.7250104
SRS003448	7227	Drosophila melanogaster	7147	Diptera	wolbachia2	NC_006833.1	1	1083.984728
SRS003467	7227	Drosophila melanogaster	7147	Diptera	wolbachia2	NC_006833.1	1	314.5429212
SRS003480	7227	Drosophila melanogaster	7147	Diptera	wolbachia2	NC_006833.1	1	154.1219975
SRS003482	7227	Drosophila melanogaster	7147	Diptera	wolbachia2	NC_006833.1	1	252.2179385
SRS003487	7227	Drosophila melanogaster	7147	Diptera	wolbachia2	NC_006833.1	1	137.9738628
SRS004136	7227	Drosophila melanogaster	7147	Diptera	wolbachia2	NC_006833.1	1	50.75574027
SRS073126	7227	Drosophila melanogaster	7147	Diptera	wolbachia1	NC_002978.6	1	3.712200554
SRS073920	7227	Drosophila melanogaster	7147	Diptera	wolbachia1	NC_002978.6	0.94488189	1.233952677
SRS073951	7227	Drosophila melanogaster	7147	Diptera	wolbachia1	NC_002978.6	1	3.640739065
SRS073959	7227	Drosophila melanogaster	7147	Diptera	wolbachia1	NC_002978.6	1	18.66801231
SRS073967	7227	Drosophila melanogaster	7147	Diptera	wolbachia1	NC_002978.6	0.980314961	1.07796082
SRS073996	7227	Drosophila melanogaster	7147	Diptera	wolbachia1	NC_002978.6	0.984251969	1.714667817
SRS074006	7227	Drosophila melanogaster	7147	Diptera	wolbachia1	NC_002978.6	1	18.00620713
SRS074036	7227	Drosophila melanogaster	7147	Diptera	wolbachia1	NC_002978.6	1	110.8624549
SRS074040	7227	Drosophila melanogaster	7147	Diptera	wolbachia1	NC_002978.6	0.992125984	4.946616136
SRS074044	7227	Drosophila melanogaster	7147	Diptera	wolbachia1	NC_002978.6	1	58.25673553
SRS074109	7227	Drosophila melanogaster	7147	Diptera	wolbachia1	NC_002978.6	1	8.505213766
SRS074113	7227	Drosophila melanogaster	7147	Diptera	wolbachia1	NC_002978.6	1	7.211747239
SRS074117	7227	Drosophila melanogaster	7147	Diptera	wolbachia1	NC_002978.6	1	1.592764136
SRS074125	7227	Drosophila melanogaster	7147	Diptera	wolbachia1	NC_002978.6	0.996062992	1.947455683
SRS074189	7227	Drosophila melanogaster	7147	Diptera	wolbachia1	NC_002978.6	0.952755906	1.225971287
SRS074244	7227	Drosophila melanogaster	7147	Diptera	wolbachia1	NC_002978.6	0.984251969	1.717166019
SRS079355	7227	Drosophila melanogaster	7147	Diptera	wolbachia1	NC_002978.6	1	3.766995265
SRS079356	7227	Drosophila melanogaster	7147	Diptera	wolbachia1	NC_002978.6	1	4.978385938
SRS084991	7227	Drosophila melanogaster	7147	Diptera	wolbachia1	NC_002978.6	1	94.03825378
SRS084992	7227	Drosophila melanogaster	7147	Diptera	wolbachia1	NC_002978.6	1	2.11181982
SRS084996	7227	Drosophila melanogaster	7147	Diptera	wolbachia1	NC_002978.6	1	4.123587157
SRS1064368	7227	Drosophila melanogaster	7147	Diptera	wolbachia1	NC_002978.6	1	173.0240453
SRS1064370	7227	Drosophila melanogaster	7147	Diptera	wolbachia1	NC_002978.6	0.996062992	14.64234751
SRS1064377	7227	Drosophila melanogaster	7147	Diptera	wolbachia1	NC_002978.6	1	197.6995528
SRS1064381	7227	Drosophila melanogaster	7147	Diptera	wolbachia1	NC_002978.6	1	325.1423337
SRS1064382	7227	Drosophila melanogaster	7147	Diptera	wolbachia1	NC_002978.6	1	484.0051912
SRS1064383	7227	Drosophila melanogaster	7147	Diptera	wolbachia1	NC_002978.6	1	32.27847179
SRS1064384	7227	Drosophila melanogaster	7147	Diptera	wolbachia1	NC_002978.6	1	1255.172736
SRS1064385	7227	Drosophila melanogaster	7147	Diptera	wolbachia1	NC_002978.6	1	20.06920117
SRS1064386	7227	Drosophila melanogaster	7147	Diptera	wolbachia1	NC_002978.6	0.972440945	11.96920963
SRS1064387	7227	Drosophila melanogaster	7147	Diptera	wolbachia1	NC_002978.6	0.996062992	36.76421928
SRS1064389	7227	Drosophila melanogaster	7147	Diptera	wolbachia1	NC_002978.6	1	112.6425804
SRS1064390	7227	Drosophila melanogaster	7147	Diptera	wolbachia1	NC_002978.6	1	91.42651661
SRS1108756	7227	Drosophila melanogaster	7147	Diptera	wolbachia1	NC_002978.6	1	57.17426616
SRS1108757	7227	Drosophila melanogaster	7147	Diptera	wolbachia1	NC_002978.6	1	33.86813921
SRS118964	7227	Drosophila melanogaster	7147	Diptera	wolbachia1	NC_002978.6	1	101.3364394
SRS1208726	7227	Drosophila melanogaster	7147	Diptera	wolbachia1	NC_002978.6	1	235.448041
SRS1236794	7227	Drosophila melanogaster	7147	Diptera	wolbachia1	NC_002978.6	1	211.3071268
SRS1356703	7227	Drosophila melanogaster	7147	Diptera	wolbachia1	NC_002978.6	1	169.0909483
SRS150399	7227	Drosophila melanogaster	7147	Diptera	wolbachia1	NC_002978.6	1	27.21981862
SRS155754	7227	Drosophila melanogaster	7147	Diptera	wolbachia1	NC_002978.6	1	36.12520481
SRS1571010	7227	Drosophila melanogaster	7147	Diptera	wolbachia1	NC_002978.6	0.952755906	3.070814349
SRS1571011	7227	Drosophila melanogaster	7147	Diptera	wolbachia1	NC_002978.6	0.980314961	6.456551768
SRS1571013	7227	Drosophila melanogaster	7147	Diptera	wolbachia1	NC_002978.6	0.996062992	2.272901935
SRS1571014	7227	Drosophila melanogaster	7147	Diptera	wolbachia1	NC_002978.6	0.992125984	4.821023757
SRS1571015	7227	Drosophila melanogaster	7147	Diptera	wolbachia1	NC_002978.6	0.976377953	4.895904498
SRS1571016	7227	Drosophila melanogaster	7147	Diptera	wolbachia1	NC_002978.6	0.964566929	7.017724636
SRS1571017	7227	Drosophila melanogaster	7147	Diptera	wolbachia1	NC_002978.6	0.972440945	2.994142892
SRS1571018	7227	Drosophila melanogaster	7147	Diptera	wolbachia1	NC_002978.6	0.905511811	2.181726972
SRS1571019	7227	Drosophila melanogaster	7147	Diptera	wolbachia1	NC_002978.6	1	8.855946086
SRS1571021	7227	Drosophila melanogaster	7147	Diptera	wolbachia1	NC_002978.6	0.996062992	5.115714277
SRS1571045	7227	Drosophila melanogaster	7147	Diptera	wolbachia1	NC_002978.6	0.937007874	4.338118195
SRS1571046	7227	Drosophila melanogaster	7147	Diptera	wolbachia1	NC_002978.6	0.984251969	3.123141938
SRS1577356	7227	Drosophila melanogaster	7147	Diptera	wolbachia1	NC_002978.6	1	65.72902975
SRS1577357	7227	Drosophila melanogaster	7147	Diptera	wolbachia1	NC_002978.6	1	93.91849572
SRS1577358	7227	Drosophila melanogaster	7147	Diptera	wolbachia1	NC_002978.6	1	146.1916104
SRS1577359	7227	Drosophila melanogaster	7147	Diptera	wolbachia1	NC_002978.6	1	114.92159
SRS1577360	7227	Drosophila melanogaster	7147	Diptera	wolbachia1	NC_002978.6	1	257.4534752
SRS1577361	7227	Drosophila melanogaster	7147	Diptera	wolbachia1	NC_002978.6	1	213.0785172
SRS1577362	7227	Drosophila melanogaster	7147	Diptera	wolbachia1	NC_002978.6	1	71.84811349
SRS1577363	7227	Drosophila melanogaster	7147	Diptera	wolbachia1	NC_002978.6	1	32.76019672
SRS1577364	7227	Drosophila melanogaster	7147	Diptera	wolbachia1	NC_002978.6	1	183.6349555
SRS1577365	7227	Drosophila melanogaster	7147	Diptera	wolbachia1	NC_002978.6	1	474.7843092
SRS1577366	7227	Drosophila melanogaster	7147	Diptera	wolbachia1	NC_002978.6	1	185.2247217
SRS1577367	7227	Drosophila melanogaster	7147	Diptera	wolbachia1	NC_002978.6	1	118.4511967
SRS1577368	7227	Drosophila melanogaster	7147	Diptera	wolbachia1	NC_002978.6	1	207.8020741
SRS1577369	7227	Drosophila melanogaster	7147	Diptera	wolbachia1	NC_002978.6	1	262.9342452
SRS1577370	7227	Drosophila melanogaster	7147	Diptera	wolbachia1	NC_002978.6	1	183.295727
SRS1577371	7227	Drosophila melanogaster	7147	Diptera	wolbachia1	NC_002978.6	1	191.5213288
SRS1577372	7227	Drosophila melanogaster	7147	Diptera	wolbachia1	NC_002978.6	1	116.743949
SRS1577373	7227	Drosophila melanogaster	7147	Diptera	wolbachia1	NC_002978.6	1	195.748334
SRS1577390	7227	Drosophila melanogaster	7147	Diptera	wolbachia1	NC_002978.6	1	583.4203715
SRS1577391	7227	Drosophila melanogaster	7147	Diptera	wolbachia1	NC_002978.6	1	434.7278305
SRS1577392	7227	Drosophila melanogaster	7147	Diptera	wolbachia1	NC_002978.6	1	343.8920874
SRS1577394	7227	Drosophila melanogaster	7147	Diptera	wolbachia1	NC_002978.6	1	449.7374917
SRS1577395	7227	Drosophila melanogaster	7147	Diptera	wolbachia1	NC_002978.6	1	78.93651212
SRS1577396	7227	Drosophila melanogaster	7147	Diptera	wolbachia1	NC_002978.6	1	528.8860533
SRS1577397	7227	Drosophila melanogaster	7147	Diptera	wolbachia1	NC_002978.6	1	304.6942021
SRS1577398	7227	Drosophila melanogaster	7147	Diptera	wolbachia1	NC_002978.6	1	879.6201044
SRS1577399	7227	Drosophila melanogaster	7147	Diptera	wolbachia1	NC_002978.6	1	150.1713552
SRS1577400	7227	Drosophila melanogaster	7147	Diptera	wolbachia1	NC_002978.6	1	433.9509612
SRS1577401	7227	Drosophila melanogaster	7147	Diptera	wolbachia1	NC_002978.6	1	128.5648062
SRS1577402	7227	Drosophila melanogaster	7147	Diptera	wolbachia1	NC_002978.6	1	446.3560396
SRS1577403	7227	Drosophila melanogaster	7147	Diptera	wolbachia1	NC_002978.6	1	436.0583771
SRS1577405	7227	Drosophila melanogaster	7147	Diptera	wolbachia1	NC_002978.6	1	514.5448001
SRS1577406	7227	Drosophila melanogaster	7147	Diptera	wolbachia1	NC_002978.6	1	67.03167191
SRS1577407	7227	Drosophila melanogaster	7147	Diptera	wolbachia1	NC_002978.6	1	130.6444517
SRS1577408	7227	Drosophila melanogaster	7147	Diptera	wolbachia1	NC_002978.6	1	128.9969509
SRS1577409	7227	Drosophila melanogaster	7147	Diptera	wolbachia1	NC_002978.6	1	386.287984
SRS1577410	7227	Drosophila melanogaster	7147	Diptera	wolbachia1	NC_002978.6	1	170.8177116
SRS1577411	7227	Drosophila melanogaster	7147	Diptera	wolbachia1	NC_002978.6	1	249.4247953
SRS1577412	7227	Drosophila melanogaster	7147	Diptera	wolbachia1	NC_002978.6	1	509.8357533
SRS1577413	7227	Drosophila melanogaster	7147	Diptera	wolbachia1	NC_002978.6	1	249.9763268
SRS1577414	7227	Drosophila melanogaster	7147	Diptera	wolbachia1	NC_002978.6	1	68.02849278
SRS1577415	7227	Drosophila melanogaster	7147	Diptera	wolbachia1	NC_002978.6	1	80.99216566
SRS1577416	7227	Drosophila melanogaster	7147	Diptera	wolbachia1	NC_002978.6	1	81.44029486
SRS1577417	7227	Drosophila melanogaster	7147	Diptera	wolbachia1	NC_002978.6	1	65.64604679
SRS1577418	7227	Drosophila melanogaster	7147	Diptera	wolbachia1	NC_002978.6	1	79.25952306
SRS166961	7227	Drosophila melanogaster	7147	Diptera	wolbachia1	NC_002978.6	1	28.92419066
SRS166962	7227	Drosophila melanogaster	7147	Diptera	wolbachia1	NC_002978.6	1	53.39100782
SRS166963	7227	Drosophila melanogaster	7147	Diptera	wolbachia1	NC_002978.6	1	283.6597197
SRS172109	7227	Drosophila melanogaster	7147	Diptera	wolbachia1	NC_002978.6	1	10.46035468
SRS172110	7227	Drosophila melanogaster	7147	Diptera	wolbachia1	NC_002978.6	1	7.333643044
SRS172111	7227	Drosophila melanogaster	7147	Diptera	wolbachia1	NC_002978.6	1	16.29952745
SRS172112	7227	Drosophila melanogaster	7147	Diptera	wolbachia1	NC_002978.6	1	12.22321655
SRS172113	7227	Drosophila melanogaster	7147	Diptera	wolbachia1	NC_002978.6	1	80.8089729
SRS172114	7227	Drosophila melanogaster	7147	Diptera	wolbachia1	NC_002978.6	1	52.18671129
SRS172115	7227	Drosophila melanogaster	7147	Diptera	wolbachia1	NC_002978.6	1	42.66248873
SRS172833	7227	Drosophila melanogaster	7147	Diptera	wolbachia1	NC_002978.6	1	3.798319332
SRS172834	7227	Drosophila melanogaster	7147	Diptera	wolbachia1	NC_002978.6	1	7.095369897
SRS172965	7227	Drosophila melanogaster	7147	Diptera	wolbachia1	NC_002978.6	1	2.796273681
SRS1766950	7227	Drosophila melanogaster	7147	Diptera	wolbachia1	NC_002978.6	1	201.5163933
SRS1766951	7227	Drosophila melanogaster	7147	Diptera	wolbachia1	NC_002978.6	1	167.0191624
SRS1766953	7227	Drosophila melanogaster	7147	Diptera	wolbachia1	NC_002978.6	1	90.49728306
SRS1766955	7227	Drosophila melanogaster	7147	Diptera	wolbachia1	NC_002978.6	1	131.6629222
SRS189125	7227	Drosophila melanogaster	7147	Diptera	wolbachia1	NC_002978.6	1	40.89339846
SRS189127	7227	Drosophila melanogaster	7147	Diptera	wolbachia1	NC_002978.6	1	17.17542314
SRS189128	7227	Drosophila melanogaster	7147	Diptera	wolbachia1	NC_002978.6	1	111.2855969
SRS189129	7227	Drosophila melanogaster	7147	Diptera	wolbachia1	NC_002978.6	1	44.51946798
SRS189130	7227	Drosophila melanogaster	7147	Diptera	wolbachia1	NC_002978.6	1	31.11949272
SRS189131	7227	Drosophila melanogaster	7147	Diptera	wolbachia1	NC_002978.6	0.972440945	5.446533746
SRS189133	7227	Drosophila melanogaster	7147	Diptera	wolbachia1	NC_002978.6	1	10.62206817
SRS189134	7227	Drosophila melanogaster	7147	Diptera	wolbachia1	NC_002978.6	1	17.62105255
SRS189136	7227	Drosophila melanogaster	7147	Diptera	wolbachia1	NC_002978.6	1	176.8620342
SRS189138	7227	Drosophila melanogaster	7147	Diptera	wolbachia1	NC_002978.6	1	87.6572574
SRS189140	7227	Drosophila melanogaster	7147	Diptera	wolbachia1	NC_002978.6	1	12.28994863
SRS189142	7227	Drosophila melanogaster	7147	Diptera	wolbachia1	NC_002978.6	0.976377953	5.996731545
SRS189143	7227	Drosophila melanogaster	7147	Diptera	wolbachia1	NC_002978.6	1	14.64812835
SRS189147	7227	Drosophila melanogaster	7147	Diptera	wolbachia1	NC_002978.6	1	70.00650581
SRS189148	7227	Drosophila melanogaster	7147	Diptera	wolbachia1	NC_002978.6	1	31.51013557
SRS189149	7227	Drosophila melanogaster	7147	Diptera	wolbachia1	NC_002978.6	1	37.11566332
SRS189150	7227	Drosophila melanogaster	7147	Diptera	wolbachia1	NC_002978.6	1	35.5080816
SRS189151	7227	Drosophila melanogaster	7147	Diptera	wolbachia1	NC_002978.6	1	12.05643933
SRS189155	7227	Drosophila melanogaster	7147	Diptera	wolbachia1	NC_002978.6	0.996062992	9.907477397
SRS189156	7227	Drosophila melanogaster	7147	Diptera	wolbachia1	NC_002978.6	1	82.20369176
SRS189162	7227	Drosophila melanogaster	7147	Diptera	wolbachia1	NC_002978.6	1	157.4319006
SRS189164	7227	Drosophila melanogaster	7147	Diptera	wolbachia1	NC_002978.6	1	39.12364404
SRS189165	7227	Drosophila melanogaster	7147	Diptera	wolbachia1	NC_002978.6	1	26.10010913
SRS189170	7227	Drosophila melanogaster	7147	Diptera	wolbachia1	NC_002978.6	1	20.23844666
SRS189171	7227	Drosophila melanogaster	7147	Diptera	wolbachia1	NC_002978.6	1	29.90355001
SRS189173	7227	Drosophila melanogaster	7147	Diptera	wolbachia1	NC_002978.6	0.996062992	13.50067442
SRS189179	7227	Drosophila melanogaster	7147	Diptera	wolbachia1	NC_002978.6	1	118.8040057
SRS189181	7227	Drosophila melanogaster	7147	Diptera	wolbachia1	NC_002978.6	1	90.1354668
SRS189187	7227	Drosophila melanogaster	7147	Diptera	wolbachia1	NC_002978.6	0.988188976	6.800610359
SRS189191	7227	Drosophila melanogaster	7147	Diptera	wolbachia1	NC_002978.6	1	23.38269502
SRS189192	7227	Drosophila melanogaster	7147	Diptera	wolbachia1	NC_002978.6	1	30.33812244
SRS189195	7227	Drosophila melanogaster	7147	Diptera	wolbachia1	NC_002978.6	1	30.10707666
SRS189201	7227	Drosophila melanogaster	7147	Diptera	wolbachia1	NC_002978.6	1	15.85430419
SRS189202	7227	Drosophila melanogaster	7147	Diptera	wolbachia1	NC_002978.6	1	11.47079822
SRS189203	7227	Drosophila melanogaster	7147	Diptera	wolbachia1	NC_002978.6	1	138.4519801
SRS189206	7227	Drosophila melanogaster	7147	Diptera	wolbachia1	NC_002978.6	1	16.47284753
SRS189207	7227	Drosophila melanogaster	7147	Diptera	wolbachia1	NC_002978.6	0.996062992	10.38981212
SRS189208	7227	Drosophila melanogaster	7147	Diptera	wolbachia1	NC_002978.6	1	29.97524039
SRS189211	7227	Drosophila melanogaster	7147	Diptera	wolbachia1	NC_002978.6	1	24.10361107
SRS189212	7227	Drosophila melanogaster	7147	Diptera	wolbachia1	NC_002978.6	1	51.70209674
SRS189215	7227	Drosophila melanogaster	7147	Diptera	wolbachia1	NC_002978.6	1	20.0471279
SRS189216	7227	Drosophila melanogaster	7147	Diptera	wolbachia1	NC_002978.6	1	618.7398349
SRS189217	7227	Drosophila melanogaster	7147	Diptera	wolbachia1	NC_002978.6	1	14.40260771
SRS189218	7227	Drosophila melanogaster	7147	Diptera	wolbachia1	NC_002978.6	1	60.56157335
SRS189220	7227	Drosophila melanogaster	7147	Diptera	wolbachia1	NC_002978.6	0.996062992	12.360748
SRS189221	7227	Drosophila melanogaster	7147	Diptera	wolbachia1	NC_002978.6	0.976377953	4.893662916
SRS189222	7227	Drosophila melanogaster	7147	Diptera	wolbachia1	NC_002978.6	1	48.58620805
SRS189223	7227	Drosophila melanogaster	7147	Diptera	wolbachia1	NC_002978.6	1	51.31397236
SRS189224	7227	Drosophila melanogaster	7147	Diptera	wolbachia1	NC_002978.6	1	83.52898103
SRS189225	7227	Drosophila melanogaster	7147	Diptera	wolbachia1	NC_002978.6	1	28.99409913
SRS189226	7227	Drosophila melanogaster	7147	Diptera	wolbachia1	NC_002978.6	1	16.4761941
SRS189227	7227	Drosophila melanogaster	7147	Diptera	wolbachia1	NC_002978.6	1	39.13651362
SRS189228	7227	Drosophila melanogaster	7147	Diptera	wolbachia1	NC_002978.6	1	16.99378695
SRS189229	7227	Drosophila melanogaster	7147	Diptera	wolbachia1	NC_002978.6	0.996062992	7.249274043
SRS189230	7227	Drosophila melanogaster	7147	Diptera	wolbachia1	NC_002978.6	1	62.82138417
SRS189231	7227	Drosophila melanogaster	7147	Diptera	wolbachia1	NC_002978.6	1	157.5060599
SRS189232	7227	Drosophila melanogaster	7147	Diptera	wolbachia1	NC_002978.6	1	10.6621227
SRS189233	7227	Drosophila melanogaster	7147	Diptera	wolbachia1	NC_002978.6	0.996062992	13.96381042
SRS189234	7227	Drosophila melanogaster	7147	Diptera	wolbachia1	NC_002978.6	1	48.18462371
SRS189235	7227	Drosophila melanogaster	7147	Diptera	wolbachia1	NC_002978.6	1	9.472485571
SRS189236	7227	Drosophila melanogaster	7147	Diptera	wolbachia1	NC_002978.6	1	156.7355486
SRS189237	7227	Drosophila melanogaster	7147	Diptera	wolbachia1	NC_002978.6	1	34.77807367
SRS189238	7227	Drosophila melanogaster	7147	Diptera	wolbachia1	NC_002978.6	1	10.75382067
SRS189239	7227	Drosophila melanogaster	7147	Diptera	wolbachia1	NC_002978.6	1	14.52853442
SRS189240	7227	Drosophila melanogaster	7147	Diptera	wolbachia1	NC_002978.6	1	24.36164127
SRS189241	7227	Drosophila melanogaster	7147	Diptera	wolbachia1	NC_002978.6	1	31.19499653
SRS189242	7227	Drosophila melanogaster	7147	Diptera	wolbachia1	NC_002978.6	1	59.80549357
SRS189243	7227	Drosophila melanogaster	7147	Diptera	wolbachia1	NC_002978.6	0.996062992	37.57154295
SRS189244	7227	Drosophila melanogaster	7147	Diptera	wolbachia1	NC_002978.6	1	10.73378663
SRS189245	7227	Drosophila melanogaster	7147	Diptera	wolbachia1	NC_002978.6	1	8.997955639
SRS189246	7227	Drosophila melanogaster	7147	Diptera	wolbachia1	NC_002978.6	1	22.60832117
SRS189247	7227	Drosophila melanogaster	7147	Diptera	wolbachia1	NC_002978.6	1	59.70684559
SRS189248	7227	Drosophila melanogaster	7147	Diptera	wolbachia1	NC_002978.6	1	15.66352243
SRS189251	7227	Drosophila melanogaster	7147	Diptera	wolbachia1	NC_002978.6	1	11.0101284
SRS189255	7227	Drosophila melanogaster	7147	Diptera	wolbachia1	NC_002978.6	1	40.62012243
SRS189256	7227	Drosophila melanogaster	7147	Diptera	wolbachia1	NC_002978.6	0.992125984	6.911289782
SRS189257	7227	Drosophila melanogaster	7147	Diptera	wolbachia1	NC_002978.6	1	47.10673387
SRS189258	7227	Drosophila melanogaster	7147	Diptera	wolbachia1	NC_002978.6	1	109.6730929
SRS189260	7227	Drosophila melanogaster	7147	Diptera	wolbachia1	NC_002978.6	1	10.09927672
SRS189261	7227	Drosophila melanogaster	7147	Diptera	wolbachia1	NC_002978.6	1	72.47406271
SRS189262	7227	Drosophila melanogaster	7147	Diptera	wolbachia1	NC_002978.6	1	17.92103338
SRS189263	7227	Drosophila melanogaster	7147	Diptera	wolbachia1	NC_002978.6	1	83.49176869
SRS189264	7227	Drosophila melanogaster	7147	Diptera	wolbachia1	NC_002978.6	1	24.04111433
SRS189265	7227	Drosophila melanogaster	7147	Diptera	wolbachia1	NC_002978.6	1	69.22326269
SRS189268	7227	Drosophila melanogaster	7147	Diptera	wolbachia1	NC_002978.6	1	53.40145452
SRS189269	7227	Drosophila melanogaster	7147	Diptera	wolbachia1	NC_002978.6	1	21.85304299
SRS189270	7227	Drosophila melanogaster	7147	Diptera	wolbachia1	NC_002978.6	0.984251969	7.730155113
SRS189271	7227	Drosophila melanogaster	7147	Diptera	wolbachia1	NC_002978.6	0.992125984	8.595529812
SRS189272	7227	Drosophila melanogaster	7147	Diptera	wolbachia1	NC_002978.6	1	87.21308037
SRS189274	7227	Drosophila melanogaster	7147	Diptera	wolbachia1	NC_002978.6	1	61.49725184
SRS189275	7227	Drosophila melanogaster	7147	Diptera	wolbachia1	NC_002978.6	1	72.97910453
SRS189276	7227	Drosophila melanogaster	7147	Diptera	wolbachia1	NC_002978.6	1	78.07616651
SRS189278	7227	Drosophila melanogaster	7147	Diptera	wolbachia1	NC_002978.6	1	46.8710853
SRS189279	7227	Drosophila melanogaster	7147	Diptera	wolbachia1	NC_002978.6	1	91.89421142
SRS189280	7227	Drosophila melanogaster	7147	Diptera	wolbachia1	NC_002978.6	1	69.49490852
SRS189281	7227	Drosophila melanogaster	7147	Diptera	wolbachia1	NC_002978.6	1	63.65825494
SRS189282	7227	Drosophila melanogaster	7147	Diptera	wolbachia1	NC_002978.6	0.996062992	10.75633191
SRS192774	7227	Drosophila melanogaster	7147	Diptera	wolbachia1	NC_002978.6	0.980314961	4.718556111
SRS192775	7227	Drosophila melanogaster	7147	Diptera	wolbachia1	NC_002978.6	0.996062992	10.71166387
SRS192776	7227	Drosophila melanogaster	7147	Diptera	wolbachia1	NC_002978.6	1	45.93047286
SRS192777	7227	Drosophila melanogaster	7147	Diptera	wolbachia1	NC_002978.6	1	67.61353337
SRS192778	7227	Drosophila melanogaster	7147	Diptera	wolbachia1	NC_002978.6	1	260.3714801
SRS192779	7227	Drosophila melanogaster	7147	Diptera	wolbachia1	NC_002978.6	1	83.19819936
SRS192780	7227	Drosophila melanogaster	7147	Diptera	wolbachia1	NC_002978.6	1	109.4067162
SRS192781	7227	Drosophila melanogaster	7147	Diptera	wolbachia1	NC_002978.6	1	28.24102162
SRS192782	7227	Drosophila melanogaster	7147	Diptera	wolbachia1	NC_002978.6	1	339.2325741
SRS192783	7227	Drosophila melanogaster	7147	Diptera	wolbachia1	NC_002978.6	1	84.4266146
SRS192790	7227	Drosophila melanogaster	7147	Diptera	wolbachia1	NC_002978.6	1	19.35854041
SRS192806	7227	Drosophila melanogaster	7147	Diptera	wolbachia1	NC_002978.6	1	592.4430515
SRS192808	7227	Drosophila melanogaster	7147	Diptera	wolbachia1	NC_002978.6	1	17.73270621
SRS192810	7227	Drosophila melanogaster	7147	Diptera	wolbachia1	NC_002978.6	1	13.15318605
SRS192811	7227	Drosophila melanogaster	7147	Diptera	wolbachia1	NC_002978.6	0.92519685	3.587956454
SRS192812	7227	Drosophila melanogaster	7147	Diptera	wolbachia1	NC_002978.6	1	24.38889336
SRS192813	7227	Drosophila melanogaster	7147	Diptera	wolbachia1	NC_002978.6	0.996062992	21.96423645
SRS192814	7227	Drosophila melanogaster	7147	Diptera	wolbachia1	NC_002978.6	0.996062992	22.47168181
SRS192817	7227	Drosophila melanogaster	7147	Diptera	wolbachia1	NC_002978.6	1	9.180890783
SRS192824	7227	Drosophila melanogaster	7147	Diptera	wolbachia1	NC_002978.6	0.956692913	4.548363311
SRS192828	7227	Drosophila melanogaster	7147	Diptera	wolbachia1	NC_002978.6	1	83.06288564
SRS192829	7227	Drosophila melanogaster	7147	Diptera	wolbachia1	NC_002978.6	1	42.66611142
SRS192830	7227	Drosophila melanogaster	7147	Diptera	wolbachia1	NC_002978.6	0.988188976	8.914533861
SRS192832	7227	Drosophila melanogaster	7147	Diptera	wolbachia1	NC_002978.6	1	61.15689071
SRS192834	7227	Drosophila melanogaster	7147	Diptera	wolbachia1	NC_002978.6	1	53.20830353
SRS192835	7227	Drosophila melanogaster	7147	Diptera	wolbachia1	NC_002978.6	1	22.63460318
SRS192883	7227	Drosophila melanogaster	7147	Diptera	wolbachia1	NC_002978.6	1	11.03807217
SRS192884	7227	Drosophila melanogaster	7147	Diptera	wolbachia1	NC_002978.6	1	27.53137979
SRS192885	7227	Drosophila melanogaster	7147	Diptera	wolbachia1	NC_002978.6	0.992125984	9.504481892
SRS192886	7227	Drosophila melanogaster	7147	Diptera	wolbachia1	NC_002978.6	1	12.57739463
SRS192887	7227	Drosophila melanogaster	7147	Diptera	wolbachia1	NC_002978.6	0.980314961	6.507184687
SRS192889	7227	Drosophila melanogaster	7147	Diptera	wolbachia1	NC_002978.6	0.992125984	6.180778817
SRS192890	7227	Drosophila melanogaster	7147	Diptera	wolbachia1	NC_002978.6	1	20.05695214
SRS192891	7227	Drosophila melanogaster	7147	Diptera	wolbachia1	NC_002978.6	1	41.11956259
SRS192892	7227	Drosophila melanogaster	7147	Diptera	wolbachia1	NC_002978.6	1	28.60975022
SRS192893	7227	Drosophila melanogaster	7147	Diptera	wolbachia1	NC_002978.6	1	9.060085646
SRS192894	7227	Drosophila melanogaster	7147	Diptera	wolbachia1	NC_002978.6	1	51.58769756
SRS192895	7227	Drosophila melanogaster	7147	Diptera	wolbachia1	NC_002978.6	1	19.10488075
SRS192896	7227	Drosophila melanogaster	7147	Diptera	wolbachia1	NC_002978.6	1	13.57988009
SRS192898	7227	Drosophila melanogaster	7147	Diptera	wolbachia1	NC_002978.6	0.992125984	10.74800813
SRS192899	7227	Drosophila melanogaster	7147	Diptera	wolbachia1	NC_002978.6	1	27.25002275
SRS192900	7227	Drosophila melanogaster	7147	Diptera	wolbachia1	NC_002978.6	1	112.5389643
SRS192901	7227	Drosophila melanogaster	7147	Diptera	wolbachia1	NC_002978.6	1	20.95909661
SRS192902	7227	Drosophila melanogaster	7147	Diptera	wolbachia1	NC_002978.6	0.996062992	9.331444376
SRS192903	7227	Drosophila melanogaster	7147	Diptera	wolbachia1	NC_002978.6	1	119.6807234
SRS192904	7227	Drosophila melanogaster	7147	Diptera	wolbachia1	NC_002978.6	0.992125984	9.44907539
SRS192906	7227	Drosophila melanogaster	7147	Diptera	wolbachia1	NC_002978.6	1	62.52118832
SRS192908	7227	Drosophila melanogaster	7147	Diptera	wolbachia1	NC_002978.6	0.976377953	6.451409724
SRS192909	7227	Drosophila melanogaster	7147	Diptera	wolbachia1	NC_002978.6	1	17.25483498
SRS192910	7227	Drosophila melanogaster	7147	Diptera	wolbachia1	NC_002978.6	0.984251969	5.16829693
SRS192911	7227	Drosophila melanogaster	7147	Diptera	wolbachia1	NC_002978.6	0.968503937	6.19936671
SRS192912	7227	Drosophila melanogaster	7147	Diptera	wolbachia1	NC_002978.6	1	13.53056911
SRS192995	7227	Drosophila melanogaster	7147	Diptera	wolbachia1	NC_002978.6	1	43.10096806
SRS192996	7227	Drosophila melanogaster	7147	Diptera	wolbachia1	NC_002978.6	1	33.23131967
SRS192997	7227	Drosophila melanogaster	7147	Diptera	wolbachia1	NC_002978.6	1	11.51523279
SRS192999	7227	Drosophila melanogaster	7147	Diptera	wolbachia1	NC_002978.6	1	11.31164778
SRS193000	7227	Drosophila melanogaster	7147	Diptera	wolbachia1	NC_002978.6	0.992125984	6.930505652
SRS193002	7227	Drosophila melanogaster	7147	Diptera	wolbachia1	NC_002978.6	1	21.73923939
SRS193003	7227	Drosophila melanogaster	7147	Diptera	wolbachia1	NC_002978.6	1	19.25587529
SRS193005	7227	Drosophila melanogaster	7147	Diptera	wolbachia1	NC_002978.6	1	20.12532127
SRS193006	7227	Drosophila melanogaster	7147	Diptera	wolbachia1	NC_002978.6	1	174.87898
SRS193007	7227	Drosophila melanogaster	7147	Diptera	wolbachia1	NC_002978.6	0.992125984	9.195189995
SRS193008	7227	Drosophila melanogaster	7147	Diptera	wolbachia1	NC_002978.6	1	23.1870462
SRS193009	7227	Drosophila melanogaster	7147	Diptera	wolbachia1	NC_002978.6	0.996062992	27.59911985
SRS193011	7227	Drosophila melanogaster	7147	Diptera	wolbachia1	NC_002978.6	1	76.29983303
SRS193053	7227	Drosophila melanogaster	7147	Diptera	wolbachia1	NC_002978.6	1	20.94366403
SRS193054	7227	Drosophila melanogaster	7147	Diptera	wolbachia1	NC_002978.6	1	50.00553861
SRS193055	7227	Drosophila melanogaster	7147	Diptera	wolbachia1	NC_002978.6	1	8.680714663
SRS193056	7227	Drosophila melanogaster	7147	Diptera	wolbachia1	NC_002978.6	1	115.8373334
SRS193057	7227	Drosophila melanogaster	7147	Diptera	wolbachia1	NC_002978.6	1	11.15877806
SRS193059	7227	Drosophila melanogaster	7147	Diptera	wolbachia1	NC_002978.6	1	36.69008072
SRS193060	7227	Drosophila melanogaster	7147	Diptera	wolbachia1	NC_002978.6	1	24.87345914
SRS193061	7227	Drosophila melanogaster	7147	Diptera	wolbachia1	NC_002978.6	1	73.65543155
SRS193062	7227	Drosophila melanogaster	7147	Diptera	wolbachia1	NC_002978.6	1	113.0108786
SRS193063	7227	Drosophila melanogaster	7147	Diptera	wolbachia1	NC_002978.6	1	27.3398
SRS193064	7227	Drosophila melanogaster	7147	Diptera	wolbachia1	NC_002978.6	1	25.63255415
SRS193065	7227	Drosophila melanogaster	7147	Diptera	wolbachia1	NC_002978.6	1	52.79360955
SRS193067	7227	Drosophila melanogaster	7147	Diptera	wolbachia1	NC_002978.6	1	13.87624346
SRS193069	7227	Drosophila melanogaster	7147	Diptera	wolbachia1	NC_002978.6	1	12.74930076
SRS193070	7227	Drosophila melanogaster	7147	Diptera	wolbachia1	NC_002978.6	0.992125984	9.750633284
SRS193071	7227	Drosophila melanogaster	7147	Diptera	wolbachia1	NC_002978.6	1	74.6910368
SRS193072	7227	Drosophila melanogaster	7147	Diptera	wolbachia1	NC_002978.6	1	10.64092364
SRS193073	7227	Drosophila melanogaster	7147	Diptera	wolbachia1	NC_002978.6	0.984251969	15.91250668
SRS193074	7227	Drosophila melanogaster	7147	Diptera	wolbachia1	NC_002978.6	1	15.62946866
SRS193075	7227	Drosophila melanogaster	7147	Diptera	wolbachia1	NC_002978.6	0.984251969	7.431644989
SRS193076	7227	Drosophila melanogaster	7147	Diptera	wolbachia1	NC_002978.6	1	16.09335474
SRS193077	7227	Drosophila melanogaster	7147	Diptera	wolbachia1	NC_002978.6	1	14.33370115
SRS193093	7227	Drosophila melanogaster	7147	Diptera	wolbachia1	NC_002978.6	0.996062992	13.60527967
SRS193094	7227	Drosophila melanogaster	7147	Diptera	wolbachia1	NC_002978.6	0.996062992	10.55819624
SRS193095	7227	Drosophila melanogaster	7147	Diptera	wolbachia1	NC_002978.6	0.980314961	8.00519223
SRS193096	7227	Drosophila melanogaster	7147	Diptera	wolbachia1	NC_002978.6	1	13.75175036
SRS193296	7227	Drosophila melanogaster	7147	Diptera	wolbachia1	NC_002978.6	1	20.71386512
SRS193297	7227	Drosophila melanogaster	7147	Diptera	wolbachia1	NC_002978.6	1	16.63085703
SRS193298	7227	Drosophila melanogaster	7147	Diptera	wolbachia1	NC_002978.6	1	45.74353211
SRS193299	7227	Drosophila melanogaster	7147	Diptera	wolbachia1	NC_002978.6	0.996062992	11.13204844
SRS193300	7227	Drosophila melanogaster	7147	Diptera	wolbachia1	NC_002978.6	1	34.44510396
SRS193301	7227	Drosophila melanogaster	7147	Diptera	wolbachia1	NC_002978.6	0.964566929	5.107716087
SRS193303	7227	Drosophila melanogaster	7147	Diptera	wolbachia1	NC_002978.6	1	150.3136617
SRS193304	7227	Drosophila melanogaster	7147	Diptera	wolbachia1	NC_002978.6	0.996062992	19.0554591
SRS193305	7227	Drosophila melanogaster	7147	Diptera	wolbachia1	NC_002978.6	1	30.65423787
SRS193306	7227	Drosophila melanogaster	7147	Diptera	wolbachia1	NC_002978.6	0.992125984	12.69365907
SRS194481	7227	Drosophila melanogaster	7147	Diptera	wolbachia1	NC_002978.6	1	35.23298834
SRS194483	7227	Drosophila melanogaster	7147	Diptera	wolbachia1	NC_002978.6	0.996062992	89.75649787
SRS211617	7227	Drosophila melanogaster	7147	Diptera	wolbachia1	NC_002978.6	1	28.36438382
SRS211618	7227	Drosophila melanogaster	7147	Diptera	wolbachia1	NC_002978.6	1	12.39572158
SRS211619	7227	Drosophila melanogaster	7147	Diptera	wolbachia1	NC_002978.6	1	343.8926606
SRS211621	7227	Drosophila melanogaster	7147	Diptera	wolbachia1	NC_002978.6	1	204.6010901
SRS211622	7227	Drosophila melanogaster	7147	Diptera	wolbachia1	NC_002978.6	0.992125984	13.93189819
SRS211623	7227	Drosophila melanogaster	7147	Diptera	wolbachia1	NC_002978.6	0.996062992	18.53244694
SRS211624	7227	Drosophila melanogaster	7147	Diptera	wolbachia1	NC_002978.6	1	32.13103777
SRS211625	7227	Drosophila melanogaster	7147	Diptera	wolbachia1	NC_002978.6	1	29.22689947
SRS211626	7227	Drosophila melanogaster	7147	Diptera	wolbachia1	NC_002978.6	1	15.20630452
SRS211628	7227	Drosophila melanogaster	7147	Diptera	wolbachia1	NC_002978.6	1	38.87591636
SRS228101	7227	Drosophila melanogaster	7147	Diptera	wolbachia1	NC_002978.6	1	336.9401318
SRS228102	7227	Drosophila melanogaster	7147	Diptera	wolbachia1	NC_002978.6	1	38.71801727
SRS228103	7227	Drosophila melanogaster	7147	Diptera	wolbachia1	NC_002978.6	1	4632.286254
SRS228104	7227	Drosophila melanogaster	7147	Diptera	wolbachia1	NC_002978.6	1	839.2264756
SRS228105	7227	Drosophila melanogaster	7147	Diptera	wolbachia1	NC_002978.6	1	248.9439609
SRS228106	7227	Drosophila melanogaster	7147	Diptera	wolbachia1	NC_002978.6	1	26.23177329
SRS228107	7227	Drosophila melanogaster	7147	Diptera	wolbachia1	NC_002978.6	1	26.98619333
SRS228111	7227	Drosophila melanogaster	7147	Diptera	wolbachia1	NC_002978.6	1	13.50098137
SRS255197	7227	Drosophila melanogaster	7147	Diptera	wolbachia1	NC_002978.6	1	30.93761937
SRS255198	7227	Drosophila melanogaster	7147	Diptera	wolbachia1	NC_002978.6	0.988188976	9.778867501
SRS255199	7227	Drosophila melanogaster	7147	Diptera	wolbachia1	NC_002978.6	0.984251969	6.354604283
SRS255200	7227	Drosophila melanogaster	7147	Diptera	wolbachia1	NC_002978.6	0.992125984	6.937416969
SRS255201	7227	Drosophila melanogaster	7147	Diptera	wolbachia1	NC_002978.6	1	11.30981395
SRS255202	7227	Drosophila melanogaster	7147	Diptera	wolbachia1	NC_002978.6	0.901574803	2.529580073
SRS255204	7227	Drosophila melanogaster	7147	Diptera	wolbachia1	NC_002978.6	0.964566929	3.361470101
SRS255205	7227	Drosophila melanogaster	7147	Diptera	wolbachia1	NC_002978.6	0.988188976	4.591191605
SRS255207	7227	Drosophila melanogaster	7147	Diptera	wolbachia1	NC_002978.6	0.960629921	3.537306264
SRS260319	7227	Drosophila melanogaster	7147	Diptera	wolbachia1	NC_002978.6	0.992125984	5.916198182
SRS260320	7227	Drosophila melanogaster	7147	Diptera	wolbachia1	NC_002978.6	0.984251969	5.757655127
SRS260321	7227	Drosophila melanogaster	7147	Diptera	wolbachia1	NC_002978.6	1	12.55189995
SRS261054	7227	Drosophila melanogaster	7147	Diptera	wolbachia1	NC_002978.6	1	15.76530299
SRS265294	7227	Drosophila melanogaster	7147	Diptera	wolbachia1	NC_002978.6	1	10.995838
SRS265297	7227	Drosophila melanogaster	7147	Diptera	wolbachia1	NC_002978.6	1	26.61922671
SRS265298	7227	Drosophila melanogaster	7147	Diptera	wolbachia1	NC_002978.6	1	20.90437843
SRS265299	7227	Drosophila melanogaster	7147	Diptera	wolbachia1	NC_002978.6	1	23.20737843
SRS265301	7227	Drosophila melanogaster	7147	Diptera	wolbachia1	NC_002978.6	1	9.191658008
SRS265302	7227	Drosophila melanogaster	7147	Diptera	wolbachia1	NC_002978.6	0.972440945	3.452426019
SRS265304	7227	Drosophila melanogaster	7147	Diptera	wolbachia1	NC_002978.6	0.988188976	4.835339308
SRS265305	7227	Drosophila melanogaster	7147	Diptera	wolbachia1	NC_002978.6	1	15.7214926
SRS265306	7227	Drosophila melanogaster	7147	Diptera	wolbachia1	NC_002978.6	1	134.6109474
SRS267303	7227	Drosophila melanogaster	7147	Diptera	wolbachia1	NC_002978.6	0.901574803	3.521436518
SRS267305	7227	Drosophila melanogaster	7147	Diptera	wolbachia1	NC_002978.6	1	8.531282389
SRS267307	7227	Drosophila melanogaster	7147	Diptera	wolbachia1	NC_002978.6	1	46.44940039
SRS267309	7227	Drosophila melanogaster	7147	Diptera	wolbachia1	NC_002978.6	1	10.87520174
SRS267310	7227	Drosophila melanogaster	7147	Diptera	wolbachia1	NC_002978.6	1	26.44922526
SRS267311	7227	Drosophila melanogaster	7147	Diptera	wolbachia1	NC_002978.6	1	30.66368418
SRS267312	7227	Drosophila melanogaster	7147	Diptera	wolbachia1	NC_002978.6	0.940944882	4.552020417
SRS267471	7227	Drosophila melanogaster	7147	Diptera	wolbachia1	NC_002978.6	1	77.57932684
SRS267480	7227	Drosophila melanogaster	7147	Diptera	wolbachia1	NC_002978.6	1	28.6254714
SRS267481	7227	Drosophila melanogaster	7147	Diptera	wolbachia1	NC_002978.6	1	83.49793306
SRS267482	7227	Drosophila melanogaster	7147	Diptera	wolbachia1	NC_002978.6	1	1.024930207
SRS345695	7227	Drosophila melanogaster	7147	Diptera	wolbachia1	NC_002978.6	1	260.7259314
SRS345696	7227	Drosophila melanogaster	7147	Diptera	wolbachia1	NC_002978.6	0.992125984	5.428654671
SRS345697	7227	Drosophila melanogaster	7147	Diptera	wolbachia1	NC_002978.6	1	8.60365929
SRS345699	7227	Drosophila melanogaster	7147	Diptera	wolbachia1	NC_002978.6	0.996062992	18.23263943
SRS345700	7227	Drosophila melanogaster	7147	Diptera	wolbachia1	NC_002978.6	1	17.19455375
SRS346715	7227	Drosophila melanogaster	7147	Diptera	wolbachia1	NC_002978.6	0.988188976	4.428632122
SRS346722	7227	Drosophila melanogaster	7147	Diptera	wolbachia1	NC_002978.6	1	4.202939907
SRS346727	7227	Drosophila melanogaster	7147	Diptera	wolbachia1	NC_002978.6	0.988188976	2.882383205
SRS346729	7227	Drosophila melanogaster	7147	Diptera	wolbachia1	NC_002978.6	0.92519685	1.589828913
SRS346740	7227	Drosophila melanogaster	7147	Diptera	wolbachia1	NC_002978.6	0.992125984	9.996710975
SRS346743	7227	Drosophila melanogaster	7147	Diptera	wolbachia1	NC_002978.6	1	5.450627525
SRS379336	7227	Drosophila melanogaster	7147	Diptera	wolbachia1	NC_002978.6	1	469.0950531
SRS380993	7227	Drosophila melanogaster	7147	Diptera	wolbachia1	NC_002978.6	0.960629921	3.9022983
SRS388773	7227	Drosophila melanogaster	7147	Diptera	wolbachia1	NC_002978.6	1	31.34588457
SRS388774	7227	Drosophila melanogaster	7147	Diptera	wolbachia1	NC_002978.6	0.988188976	16.51528098
SRS388775	7227	Drosophila melanogaster	7147	Diptera	wolbachia1	NC_002978.6	1	13.07067113
SRS388776	7227	Drosophila melanogaster	7147	Diptera	wolbachia1	NC_002978.6	0.996062992	10.32899718
SRS388779	7227	Drosophila melanogaster	7147	Diptera	wolbachia1	NC_002978.6	0.988188976	8.242750793
SRS388780	7227	Drosophila melanogaster	7147	Diptera	wolbachia1	NC_002978.6	0.948818898	3.559787806
SRS388781	7227	Drosophila melanogaster	7147	Diptera	wolbachia1	NC_002978.6	0.988188976	6.159568919
SRS388783	7227	Drosophila melanogaster	7147	Diptera	wolbachia1	NC_002978.6	0.996062992	15.22955141
SRS388784	7227	Drosophila melanogaster	7147	Diptera	wolbachia1	NC_002978.6	0.980314961	6.06613368
SRS388785	7227	Drosophila melanogaster	7147	Diptera	wolbachia1	NC_002978.6	0.94488189	3.896250326
SRS388786	7227	Drosophila melanogaster	7147	Diptera	wolbachia1	NC_002978.6	1	95.3792546
SRS560097	7227	Drosophila melanogaster	7147	Diptera	wolbachia1	NC_002978.6	1	52.80392082
SRS560177	7227	Drosophila melanogaster	7147	Diptera	wolbachia1	NC_002978.6	1	53.40788016
SRS562002	7227	Drosophila melanogaster	7147	Diptera	wolbachia1	NC_002978.6	1	469.2062071
SRS562008	7227	Drosophila melanogaster	7147	Diptera	wolbachia1	NC_002978.6	1	56.18242702
SRS562587	7227	Drosophila melanogaster	7147	Diptera	wolbachia1	NC_002978.6	1	306.0769558
SRS562729	7227	Drosophila melanogaster	7147	Diptera	wolbachia1	NC_002978.6	1	85.11890663
SRS562730	7227	Drosophila melanogaster	7147	Diptera	wolbachia1	NC_002978.6	1	25.8067842
SRS562731	7227	Drosophila melanogaster	7147	Diptera	wolbachia1	NC_002978.6	1	22.84346024
SRS562733	7227	Drosophila melanogaster	7147	Diptera	wolbachia1	NC_002978.6	1	23.54883089
SRS562735	7227	Drosophila melanogaster	7147	Diptera	wolbachia1	NC_002978.6	1	55.57990397
SRS563225	7227	Drosophila melanogaster	7147	Diptera	wolbachia1	NC_002978.6	1	238.4275703
SRS564236	7227	Drosophila melanogaster	7147	Diptera	wolbachia1	NC_002978.6	1	291.3019045
SRS564241	7227	Drosophila melanogaster	7147	Diptera	wolbachia1	NC_002978.6	1	697.8358676
SRS564250	7227	Drosophila melanogaster	7147	Diptera	wolbachia1	NC_002978.6	1	198.2835484
SRS564257	7227	Drosophila melanogaster	7147	Diptera	wolbachia1	NC_002978.6	1	245.0965541
SRS564272	7227	Drosophila melanogaster	7147	Diptera	wolbachia1	NC_002978.6	1	298.5001947
SRS564323	7227	Drosophila melanogaster	7147	Diptera	wolbachia1	NC_002978.6	1	154.1747948
SRS564325	7227	Drosophila melanogaster	7147	Diptera	wolbachia1	NC_002978.6	1	174.5874526
SRS564330	7227	Drosophila melanogaster	7147	Diptera	wolbachia1	NC_002978.6	1	134.2134137
SRS564344	7227	Drosophila melanogaster	7147	Diptera	wolbachia1	NC_002978.6	1	160.9377429
SRS564348	7227	Drosophila melanogaster	7147	Diptera	wolbachia1	NC_002978.6	1	200.8007309
SRS564388	7227	Drosophila melanogaster	7147	Diptera	wolbachia1	NC_002978.6	1	592.5195451
SRS565894	7227	Drosophila melanogaster	7147	Diptera	wolbachia1	NC_002978.6	1	103.660403
SRS565895	7227	Drosophila melanogaster	7147	Diptera	wolbachia1	NC_002978.6	1	136.7461348
SRS565897	7227	Drosophila melanogaster	7147	Diptera	wolbachia1	NC_002978.6	1	184.8918871
SRS565902	7227	Drosophila melanogaster	7147	Diptera	wolbachia1	NC_002978.6	1	130.0438545
SRS565928	7227	Drosophila melanogaster	7147	Diptera	wolbachia1	NC_002978.6	1	225.5407766
SRS565929	7227	Drosophila melanogaster	7147	Diptera	wolbachia1	NC_002978.6	1	93.75492124
SRS565930	7227	Drosophila melanogaster	7147	Diptera	wolbachia1	NC_002978.6	1	162.8757788
SRS565931	7227	Drosophila melanogaster	7147	Diptera	wolbachia1	NC_002978.6	1	137.6910638
SRS565932	7227	Drosophila melanogaster	7147	Diptera	wolbachia1	NC_002978.6	1	348.6560923
SRS566619	7227	Drosophila melanogaster	7147	Diptera	wolbachia1	NC_002978.6	1	185.1986062
SRS566620	7227	Drosophila melanogaster	7147	Diptera	wolbachia1	NC_002978.6	1	189.2594077
SRS566621	7227	Drosophila melanogaster	7147	Diptera	wolbachia1	NC_002978.6	1	199.206302
SRS566622	7227	Drosophila melanogaster	7147	Diptera	wolbachia1	NC_002978.6	1	181.1799061
SRS566623	7227	Drosophila melanogaster	7147	Diptera	wolbachia1	NC_002978.6	1	186.0364704
SRS566624	7227	Drosophila melanogaster	7147	Diptera	wolbachia1	NC_002978.6	1	185.4069202
SRS566625	7227	Drosophila melanogaster	7147	Diptera	wolbachia1	NC_002978.6	1	187.9660568
SRS566626	7227	Drosophila melanogaster	7147	Diptera	wolbachia1	NC_002978.6	1	141.7227075
SRS566627	7227	Drosophila melanogaster	7147	Diptera	wolbachia1	NC_002978.6	1	382.1909399
SRS566628	7227	Drosophila melanogaster	7147	Diptera	wolbachia1	NC_002978.6	1	260.4558082
SRS566629	7227	Drosophila melanogaster	7147	Diptera	wolbachia1	NC_002978.6	1	303.7331632
SRS566630	7227	Drosophila melanogaster	7147	Diptera	wolbachia1	NC_002978.6	1	304.3611759
SRS566631	7227	Drosophila melanogaster	7147	Diptera	wolbachia1	NC_002978.6	1	206.2021668
SRS661145	7227	Drosophila melanogaster	7147	Diptera	wolbachia1	NC_002978.6	1	674.295362
SRS661147	7227	Drosophila melanogaster	7147	Diptera	wolbachia1	NC_002978.6	1	52.9194371
SRS661375	7227	Drosophila melanogaster	7147	Diptera	wolbachia1	NC_002978.6	1	246.4914336
SRS661376	7227	Drosophila melanogaster	7147	Diptera	wolbachia1	NC_002978.6	1	48.91452529
SRS661377	7227	Drosophila melanogaster	7147	Diptera	wolbachia1	NC_002978.6	1	362.5893704
SRS661378	7227	Drosophila melanogaster	7147	Diptera	wolbachia1	NC_002978.6	1	28.2678532
SRS661382	7227	Drosophila melanogaster	7147	Diptera	wolbachia1	NC_002978.6	0.996062992	9.431244266
SRS661831	7227	Drosophila melanogaster	7147	Diptera	wolbachia1	NC_002978.6	1	375.0645677
SRS775614	7227	Drosophila melanogaster	7147	Diptera	wolbachia1	NC_002978.6	0.964566929	2.235587358
SRS775621	7227	Drosophila melanogaster	7147	Diptera	wolbachia1	NC_002978.6	1	7.708199611
SRS775754	7227	Drosophila melanogaster	7147	Diptera	wolbachia1	NC_002978.6	1	8.793405544
SRS775755	7227	Drosophila melanogaster	7147	Diptera	wolbachia1	NC_002978.6	0.988188976	8.434757861
SRS775758	7227	Drosophila melanogaster	7147	Diptera	wolbachia1	NC_002978.6	0.988188976	6.402702351
SRS775759	7227	Drosophila melanogaster	7147	Diptera	wolbachia1	NC_002978.6	1	20.61490179
SRS776122	7227	Drosophila melanogaster	7147	Diptera	wolbachia1	NC_002978.6	1	17.93449911
SRS776128	7227	Drosophila melanogaster	7147	Diptera	wolbachia1	NC_002978.6	1	9.428002874
SRS776137	7227	Drosophila melanogaster	7147	Diptera	wolbachia1	NC_002978.6	1	131.1930305
SRS776161	7227	Drosophila melanogaster	7147	Diptera	wolbachia1	NC_002978.6	1	17.67970292
SRS776186	7227	Drosophila melanogaster	7147	Diptera	wolbachia1	NC_002978.6	1	4.827279735
SRS776313	7227	Drosophila melanogaster	7147	Diptera	wolbachia1	NC_002978.6	0.976377953	3.389119636
SRS776409	7227	Drosophila melanogaster	7147	Diptera	wolbachia1	NC_002978.6	0.992125984	3.31053281
SRS776810	7227	Drosophila melanogaster	7147	Diptera	wolbachia1	NC_002978.6	1	13.23543704
SRS776833	7227	Drosophila melanogaster	7147	Diptera	wolbachia1	NC_002978.6	1	15.38131482
SRS779879	7227	Drosophila melanogaster	7147	Diptera	wolbachia1	NC_002978.6	0.996062992	4.309420813
SRS781531	7227	Drosophila melanogaster	7147	Diptera	wolbachia1	NC_002978.6	1	9.031901151
SRS782560	7227	Drosophila melanogaster	7147	Diptera	wolbachia1	NC_002978.6	1	17.03535281
SRS782561	7227	Drosophila melanogaster	7147	Diptera	wolbachia1	NC_002978.6	1	15.99502
SRS782563	7227	Drosophila melanogaster	7147	Diptera	wolbachia1	NC_002978.6	0.976377953	3.758245523
SRS782564	7227	Drosophila melanogaster	7147	Diptera	wolbachia1	NC_002978.6	1	11.51743042
SRS782566	7227	Drosophila melanogaster	7147	Diptera	wolbachia1	NC_002978.6	1	19.7764252
SRS782569	7227	Drosophila melanogaster	7147	Diptera	wolbachia1	NC_002978.6	1	25.21677932
SRS782574	7227	Drosophila melanogaster	7147	Diptera	wolbachia1	NC_002978.6	1	4.900004067
SRS782575	7227	Drosophila melanogaster	7147	Diptera	wolbachia1	NC_002978.6	0.913385827	2.655173933
SRS782576	7227	Drosophila melanogaster	7147	Diptera	wolbachia1	NC_002978.6	0.913385827	2.020942776
SRS782577	7227	Drosophila melanogaster	7147	Diptera	wolbachia1	NC_002978.6	1	14.02399797
SRS782578	7227	Drosophila melanogaster	7147	Diptera	wolbachia1	NC_002978.6	1	71.42512207
SRS782579	7227	Drosophila melanogaster	7147	Diptera	wolbachia1	NC_002978.6	0.992125984	7.886249131
SRS782598	7227	Drosophila melanogaster	7147	Diptera	wolbachia1	NC_002978.6	1	396.3314343
SRS782611	7227	Drosophila melanogaster	7147	Diptera	wolbachia1	NC_002978.6	1	14.05092899
SRS782658	7227	Drosophila melanogaster	7147	Diptera	wolbachia1	NC_002978.6	1	7.073228776
SRS782688	7227	Drosophila melanogaster	7147	Diptera	wolbachia1	NC_002978.6	1	13.64165503
SRS782689	7227	Drosophila melanogaster	7147	Diptera	wolbachia1	NC_002978.6	0.996062992	4.069898487
SRS782690	7227	Drosophila melanogaster	7147	Diptera	wolbachia1	NC_002978.6	0.976377953	1.503083912
SRS782691	7227	Drosophila melanogaster	7147	Diptera	wolbachia1	NC_002978.6	1	14.98176188
SRS782692	7227	Drosophila melanogaster	7147	Diptera	wolbachia1	NC_002978.6	1	18.54545168
SRS782693	7227	Drosophila melanogaster	7147	Diptera	wolbachia1	NC_002978.6	0.996062992	8.401673938
SRS782694	7227	Drosophila melanogaster	7147	Diptera	wolbachia1	NC_002978.6	0.988188976	5.012527172
SRS782695	7227	Drosophila melanogaster	7147	Diptera	wolbachia1	NC_002978.6	1	8.673297895
SRS782696	7227	Drosophila melanogaster	7147	Diptera	wolbachia1	NC_002978.6	0.988188976	3.210007174
SRS782697	7227	Drosophila melanogaster	7147	Diptera	wolbachia1	NC_002978.6	0.972440945	2.95744768
SRS782698	7227	Drosophila melanogaster	7147	Diptera	wolbachia1	NC_002978.6	0.92519685	2.202426742
SRS782699	7227	Drosophila melanogaster	7147	Diptera	wolbachia1	NC_002978.6	0.996062992	8.922216717
SRS782700	7227	Drosophila melanogaster	7147	Diptera	wolbachia1	NC_002978.6	0.992125984	3.648368684
SRS901434	7227	Drosophila melanogaster	7147	Diptera	wolbachia1	NC_002978.6	1	110.2503635
SRS901435	7227	Drosophila melanogaster	7147	Diptera	wolbachia1	NC_002978.6	1	79.17230345
SRS901436	7227	Drosophila melanogaster	7147	Diptera	wolbachia1	NC_002978.6	1	121.0234407
SRS901437	7227	Drosophila melanogaster	7147	Diptera	wolbachia1	NC_002978.6	1	143.6709139
SRS931046	7227	Drosophila melanogaster	7147	Diptera	wolbachia1	NC_002978.6	1	64.73011308
SRS940904	7227	Drosophila melanogaster	7147	Diptera	wolbachia1	NC_002978.6	1	92.56200009
SRS940905	7227	Drosophila melanogaster	7147	Diptera	wolbachia1	NC_002978.6	1	69.93578687
SRS940906	7227	Drosophila melanogaster	7147	Diptera	wolbachia1	NC_002978.6	1	134.8884718
SRS940907	7227	Drosophila melanogaster	7147	Diptera	wolbachia1	NC_002978.6	1	48.24020824
SRS940908	7227	Drosophila melanogaster	7147	Diptera	wolbachia1	NC_002978.6	1	34.75094543
SRS940909	7227	Drosophila melanogaster	7147	Diptera	wolbachia1	NC_002978.6	1	363.1850901
SRS940910	7227	Drosophila melanogaster	7147	Diptera	wolbachia1	NC_002978.6	1	37.61748508
SRS940911	7227	Drosophila melanogaster	7147	Diptera	wolbachia1	NC_002978.6	1	54.99327991
SRS940912	7227	Drosophila melanogaster	7147	Diptera	wolbachia1	NC_002978.6	1	39.37145187
SRS940913	7227	Drosophila melanogaster	7147	Diptera	wolbachia1	NC_002978.6	1	47.10259259
SRS940914	7227	Drosophila melanogaster	7147	Diptera	wolbachia1	NC_002978.6	1	43.99548927
SRS940915	7227	Drosophila melanogaster	7147	Diptera	wolbachia1	NC_002978.6	1	61.86044787
SRS940916	7227	Drosophila melanogaster	7147	Diptera	wolbachia1	NC_002978.6	1	48.84933977
SRS940917	7227	Drosophila melanogaster	7147	Diptera	wolbachia1	NC_002978.6	1	45.48217418
SRS940918	7227	Drosophila melanogaster	7147	Diptera	wolbachia1	NC_002978.6	1	24.55522121
SRS940919	7227	Drosophila melanogaster	7147	Diptera	wolbachia1	NC_002978.6	1	68.24870569
SRS940920	7227	Drosophila melanogaster	7147	Diptera	wolbachia1	NC_002978.6	1	46.29707815
SRS940921	7227	Drosophila melanogaster	7147	Diptera	wolbachia1	NC_002978.6	1	29.18094205
SRS940922	7227	Drosophila melanogaster	7147	Diptera	wolbachia1	NC_002978.6	1	31.09262778
SRS940923	7227	Drosophila melanogaster	7147	Diptera	wolbachia1	NC_002978.6	1	39.6344696
SRS940924	7227	Drosophila melanogaster	7147	Diptera	wolbachia1	NC_002978.6	1	52.33352972
SRS940925	7227	Drosophila melanogaster	7147	Diptera	wolbachia1	NC_002978.6	1	50.86943835
SRS940926	7227	Drosophila melanogaster	7147	Diptera	wolbachia1	NC_002978.6	1	37.42515152
SRS940927	7227	Drosophila melanogaster	7147	Diptera	wolbachia1	NC_002978.6	1	17.52055825
SRS940928	7227	Drosophila melanogaster	7147	Diptera	wolbachia1	NC_002978.6	1	113.7430924
SRS940929	7227	Drosophila melanogaster	7147	Diptera	wolbachia1	NC_002978.6	1	30.44862234
SRS940930	7227	Drosophila melanogaster	7147	Diptera	wolbachia1	NC_002978.6	1	23.06866703
SRS940931	7227	Drosophila melanogaster	7147	Diptera	wolbachia1	NC_002978.6	1	27.56938003
SRS940932	7227	Drosophila melanogaster	7147	Diptera	wolbachia1	NC_002978.6	1	41.53337127
SRS940933	7227	Drosophila melanogaster	7147	Diptera	wolbachia1	NC_002978.6	1	33.8591042
SRS940934	7227	Drosophila melanogaster	7147	Diptera	wolbachia1	NC_002978.6	1	40.25694975
SRS940935	7227	Drosophila melanogaster	7147	Diptera	wolbachia1	NC_002978.6	1	58.42854332
SRS940936	7227	Drosophila melanogaster	7147	Diptera	wolbachia1	NC_002978.6	1	60.07255769
SRS940937	7227	Drosophila melanogaster	7147	Diptera	wolbachia1	NC_002978.6	1	51.45604044
SRS940938	7227	Drosophila melanogaster	7147	Diptera	wolbachia1	NC_002978.6	1	36.42713882
SRS940939	7227	Drosophila melanogaster	7147	Diptera	wolbachia1	NC_002978.6	1	46.06038996
SRS940940	7227	Drosophila melanogaster	7147	Diptera	wolbachia1	NC_002978.6	1	90.44585651
SRS940941	7227	Drosophila melanogaster	7147	Diptera	wolbachia1	NC_002978.6	1	61.29510296
SRS940942	7227	Drosophila melanogaster	7147	Diptera	wolbachia1	NC_002978.6	1	94.36409852
SRS940943	7227	Drosophila melanogaster	7147	Diptera	wolbachia1	NC_002978.6	1	43.63919878
SRS940944	7227	Drosophila melanogaster	7147	Diptera	wolbachia1	NC_002978.6	1	250.0705199
SRS940945	7227	Drosophila melanogaster	7147	Diptera	wolbachia1	NC_002978.6	1	34.92599354
SRS940946	7227	Drosophila melanogaster	7147	Diptera	wolbachia1	NC_002978.6	1	42.31779616
SRS940947	7227	Drosophila melanogaster	7147	Diptera	wolbachia1	NC_002978.6	1	58.97525102
SRS940948	7227	Drosophila melanogaster	7147	Diptera	wolbachia1	NC_002978.6	1	59.9817379
SRS940949	7227	Drosophila melanogaster	7147	Diptera	wolbachia1	NC_002978.6	1	47.55713914
SRS940950	7227	Drosophila melanogaster	7147	Diptera	wolbachia1	NC_002978.6	1	70.12239002
SRS940951	7227	Drosophila melanogaster	7147	Diptera	wolbachia1	NC_002978.6	1	70.96847164
SRS940952	7227	Drosophila melanogaster	7147	Diptera	wolbachia1	NC_002978.6	1	107.7467818
SRS940953	7227	Drosophila melanogaster	7147	Diptera	wolbachia1	NC_002978.6	1	73.11427995
SRS940954	7227	Drosophila melanogaster	7147	Diptera	wolbachia1	NC_002978.6	1	41.77881066
SRS940955	7227	Drosophila melanogaster	7147	Diptera	wolbachia1	NC_002978.6	1	46.26456684
SRS940956	7227	Drosophila melanogaster	7147	Diptera	wolbachia1	NC_002978.6	1	371.8525183
SRS940957	7227	Drosophila melanogaster	7147	Diptera	wolbachia1	NC_002978.6	1	66.80016491
SRS940958	7227	Drosophila melanogaster	7147	Diptera	wolbachia1	NC_002978.6	1	103.4262274
SRS940959	7227	Drosophila melanogaster	7147	Diptera	wolbachia1	NC_002978.6	1	45.80644916
SRS940960	7227	Drosophila melanogaster	7147	Diptera	wolbachia1	NC_002978.6	1	60.94383251
SRS940961	7227	Drosophila melanogaster	7147	Diptera	wolbachia1	NC_002978.6	1	52.62712929
SRS940962	7227	Drosophila melanogaster	7147	Diptera	wolbachia1	NC_002978.6	1	40.40794715
SRS940963	7227	Drosophila melanogaster	7147	Diptera	wolbachia1	NC_002978.6	1	62.83990014
SRS940964	7227	Drosophila melanogaster	7147	Diptera	wolbachia1	NC_002978.6	1	61.61108331
SRS940965	7227	Drosophila melanogaster	7147	Diptera	wolbachia1	NC_002978.6	1	34.71591514
SRS940966	7227	Drosophila melanogaster	7147	Diptera	wolbachia1	NC_002978.6	1	100.0520619
SRS940967	7227	Drosophila melanogaster	7147	Diptera	wolbachia1	NC_002978.6	1	87.840983
SRS940968	7227	Drosophila melanogaster	7147	Diptera	wolbachia1	NC_002978.6	1	191.6393541
SRS940969	7227	Drosophila melanogaster	7147	Diptera	wolbachia1	NC_002978.6	1	189.7498082
SRS940970	7227	Drosophila melanogaster	7147	Diptera	wolbachia1	NC_002978.6	1	179.3982325
SRS940971	7227	Drosophila melanogaster	7147	Diptera	wolbachia1	NC_002978.6	1	39.37114108
SRS940972	7227	Drosophila melanogaster	7147	Diptera	wolbachia1	NC_002978.6	1	53.51270838
SRS940973	7227	Drosophila melanogaster	7147	Diptera	wolbachia1	NC_002978.6	1	40.05420145
SRS940974	7227	Drosophila melanogaster	7147	Diptera	wolbachia1	NC_002978.6	1	43.2369868
SRS940975	7227	Drosophila melanogaster	7147	Diptera	wolbachia1	NC_002978.6	1	36.88539809
SRS940976	7227	Drosophila melanogaster	7147	Diptera	wolbachia1	NC_002978.6	1	111.3874468
SRS940977	7227	Drosophila melanogaster	7147	Diptera	wolbachia1	NC_002978.6	1	80.92132779
SRS940978	7227	Drosophila melanogaster	7147	Diptera	wolbachia1	NC_002978.6	1	49.62721273
SRS940979	7227	Drosophila melanogaster	7147	Diptera	wolbachia1	NC_002978.6	1	100.4028641
SRS940980	7227	Drosophila melanogaster	7147	Diptera	wolbachia1	NC_002978.6	1	83.73308406
SRS940981	7227	Drosophila melanogaster	7147	Diptera	wolbachia1	NC_002978.6	1	76.85081882
SRS940982	7227	Drosophila melanogaster	7147	Diptera	wolbachia1	NC_002978.6	1	46.61642727
SRS940983	7227	Drosophila melanogaster	7147	Diptera	wolbachia1	NC_002978.6	1	196.2801214
SRS940984	7227	Drosophila melanogaster	7147	Diptera	wolbachia1	NC_002978.6	1	74.64978613
SRS940985	7227	Drosophila melanogaster	7147	Diptera	wolbachia1	NC_002978.6	1	73.51464937
SRS940986	7227	Drosophila melanogaster	7147	Diptera	wolbachia1	NC_002978.6	1	65.10303991
SRS940987	7227	Drosophila melanogaster	7147	Diptera	wolbachia1	NC_002978.6	1	71.66465212
SRS940988	7227	Drosophila melanogaster	7147	Diptera	wolbachia1	NC_002978.6	1	65.92056171
SRS940989	7227	Drosophila melanogaster	7147	Diptera	wolbachia1	NC_002978.6	1	42.6089691
SRS940990	7227	Drosophila melanogaster	7147	Diptera	wolbachia1	NC_002978.6	1	62.38501938
SRS940991	7227	Drosophila melanogaster	7147	Diptera	wolbachia1	NC_002978.6	1	56.6807488
SRS940992	7227	Drosophila melanogaster	7147	Diptera	wolbachia1	NC_002978.6	1	72.38738085
SRS940993	7227	Drosophila melanogaster	7147	Diptera	wolbachia1	NC_002978.6	1	73.05384047
SRS940994	7227	Drosophila melanogaster	7147	Diptera	wolbachia1	NC_002978.6	1	51.41171112
SRS940996	7227	Drosophila melanogaster	7147	Diptera	wolbachia1	NC_002978.6	1	88.83425013
SRS940997	7227	Drosophila melanogaster	7147	Diptera	wolbachia1	NC_002978.6	1	64.44482371
SRS940998	7227	Drosophila melanogaster	7147	Diptera	wolbachia1	NC_002978.6	1	64.90239218
SRS940999	7227	Drosophila melanogaster	7147	Diptera	wolbachia1	NC_002978.6	1	72.26461528
SRS941000	7227	Drosophila melanogaster	7147	Diptera	wolbachia1	NC_002978.6	1	46.12968263
SRS941001	7227	Drosophila melanogaster	7147	Diptera	wolbachia1	NC_002978.6	1	53.87594064
SRS941002	7227	Drosophila melanogaster	7147	Diptera	wolbachia1	NC_002978.6	1	35.8239972
SRS941003	7227	Drosophila melanogaster	7147	Diptera	wolbachia1	NC_002978.6	1	37.31164793
SRS941004	7227	Drosophila melanogaster	7147	Diptera	wolbachia1	NC_002978.6	1	27.41436564
SRS941005	7227	Drosophila melanogaster	7147	Diptera	wolbachia1	NC_002978.6	1	82.10249626
SRS941006	7227	Drosophila melanogaster	7147	Diptera	wolbachia1	NC_002978.6	1	33.68719618
SRS941007	7227	Drosophila melanogaster	7147	Diptera	wolbachia1	NC_002978.6	1	64.84986563
SRS941008	7227	Drosophila melanogaster	7147	Diptera	wolbachia1	NC_002978.6	1	64.07082798
SRS941009	7227	Drosophila melanogaster	7147	Diptera	wolbachia1	NC_002978.6	1	33.84590254
SRS941010	7227	Drosophila melanogaster	7147	Diptera	wolbachia1	NC_002978.6	1	36.10076239
SRS941011	7227	Drosophila melanogaster	7147	Diptera	wolbachia1	NC_002978.6	1	104.1440512
SRS941012	7227	Drosophila melanogaster	7147	Diptera	wolbachia1	NC_002978.6	1	26.16147946
SRS941013	7227	Drosophila melanogaster	7147	Diptera	wolbachia1	NC_002978.6	1	48.21462671
SRS941014	7227	Drosophila melanogaster	7147	Diptera	wolbachia1	NC_002978.6	1	31.47587209
SRS941015	7227	Drosophila melanogaster	7147	Diptera	wolbachia1	NC_002978.6	1	35.53010827
SRS941016	7227	Drosophila melanogaster	7147	Diptera	wolbachia1	NC_002978.6	1	35.44383745
SRS941017	7227	Drosophila melanogaster	7147	Diptera	wolbachia1	NC_002978.6	1	115.906143
SRS941018	7227	Drosophila melanogaster	7147	Diptera	wolbachia1	NC_002978.6	1	88.75640126
SRS941019	7227	Drosophila melanogaster	7147	Diptera	wolbachia1	NC_002978.6	1	100.7630086
SRS941020	7227	Drosophila melanogaster	7147	Diptera	wolbachia1	NC_002978.6	1	50.31693191
SRS941021	7227	Drosophila melanogaster	7147	Diptera	wolbachia1	NC_002978.6	1	86.4130367
SRS941022	7227	Drosophila melanogaster	7147	Diptera	wolbachia1	NC_002978.6	1	52.64910195
SRS941023	7227	Drosophila melanogaster	7147	Diptera	wolbachia1	NC_002978.6	1	53.01793501
SRS941024	7227	Drosophila melanogaster	7147	Diptera	wolbachia1	NC_002978.6	1	50.78151579
SRS941025	7227	Drosophila melanogaster	7147	Diptera	wolbachia1	NC_002978.6	1	88.78344221
SRS941026	7227	Drosophila melanogaster	7147	Diptera	wolbachia1	NC_002978.6	1	72.63917834
SRS941027	7227	Drosophila melanogaster	7147	Diptera	wolbachia1	NC_002978.6	1	36.35623947
SRS941028	7227	Drosophila melanogaster	7147	Diptera	wolbachia1	NC_002978.6	1	37.60209717
SRS941029	7227	Drosophila melanogaster	7147	Diptera	wolbachia1	NC_002978.6	1	88.65544014
SRS941030	7227	Drosophila melanogaster	7147	Diptera	wolbachia1	NC_002978.6	1	20.86942486
SRS941031	7227	Drosophila melanogaster	7147	Diptera	wolbachia1	NC_002978.6	1	139.9684747
SRS941032	7227	Drosophila melanogaster	7147	Diptera	wolbachia1	NC_002978.6	1	29.46166807
SRS941033	7227	Drosophila melanogaster	7147	Diptera	wolbachia1	NC_002978.6	1	23.56625488
SRS941034	7227	Drosophila melanogaster	7147	Diptera	wolbachia1	NC_002978.6	1	15.97883006
SRS941035	7227	Drosophila melanogaster	7147	Diptera	wolbachia1	NC_002978.6	1	41.19668407
SRS941036	7227	Drosophila melanogaster	7147	Diptera	wolbachia1	NC_002978.6	1	40.19730755
SRS941037	7227	Drosophila melanogaster	7147	Diptera	wolbachia1	NC_002978.6	0.996062992	15.35201283
SRS941038	7227	Drosophila melanogaster	7147	Diptera	wolbachia1	NC_002978.6	1	17.8359963
SRS941039	7227	Drosophila melanogaster	7147	Diptera	wolbachia1	NC_002978.6	1	48.51670707
SRS941040	7227	Drosophila melanogaster	7147	Diptera	wolbachia1	NC_002978.6	1	119.9813721
SRS941041	7227	Drosophila melanogaster	7147	Diptera	wolbachia1	NC_002978.6	1	61.33203341
SRS941042	7227	Drosophila melanogaster	7147	Diptera	wolbachia1	NC_002978.6	1	38.09445536
SRS941043	7227	Drosophila melanogaster	7147	Diptera	wolbachia1	NC_002978.6	1	25.93071158
SRS941044	7227	Drosophila melanogaster	7147	Diptera	wolbachia1	NC_002978.6	1	45.29855826
SRS941045	7227	Drosophila melanogaster	7147	Diptera	wolbachia1	NC_002978.6	1	37.83963428
SRS941046	7227	Drosophila melanogaster	7147	Diptera	wolbachia1	NC_002978.6	1	32.30531421
SRS941047	7227	Drosophila melanogaster	7147	Diptera	wolbachia1	NC_002978.6	1	178.7378658
SRS941048	7227	Drosophila melanogaster	7147	Diptera	wolbachia1	NC_002978.6	1	72.85959111
SRS941049	7227	Drosophila melanogaster	7147	Diptera	wolbachia1	NC_002978.6	1	43.30115798
SRS941050	7227	Drosophila melanogaster	7147	Diptera	wolbachia1	NC_002978.6	1	102.252093
SRS941051	7227	Drosophila melanogaster	7147	Diptera	wolbachia1	NC_002978.6	1	48.83966612
SRS941052	7227	Drosophila melanogaster	7147	Diptera	wolbachia1	NC_002978.6	1	31.32257739
SRS941053	7227	Drosophila melanogaster	7147	Diptera	wolbachia1	NC_002978.6	1	64.73755452
SRS941054	7227	Drosophila melanogaster	7147	Diptera	wolbachia1	NC_002978.6	1	108.1395701
SRS941055	7227	Drosophila melanogaster	7147	Diptera	wolbachia1	NC_002978.6	1	45.42033176
SRS941056	7227	Drosophila melanogaster	7147	Diptera	wolbachia1	NC_002978.6	1	35.27344837
SRS941057	7227	Drosophila melanogaster	7147	Diptera	wolbachia1	NC_002978.6	1	27.8523613
SRS941058	7227	Drosophila melanogaster	7147	Diptera	wolbachia1	NC_002978.6	1	133.9111672
SRS941059	7227	Drosophila melanogaster	7147	Diptera	wolbachia1	NC_002978.6	1	61.82553144
SRS941060	7227	Drosophila melanogaster	7147	Diptera	wolbachia1	NC_002978.6	1	102.8809569
SRS941061	7227	Drosophila melanogaster	7147	Diptera	wolbachia1	NC_002978.6	1	96.55631617
SRS941062	7227	Drosophila melanogaster	7147	Diptera	wolbachia1	NC_002978.6	1	50.44475644
SRS941063	7227	Drosophila melanogaster	7147	Diptera	wolbachia1	NC_002978.6	1	67.74481672
SRS941064	7227	Drosophila melanogaster	7147	Diptera	wolbachia1	NC_002978.6	1	97.54484493
SRS941065	7227	Drosophila melanogaster	7147	Diptera	wolbachia1	NC_002978.6	1	84.27692638
SRS941066	7227	Drosophila melanogaster	7147	Diptera	wolbachia1	NC_002978.6	1	38.55336212
SRS941067	7227	Drosophila melanogaster	7147	Diptera	wolbachia1	NC_002978.6	1	59.63690856
SRS941068	7227	Drosophila melanogaster	7147	Diptera	wolbachia1	NC_002978.6	1	54.55542368
SRS941069	7227	Drosophila melanogaster	7147	Diptera	wolbachia1	NC_002978.6	1	62.30900339
SRS941070	7227	Drosophila melanogaster	7147	Diptera	wolbachia1	NC_002978.6	1	43.85686278
SRS941071	7227	Drosophila melanogaster	7147	Diptera	wolbachia1	NC_002978.6	1	102.6367937
SRS941072	7227	Drosophila melanogaster	7147	Diptera	wolbachia1	NC_002978.6	1	130.5550608
SRS941073	7227	Drosophila melanogaster	7147	Diptera	wolbachia1	NC_002978.6	1	143.90491
SRS941074	7227	Drosophila melanogaster	7147	Diptera	wolbachia1	NC_002978.6	1	41.7992202
SRS941075	7227	Drosophila melanogaster	7147	Diptera	wolbachia1	NC_002978.6	1	79.90448092
SRS941076	7227	Drosophila melanogaster	7147	Diptera	wolbachia1	NC_002978.6	1	33.34801061
SRS941077	7227	Drosophila melanogaster	7147	Diptera	wolbachia1	NC_002978.6	1	123.1267403
SRS941078	7227	Drosophila melanogaster	7147	Diptera	wolbachia1	NC_002978.6	1	64.75512446
SRS941079	7227	Drosophila melanogaster	7147	Diptera	wolbachia1	NC_002978.6	1	60.84210447
SRS941080	7227	Drosophila melanogaster	7147	Diptera	wolbachia1	NC_002978.6	1	66.00853017
SRS941081	7227	Drosophila melanogaster	7147	Diptera	wolbachia1	NC_002978.6	1	81.52136921
SRS941082	7227	Drosophila melanogaster	7147	Diptera	wolbachia1	NC_002978.6	1	230.7751626
SRS941083	7227	Drosophila melanogaster	7147	Diptera	wolbachia1	NC_002978.6	1	23.05271583
SRS941084	7227	Drosophila melanogaster	7147	Diptera	wolbachia1	NC_002978.6	1	246.9547602
SRS941085	7227	Drosophila melanogaster	7147	Diptera	wolbachia1	NC_002978.6	1	50.01445934
SRS941086	7227	Drosophila melanogaster	7147	Diptera	wolbachia1	NC_002978.6	1	36.5753646
SRS941087	7227	Drosophila melanogaster	7147	Diptera	wolbachia1	NC_002978.6	1	38.677484
SRS941088	7227	Drosophila melanogaster	7147	Diptera	wolbachia1	NC_002978.6	1	44.4165205
SRS941089	7227	Drosophila melanogaster	7147	Diptera	wolbachia1	NC_002978.6	1	194.0503409
SRS941090	7227	Drosophila melanogaster	7147	Diptera	wolbachia1	NC_002978.6	1	19.7199945
SRS941091	7227	Drosophila melanogaster	7147	Diptera	wolbachia1	NC_002978.6	1	61.86980382
SRS941092	7227	Drosophila melanogaster	7147	Diptera	wolbachia1	NC_002978.6	1	30.05811671
SRS941093	7227	Drosophila melanogaster	7147	Diptera	wolbachia1	NC_002978.6	1	43.41887223
SRS941094	7227	Drosophila melanogaster	7147	Diptera	wolbachia1	NC_002978.6	1	39.79437875
SRS941095	7227	Drosophila melanogaster	7147	Diptera	wolbachia1	NC_002978.6	1	120.9228006
SRS941096	7227	Drosophila melanogaster	7147	Diptera	wolbachia1	NC_002978.6	1	71.87476284
SRS941097	7227	Drosophila melanogaster	7147	Diptera	wolbachia1	NC_002978.6	1	124.5564675
SRS941098	7227	Drosophila melanogaster	7147	Diptera	wolbachia1	NC_002978.6	1	90.14166302
SRS941099	7227	Drosophila melanogaster	7147	Diptera	wolbachia1	NC_002978.6	1	54.23592762
SRS941100	7227	Drosophila melanogaster	7147	Diptera	wolbachia1	NC_002978.6	1	77.35870347
SRS941101	7227	Drosophila melanogaster	7147	Diptera	wolbachia1	NC_002978.6	1	143.6697368
SRS941102	7227	Drosophila melanogaster	7147	Diptera	wolbachia1	NC_002978.6	1	178.7665304
SRS941103	7227	Drosophila melanogaster	7147	Diptera	wolbachia1	NC_002978.6	1	126.7885392
SRS941104	7227	Drosophila melanogaster	7147	Diptera	wolbachia1	NC_002978.6	1	204.4107599
SRS941105	7227	Drosophila melanogaster	7147	Diptera	wolbachia1	NC_002978.6	1	97.67983062
SRS941106	7227	Drosophila melanogaster	7147	Diptera	wolbachia1	NC_002978.6	1	97.04084765
SRS941107	7227	Drosophila melanogaster	7147	Diptera	wolbachia1	NC_002978.6	1	44.19686262
SRS941108	7227	Drosophila melanogaster	7147	Diptera	wolbachia1	NC_002978.6	1	63.68586886
SRS941110	7227	Drosophila melanogaster	7147	Diptera	wolbachia1	NC_002978.6	1	110.7263997
SRS941111	7227	Drosophila melanogaster	7147	Diptera	wolbachia1	NC_002978.6	1	80.91128348
SRS941112	7227	Drosophila melanogaster	7147	Diptera	wolbachia1	NC_002978.6	1	46.54952559
SRS941113	7227	Drosophila melanogaster	7147	Diptera	wolbachia1	NC_002978.6	1	62.88517122
SRS941114	7227	Drosophila melanogaster	7147	Diptera	wolbachia1	NC_002978.6	1	46.54093657
SRS941115	7227	Drosophila melanogaster	7147	Diptera	wolbachia1	NC_002978.6	1	63.35666152
SRS941116	7227	Drosophila melanogaster	7147	Diptera	wolbachia1	NC_002978.6	1	56.05655799
SRS941117	7227	Drosophila melanogaster	7147	Diptera	wolbachia1	NC_002978.6	1	109.2876351
SRS941118	7227	Drosophila melanogaster	7147	Diptera	wolbachia1	NC_002978.6	1	90.81232585
SRS941119	7227	Drosophila melanogaster	7147	Diptera	wolbachia1	NC_002978.6	1	47.86619402
SRS941120	7227	Drosophila melanogaster	7147	Diptera	wolbachia1	NC_002978.6	1	79.95959259
SRS941121	7227	Drosophila melanogaster	7147	Diptera	wolbachia1	NC_002978.6	1	77.27454011
SRS941122	7227	Drosophila melanogaster	7147	Diptera	wolbachia1	NC_002978.6	1	106.0497678
SRS941125	7227	Drosophila melanogaster	7147	Diptera	wolbachia1	NC_002978.6	1	132.4365958
SRS941126	7227	Drosophila melanogaster	7147	Diptera	wolbachia1	NC_002978.6	1	52.90566786
SRS942403	7227	Drosophila melanogaster	7147	Diptera	wolbachia1	NC_002978.6	1	63.38014215
SRS945118	7227	Drosophila melanogaster	7147	Diptera	wolbachia1	NC_002978.6	1	154.9233273
SRS964917	7227	Drosophila melanogaster	7147	Diptera	wolbachia1	NC_002978.6	1	395.6546486
SRS964918	7227	Drosophila melanogaster	7147	Diptera	wolbachia1	NC_002978.6	1	27.65717367
ERS248758	7147	Anopheles gambiae	7147	Diptera	wolbachia5	NZ_DS996944.1	0.974110032	26.17288244
ERS248788	7147	Anopheles gambiae	7147	Diptera	wolbachia2	NC_006833.1	0.963133641	1.974772661
ERS248804	7147	Anopheles gambiae	7147	Diptera	wolbachia5	NZ_DS996944.1	0.974110032	16.41629102
ERS1828681.purg	189913	Leptidea sinapis	7088	Lepidoptera	wolbachia1	NC_002978.6	0.988188976	1.884783819
ERS1828684.purg	189913	Leptidea sinapis	7088	Lepidoptera	wolbachia1	NC_002978.6	0.988188976	1.713966597
ERS1963779.purg	7240	Drosophila simulans	7147	Diptera	wolbachia1	NC_002978.6	0.972440945	1.025458636
SRS2947776.purg	7240	Drosophila simulans	7147	Diptera	wolbachia1	NC_002978.6	0.984251969	1.573153744
SRS2947779.purg	7240	Drosophila simulans	7147	Diptera	wolbachia1	NC_002978.6	0.980314961	1.321859752
SRS3074715.purg	7227	Drosophila melanogaster	7147	Diptera	wolbachia1	NC_002978.6	1	1.341860036
SRS3319203.purg	7227	Drosophila melanogaster	7147	Diptera	wolbachia1	NC_002978.6	1	3.717771667
SRS3369584.purg	115357	Harmonia axyridis	7041	Coleoptera	wolbachia2	NC_006833.1	0.995391705	1.23236989
SRS3481365.purg	7227	Drosophila melanogaster	7147	Diptera	wolbachia1	NC_002978.6	1	1.320442316
SRS3481377.purg	7227	Drosophila melanogaster	7147	Diptera	wolbachia1	NC_002978.6	1	1.641869028
SRS3481410.purg	7227	Drosophila melanogaster	7147	Diptera	wolbachia1	NC_002978.6	1	1.891781079
SRS3481412.purg	7227	Drosophila melanogaster	7147	Diptera	wolbachia1	NC_002978.6	1	1.870297102
SRS3481414.purg	7227	Drosophila melanogaster	7147	Diptera	wolbachia1	NC_002978.6	1	1.838133054
SRS4248829.purg	7227	Drosophila melanogaster	7147	Diptera	wolbachia1	NC_002978.6	1	11.0768192
SRS4248837.purg	7227	Drosophila melanogaster	7147	Diptera	wolbachia1	NC_002978.6	1	7.783837442
SRS4248865.purg	7227	Drosophila melanogaster	7147	Diptera	wolbachia1	NC_002978.6	1	9.243074914
SRS4248868.purg	7227	Drosophila melanogaster	7147	Diptera	wolbachia1	NC_002978.6	0.917322835	1.53413915
SRS4807159.purg	2582441	Rhagovelia sp. XD-2019	7524	Hemiptera	wolbachia1	NC_002978.6	0.964566929	7.481425829
SRS4997934.purg	2585991	Aspitha agenoria	7088	Lepidoptera	wolbachia1	NC_002978.6	0.968503937	6.118145706
SRS5394339.purg	7227	Drosophila melanogaster	7147	Diptera	wolbachia1	NC_002978.6	1	2.476749946
SRS5394354.purg	7227	Drosophila melanogaster	7147	Diptera	wolbachia1	NC_002978.6	1	3.091217575
SRS5394358.purg	7227	Drosophila melanogaster	7147	Diptera	wolbachia1	NC_002978.6	1	3.285707637
SRS5556075.purg	2487776	Rhinocypha anisoptera	6961	Odonata	wolbachia2	NC_006833.1	0.958525346	4.400393858
SRS5581424.purg	307491	Aphis glycines	7524	Hemiptera	wolbachia1	NC_002978.6	0.972440945	5.090767971
SRS5719511.purg	1968069	Papilio ascalaphus	7088	Lepidoptera	wolbachia5	NZ_DS996944.1	0.906148867	1.939678466
SRS5719574.purg	551220	Papilio polymnestor	7088	Lepidoptera	wolbachia5	NZ_DS996944.1	0.922330097	1.48815705
SRS5764637.purg	49927	Pissodes strobi	7041	Coleoptera	wolbachia2	NC_006833.1	0.995391705	4.021690906
DRS029743	67534	Drosophila triauraria	7147	Diptera	wolbachia1	NC_002978.6	0.984251969	72.10638589
DRS055877	1596008	Eurema mandarina	7088	Lepidoptera	wolbachia5	NZ_DS996944.1	0.935275081	1.197122296
DRS055879	1596008	Eurema mandarina	7088	Lepidoptera	wolbachia5	NZ_DS996944.1	0.928802589	1.114144232
DRS063459	7052	Aquatica lateralis	7041	Coleoptera	wolbachia1	NC_002978.6	0.952755906	1.166163426
ERS032727	103372	Acromyrmex echinatior	7399	Hymenoptera	wolbachia1	NC_002978.6	0.976377953	63.34763209
ERS032728	103372	Acromyrmex echinatior	7399	Hymenoptera	wolbachia1	NC_002978.6	0.972440945	25.47003831
ERS032729	103372	Acromyrmex echinatior	7399	Hymenoptera	wolbachia1	NC_002978.6	0.976377953	30.91030147
ERS032730.purg	103372	Acromyrmex echinatior	7399	Hymenoptera	wolbachia1	NC_002978.6	0.976377953	5.614618286
ERS1006242	177089	Maconellicoccus hirsutus	7524	Hemiptera	wolbachia2	NC_006833.1	0.99078341	13.49852218
ERS1112806	244401	Pediaspis aceris	7399	Hymenoptera	wolbachia1	NC_002978.6	0.964566929	8.78564249
ERS1112807	244401	Pediaspis aceris	7399	Hymenoptera	wolbachia1	NC_002978.6	0.960629921	8.659772336
ERS1117704	1834409	Diplolepis spinosa	7399	Hymenoptera	wolbachia5	NZ_DS996944.1	0.928802589	38.76040627
ERS1117707	1834409	Diplolepis spinosa	7399	Hymenoptera	wolbachia5	NZ_DS996944.1	0.906148867	29.07115815
ERS1117708	1834409	Diplolepis spinosa	7399	Hymenoptera	wolbachia5	NZ_DS996944.1	0.915857605	35.76091385
ERS1305771	7240	Drosophila simulans	7147	Diptera	wolbachia1	NC_002978.6	0.984251969	1037.641801
ERS1305772	7240	Drosophila simulans	7147	Diptera	wolbachia1	NC_002978.6	0.984251969	1560.137587
ERS1306810	7240	Drosophila simulans	7147	Diptera	wolbachia1	NC_002978.6	0.980314961	391.3431931
ERS1306811	7240	Drosophila simulans	7147	Diptera	wolbachia1	NC_002978.6	0.980314961	366.0538198
ERS1733437	7240	Drosophila simulans	7147	Diptera	wolbachia2	NC_006833.1	0.99078341	36.07057197
ERS1733438	7240	Drosophila simulans	7147	Diptera	wolbachia1	NC_002978.6	0.984251969	3.621581628
ERS1733439	7240	Drosophila simulans	7147	Diptera	wolbachia1	NC_002978.6	0.984251969	2.82325037
ERS1733440	7240	Drosophila simulans	7147	Diptera	wolbachia2	NC_006833.1	0.995391705	100.4802546
ERS1733441	7240	Drosophila simulans	7147	Diptera	wolbachia1	NC_002978.6	0.984251969	11.47794731
ERS1733442	7240	Drosophila simulans	7147	Diptera	wolbachia1	NC_002978.6	0.984251969	11.77618865
ERS1741360.purg	1172129	Eurytoma adleriae	7399	Hymenoptera	wolbachia2	NC_006833.1	0.99078341	3.976112043
ERS1741374	261815	Eurytoma brunniventris	7399	Hymenoptera	wolbachia2	NC_006833.1	0.986175115	2.64086003
ERS1741383	331713	Synergus umbraculus	7399	Hymenoptera	wolbachia1	NC_002978.6	0.976377953	6.126324557
ERS1741438	331713	Synergus umbraculus	7399	Hymenoptera	wolbachia1	NC_002978.6	0.972440945	3.387514573
ERS1828529.purg	189913	Leptidea sinapis	7088	Lepidoptera	wolbachia1	NC_002978.6	0.992125984	4.720808467
ERS1828532.purg	189913	Leptidea sinapis	7088	Lepidoptera	wolbachia1	NC_002978.6	0.992125984	6.857334305
ERS1828534	189913	Leptidea sinapis	7088	Lepidoptera	wolbachia5	NZ_DS996944.1	0.961165049	1.118654938
ERS1828535	189913	Leptidea sinapis	7088	Lepidoptera	wolbachia5	NZ_DS996944.1	0.964401294	3.544593664
ERS1828536	189913	Leptidea sinapis	7088	Lepidoptera	wolbachia1	NC_002978.6	0.984251969	4.709860599
ERS1828537.purg	189913	Leptidea sinapis	7088	Lepidoptera	wolbachia1	NC_002978.6	0.996062992	6.846105245
ERS1828539.purg	189913	Leptidea sinapis	7088	Lepidoptera	wolbachia1	NC_002978.6	0.992125984	7.414576008
ERS1828542	189913	Leptidea sinapis	7088	Lepidoptera	wolbachia5	NZ_DS996944.1	0.957928803	1.136500177
ERS1828544.purg	189913	Leptidea sinapis	7088	Lepidoptera	wolbachia1	NC_002978.6	0.992125984	14.4422803
ERS1828545	189913	Leptidea sinapis	7088	Lepidoptera	wolbachia5	NZ_DS996944.1	0.957928803	4.615396774
ERS1828546	189913	Leptidea sinapis	7088	Lepidoptera	wolbachia1	NC_002978.6	0.988188976	7.633370872
ERS1828547	189913	Leptidea sinapis	7088	Lepidoptera	wolbachia5	NZ_DS996944.1	0.951456311	1.1145977
ERS1828549.purg	1043216	Leptidea juvernica	7088	Lepidoptera	wolbachia2	NC_006833.1	0.986175115	1.125942056
ERS1828550.purg	1043216	Leptidea juvernica	7088	Lepidoptera	wolbachia2	NC_006833.1	0.986175115	1.421648687
ERS1828551	1043216	Leptidea juvernica	7088	Lepidoptera	wolbachia5	NZ_DS996944.1	0.944983819	1.575264906
ERS1828552	1043216	Leptidea juvernica	7088	Lepidoptera	wolbachia1	NC_002978.6	0.972440945	3.507475524
ERS1828554	1043216	Leptidea juvernica	7088	Lepidoptera	wolbachia5	NZ_DS996944.1	0.948220065	1.22952384
ERS1828555	1043216	Leptidea juvernica	7088	Lepidoptera	wolbachia1	NC_002978.6	0.972440945	3.492691609
ERS1828556	1043216	Leptidea juvernica	7088	Lepidoptera	wolbachia1	NC_002978.6	0.972440945	4.70482865
ERS1828557	1043216	Leptidea juvernica	7088	Lepidoptera	wolbachia1	NC_002978.6	0.968503937	3.138780607
ERS1828559.purg	1043216	Leptidea juvernica	7088	Lepidoptera	wolbachia2	NC_006833.1	0.986175115	1.988682362
ERS1828560.purg	1043216	Leptidea juvernica	7088	Lepidoptera	wolbachia2	NC_006833.1	0.986175115	2.468783909
ERS1828561	1043216	Leptidea juvernica	7088	Lepidoptera	wolbachia5	NZ_DS996944.1	0.948220065	2.02295517
ERS1828562	1043216	Leptidea juvernica	7088	Lepidoptera	wolbachia1	NC_002978.6	0.972440945	5.711688889
ERS1828564	1043216	Leptidea juvernica	7088	Lepidoptera	wolbachia2	NC_006833.1	0.986175115	2.195967483
ERS1828565	1043216	Leptidea juvernica	7088	Lepidoptera	wolbachia2	NC_006833.1	0.976958525	2.139481471
ERS1828566	1043216	Leptidea juvernica	7088	Lepidoptera	wolbachia5	NZ_DS996944.1	0.948220065	2.260248202
ERS1828567	1043216	Leptidea juvernica	7088	Lepidoptera	wolbachia1	NC_002978.6	0.968503937	5.279848518
ERS1828647.purg	189913	Leptidea sinapis	7088	Lepidoptera	wolbachia1	NC_002978.6	0.988188976	4.34341472
ERS1828648.purg	189913	Leptidea sinapis	7088	Lepidoptera	wolbachia1	NC_002978.6	0.988188976	2.735064073
ERS1828649.purg	189913	Leptidea sinapis	7088	Lepidoptera	wolbachia1	NC_002978.6	0.992125984	4.664236438
ERS1828650.purg	189913	Leptidea sinapis	7088	Lepidoptera	wolbachia1	NC_002978.6	0.992125984	4.70230292
ERS1828651	189913	Leptidea sinapis	7088	Lepidoptera	wolbachia5	NZ_DS996944.1	0.961165049	2.189831187
ERS1828652.purg	189913	Leptidea sinapis	7088	Lepidoptera	wolbachia1	NC_002978.6	0.988188976	4.597832277
ERS1828653	189913	Leptidea sinapis	7088	Lepidoptera	wolbachia1	NC_002978.6	0.988188976	3.848018746
ERS1828654.purg	189913	Leptidea sinapis	7088	Lepidoptera	wolbachia1	NC_002978.6	0.988188976	6.161463879
ERS1828656.purg	189913	Leptidea sinapis	7088	Lepidoptera	wolbachia1	NC_002978.6	0.988188976	4.3684695
ERS1828657.purg	189913	Leptidea sinapis	7088	Lepidoptera	wolbachia1	NC_002978.6	0.992125984	6.564016527
ERS1828658.purg	189913	Leptidea sinapis	7088	Lepidoptera	wolbachia1	NC_002978.6	0.992125984	4.108332505
ERS1828659.purg	189913	Leptidea sinapis	7088	Lepidoptera	wolbachia1	NC_002978.6	0.992125984	7.176918429
ERS1828660.purg	189913	Leptidea sinapis	7088	Lepidoptera	wolbachia1	NC_002978.6	0.992125984	6.840978181
ERS1828661	189913	Leptidea sinapis	7088	Lepidoptera	wolbachia5	NZ_DS996944.1	0.961165049	2.82204383
ERS1828662.purg	189913	Leptidea sinapis	7088	Lepidoptera	wolbachia1	NC_002978.6	0.992125984	6.944566179
ERS1828663	189913	Leptidea sinapis	7088	Lepidoptera	wolbachia1	NC_002978.6	0.980314961	5.801861915
ERS1828664	189913	Leptidea sinapis	7088	Lepidoptera	wolbachia1	NC_002978.6	0.988188976	4.649823123
ERS1828666	189913	Leptidea sinapis	7088	Lepidoptera	wolbachia1	NC_002978.6	0.984251969	3.280015758
ERS1828677.purg	189913	Leptidea sinapis	7088	Lepidoptera	wolbachia1	NC_002978.6	0.988188976	1.188945734
ERS1828678.purg	189913	Leptidea sinapis	7088	Lepidoptera	wolbachia1	NC_002978.6	0.992125984	7.183232606
ERS1828679.purg	189913	Leptidea sinapis	7088	Lepidoptera	wolbachia1	NC_002978.6	0.988188976	1.369498857
ERS1828682.purg	189913	Leptidea sinapis	7088	Lepidoptera	wolbachia1	NC_002978.6	0.988188976	9.120355077
ERS1828685.purg	189913	Leptidea sinapis	7088	Lepidoptera	wolbachia1	NC_002978.6	0.988188976	4.661307701
ERS1828686.purg	189913	Leptidea sinapis	7088	Lepidoptera	wolbachia1	NC_002978.6	0.988188976	2.624844019
ERS182928	28584	Drosophila suzukii	7147	Diptera	wolbachia1	NC_002978.6	0.976377953	79.13718732
ERS1963767.purg	7226	Drosophila mauritiana	7147	Diptera	wolbachia1	NC_002978.6	0.996062992	206.7006796
ERS1963768	7226	Drosophila mauritiana	7147	Diptera	wolbachia1	NC_002978.6	0.92519685	1.785237858
ERS1963769.purg	7226	Drosophila mauritiana	7147	Diptera	wolbachia2	NC_006833.1	0.99078341	2.507642924
ERS1963770.purg	7226	Drosophila mauritiana	7147	Diptera	wolbachia1	NC_002978.6	0.992125984	56.80736515
ERS1963775	7240	Drosophila simulans	7147	Diptera	wolbachia1	NC_002978.6	0.988188976	7.224996884
ERS1963776	7240	Drosophila simulans	7147	Diptera	wolbachia1	NC_002978.6	0.988188976	5.656051277
ERS217188	75178	Biorhiza pallida	7399	Hymenoptera	wolbachia1	NC_002978.6	0.976377953	4.714678023
ERS217189	75178	Biorhiza pallida	7399	Hymenoptera	wolbachia1	NC_002978.6	0.976377953	12.98636935
ERS217190	75178	Biorhiza pallida	7399	Hymenoptera	wolbachia1	NC_002978.6	0.984251969	13.0288335
ERS217196	75178	Biorhiza pallida	7399	Hymenoptera	wolbachia1	NC_002978.6	0.980314961	9.139579201
ERS2419116	230869	Cinara strobi	7524	Hemiptera	wolbachia2	NC_006833.1	0.995391705	49.41002221
ERS2518146	7240	Drosophila simulans	7147	Diptera	wolbachia1	NC_002978.6	0.984251969	14.82249866
ERS2518147	7240	Drosophila simulans	7147	Diptera	wolbachia2	NC_006833.1	0.99078341	61.16381017
ERS2518148	7240	Drosophila simulans	7147	Diptera	wolbachia1	NC_002978.6	0.984251969	14.20543358
ERS2518149	7240	Drosophila simulans	7147	Diptera	wolbachia1	NC_002978.6	0.992125984	12.09476787
ERS2518150	7240	Drosophila simulans	7147	Diptera	wolbachia1	NC_002978.6	0.996062992	11.79662671
ERS2518151	7240	Drosophila simulans	7147	Diptera	wolbachia1	NC_002978.6	1	441.798471
ERS2518152	7240	Drosophila simulans	7147	Diptera	wolbachia2	NC_006833.1	0.99078341	30.32823049
ERS2518153	7240	Drosophila simulans	7147	Diptera	wolbachia1	NC_002978.6	0.980314961	3.832901082
ERS2518154	7240	Drosophila simulans	7147	Diptera	wolbachia1	NC_002978.6	0.988188976	2.107248723
ERS2855754	7240	Drosophila simulans	7147	Diptera	wolbachia2	NC_006833.1	0.99078341	28.76018822
ERS2855755	7240	Drosophila simulans	7147	Diptera	wolbachia2	NC_006833.1	0.99078341	31.15297405
ERS2855756	7240	Drosophila simulans	7147	Diptera	wolbachia2	NC_006833.1	0.986175115	31.13744399
ERS2855757	7240	Drosophila simulans	7147	Diptera	wolbachia1	NC_002978.6	0.984251969	3.000118317
ERS2855759	7240	Drosophila simulans	7147	Diptera	wolbachia2	NC_006833.1	0.99078341	45.88158121
ERS2855761	7240	Drosophila simulans	7147	Diptera	wolbachia1	NC_002978.6	0.984251969	11.89286802
ERS2855762	7240	Drosophila simulans	7147	Diptera	wolbachia1	NC_002978.6	0.984251969	14.04558828
ERS2855763	7240	Drosophila simulans	7147	Diptera	wolbachia1	NC_002978.6	0.984251969	14.13566607
ERS2855764	7240	Drosophila simulans	7147	Diptera	wolbachia1	NC_002978.6	0.984251969	4.309130434
ERS2855765	7240	Drosophila simulans	7147	Diptera	wolbachia2	NC_006833.1	0.986175115	12.20831559
ERS2855766.purg	7240	Drosophila simulans	7147	Diptera	wolbachia2	NC_006833.1	0.995391705	40.31428944
ERS2855767	7240	Drosophila simulans	7147	Diptera	wolbachia1	NC_002978.6	0.984251969	6.58196914
ERS2855768.purg	7240	Drosophila simulans	7147	Diptera	wolbachia2	NC_006833.1	0.995391705	75.34093552
ERS2855769	7240	Drosophila simulans	7147	Diptera	wolbachia1	NC_002978.6	0.980314961	66.90428153
ERS2855770	7240	Drosophila simulans	7147	Diptera	wolbachia1	NC_002978.6	0.988188976	4.912328776
ERS2855771	7240	Drosophila simulans	7147	Diptera	wolbachia2	NC_006833.1	0.99078341	20.9559384
ERS2855772	7240	Drosophila simulans	7147	Diptera	wolbachia2	NC_006833.1	0.995391705	55.37621372
ERS2855773	7240	Drosophila simulans	7147	Diptera	wolbachia2	NC_006833.1	0.99078341	19.69022408
ERS2855774	7240	Drosophila simulans	7147	Diptera	wolbachia2	NC_006833.1	0.99078341	54.26639636
ERS2855775	7240	Drosophila simulans	7147	Diptera	wolbachia2	NC_006833.1	0.99078341	3.620626487
ERS2855776	7240	Drosophila simulans	7147	Diptera	wolbachia1	NC_002978.6	0.984251969	12.41013676
ERS2855777	7240	Drosophila simulans	7147	Diptera	wolbachia1	NC_002978.6	0.984251969	12.96460196
ERS2855778	7240	Drosophila simulans	7147	Diptera	wolbachia2	NC_006833.1	0.99078341	90.84289665
ERS2855779.purg	7240	Drosophila simulans	7147	Diptera	wolbachia2	NC_006833.1	0.99078341	8.517173664
ERS2855780	7240	Drosophila simulans	7147	Diptera	wolbachia1	NC_002978.6	0.984251969	11.63601944
ERS2855781	7240	Drosophila simulans	7147	Diptera	wolbachia1	NC_002978.6	0.984251969	12.95564616
ERS2855782	7240	Drosophila simulans	7147	Diptera	wolbachia2	NC_006833.1	0.99078341	66.69258914
ERS2855783	7240	Drosophila simulans	7147	Diptera	wolbachia1	NC_002978.6	0.984251969	12.0010964
ERS2855784	7240	Drosophila simulans	7147	Diptera	wolbachia1	NC_002978.6	0.984251969	12.44750833
ERS2855785	7240	Drosophila simulans	7147	Diptera	wolbachia2	NC_006833.1	0.99078341	8.407395704
ERS2855786	7240	Drosophila simulans	7147	Diptera	wolbachia2	NC_006833.1	0.99078341	38.99561847
ERS2855787	7240	Drosophila simulans	7147	Diptera	wolbachia2	NC_006833.1	0.995391705	64.47189811
ERS2855788	7240	Drosophila simulans	7147	Diptera	wolbachia2	NC_006833.1	0.99078341	118.9031554
ERS2855789	7240	Drosophila simulans	7147	Diptera	wolbachia2	NC_006833.1	0.99078341	23.69960076
ERS2855790	7240	Drosophila simulans	7147	Diptera	wolbachia1	NC_002978.6	0.984251969	10.38775594
ERS2855791	7240	Drosophila simulans	7147	Diptera	wolbachia2	NC_006833.1	0.99078341	28.08267228
ERS2855792	7240	Drosophila simulans	7147	Diptera	wolbachia1	NC_002978.6	0.984251969	10.52557222
ERS2855793	7240	Drosophila simulans	7147	Diptera	wolbachia2	NC_006833.1	0.99078341	37.71943383
ERS2855794	7240	Drosophila simulans	7147	Diptera	wolbachia1	NC_002978.6	0.984251969	10.98585325
ERS2855795	7240	Drosophila simulans	7147	Diptera	wolbachia2	NC_006833.1	0.99078341	24.12277583
ERS2855796	7240	Drosophila simulans	7147	Diptera	wolbachia2	NC_006833.1	0.99078341	50.68014244
ERS2855797	7240	Drosophila simulans	7147	Diptera	wolbachia1	NC_002978.6	0.984251969	10.46942061
ERS2855798	7240	Drosophila simulans	7147	Diptera	wolbachia2	NC_006833.1	0.99078341	53.16684031
ERS2855799	7240	Drosophila simulans	7147	Diptera	wolbachia1	NC_002978.6	0.984251969	4.188803753
ERS2855800	7240	Drosophila simulans	7147	Diptera	wolbachia2	NC_006833.1	0.99078341	82.41136249
ERS2855801.purg	7240	Drosophila simulans	7147	Diptera	wolbachia2	NC_006833.1	0.995391705	59.4330978
ERS2855802	7240	Drosophila simulans	7147	Diptera	wolbachia1	NC_002978.6	0.984251969	10.6784668
ERS2855803	7240	Drosophila simulans	7147	Diptera	wolbachia2	NC_006833.1	0.99078341	29.81641941
ERS2855804	7240	Drosophila simulans	7147	Diptera	wolbachia2	NC_006833.1	0.99078341	63.61037808
ERS2855805	7240	Drosophila simulans	7147	Diptera	wolbachia1	NC_002978.6	0.984251969	10.45802196
ERS2855806	7240	Drosophila simulans	7147	Diptera	wolbachia1	NC_002978.6	0.984251969	9.936978124
ERS2855807	7240	Drosophila simulans	7147	Diptera	wolbachia2	NC_006833.1	0.99078341	55.08894947
ERS2855808	7240	Drosophila simulans	7147	Diptera	wolbachia2	NC_006833.1	0.99078341	57.17116715
ERS2855809	7240	Drosophila simulans	7147	Diptera	wolbachia1	NC_002978.6	0.984251969	9.980019436
ERS2855810	7240	Drosophila simulans	7147	Diptera	wolbachia2	NC_006833.1	0.995391705	73.60652868
ERS2855812	7240	Drosophila simulans	7147	Diptera	wolbachia1	NC_002978.6	0.984251969	11.97462576
ERS2855814	7240	Drosophila simulans	7147	Diptera	wolbachia1	NC_002978.6	0.984251969	11.60745617
ERS2855816	7240	Drosophila simulans	7147	Diptera	wolbachia1	NC_002978.6	0.984251969	11.66323784
ERS2855817	7240	Drosophila simulans	7147	Diptera	wolbachia1	NC_002978.6	0.984251969	11.57864838
ERS2855818	7240	Drosophila simulans	7147	Diptera	wolbachia1	NC_002978.6	0.984251969	12.07766556
ERS2855819	7240	Drosophila simulans	7147	Diptera	wolbachia2	NC_006833.1	0.99078341	90.90249234
ERS2855820	7240	Drosophila simulans	7147	Diptera	wolbachia2	NC_006833.1	0.99078341	91.4318443
ERS2866330	7240	Drosophila simulans	7147	Diptera	wolbachia1	NC_002978.6	0.988188976	1.465270843
ERS2866331	7240	Drosophila simulans	7147	Diptera	wolbachia1	NC_002978.6	0.988188976	1.997933399
ERS2866332	7240	Drosophila simulans	7147	Diptera	wolbachia1	NC_002978.6	0.988188976	2.018117468
ERS2866333	7240	Drosophila simulans	7147	Diptera	wolbachia2	NC_006833.1	0.995391705	14.75637776
ERS2866334	7240	Drosophila simulans	7147	Diptera	wolbachia2	NC_006833.1	0.995391705	3.046945272
ERS2866335	7240	Drosophila simulans	7147	Diptera	wolbachia2	NC_006833.1	0.995391705	2.82206113
ERS2866336	7240	Drosophila simulans	7147	Diptera	wolbachia1	NC_002978.6	0.988188976	1.534739411
ERS2866337.purg	7240	Drosophila simulans	7147	Diptera	wolbachia2	NC_006833.1	0.995391705	6.173227268
ERS2866338	7240	Drosophila simulans	7147	Diptera	wolbachia1	NC_002978.6	0.988188976	2.807841569
ERS2866339	7240	Drosophila simulans	7147	Diptera	wolbachia2	NC_006833.1	0.995391705	3.406381182
ERS2866340	7240	Drosophila simulans	7147	Diptera	wolbachia1	NC_002978.6	0.988188976	2.539183393
ERS2866341.purg	7240	Drosophila simulans	7147	Diptera	wolbachia2	NC_006833.1	0.995391705	7.953527689
ERS2866342.purg	7240	Drosophila simulans	7147	Diptera	wolbachia2	NC_006833.1	0.995391705	6.663418771
ERS2866343	7240	Drosophila simulans	7147	Diptera	wolbachia1	NC_002978.6	0.988188976	1.381160957
ERS2866344	7240	Drosophila simulans	7147	Diptera	wolbachia1	NC_002978.6	0.988188976	1.212009636
ERS2866345	7240	Drosophila simulans	7147	Diptera	wolbachia1	NC_002978.6	0.988188976	1.263468009
ERS2866346	7240	Drosophila simulans	7147	Diptera	wolbachia1	NC_002978.6	0.988188976	1.833879169
ERS2866347	7240	Drosophila simulans	7147	Diptera	wolbachia1	NC_002978.6	0.988188976	3.707310878
ERS2866348	7240	Drosophila simulans	7147	Diptera	wolbachia1	NC_002978.6	0.988188976	1.636928904
ERS2866349	7240	Drosophila simulans	7147	Diptera	wolbachia1	NC_002978.6	0.988188976	25.34300102
ERS2866351.purg	7240	Drosophila simulans	7147	Diptera	wolbachia2	NC_006833.1	0.995391705	2.907493306
ERS2866352	7240	Drosophila simulans	7147	Diptera	wolbachia2	NC_006833.1	0.99078341	3.653281275
ERS2866353	7240	Drosophila simulans	7147	Diptera	wolbachia1	NC_002978.6	0.988188976	2.263227432
ERS2866355	7240	Drosophila simulans	7147	Diptera	wolbachia1	NC_002978.6	0.988188976	1.915206242
ERS2866356	7240	Drosophila simulans	7147	Diptera	wolbachia1	NC_002978.6	0.988188976	16.84103484
ERS2866357	7240	Drosophila simulans	7147	Diptera	wolbachia1	NC_002978.6	0.988188976	2.958301191
ERS2866359	7240	Drosophila simulans	7147	Diptera	wolbachia2	NC_006833.1	0.99078341	6.400704701
ERS2866360	7240	Drosophila simulans	7147	Diptera	wolbachia1	NC_002978.6	0.988188976	3.166211541
ERS2866362	7240	Drosophila simulans	7147	Diptera	wolbachia2	NC_006833.1	0.995391705	3.301080781
ERS2866364	7240	Drosophila simulans	7147	Diptera	wolbachia2	NC_006833.1	0.99078341	2.371419745
ERS2866365	7240	Drosophila simulans	7147	Diptera	wolbachia2	NC_006833.1	0.995391705	3.541810985
ERS2866367	7240	Drosophila simulans	7147	Diptera	wolbachia1	NC_002978.6	0.988188976	1.508906105
ERS2866368	7240	Drosophila simulans	7147	Diptera	wolbachia1	NC_002978.6	0.988188976	1.680323589
ERS2866372	7240	Drosophila simulans	7147	Diptera	wolbachia1	NC_002978.6	0.988188976	1.747447905
ERS2866373	7240	Drosophila simulans	7147	Diptera	wolbachia2	NC_006833.1	0.995391705	4.833428613
ERS2866374	7240	Drosophila simulans	7147	Diptera	wolbachia1	NC_002978.6	0.988188976	2.268426275
ERS2866375	7240	Drosophila simulans	7147	Diptera	wolbachia2	NC_006833.1	0.995391705	5.558830386
ERS2866376	7240	Drosophila simulans	7147	Diptera	wolbachia1	NC_002978.6	0.988188976	4.188427506
ERS2866379	7240	Drosophila simulans	7147	Diptera	wolbachia1	NC_002978.6	0.992125984	5.986559203
ERS2866380	7240	Drosophila simulans	7147	Diptera	wolbachia2	NC_006833.1	0.995391705	6.372639369
ERS2866381	7240	Drosophila simulans	7147	Diptera	wolbachia1	NC_002978.6	0.988188976	3.806420978
ERS2866382	7240	Drosophila simulans	7147	Diptera	wolbachia1	NC_002978.6	0.988188976	2.925451694
ERS2866383	7240	Drosophila simulans	7147	Diptera	wolbachia2	NC_006833.1	0.995391705	9.058216018
ERS2866385	7240	Drosophila simulans	7147	Diptera	wolbachia1	NC_002978.6	0.992125984	3.66112786
ERS2866386	7240	Drosophila simulans	7147	Diptera	wolbachia2	NC_006833.1	0.995391705	6.93354609
ERS2866387	7240	Drosophila simulans	7147	Diptera	wolbachia1	NC_002978.6	0.988188976	1.679798262
ERS2866388	7240	Drosophila simulans	7147	Diptera	wolbachia1	NC_002978.6	0.988188976	22.86895794
ERS2866389	7240	Drosophila simulans	7147	Diptera	wolbachia1	NC_002978.6	0.988188976	1.343110251
ERS2866390.purg	7240	Drosophila simulans	7147	Diptera	wolbachia2	NC_006833.1	0.995391705	8.249762981
ERS2866391	7240	Drosophila simulans	7147	Diptera	wolbachia1	NC_002978.6	0.988188976	1.240916025
ERS2866392	7240	Drosophila simulans	7147	Diptera	wolbachia2	NC_006833.1	0.995391705	8.610349271
ERS2866393	7240	Drosophila simulans	7147	Diptera	wolbachia1	NC_002978.6	0.988188976	1.26122551
ERS2866394	7240	Drosophila simulans	7147	Diptera	wolbachia1	NC_002978.6	0.988188976	1.208196677
ERS2866395	7240	Drosophila simulans	7147	Diptera	wolbachia1	NC_002978.6	0.988188976	1.542061648
ERS2866396.purg	7240	Drosophila simulans	7147	Diptera	wolbachia2	NC_006833.1	0.995391705	2.420295088
ERS2866397	7240	Drosophila simulans	7147	Diptera	wolbachia1	NC_002978.6	0.988188976	1.420863366
ERS2866398	7240	Drosophila simulans	7147	Diptera	wolbachia1	NC_002978.6	0.988188976	1.42412339
ERS2866399	7240	Drosophila simulans	7147	Diptera	wolbachia1	NC_002978.6	0.988188976	1.431584452
ERS2866400	7240	Drosophila simulans	7147	Diptera	wolbachia1	NC_002978.6	0.988188976	2.184041894
ERS2866401	7240	Drosophila simulans	7147	Diptera	wolbachia2	NC_006833.1	0.99078341	2.621805548
ERS2866402	7240	Drosophila simulans	7147	Diptera	wolbachia1	NC_002978.6	0.988188976	2.288591414
ERS2866403	7240	Drosophila simulans	7147	Diptera	wolbachia1	NC_002978.6	0.988188976	2.499790974
ERS2866404.purg	7240	Drosophila simulans	7147	Diptera	wolbachia2	NC_006833.1	0.995391705	10.81348488
ERS2866405	7240	Drosophila simulans	7147	Diptera	wolbachia1	NC_002978.6	0.988188976	2.386623252
ERS2866406	7240	Drosophila simulans	7147	Diptera	wolbachia1	NC_002978.6	0.988188976	2.271292699
ERS2866407	7240	Drosophila simulans	7147	Diptera	wolbachia1	NC_002978.6	0.988188976	2.452285172
ERS2866408	7240	Drosophila simulans	7147	Diptera	wolbachia2	NC_006833.1	0.99078341	6.301704159
ERS2866409	7240	Drosophila simulans	7147	Diptera	wolbachia1	NC_002978.6	0.988188976	2.519922984
ERS2866411	7240	Drosophila simulans	7147	Diptera	wolbachia1	NC_002978.6	0.988188976	1.902923373
ERS2866412	7240	Drosophila simulans	7147	Diptera	wolbachia1	NC_002978.6	0.988188976	2.039260693
ERS2866413	7240	Drosophila simulans	7147	Diptera	wolbachia2	NC_006833.1	0.99078341	5.735102745
ERS2866415	7240	Drosophila simulans	7147	Diptera	wolbachia1	NC_002978.6	0.988188976	1.636726977
ERS2866416	7240	Drosophila simulans	7147	Diptera	wolbachia1	NC_002978.6	0.988188976	1.694602069
ERS2866418	7240	Drosophila simulans	7147	Diptera	wolbachia1	NC_002978.6	0.988188976	1.856415377
ERS2866419	7240	Drosophila simulans	7147	Diptera	wolbachia2	NC_006833.1	0.995391705	4.933848518
ERS2866420	7240	Drosophila simulans	7147	Diptera	wolbachia1	NC_002978.6	0.988188976	2.44963093
ERS2866421	7240	Drosophila simulans	7147	Diptera	wolbachia2	NC_006833.1	0.995391705	5.288488446
ERS2866422	7240	Drosophila simulans	7147	Diptera	wolbachia1	NC_002978.6	0.988188976	2.31726748
ERS2866423	7240	Drosophila simulans	7147	Diptera	wolbachia2	NC_006833.1	0.995391705	6.247330909
ERS2866424	7240	Drosophila simulans	7147	Diptera	wolbachia2	NC_006833.1	0.995391705	4.389633631
ERS2866428	7240	Drosophila simulans	7147	Diptera	wolbachia1	NC_002978.6	0.988188976	1.655263287
ERS2866429	7240	Drosophila simulans	7147	Diptera	wolbachia1	NC_002978.6	0.988188976	1.843344518
ERS3423310.purg	189913	Leptidea sinapis	7088	Lepidoptera	wolbachia1	NC_002978.6	0.992125984	11.92072454
ERS3423313	189913	Leptidea sinapis	7088	Lepidoptera	wolbachia5	NZ_DS996944.1	0.961165049	1.069195892
ERS3423315	189913	Leptidea sinapis	7088	Lepidoptera	wolbachia5	NZ_DS996944.1	0.957928803	1.343348702
ERS3423316	189913	Leptidea sinapis	7088	Lepidoptera	wolbachia5	NZ_DS996944.1	0.961165049	4.211921529
ERS3423317	189913	Leptidea sinapis	7088	Lepidoptera	wolbachia5	NZ_DS996944.1	0.957928803	1.367513334
ERS3423318	189913	Leptidea sinapis	7088	Lepidoptera	wolbachia5	NZ_DS996944.1	0.954692557	1.042428357
ERS3423320.purg	1043216	Leptidea juvernica	7088	Lepidoptera	wolbachia2	NC_006833.1	0.986175115	3.059662026
ERS3423321.purg	1043216	Leptidea juvernica	7088	Lepidoptera	wolbachia2	NC_006833.1	0.986175115	3.8136719
ERS3423322	1043216	Leptidea juvernica	7088	Lepidoptera	wolbachia5	NZ_DS996944.1	0.951456311	1.916037265
ERS3423323	1043216	Leptidea juvernica	7088	Lepidoptera	wolbachia5	NZ_DS996944.1	0.941747573	1.313966603
ERS3423325	1043216	Leptidea juvernica	7088	Lepidoptera	wolbachia1	NC_002978.6	0.972440945	8.709744986
ERS3423326	1043216	Leptidea juvernica	7088	Lepidoptera	wolbachia5	NZ_DS996944.1	0.935275081	1.443854577
ERS3423327	1043216	Leptidea juvernica	7088	Lepidoptera	wolbachia2	NC_006833.1	0.976958525	4.974769899
ERS3423328	1043216	Leptidea juvernica	7088	Lepidoptera	wolbachia5	NZ_DS996944.1	0.944983819	1.306694928
ERS3423339.purg	189913	Leptidea sinapis	7088	Lepidoptera	wolbachia1	NC_002978.6	0.992125984	10.71555283
ERS3423340.purg	189913	Leptidea sinapis	7088	Lepidoptera	wolbachia1	NC_002978.6	0.992125984	6.726183997
ERS3423341.purg	189913	Leptidea sinapis	7088	Lepidoptera	wolbachia1	NC_002978.6	0.992125984	11.63496721
ERS3423342.purg	189913	Leptidea sinapis	7088	Lepidoptera	wolbachia1	NC_002978.6	0.992125984	11.33682131
ERS3423343	189913	Leptidea sinapis	7088	Lepidoptera	wolbachia1	NC_002978.6	0.988188976	19.63248013
ERS3423344.purg	189913	Leptidea sinapis	7088	Lepidoptera	wolbachia1	NC_002978.6	0.992125984	11.34201464
ERS3423346.purg	189913	Leptidea sinapis	7088	Lepidoptera	wolbachia1	NC_002978.6	0.988188976	15.19070392
ERS3423347.purg	189913	Leptidea sinapis	7088	Lepidoptera	wolbachia1	NC_002978.6	0.988188976	1.586021098
ERS3423348.purg	189913	Leptidea sinapis	7088	Lepidoptera	wolbachia1	NC_002978.6	0.988188976	10.83064202
ERS3423359.purg	189913	Leptidea sinapis	7088	Lepidoptera	wolbachia1	NC_002978.6	0.988188976	1.168983311
ERS3423360.purg	189913	Leptidea sinapis	7088	Lepidoptera	wolbachia1	NC_002978.6	0.992125984	7.066631329
ERS3423361.purg	189913	Leptidea sinapis	7088	Lepidoptera	wolbachia1	NC_002978.6	0.988188976	1.348957471
ERS3423363.purg	189913	Leptidea sinapis	7088	Lepidoptera	wolbachia1	NC_002978.6	0.988188976	1.854530984
ERS3423364.purg	189913	Leptidea sinapis	7088	Lepidoptera	wolbachia1	NC_002978.6	0.988188976	8.968772234
ERS3423366.purg	189913	Leptidea sinapis	7088	Lepidoptera	wolbachia1	NC_002978.6	0.988188976	1.685860818
ERS3423367.purg	189913	Leptidea sinapis	7088	Lepidoptera	wolbachia1	NC_002978.6	0.988188976	4.585957207
ERS3423368.purg	189913	Leptidea sinapis	7088	Lepidoptera	wolbachia1	NC_002978.6	0.988188976	2.583313219
ERS3518961	7159	Aedes aegypti	7147	Diptera	wolbachia1	NC_002978.6	1	1160.731733
ERS3518962	7159	Aedes aegypti	7147	Diptera	wolbachia1	NC_002978.6	1	745.4463947
ERS3518963	7159	Aedes aegypti	7147	Diptera	wolbachia1	NC_002978.6	1	879.1607465
ERS3518964	7159	Aedes aegypti	7147	Diptera	wolbachia1	NC_002978.6	1	797.5694879
ERS3518965	7159	Aedes aegypti	7147	Diptera	wolbachia1	NC_002978.6	1	768.2997177
ERS3518966	7159	Aedes aegypti	7147	Diptera	wolbachia1	NC_002978.6	1	917.1179786
ERS3518967	7159	Aedes aegypti	7147	Diptera	wolbachia1	NC_002978.6	1	668.4380841
ERS3518968	7159	Aedes aegypti	7147	Diptera	wolbachia1	NC_002978.6	1	1304.113957
ERS3518969	7159	Aedes aegypti	7147	Diptera	wolbachia1	NC_002978.6	1	914.2936492
ERS3518970	7159	Aedes aegypti	7147	Diptera	wolbachia1	NC_002978.6	1	316.9790477
ERS3570728	506608	Cinara cedri	7524	Hemiptera	wolbachia1	NC_002978.6	0.952755906	28.34122121
ERS4216079.purg	355587	Nesidiocoris tenuis	7524	Hemiptera	wolbachia2	NC_006833.1	0.995391705	15.8663354
ERS577578	7240	Drosophila simulans	7147	Diptera	wolbachia1	NC_002978.6	0.988188976	171.1422664
ERS577581	7240	Drosophila simulans	7147	Diptera	wolbachia1	NC_002978.6	0.988188976	136.2780394
ERS577583	7240	Drosophila simulans	7147	Diptera	wolbachia1	NC_002978.6	0.988188976	131.4982961
ERS577586	7240	Drosophila simulans	7147	Diptera	wolbachia1	NC_002978.6	0.988188976	152.8128316
ERS577588	7240	Drosophila simulans	7147	Diptera	wolbachia1	NC_002978.6	0.988188976	161.4633947
SRS105338	121845	Diaphorina citri	7524	Hemiptera	wolbachia5	NZ_DS996944.1	0.961165049	201.8086479
SRS1061507	7245	Drosophila yakuba	7147	Diptera	wolbachia1	NC_002978.6	1	44.59380174
SRS1061525	7245	Drosophila yakuba	7147	Diptera	wolbachia1	NC_002978.6	1	33.69938565
SRS1133493	156304	Ceratina calcarata	7399	Hymenoptera	wolbachia1	NC_002978.6	0.909448819	8.639089844
SRS1133494.purg	156304	Ceratina calcarata	7399	Hymenoptera	wolbachia1	NC_002978.6	0.992125984	1.97265776
SRS1133495	156304	Ceratina calcarata	7399	Hymenoptera	wolbachia1	NC_002978.6	0.984251969	2.899164138
SRS1133496	156304	Ceratina calcarata	7399	Hymenoptera	wolbachia1	NC_002978.6	0.980314961	2.192022296
SRS1171577.purg	1776463	Bembidion sp. 'Desert Spotted'	7041	Coleoptera	wolbachia1	NC_002978.6	0.980314961	9.557291396
SRS1171581	447293	Bembidion lapponicum	7041	Coleoptera	wolbachia5	NZ_DS996944.1	0.909385113	3.071021297
SRS1172868.purg	1681222	Mycopsylla fici	7524	Hemiptera	wolbachia2	NC_006833.1	0.99078341	1.440618507
SRS1174951.purg	1681222	Mycopsylla fici	7524	Hemiptera	wolbachia2	NC_006833.1	0.995391705	1.611442258
SRS1174958.purg	1681221	Mycopsylla proxima	7524	Hemiptera	wolbachia1	NC_002978.6	0.976377953	1.020755146
SRS1257903	7240	Drosophila simulans	7147	Diptera	wolbachia2	NC_006833.1	0.99078341	17.97683964
SRS1257904	7240	Drosophila simulans	7147	Diptera	wolbachia2	NC_006833.1	0.995391705	11.84512731
SRS1257905	7240	Drosophila simulans	7147	Diptera	wolbachia1	NC_002978.6	0.988188976	39.66505925
SRS1257906	7240	Drosophila simulans	7147	Diptera	wolbachia1	NC_002978.6	0.988188976	30.56207277
SRS1257907	7240	Drosophila simulans	7147	Diptera	wolbachia2	NC_006833.1	0.99078341	1.782221537
SRS1257908	7240	Drosophila simulans	7147	Diptera	wolbachia2	NC_006833.1	0.99078341	11.20432309
SRS1257914.purg	7240	Drosophila simulans	7147	Diptera	wolbachia2	NC_006833.1	0.995391705	10.88430344
SRS1257915	7240	Drosophila simulans	7147	Diptera	wolbachia1	NC_002978.6	0.988188976	80.76572462
SRS1257916	7240	Drosophila simulans	7147	Diptera	wolbachia2	NC_006833.1	0.995391705	11.71068154
SRS1435258	36667	Philaenus spumarius	7524	Hemiptera	wolbachia1	NC_002978.6	0.948818898	11.64701857
SRS1466571	7240	Drosophila simulans	7147	Diptera	wolbachia2	NC_006833.1	0.99078341	6.065924703
SRS1466572	7240	Drosophila simulans	7147	Diptera	wolbachia1	NC_002978.6	0.992125984	96.85835465
SRS1466574	7240	Drosophila simulans	7147	Diptera	wolbachia2	NC_006833.1	0.99078341	14.49999675
SRS1466575	7240	Drosophila simulans	7147	Diptera	wolbachia2	NC_006833.1	0.99078341	19.35395381
SRS1466576	7240	Drosophila simulans	7147	Diptera	wolbachia2	NC_006833.1	0.99078341	17.43064204
SRS1466577	7240	Drosophila simulans	7147	Diptera	wolbachia2	NC_006833.1	0.99078341	26.49596628
SRS1466578	7240	Drosophila simulans	7147	Diptera	wolbachia2	NC_006833.1	0.99078341	23.91708746
SRS1466579	7240	Drosophila simulans	7147	Diptera	wolbachia2	NC_006833.1	0.99078341	18.91552266
SRS1466580	7240	Drosophila simulans	7147	Diptera	wolbachia1	NC_002978.6	1	142.4619435
SRS1466581	7240	Drosophila simulans	7147	Diptera	wolbachia2	NC_006833.1	0.99078341	33.27353419
SRS1466582	7240	Drosophila simulans	7147	Diptera	wolbachia2	NC_006833.1	0.995391705	28.61918931
SRS1466583	7240	Drosophila simulans	7147	Diptera	wolbachia2	NC_006833.1	0.99078341	18.54038503
SRS1466584	7240	Drosophila simulans	7147	Diptera	wolbachia2	NC_006833.1	0.995391705	7.826065028
SRS1466585	7240	Drosophila simulans	7147	Diptera	wolbachia2	NC_006833.1	0.99078341	20.39384982
SRS1466586	7240	Drosophila simulans	7147	Diptera	wolbachia2	NC_006833.1	0.99078341	22.62298795
SRS1466587	7240	Drosophila simulans	7147	Diptera	wolbachia2	NC_006833.1	0.99078341	7.893965249
SRS1466588	7240	Drosophila simulans	7147	Diptera	wolbachia2	NC_006833.1	0.99078341	39.26965324
SRS1466589	7240	Drosophila simulans	7147	Diptera	wolbachia2	NC_006833.1	0.995391705	13.26898188
SRS1466590	7240	Drosophila simulans	7147	Diptera	wolbachia2	NC_006833.1	0.99078341	29.06312444
SRS1466591	7240	Drosophila simulans	7147	Diptera	wolbachia2	NC_006833.1	0.99078341	30.93981835
SRS1466592	7240	Drosophila simulans	7147	Diptera	wolbachia2	NC_006833.1	0.99078341	21.84495241
SRS1466593	7240	Drosophila simulans	7147	Diptera	wolbachia2	NC_006833.1	0.995391705	34.46911666
SRS1466594	7240	Drosophila simulans	7147	Diptera	wolbachia2	NC_006833.1	0.995391705	46.5147421
SRS1466595	7240	Drosophila simulans	7147	Diptera	wolbachia2	NC_006833.1	0.995391705	24.59346333
SRS1466596	7240	Drosophila simulans	7147	Diptera	wolbachia2	NC_006833.1	0.99078341	25.99890914
SRS1466597	7240	Drosophila simulans	7147	Diptera	wolbachia2	NC_006833.1	0.995391705	13.82450313
SRS1466598	7240	Drosophila simulans	7147	Diptera	wolbachia2	NC_006833.1	0.995391705	47.48176888
SRS1466599	7240	Drosophila simulans	7147	Diptera	wolbachia2	NC_006833.1	0.99078341	12.83498278
SRS1466600	7240	Drosophila simulans	7147	Diptera	wolbachia2	NC_006833.1	0.99078341	11.81285341
SRS1466601	7240	Drosophila simulans	7147	Diptera	wolbachia2	NC_006833.1	0.99078341	7.935401465
SRS1466602	7240	Drosophila simulans	7147	Diptera	wolbachia2	NC_006833.1	0.995391705	35.00427996
SRS1466603	7240	Drosophila simulans	7147	Diptera	wolbachia2	NC_006833.1	0.99078341	33.18679711
SRS1466604	7240	Drosophila simulans	7147	Diptera	wolbachia2	NC_006833.1	0.99078341	78.96031967
SRS1466607	7240	Drosophila simulans	7147	Diptera	wolbachia2	NC_006833.1	0.99078341	32.60559035
SRS1466608	7240	Drosophila simulans	7147	Diptera	wolbachia2	NC_006833.1	0.99078341	13.25578769
SRS1466609	7240	Drosophila simulans	7147	Diptera	wolbachia2	NC_006833.1	0.995391705	7.475968332
SRS1466610	7240	Drosophila simulans	7147	Diptera	wolbachia2	NC_006833.1	0.99078341	36.65152968
SRS1466611	7240	Drosophila simulans	7147	Diptera	wolbachia1	NC_002978.6	0.992125984	156.1950947
SRS1466612	7240	Drosophila simulans	7147	Diptera	wolbachia2	NC_006833.1	0.995391705	4.587869038
SRS1466613	7240	Drosophila simulans	7147	Diptera	wolbachia2	NC_006833.1	0.99078341	47.5850637
SRS1466614	7240	Drosophila simulans	7147	Diptera	wolbachia2	NC_006833.1	0.99078341	10.62123422
SRS1466615	7240	Drosophila simulans	7147	Diptera	wolbachia2	NC_006833.1	0.99078341	3.544288135
SRS1466616	7240	Drosophila simulans	7147	Diptera	wolbachia2	NC_006833.1	0.995391705	36.71499346
SRS1466617	7240	Drosophila simulans	7147	Diptera	wolbachia2	NC_006833.1	0.995391705	30.6687773
SRS1466618	7240	Drosophila simulans	7147	Diptera	wolbachia2	NC_006833.1	0.995391705	40.13850916
SRS1466619	7240	Drosophila simulans	7147	Diptera	wolbachia2	NC_006833.1	0.99078341	20.96856936
SRS1466620	7240	Drosophila simulans	7147	Diptera	wolbachia2	NC_006833.1	0.995391705	19.76642398
SRS1466621	7240	Drosophila simulans	7147	Diptera	wolbachia2	NC_006833.1	0.986175115	2.787275353
SRS1466622	7240	Drosophila simulans	7147	Diptera	wolbachia2	NC_006833.1	0.995391705	29.98635057
SRS1466623	7240	Drosophila simulans	7147	Diptera	wolbachia2	NC_006833.1	0.99078341	59.41161021
SRS1466624	7240	Drosophila simulans	7147	Diptera	wolbachia2	NC_006833.1	0.99078341	17.77263044
SRS1466625	7240	Drosophila simulans	7147	Diptera	wolbachia1	NC_002978.6	0.992125984	107.7727647
SRS1466626	7240	Drosophila simulans	7147	Diptera	wolbachia2	NC_006833.1	0.995391705	29.21764023
SRS1466627	7240	Drosophila simulans	7147	Diptera	wolbachia2	NC_006833.1	0.995391705	11.31872721
SRS1466628	7240	Drosophila simulans	7147	Diptera	wolbachia1	NC_002978.6	0.992125984	258.1789849
SRS1466629	7240	Drosophila simulans	7147	Diptera	wolbachia2	NC_006833.1	0.99078341	44.87475333
SRS1466630	7240	Drosophila simulans	7147	Diptera	wolbachia2	NC_006833.1	0.99078341	20.48528575
SRS1466631	7240	Drosophila simulans	7147	Diptera	wolbachia2	NC_006833.1	0.99078341	12.9477268
SRS1466632	7240	Drosophila simulans	7147	Diptera	wolbachia2	NC_006833.1	0.99078341	14.7462997
SRS1466633	7240	Drosophila simulans	7147	Diptera	wolbachia2	NC_006833.1	0.995391705	29.79251596
SRS1466634	7240	Drosophila simulans	7147	Diptera	wolbachia2	NC_006833.1	0.995391705	53.7600208
SRS1466635	7240	Drosophila simulans	7147	Diptera	wolbachia2	NC_006833.1	0.99078341	13.23646869
SRS1466636	7240	Drosophila simulans	7147	Diptera	wolbachia2	NC_006833.1	0.995391705	39.78341265
SRS1466637	7240	Drosophila simulans	7147	Diptera	wolbachia2	NC_006833.1	0.995391705	26.95427033
SRS1466638	7240	Drosophila simulans	7147	Diptera	wolbachia2	NC_006833.1	0.99078341	24.56567515
SRS1466639	7240	Drosophila simulans	7147	Diptera	wolbachia2	NC_006833.1	0.995391705	43.52143878
SRS1466640	7240	Drosophila simulans	7147	Diptera	wolbachia2	NC_006833.1	0.995391705	33.70277138
SRS1466641	7240	Drosophila simulans	7147	Diptera	wolbachia2	NC_006833.1	0.995391705	5.791064127
SRS1466642	7240	Drosophila simulans	7147	Diptera	wolbachia2	NC_006833.1	0.995391705	65.08482194
SRS1466643	7240	Drosophila simulans	7147	Diptera	wolbachia2	NC_006833.1	0.995391705	38.50053165
SRS1466644	7240	Drosophila simulans	7147	Diptera	wolbachia2	NC_006833.1	0.99078341	24.22136631
SRS1466645	7240	Drosophila simulans	7147	Diptera	wolbachia2	NC_006833.1	0.995391705	45.62731497
SRS1466646	7240	Drosophila simulans	7147	Diptera	wolbachia2	NC_006833.1	0.99078341	12.18637964
SRS1466647	7240	Drosophila simulans	7147	Diptera	wolbachia2	NC_006833.1	0.99078341	39.20884422
SRS1466648	7240	Drosophila simulans	7147	Diptera	wolbachia2	NC_006833.1	0.99078341	9.909928034
SRS1466649	7240	Drosophila simulans	7147	Diptera	wolbachia1	NC_002978.6	0.992125984	67.65009155
SRS1466650	7240	Drosophila simulans	7147	Diptera	wolbachia2	NC_006833.1	0.995391705	65.97472276
SRS1466651	7240	Drosophila simulans	7147	Diptera	wolbachia2	NC_006833.1	0.99078341	38.13964104
SRS1466653	7240	Drosophila simulans	7147	Diptera	wolbachia2	NC_006833.1	0.995391705	43.91563873
SRS1466654	7240	Drosophila simulans	7147	Diptera	wolbachia2	NC_006833.1	0.995391705	19.51504373
SRS1466655	7240	Drosophila simulans	7147	Diptera	wolbachia2	NC_006833.1	0.99078341	33.00276516
SRS1466656	7240	Drosophila simulans	7147	Diptera	wolbachia2	NC_006833.1	0.995391705	61.71059919
SRS1466657	7240	Drosophila simulans	7147	Diptera	wolbachia2	NC_006833.1	0.99078341	11.30921517
SRS1466658	7240	Drosophila simulans	7147	Diptera	wolbachia2	NC_006833.1	0.99078341	42.85457991
SRS1466659	7240	Drosophila simulans	7147	Diptera	wolbachia2	NC_006833.1	0.99078341	32.10367841
SRS1466660	7240	Drosophila simulans	7147	Diptera	wolbachia2	NC_006833.1	0.99078341	18.7471994
SRS1466661	7240	Drosophila simulans	7147	Diptera	wolbachia1	NC_002978.6	0.992125984	335.5964803
SRS1466662	7240	Drosophila simulans	7147	Diptera	wolbachia2	NC_006833.1	0.995391705	66.01797087
SRS1466663	7240	Drosophila simulans	7147	Diptera	wolbachia1	NC_002978.6	0.984251969	213.1920041
SRS1466664	7240	Drosophila simulans	7147	Diptera	wolbachia2	NC_006833.1	0.99078341	18.44447369
SRS1466665	7240	Drosophila simulans	7147	Diptera	wolbachia2	NC_006833.1	0.99078341	38.99809506
SRS1466666.purg	7240	Drosophila simulans	7147	Diptera	wolbachia1	NC_002978.6	1	123.2622951
SRS1466667	7240	Drosophila simulans	7147	Diptera	wolbachia2	NC_006833.1	0.99078341	31.03484829
SRS1466668	7240	Drosophila simulans	7147	Diptera	wolbachia2	NC_006833.1	0.995391705	17.34501693
SRS1466669	7240	Drosophila simulans	7147	Diptera	wolbachia2	NC_006833.1	0.99078341	14.48053543
SRS1466670	7240	Drosophila simulans	7147	Diptera	wolbachia2	NC_006833.1	0.995391705	16.67969523
SRS1466671	7240	Drosophila simulans	7147	Diptera	wolbachia1	NC_002978.6	1	299.4944129
SRS1466672	7240	Drosophila simulans	7147	Diptera	wolbachia2	NC_006833.1	0.99078341	10.03241933
SRS1466673	7240	Drosophila simulans	7147	Diptera	wolbachia2	NC_006833.1	0.99078341	12.58282296
SRS1466674	7240	Drosophila simulans	7147	Diptera	wolbachia2	NC_006833.1	0.99078341	10.45852779
SRS1466675	7240	Drosophila simulans	7147	Diptera	wolbachia2	NC_006833.1	0.995391705	12.77764127
SRS1466676	7240	Drosophila simulans	7147	Diptera	wolbachia2	NC_006833.1	0.99078341	54.35412637
SRS1466677	7240	Drosophila simulans	7147	Diptera	wolbachia2	NC_006833.1	0.99078341	40.24501933
SRS1466678	7240	Drosophila simulans	7147	Diptera	wolbachia2	NC_006833.1	0.995391705	53.21318857
SRS1466679	7240	Drosophila simulans	7147	Diptera	wolbachia2	NC_006833.1	0.995391705	16.162094
SRS1466680	7240	Drosophila simulans	7147	Diptera	wolbachia2	NC_006833.1	0.995391705	35.12486905
SRS1466681	7240	Drosophila simulans	7147	Diptera	wolbachia2	NC_006833.1	0.995391705	148.1018419
SRS1466682	7240	Drosophila simulans	7147	Diptera	wolbachia2	NC_006833.1	0.99078341	40.3877554
SRS1466683	7240	Drosophila simulans	7147	Diptera	wolbachia1	NC_002978.6	0.992125984	273.1072554
SRS1466684	7240	Drosophila simulans	7147	Diptera	wolbachia2	NC_006833.1	0.99078341	36.4978141
SRS1466685	7240	Drosophila simulans	7147	Diptera	wolbachia2	NC_006833.1	0.99078341	23.28073729
SRS1466686	7240	Drosophila simulans	7147	Diptera	wolbachia2	NC_006833.1	0.995391705	18.00662968
SRS1466687	7240	Drosophila simulans	7147	Diptera	wolbachia2	NC_006833.1	0.99078341	31.87110531
SRS1466690	7240	Drosophila simulans	7147	Diptera	wolbachia2	NC_006833.1	0.99078341	21.48407076
SRS1466694	7240	Drosophila simulans	7147	Diptera	wolbachia2	NC_006833.1	0.995391705	40.25451427
SRS1466696	7240	Drosophila simulans	7147	Diptera	wolbachia2	NC_006833.1	0.99078341	32.1645892
SRS1466697	7240	Drosophila simulans	7147	Diptera	wolbachia2	NC_006833.1	0.99078341	56.94113659
SRS1466698	7240	Drosophila simulans	7147	Diptera	wolbachia2	NC_006833.1	0.99078341	13.00596
SRS1466707	7240	Drosophila simulans	7147	Diptera	wolbachia2	NC_006833.1	0.995391705	11.04845204
SRS1466708	7240	Drosophila simulans	7147	Diptera	wolbachia2	NC_006833.1	0.99078341	14.03405536
SRS1466709	7240	Drosophila simulans	7147	Diptera	wolbachia2	NC_006833.1	0.99078341	11.55947931
SRS1466710	7240	Drosophila simulans	7147	Diptera	wolbachia2	NC_006833.1	0.99078341	18.39750448
SRS1466712	7240	Drosophila simulans	7147	Diptera	wolbachia2	NC_006833.1	0.99078341	11.17494512
SRS1466715	7240	Drosophila simulans	7147	Diptera	wolbachia2	NC_006833.1	0.99078341	5.142911815
SRS1466716	7240	Drosophila simulans	7147	Diptera	wolbachia2	NC_006833.1	0.99078341	14.44305688
SRS1466718.purg	7240	Drosophila simulans	7147	Diptera	wolbachia1	NC_002978.6	0.996062992	80.38230626
SRS1466719	7240	Drosophila simulans	7147	Diptera	wolbachia2	NC_006833.1	0.995391705	18.68202406
SRS1466720	7240	Drosophila simulans	7147	Diptera	wolbachia2	NC_006833.1	0.995391705	62.10149746
SRS1466721	7240	Drosophila simulans	7147	Diptera	wolbachia2	NC_006833.1	0.99078341	30.40190759
SRS1466722	7240	Drosophila simulans	7147	Diptera	wolbachia2	NC_006833.1	0.99078341	4.686728089
SRS1466723	7240	Drosophila simulans	7147	Diptera	wolbachia2	NC_006833.1	0.99078341	12.38456081
SRS1466724	7240	Drosophila simulans	7147	Diptera	wolbachia2	NC_006833.1	0.99078341	15.64904148
SRS1466725	7240	Drosophila simulans	7147	Diptera	wolbachia2	NC_006833.1	0.99078341	23.72193364
SRS1466726	7240	Drosophila simulans	7147	Diptera	wolbachia2	NC_006833.1	0.99078341	11.29928357
SRS1466727	7240	Drosophila simulans	7147	Diptera	wolbachia2	NC_006833.1	0.99078341	3.244676195
SRS1466728	7240	Drosophila simulans	7147	Diptera	wolbachia1	NC_002978.6	0.972440945	1.77693047
SRS1466729	7240	Drosophila simulans	7147	Diptera	wolbachia1	NC_002978.6	0.984251969	527.9468614
SRS1466730	7240	Drosophila simulans	7147	Diptera	wolbachia2	NC_006833.1	0.99078341	26.92865779
SRS1466731	7240	Drosophila simulans	7147	Diptera	wolbachia1	NC_002978.6	0.984251969	153.9854574
SRS1466732	7240	Drosophila simulans	7147	Diptera	wolbachia1	NC_002978.6	0.984251969	104.1197488
SRS1466733	7240	Drosophila simulans	7147	Diptera	wolbachia1	NC_002978.6	0.984251969	85.3271757
SRS1466734	7240	Drosophila simulans	7147	Diptera	wolbachia1	NC_002978.6	0.984251969	80.10244639
SRS1466735	7240	Drosophila simulans	7147	Diptera	wolbachia1	NC_002978.6	0.984251969	243.9564205
SRS1466736	7240	Drosophila simulans	7147	Diptera	wolbachia1	NC_002978.6	0.988188976	196.3965607
SRS1466737	7240	Drosophila simulans	7147	Diptera	wolbachia1	NC_002978.6	0.984251969	114.8578758
SRS1466738	7240	Drosophila simulans	7147	Diptera	wolbachia2	NC_006833.1	0.995391705	61.10176797
SRS1466739	7240	Drosophila simulans	7147	Diptera	wolbachia2	NC_006833.1	0.995391705	11.95125742
SRS1466740	7240	Drosophila simulans	7147	Diptera	wolbachia2	NC_006833.1	0.99078341	18.02690594
SRS1466741	7240	Drosophila simulans	7147	Diptera	wolbachia2	NC_006833.1	0.99078341	21.35420767
SRS1466742	7240	Drosophila simulans	7147	Diptera	wolbachia2	NC_006833.1	0.99078341	27.68855496
SRS1466743	7240	Drosophila simulans	7147	Diptera	wolbachia2	NC_006833.1	0.99078341	13.39373106
SRS1466744	7240	Drosophila simulans	7147	Diptera	wolbachia2	NC_006833.1	0.99078341	23.40931102
SRS1466745	7240	Drosophila simulans	7147	Diptera	wolbachia2	NC_006833.1	0.995391705	12.84032573
SRS1466746	7240	Drosophila simulans	7147	Diptera	wolbachia2	NC_006833.1	0.995391705	11.16980535
SRS1466747	7240	Drosophila simulans	7147	Diptera	wolbachia2	NC_006833.1	0.99078341	53.71672117
SRS1466748	7240	Drosophila simulans	7147	Diptera	wolbachia2	NC_006833.1	0.99078341	37.79728199
SRS1466750	7240	Drosophila simulans	7147	Diptera	wolbachia2	NC_006833.1	0.995391705	24.37287682
SRS1466751	7240	Drosophila simulans	7147	Diptera	wolbachia2	NC_006833.1	0.99078341	45.89602699
SRS1466752	7240	Drosophila simulans	7147	Diptera	wolbachia1	NC_002978.6	0.996062992	101.4969735
SRS1466753	7240	Drosophila simulans	7147	Diptera	wolbachia2	NC_006833.1	0.99078341	7.596593667
SRS1466754	7240	Drosophila simulans	7147	Diptera	wolbachia2	NC_006833.1	0.99078341	23.36769987
SRS1466755	7240	Drosophila simulans	7147	Diptera	wolbachia2	NC_006833.1	0.99078341	17.69197246
SRS1466756	7240	Drosophila simulans	7147	Diptera	wolbachia2	NC_006833.1	0.99078341	48.59151056
SRS1466757.purg	7240	Drosophila simulans	7147	Diptera	wolbachia1	NC_002978.6	0.996062992	266.9719005
SRS1466758	7240	Drosophila simulans	7147	Diptera	wolbachia2	NC_006833.1	0.995391705	12.40589159
SRS1466759	7240	Drosophila simulans	7147	Diptera	wolbachia2	NC_006833.1	0.995391705	40.37963284
SRS1466760	7240	Drosophila simulans	7147	Diptera	wolbachia2	NC_006833.1	0.99078341	42.73001915
SRS1466761	7240	Drosophila simulans	7147	Diptera	wolbachia2	NC_006833.1	0.995391705	23.29365647
SRS1466762	7240	Drosophila simulans	7147	Diptera	wolbachia2	NC_006833.1	0.99078341	20.99821387
SRS1466763	7240	Drosophila simulans	7147	Diptera	wolbachia2	NC_006833.1	0.99078341	47.06999873
SRS1466764	7240	Drosophila simulans	7147	Diptera	wolbachia2	NC_006833.1	0.995391705	8.581688912
SRS1466765	7240	Drosophila simulans	7147	Diptera	wolbachia2	NC_006833.1	0.995391705	36.57378335
SRS1466766	7240	Drosophila simulans	7147	Diptera	wolbachia2	NC_006833.1	0.99078341	42.43987092
SRS1466767	7240	Drosophila simulans	7147	Diptera	wolbachia2	NC_006833.1	0.99078341	13.75431869
SRS1466768	7240	Drosophila simulans	7147	Diptera	wolbachia2	NC_006833.1	0.99078341	27.23547749
SRS1466769	7240	Drosophila simulans	7147	Diptera	wolbachia2	NC_006833.1	0.995391705	16.23145032
SRS1466770	7240	Drosophila simulans	7147	Diptera	wolbachia1	NC_002978.6	1	258.0189302
SRS1466771	7240	Drosophila simulans	7147	Diptera	wolbachia2	NC_006833.1	0.99078341	15.00613376
SRS1479614	28612	Rhagoletis zephyria	7147	Diptera	wolbachia1	NC_002978.6	0.988188976	8873.913815
SRS1520637	7226	Drosophila mauritiana	7147	Diptera	wolbachia1	NC_002978.6	0.929133858	9.450552121
SRS1520640	7240	Drosophila simulans	7147	Diptera	wolbachia2	NC_006833.1	0.99078341	116.5605851
SRS1560879	28610	Rhagoletis pomonella	7147	Diptera	wolbachia1	NC_002978.6	0.988188976	825.8257537
SRS1581502	113103	Sogatella furcifera	7524	Hemiptera	wolbachia5	NZ_DS996944.1	0.957928803	1228.018164
SRS1615696.purg	174628	Bactrocera latifrons	7147	Diptera	wolbachia1	NC_002978.6	0.980314961	1.435383213
SRS1717668	1886648	Ecitophya simulans	7041	Coleoptera	wolbachia5	NZ_DS996944.1	0.932038835	97.03807694
SRS1725687.purg	662802	Delias oraia	7088	Lepidoptera	wolbachia2	NC_006833.1	0.995391705	7.532839113
SRS1726590	1897744	Diploeciton nevermanni	7041	Coleoptera	wolbachia5	NZ_DS996944.1	0.941747573	45.89654389
SRS1800611	503482	Urophora cardui	7147	Diptera	wolbachia2	NC_006833.1	1	28.48292247
SRS1879780	69820	Spodoptera litura	7088	Lepidoptera	wolbachia5	NZ_DS996944.1	0.932038835	1.662307981
SRS1879809	69820	Spodoptera litura	7088	Lepidoptera	wolbachia5	NZ_DS996944.1	0.922330097	1.362829015
SRS1891116.purg	2585209	Trichonephila clavipes	6893	Araneae	wolbachia2	NC_006833.1	0.995391705	3.03286874
SRS1915497	1891344	Stiretrus anchorago	7524	Hemiptera	wolbachia4	NZ_AP013028.1	0.980079681	70.07206415
SRS1916764	1886655	Dorylogaster longipes	7041	Coleoptera	wolbachia1	NC_002978.6	0.984251969	82.1377319
SRS1921918	658839	Charaxes varanes	7088	Lepidoptera	wolbachia5	NZ_DS996944.1	0.935275081	61.44712912
SRS1932322	61476	Timema cristinae	7020	Phasmatodea	wolbachia5	NZ_DS996944.1	0.944983819	831.3511347
SRS1949552.purg	1520310	Symmerus nobilis	7147	Diptera	wolbachia1	NC_002978.6	0.976377953	1.4406633
SRS1958664	1945758	Lionepha sp. 'Waterfalls'	7041	Coleoptera	wolbachia1	NC_002978.6	0.980314961	21.11843616
SRS1958672.purg	1166796	Lionepha erasa	7041	Coleoptera	wolbachia2	NC_006833.1	0.995391705	1.016507975
SRS1958675.purg	1166821	Bembidion flohri	7041	Coleoptera	wolbachia1	NC_002978.6	0.988188976	2.795642311
SRS1981233.purg	1919235	Ecitomorpha arachnoides	7041	Coleoptera	wolbachia2	NC_006833.1	0.995391705	9.357897164
SRS1981306	1916246	Ecitoglossa quadriceps	7041	Coleoptera	wolbachia1	NC_002978.6	0.988188976	121.1413099
SRS1997394	41112	Oryzaephilus surinamensis	7041	Coleoptera	wolbachia1	NC_002978.6	0.980314961	2.893947691
SRS1997395.purg	41112	Oryzaephilus surinamensis	7041	Coleoptera	wolbachia1	NC_002978.6	0.988188976	1.977070979
SRS1997396	41112	Oryzaephilus surinamensis	7041	Coleoptera	wolbachia5	NZ_DS996944.1	0.951456311	1.875047047
SRS1997397	41112	Oryzaephilus surinamensis	7041	Coleoptera	wolbachia1	NC_002978.6	0.988188976	18.22011934
SRS1997398	41112	Oryzaephilus surinamensis	7041	Coleoptera	wolbachia5	NZ_DS996944.1	0.948220065	1.720629724
SRS1997399.purg	41112	Oryzaephilus surinamensis	7041	Coleoptera	wolbachia1	NC_002978.6	0.988188976	2.35798347
SRS1997400.purg	41112	Oryzaephilus surinamensis	7041	Coleoptera	wolbachia1	NC_002978.6	0.988188976	3.057283508
SRS1997401	41112	Oryzaephilus surinamensis	7041	Coleoptera	wolbachia1	NC_002978.6	0.984251969	2.705881189
SRS1997402.purg	41112	Oryzaephilus surinamensis	7041	Coleoptera	wolbachia1	NC_002978.6	0.988188976	1.26791909
SRS1997403.purg	41112	Oryzaephilus surinamensis	7041	Coleoptera	wolbachia1	NC_002978.6	0.988188976	2.227302486
SRS1997404	41112	Oryzaephilus surinamensis	7041	Coleoptera	wolbachia5	NZ_DS996944.1	0.951456311	1.263072009
SRS1997405	41112	Oryzaephilus surinamensis	7041	Coleoptera	wolbachia5	NZ_DS996944.1	0.941747573	1.030031853
SRS1997406.purg	41112	Oryzaephilus surinamensis	7041	Coleoptera	wolbachia1	NC_002978.6	0.988188976	2.473026908
SRS1997407.purg	41112	Oryzaephilus surinamensis	7041	Coleoptera	wolbachia1	NC_002978.6	0.988188976	3.190099717
SRS1997408	41112	Oryzaephilus surinamensis	7041	Coleoptera	wolbachia5	NZ_DS996944.1	0.948220065	1.099441522
SRS1997409.purg	41112	Oryzaephilus surinamensis	7041	Coleoptera	wolbachia1	NC_002978.6	0.988188976	3.863683977
SRS1997410	41112	Oryzaephilus surinamensis	7041	Coleoptera	wolbachia5	NZ_DS996944.1	0.954692557	2.040447352
SRS1997411	41112	Oryzaephilus surinamensis	7041	Coleoptera	wolbachia5	NZ_DS996944.1	0.951456311	1.553591754
SRS1997412	41112	Oryzaephilus surinamensis	7041	Coleoptera	wolbachia2	NC_006833.1	0.98156682	1.063376896
SRS1997413	41112	Oryzaephilus surinamensis	7041	Coleoptera	wolbachia5	NZ_DS996944.1	0.951456311	2.303867235
SRS1997414	41112	Oryzaephilus surinamensis	7041	Coleoptera	wolbachia5	NZ_DS996944.1	0.954692557	2.014246651
SRS1997415	41112	Oryzaephilus surinamensis	7041	Coleoptera	wolbachia5	NZ_DS996944.1	0.957928803	2.080838345
SRS1997416	41112	Oryzaephilus surinamensis	7041	Coleoptera	wolbachia2	NC_006833.1	0.98156682	3.314090551
SRS1997417	41112	Oryzaephilus surinamensis	7041	Coleoptera	wolbachia5	NZ_DS996944.1	0.951456311	2.375368685
SRS1997419	41112	Oryzaephilus surinamensis	7041	Coleoptera	wolbachia5	NZ_DS996944.1	0.951456311	2.715542467
SRS2108682.purg	235516	Pogonus chalceus	7041	Coleoptera	wolbachia2	NC_006833.1	0.99078341	1.48072187
SRS2153928	178769	Eurosta solidaginis	7147	Diptera	wolbachia2	NC_006833.1	0.995391705	301.8440701
SRS2237430	537462	Triodia sylvina	7088	Lepidoptera	wolbachia5	NZ_DS996944.1	0.948220065	2.445532406
SRS2237431	537462	Triodia sylvina	7088	Lepidoptera	wolbachia2	NC_006833.1	0.986175115	39.63857357
SRS2249329.purg	310433	Solenopsis substituta	7399	Hymenoptera	wolbachia2	NC_006833.1	0.995391705	1.024104607
SRS2256146	1985197	Mahanarva spectabilis	7524	Hemiptera	wolbachia1	NC_002978.6	0.976377953	1.007864128
SRS2256148.purg	458959	Pheidole obscurithorax	7399	Hymenoptera	wolbachia2	NC_006833.1	0.99078341	1.089185656
SRS2256149.purg	615297	Pheidole oxyops	7399	Hymenoptera	wolbachia2	NC_006833.1	0.995391705	2.377603964
SRS2256150.purg	615606	Pheidole tristis	7399	Hymenoptera	wolbachia2	NC_006833.1	0.995391705	1.318953896
SRS2301909.purg	543379	Trichomalopsis sarcophagae	7399	Hymenoptera	wolbachia2	NC_006833.1	0.99078341	2.694757074
SRS2343655	195883	Laodelphax striatellus	7524	Hemiptera	wolbachia2	NC_006833.1	0.99078341	302.9024522
SRS2378176	7238	Drosophila sechellia	7147	Diptera	wolbachia1	NC_002978.6	0.988188976	3.548794667
SRS2378177.purg	7238	Drosophila sechellia	7147	Diptera	wolbachia2	NC_006833.1	0.99078341	3.25812622
SRS2378178	7238	Drosophila sechellia	7147	Diptera	wolbachia2	NC_006833.1	0.995391705	16.39714179
SRS2378179	7238	Drosophila sechellia	7147	Diptera	wolbachia1	NC_002978.6	0.996062992	6.097858307
SRS2378180.purg	7238	Drosophila sechellia	7147	Diptera	wolbachia2	NC_006833.1	0.995391705	4.210347529
SRS2378181	7238	Drosophila sechellia	7147	Diptera	wolbachia2	NC_006833.1	0.995391705	18.94412509
SRS2378182.purg	7238	Drosophila sechellia	7147	Diptera	wolbachia2	NC_006833.1	0.995391705	4.536214776
SRS2378183	7238	Drosophila sechellia	7147	Diptera	wolbachia1	NC_002978.6	0.988188976	2.303818007
SRS2378184.purg	7238	Drosophila sechellia	7147	Diptera	wolbachia2	NC_006833.1	0.995391705	2.048598998
SRS2378185	7238	Drosophila sechellia	7147	Diptera	wolbachia1	NC_002978.6	0.992125984	6.592377081
SRS2378186	7238	Drosophila sechellia	7147	Diptera	wolbachia2	NC_006833.1	0.995391705	9.411931541
SRS2378187	7238	Drosophila sechellia	7147	Diptera	wolbachia1	NC_002978.6	0.988188976	2.335806156
SRS2378188	7238	Drosophila sechellia	7147	Diptera	wolbachia1	NC_002978.6	0.988188976	1.780614491
SRS2378189	7238	Drosophila sechellia	7147	Diptera	wolbachia2	NC_006833.1	0.99078341	6.078624355
SRS2378190.purg	7238	Drosophila sechellia	7147	Diptera	wolbachia2	NC_006833.1	0.99078341	5.880225982
SRS2378191.purg	7238	Drosophila sechellia	7147	Diptera	wolbachia2	NC_006833.1	0.995391705	9.654600938
SRS2378192	7238	Drosophila sechellia	7147	Diptera	wolbachia1	NC_002978.6	0.988188976	4.194863155
SRS2378193.purg	7238	Drosophila sechellia	7147	Diptera	wolbachia1	NC_002978.6	0.992125984	6.276493119
SRS2378194	7238	Drosophila sechellia	7147	Diptera	wolbachia1	NC_002978.6	0.988188976	2.830031504
SRS2378195	7238	Drosophila sechellia	7147	Diptera	wolbachia1	NC_002978.6	0.988188976	1.887027896
SRS2378196	7238	Drosophila sechellia	7147	Diptera	wolbachia1	NC_002978.6	0.988188976	3.645935184
SRS2378197	7245	Drosophila yakuba	7147	Diptera	wolbachia1	NC_002978.6	1	3.03003671
SRS2378200.purg	7245	Drosophila yakuba	7147	Diptera	wolbachia1	NC_002978.6	0.996062992	1.447360824
SRS2378202	7245	Drosophila yakuba	7147	Diptera	wolbachia1	NC_002978.6	1	27.49836272
SRS2378203.purg	7245	Drosophila yakuba	7147	Diptera	wolbachia1	NC_002978.6	1	29.37805001
SRS2378205	7245	Drosophila yakuba	7147	Diptera	wolbachia1	NC_002978.6	1	44.34196866
SRS2378206.purg	7245	Drosophila yakuba	7147	Diptera	wolbachia1	NC_002978.6	1	1.850879725
SRS2378207	7238	Drosophila sechellia	7147	Diptera	wolbachia1	NC_002978.6	0.988188976	3.191574734
SRS2378208.purg	7238	Drosophila sechellia	7147	Diptera	wolbachia2	NC_006833.1	0.995391705	1.15697668
SRS2378209	7238	Drosophila sechellia	7147	Diptera	wolbachia1	NC_002978.6	0.988188976	1.139870262
SRS2378210	129105	Drosophila santomea	7147	Diptera	wolbachia1	NC_002978.6	1	6.509495323
SRS2378211	129105	Drosophila santomea	7147	Diptera	wolbachia1	NC_002978.6	1	1.667485419
SRS2378213	7238	Drosophila sechellia	7147	Diptera	wolbachia1	NC_002978.6	0.988188976	3.533523114
SRS2378214.purg	129105	Drosophila santomea	7147	Diptera	wolbachia1	NC_002978.6	1	249.6207787
SRS2378215.purg	129105	Drosophila santomea	7147	Diptera	wolbachia1	NC_002978.6	1	26.06548523
SRS2378216.purg	129105	Drosophila santomea	7147	Diptera	wolbachia1	NC_002978.6	1	3.183102458
SRS2378217.purg	129105	Drosophila santomea	7147	Diptera	wolbachia1	NC_002978.6	1	29.76632812
SRS2378218	7238	Drosophila sechellia	7147	Diptera	wolbachia1	NC_002978.6	0.988188976	1.201812299
SRS2378219	7238	Drosophila sechellia	7147	Diptera	wolbachia1	NC_002978.6	0.988188976	2.04103308
SRS2378220	7238	Drosophila sechellia	7147	Diptera	wolbachia2	NC_006833.1	0.995391705	7.469842045
SRS2378221.purg	7238	Drosophila sechellia	7147	Diptera	wolbachia2	NC_006833.1	0.995391705	1.825883913
SRS2378222	7238	Drosophila sechellia	7147	Diptera	wolbachia1	NC_002978.6	0.988188976	1.362489766
SRS2378223.purg	7238	Drosophila sechellia	7147	Diptera	wolbachia2	NC_006833.1	0.995391705	2.565518978
SRS2378224.purg	7238	Drosophila sechellia	7147	Diptera	wolbachia2	NC_006833.1	0.995391705	2.49390603
SRS2378225.purg	7238	Drosophila sechellia	7147	Diptera	wolbachia2	NC_006833.1	0.995391705	1.565943945
SRS2378226.purg	7238	Drosophila sechellia	7147	Diptera	wolbachia2	NC_006833.1	0.995391705	1.894724855
SRS2378227	129105	Drosophila santomea	7147	Diptera	wolbachia1	NC_002978.6	1	3.296590423
SRS2378228	7243	Drosophila teissieri	7147	Diptera	wolbachia1	NC_002978.6	1	109.6021286
SRS2378229.purg	7243	Drosophila teissieri	7147	Diptera	wolbachia1	NC_002978.6	1	245.3366951
SRS2378230	7243	Drosophila teissieri	7147	Diptera	wolbachia1	NC_002978.6	1	45.24240881
SRS2378231	7243	Drosophila teissieri	7147	Diptera	wolbachia1	NC_002978.6	1	17.57071168
SRS2378232	7238	Drosophila sechellia	7147	Diptera	wolbachia1	NC_002978.6	0.988188976	3.200699332
SRS2378233	7243	Drosophila teissieri	7147	Diptera	wolbachia1	NC_002978.6	1	11.84543163
SRS2378234	7243	Drosophila teissieri	7147	Diptera	wolbachia1	NC_002978.6	1	14.52230983
SRS2378235	7243	Drosophila teissieri	7147	Diptera	wolbachia1	NC_002978.6	1	8.595092847
SRS2378236	7243	Drosophila teissieri	7147	Diptera	wolbachia1	NC_002978.6	1	79.20637722
SRS2378237	129105	Drosophila santomea	7147	Diptera	wolbachia1	NC_002978.6	1	2.430473851
SRS2378238	7243	Drosophila teissieri	7147	Diptera	wolbachia1	NC_002978.6	1	11.26076644
SRS2378239	129105	Drosophila santomea	7147	Diptera	wolbachia1	NC_002978.6	1	1.271027669
SRS2378241	129105	Drosophila santomea	7147	Diptera	wolbachia1	NC_002978.6	1	2.548513861
SRS2378242	129105	Drosophila santomea	7147	Diptera	wolbachia1	NC_002978.6	1	2.98140532
SRS2378243	129105	Drosophila santomea	7147	Diptera	wolbachia1	NC_002978.6	0.996062992	1.159290004
SRS2378244	129105	Drosophila santomea	7147	Diptera	wolbachia1	NC_002978.6	1	2.518947264
SRS2378245	129105	Drosophila santomea	7147	Diptera	wolbachia1	NC_002978.6	1	3.465287407
SRS2378246	129105	Drosophila santomea	7147	Diptera	wolbachia1	NC_002978.6	1	46.23959996
SRS2378247	7245	Drosophila yakuba	7147	Diptera	wolbachia1	NC_002978.6	1	1.464751826
SRS2378248.purg	7245	Drosophila yakuba	7147	Diptera	wolbachia1	NC_002978.6	1	31.31225163
SRS2378250	129105	Drosophila santomea	7147	Diptera	wolbachia1	NC_002978.6	1	2.219167018
SRS2378251	7245	Drosophila yakuba	7147	Diptera	wolbachia1	NC_002978.6	0.996062992	32.54879759
SRS2378252	7245	Drosophila yakuba	7147	Diptera	wolbachia1	NC_002978.6	1	1.646770502
SRS2378254	7245	Drosophila yakuba	7147	Diptera	wolbachia1	NC_002978.6	1	2.651427454
SRS2378258	7245	Drosophila yakuba	7147	Diptera	wolbachia1	NC_002978.6	1	2.284694056
SRS2378260.purg	7245	Drosophila yakuba	7147	Diptera	wolbachia1	NC_002978.6	1	1.588434762
SRS2378262	7245	Drosophila yakuba	7147	Diptera	wolbachia1	NC_002978.6	1	50.83854242
SRS2378263	7245	Drosophila yakuba	7147	Diptera	wolbachia1	NC_002978.6	1	2.337646378
SRS2378265	7245	Drosophila yakuba	7147	Diptera	wolbachia1	NC_002978.6	0.996062992	2.059171845
SRS2378267	7238	Drosophila sechellia	7147	Diptera	wolbachia1	NC_002978.6	0.988188976	3.639981479
SRS2378268	7245	Drosophila yakuba	7147	Diptera	wolbachia1	NC_002978.6	1	53.12385806
SRS2378269	7238	Drosophila sechellia	7147	Diptera	wolbachia1	NC_002978.6	0.988188976	5.114975603
SRS2378270	7238	Drosophila sechellia	7147	Diptera	wolbachia2	NC_006833.1	0.995391705	8.485462441
SRS2378271	7245	Drosophila yakuba	7147	Diptera	wolbachia1	NC_002978.6	1	1.231807203
SRS2378272	7245	Drosophila yakuba	7147	Diptera	wolbachia1	NC_002978.6	1	4.992673819
SRS2378273	7245	Drosophila yakuba	7147	Diptera	wolbachia1	NC_002978.6	1	65.2608577
SRS2378274	7245	Drosophila yakuba	7147	Diptera	wolbachia1	NC_002978.6	1	34.62981668
SRS2378276	7245	Drosophila yakuba	7147	Diptera	wolbachia1	NC_002978.6	1	3.148392231
SRS2378278	7245	Drosophila yakuba	7147	Diptera	wolbachia1	NC_002978.6	1	3.316952757
SRS2378279	7238	Drosophila sechellia	7147	Diptera	wolbachia1	NC_002978.6	0.988188976	1.765879307
SRS2378280	7243	Drosophila teissieri	7147	Diptera	wolbachia1	NC_002978.6	1	22.32911652
SRS2378281	7238	Drosophila sechellia	7147	Diptera	wolbachia1	NC_002978.6	0.988188976	12.58252117
SRS2378282	7243	Drosophila teissieri	7147	Diptera	wolbachia1	NC_002978.6	1	148.4479982
SRS2389246.purg	340333	Allomerus octoarticulatus	7399	Hymenoptera	wolbachia2	NC_006833.1	0.995391705	31.81780491
SRS2412894	1962800	Mimaenictus wilsoni	7041	Coleoptera	wolbachia2	NC_006833.1	0.995391705	58.1995081
SRS2487547	1916250	Labidoglobus nevermanni	7041	Coleoptera	wolbachia4	NZ_AP013028.1	0.912350598	10.53011006
SRS2490604.purg	1916252	Labidopullus appendiculatus	7041	Coleoptera	wolbachia1	NC_002978.6	0.960629921	3.883035096
SRS2504287	1405358	Plutella australiana	7088	Lepidoptera	wolbachia5	NZ_DS996944.1	0.925566343	1.403951386
SRS2517092	438506	Machilis hrabei	29994	Archaeognatha	wolbachia1	NC_002978.6	0.976377953	199.8480161
SRS2569607	88501	Lasioglossum albipes	7399	Hymenoptera	wolbachia1	NC_002978.6	0.988188976	2.294290343
SRS2569608	88501	Lasioglossum albipes	7399	Hymenoptera	wolbachia1	NC_002978.6	0.988188976	2.850135118
SRS2569609	88501	Lasioglossum albipes	7399	Hymenoptera	wolbachia1	NC_002978.6	0.992125984	1.478318828
SRS2569610	88501	Lasioglossum albipes	7399	Hymenoptera	wolbachia1	NC_002978.6	0.988188976	1.692955098
SRS2569611	88501	Lasioglossum albipes	7399	Hymenoptera	wolbachia2	NC_006833.1	0.995391705	7.39534009
SRS2569612	88501	Lasioglossum albipes	7399	Hymenoptera	wolbachia2	NC_006833.1	0.995391705	13.26282598
SRS2569613.purg	88501	Lasioglossum albipes	7399	Hymenoptera	wolbachia2	NC_006833.1	0.995391705	5.711106729
SRS2569614	88501	Lasioglossum albipes	7399	Hymenoptera	wolbachia1	NC_002978.6	0.984251969	3.454583674
SRS2569615	88501	Lasioglossum albipes	7399	Hymenoptera	wolbachia1	NC_002978.6	0.988188976	4.166466317
SRS2569616	88501	Lasioglossum albipes	7399	Hymenoptera	wolbachia1	NC_002978.6	0.992125984	46.93220112
SRS2569617	88501	Lasioglossum albipes	7399	Hymenoptera	wolbachia1	NC_002978.6	0.992125984	1.516472864
SRS2569618	88501	Lasioglossum albipes	7399	Hymenoptera	wolbachia1	NC_002978.6	0.988188976	1.153828497
SRS2569619	88501	Lasioglossum albipes	7399	Hymenoptera	wolbachia2	NC_006833.1	0.986175115	3.506365597
SRS2569620	88501	Lasioglossum albipes	7399	Hymenoptera	wolbachia1	NC_002978.6	0.988188976	1.281491613
SRS2569621	88501	Lasioglossum albipes	7399	Hymenoptera	wolbachia2	NC_006833.1	0.995391705	3.363310848
SRS2569622	88501	Lasioglossum albipes	7399	Hymenoptera	wolbachia1	NC_002978.6	0.992125984	1.09896102
SRS2569623	88501	Lasioglossum albipes	7399	Hymenoptera	wolbachia1	NC_002978.6	0.988188976	2.437659629
SRS2569624	88501	Lasioglossum albipes	7399	Hymenoptera	wolbachia1	NC_002978.6	0.988188976	1.743590775
SRS2569625	88501	Lasioglossum albipes	7399	Hymenoptera	wolbachia1	NC_002978.6	0.992125984	37.94854111
SRS2569626	88501	Lasioglossum albipes	7399	Hymenoptera	wolbachia1	NC_002978.6	0.992125984	1.462523525
SRS2569627	88501	Lasioglossum albipes	7399	Hymenoptera	wolbachia1	NC_002978.6	0.984251969	2.130440407
SRS2569628	88501	Lasioglossum albipes	7399	Hymenoptera	wolbachia2	NC_006833.1	0.99078341	9.257634327
SRS2569629	88501	Lasioglossum albipes	7399	Hymenoptera	wolbachia1	NC_002978.6	0.992125984	1.149552526
SRS2569630	88501	Lasioglossum albipes	7399	Hymenoptera	wolbachia1	NC_002978.6	0.988188976	1.664982623
SRS2569631	88501	Lasioglossum albipes	7399	Hymenoptera	wolbachia1	NC_002978.6	0.988188976	1.15389791
SRS2569632	88501	Lasioglossum albipes	7399	Hymenoptera	wolbachia1	NC_002978.6	0.988188976	24.4973001
SRS2569633.purg	88501	Lasioglossum albipes	7399	Hymenoptera	wolbachia2	NC_006833.1	0.995391705	5.134520093
SRS2569634.purg	88501	Lasioglossum albipes	7399	Hymenoptera	wolbachia1	NC_002978.6	0.992125984	10.97940971
SRS2569636	88501	Lasioglossum albipes	7399	Hymenoptera	wolbachia1	NC_002978.6	0.988188976	2.054877731
SRS2569637	88501	Lasioglossum albipes	7399	Hymenoptera	wolbachia2	NC_006833.1	0.995391705	6.734979762
SRS2569638	88501	Lasioglossum albipes	7399	Hymenoptera	wolbachia1	NC_002978.6	0.992125984	32.02758072
SRS2569639	88501	Lasioglossum albipes	7399	Hymenoptera	wolbachia2	NC_006833.1	0.995391705	10.56020637
SRS2569640	88501	Lasioglossum albipes	7399	Hymenoptera	wolbachia2	NC_006833.1	0.995391705	7.724266937
SRS2569641	88501	Lasioglossum albipes	7399	Hymenoptera	wolbachia2	NC_006833.1	0.995391705	5.428669402
SRS2569642	88501	Lasioglossum albipes	7399	Hymenoptera	wolbachia1	NC_002978.6	0.988188976	2.189482892
SRS2569643	88501	Lasioglossum albipes	7399	Hymenoptera	wolbachia1	NC_002978.6	0.988188976	2.224887244
SRS2569644	88501	Lasioglossum albipes	7399	Hymenoptera	wolbachia1	NC_002978.6	0.988188976	1.381097066
SRS2569645	88501	Lasioglossum albipes	7399	Hymenoptera	wolbachia1	NC_002978.6	0.992125984	8.667783578
SRS2569646	88501	Lasioglossum albipes	7399	Hymenoptera	wolbachia2	NC_006833.1	0.995391705	4.474946173
SRS2569647.purg	88501	Lasioglossum albipes	7399	Hymenoptera	wolbachia2	NC_006833.1	0.995391705	6.508568778
SRS2569648	88501	Lasioglossum albipes	7399	Hymenoptera	wolbachia1	NC_002978.6	0.988188976	1.986909421
SRS2569649	88501	Lasioglossum albipes	7399	Hymenoptera	wolbachia1	NC_002978.6	0.988188976	2.009318637
SRS2569650	88501	Lasioglossum albipes	7399	Hymenoptera	wolbachia2	NC_006833.1	0.995391705	6.82812479
SRS2569651	88501	Lasioglossum albipes	7399	Hymenoptera	wolbachia1	NC_002978.6	0.988188976	2.857439213
SRS2569652	88501	Lasioglossum albipes	7399	Hymenoptera	wolbachia1	NC_002978.6	0.992125984	25.39382237
SRS2569653.purg	88501	Lasioglossum albipes	7399	Hymenoptera	wolbachia2	NC_006833.1	0.995391705	8.846149929
SRS2569654	88501	Lasioglossum albipes	7399	Hymenoptera	wolbachia2	NC_006833.1	0.995391705	6.035096677
SRS2569655.purg	88501	Lasioglossum albipes	7399	Hymenoptera	wolbachia2	NC_006833.1	0.995391705	4.987888905
SRS2569656	88501	Lasioglossum albipes	7399	Hymenoptera	wolbachia2	NC_006833.1	0.99078341	6.068842756
SRS2569657	88501	Lasioglossum albipes	7399	Hymenoptera	wolbachia1	NC_002978.6	0.988188976	3.204929554
SRS2569658	88501	Lasioglossum albipes	7399	Hymenoptera	wolbachia2	NC_006833.1	0.995391705	8.477605296
SRS2569659	88501	Lasioglossum albipes	7399	Hymenoptera	wolbachia1	NC_002978.6	0.988188976	2.803067878
SRS2569660	88501	Lasioglossum albipes	7399	Hymenoptera	wolbachia1	NC_002978.6	0.988188976	2.198725017
SRS2569661	88501	Lasioglossum albipes	7399	Hymenoptera	wolbachia1	NC_002978.6	0.988188976	1.495804484
SRS2569662	88501	Lasioglossum albipes	7399	Hymenoptera	wolbachia2	NC_006833.1	0.995391705	9.15029333
SRS2569663	88501	Lasioglossum albipes	7399	Hymenoptera	wolbachia1	NC_002978.6	0.992125984	70.76049053
SRS2569664	88501	Lasioglossum albipes	7399	Hymenoptera	wolbachia1	NC_002978.6	0.988188976	1.814378182
SRS2569665	88501	Lasioglossum albipes	7399	Hymenoptera	wolbachia1	NC_002978.6	0.988188976	3.367534008
SRS2569666	88501	Lasioglossum albipes	7399	Hymenoptera	wolbachia1	NC_002978.6	0.988188976	1.667799354
SRS2569667	88501	Lasioglossum albipes	7399	Hymenoptera	wolbachia1	NC_002978.6	0.992125984	4.593071206
SRS2569668	88501	Lasioglossum albipes	7399	Hymenoptera	wolbachia2	NC_006833.1	0.995391705	7.693512394
SRS2569669	88501	Lasioglossum albipes	7399	Hymenoptera	wolbachia1	NC_002978.6	0.992125984	2.414669872
SRS2569670	88501	Lasioglossum albipes	7399	Hymenoptera	wolbachia1	NC_002978.6	0.992125984	55.38267063
SRS2569671	88501	Lasioglossum albipes	7399	Hymenoptera	wolbachia1	NC_002978.6	0.992125984	3.566925544
SRS2569672	88501	Lasioglossum albipes	7399	Hymenoptera	wolbachia1	NC_002978.6	0.992125984	2.291835663
SRS2569673	88501	Lasioglossum albipes	7399	Hymenoptera	wolbachia1	NC_002978.6	0.992125984	4.770421886
SRS2569674	88501	Lasioglossum albipes	7399	Hymenoptera	wolbachia1	NC_002978.6	0.992125984	1.915909044
SRS2569675	88501	Lasioglossum albipes	7399	Hymenoptera	wolbachia1	NC_002978.6	0.988188976	1.876306021
SRS2569676	88501	Lasioglossum albipes	7399	Hymenoptera	wolbachia1	NC_002978.6	0.988188976	1.809459355
SRS2569677	88501	Lasioglossum albipes	7399	Hymenoptera	wolbachia1	NC_002978.6	0.992125984	2.511869549
SRS2569678	88501	Lasioglossum albipes	7399	Hymenoptera	wolbachia1	NC_002978.6	0.992125984	3.256840687
SRS2569679	88501	Lasioglossum albipes	7399	Hymenoptera	wolbachia1	NC_002978.6	0.988188976	1.426605678
SRS2569680	88501	Lasioglossum albipes	7399	Hymenoptera	wolbachia1	NC_002978.6	0.988188976	31.19051732
SRS2569681	88501	Lasioglossum albipes	7399	Hymenoptera	wolbachia1	NC_002978.6	0.988188976	2.14996979
SRS2569682	88501	Lasioglossum albipes	7399	Hymenoptera	wolbachia2	NC_006833.1	0.995391705	6.99840049
SRS2569683	88501	Lasioglossum albipes	7399	Hymenoptera	wolbachia1	NC_002978.6	0.992125984	2.626121052
SRS2569684.purg	88501	Lasioglossum albipes	7399	Hymenoptera	wolbachia2	NC_006833.1	0.995391705	15.97425756
SRS2569685	88501	Lasioglossum albipes	7399	Hymenoptera	wolbachia1	NC_002978.6	0.988188976	1.869840398
SRS2569686	88501	Lasioglossum albipes	7399	Hymenoptera	wolbachia2	NC_006833.1	0.995391705	6.303544487
SRS2569687.purg	88501	Lasioglossum albipes	7399	Hymenoptera	wolbachia2	NC_006833.1	0.995391705	5.946300473
SRS2569688	88501	Lasioglossum albipes	7399	Hymenoptera	wolbachia1	NC_002978.6	0.988188976	1.479378158
SRS2569689	88501	Lasioglossum albipes	7399	Hymenoptera	wolbachia1	NC_002978.6	0.992125984	3.852831165
SRS2569690	88501	Lasioglossum albipes	7399	Hymenoptera	wolbachia1	NC_002978.6	0.992125984	36.44286961
SRS2569691	88501	Lasioglossum albipes	7399	Hymenoptera	wolbachia2	NC_006833.1	0.995391705	11.22503053
SRS2569692.purg	88504	Lasioglossum calceatum	7399	Hymenoptera	wolbachia2	NC_006833.1	0.99078341	1.630195429
SRS2569693	88501	Lasioglossum albipes	7399	Hymenoptera	wolbachia2	NC_006833.1	0.995391705	11.27236943
SRS2569694.purg	88504	Lasioglossum calceatum	7399	Hymenoptera	wolbachia2	NC_006833.1	0.995391705	1.094658378
SRS2569695	88501	Lasioglossum albipes	7399	Hymenoptera	wolbachia1	NC_002978.6	0.992125984	2.132585097
SRS2569696.purg	88501	Lasioglossum albipes	7399	Hymenoptera	wolbachia2	NC_006833.1	0.995391705	11.13136571
SRS2569697	88501	Lasioglossum albipes	7399	Hymenoptera	wolbachia1	NC_002978.6	0.988188976	2.147231937
SRS2569698.purg	88501	Lasioglossum albipes	7399	Hymenoptera	wolbachia2	NC_006833.1	0.995391705	16.09335478
SRS2569699	88501	Lasioglossum albipes	7399	Hymenoptera	wolbachia1	NC_002978.6	0.988188976	1.761421916
SRS2569700	88501	Lasioglossum albipes	7399	Hymenoptera	wolbachia1	NC_002978.6	0.988188976	2.488316603
SRS2569701	88501	Lasioglossum albipes	7399	Hymenoptera	wolbachia2	NC_006833.1	0.995391705	8.471174987
SRS2569702	88501	Lasioglossum albipes	7399	Hymenoptera	wolbachia1	NC_002978.6	0.992125984	1.81836546
SRS2569703	88501	Lasioglossum albipes	7399	Hymenoptera	wolbachia1	NC_002978.6	0.988188976	1.635028735
SRS2569704	88501	Lasioglossum albipes	7399	Hymenoptera	wolbachia1	NC_002978.6	0.992125984	2.810203174
SRS2569705	88501	Lasioglossum albipes	7399	Hymenoptera	wolbachia1	NC_002978.6	0.988188976	1.983986995
SRS2569706	88501	Lasioglossum albipes	7399	Hymenoptera	wolbachia1	NC_002978.6	0.988188976	1.897842058
SRS2569707	88501	Lasioglossum albipes	7399	Hymenoptera	wolbachia2	NC_006833.1	0.995391705	8.315565404
SRS2569708	88501	Lasioglossum albipes	7399	Hymenoptera	wolbachia1	NC_002978.6	0.984251969	1.350330735
SRS2569709	88501	Lasioglossum albipes	7399	Hymenoptera	wolbachia2	NC_006833.1	0.995391705	4.858766705
SRS2569710	88501	Lasioglossum albipes	7399	Hymenoptera	wolbachia1	NC_002978.6	0.992125984	2.647318703
SRS2569711	88501	Lasioglossum albipes	7399	Hymenoptera	wolbachia1	NC_002978.6	0.992125984	2.211933124
SRS2569712	88501	Lasioglossum albipes	7399	Hymenoptera	wolbachia1	NC_002978.6	0.988188976	1.649524918
SRS2569713	88501	Lasioglossum albipes	7399	Hymenoptera	wolbachia2	NC_006833.1	0.99078341	4.773649945
SRS2569714	88501	Lasioglossum albipes	7399	Hymenoptera	wolbachia1	NC_002978.6	0.992125984	2.353933878
SRS2569715	88501	Lasioglossum albipes	7399	Hymenoptera	wolbachia2	NC_006833.1	0.995391705	5.40662265
SRS2569716	88501	Lasioglossum albipes	7399	Hymenoptera	wolbachia1	NC_002978.6	0.984251969	2.849161764
SRS2569717.purg	88501	Lasioglossum albipes	7399	Hymenoptera	wolbachia2	NC_006833.1	0.995391705	9.137558745
SRS2569718.purg	88501	Lasioglossum albipes	7399	Hymenoptera	wolbachia2	NC_006833.1	0.995391705	12.23454379
SRS2569719	88501	Lasioglossum albipes	7399	Hymenoptera	wolbachia1	NC_002978.6	0.992125984	1.054112616
SRS2569720	88501	Lasioglossum albipes	7399	Hymenoptera	wolbachia1	NC_002978.6	0.988188976	13.02102096
SRS2569721	88501	Lasioglossum albipes	7399	Hymenoptera	wolbachia1	NC_002978.6	0.984251969	2.497468808
SRS2569722	88501	Lasioglossum albipes	7399	Hymenoptera	wolbachia1	NC_002978.6	0.988188976	2.365832612
SRS2569723	88501	Lasioglossum albipes	7399	Hymenoptera	wolbachia1	NC_002978.6	0.992125984	2.02940332
SRS2569724	88501	Lasioglossum albipes	7399	Hymenoptera	wolbachia1	NC_002978.6	0.984251969	2.147115198
SRS2569725	88501	Lasioglossum albipes	7399	Hymenoptera	wolbachia1	NC_002978.6	0.988188976	5.113081744
SRS2569726.purg	88501	Lasioglossum albipes	7399	Hymenoptera	wolbachia2	NC_006833.1	0.995391705	7.046521382
SRS2569727	88501	Lasioglossum albipes	7399	Hymenoptera	wolbachia1	NC_002978.6	0.992125984	1.416133846
SRS2569728	88501	Lasioglossum albipes	7399	Hymenoptera	wolbachia2	NC_006833.1	0.995391705	12.79530915
SRS2569729	88501	Lasioglossum albipes	7399	Hymenoptera	wolbachia2	NC_006833.1	0.995391705	7.85647977
SRS2569730	88501	Lasioglossum albipes	7399	Hymenoptera	wolbachia1	NC_002978.6	0.988188976	2.769370444
SRS2569731	88501	Lasioglossum albipes	7399	Hymenoptera	wolbachia1	NC_002978.6	0.992125984	2.553110077
SRS2569732	88501	Lasioglossum albipes	7399	Hymenoptera	wolbachia1	NC_002978.6	0.992125984	4.951873429
SRS2569733	88501	Lasioglossum albipes	7399	Hymenoptera	wolbachia1	NC_002978.6	0.992125984	2.837337176
SRS2569734	88501	Lasioglossum albipes	7399	Hymenoptera	wolbachia2	NC_006833.1	0.995391705	13.2984694
SRS2569735	88501	Lasioglossum albipes	7399	Hymenoptera	wolbachia1	NC_002978.6	0.988188976	2.704590379
SRS2569736	88501	Lasioglossum albipes	7399	Hymenoptera	wolbachia2	NC_006833.1	0.995391705	10.57827932
SRS2569737	88501	Lasioglossum albipes	7399	Hymenoptera	wolbachia1	NC_002978.6	0.992125984	2.753715544
SRS2569738	88501	Lasioglossum albipes	7399	Hymenoptera	wolbachia1	NC_002978.6	0.992125984	2.542479701
SRS2569739	88501	Lasioglossum albipes	7399	Hymenoptera	wolbachia1	NC_002978.6	0.992125984	2.647017389
SRS2569740	88501	Lasioglossum albipes	7399	Hymenoptera	wolbachia1	NC_002978.6	0.988188976	4.192735817
SRS2569741	88501	Lasioglossum albipes	7399	Hymenoptera	wolbachia1	NC_002978.6	0.988188976	1.945308421
SRS2569742.purg	88501	Lasioglossum albipes	7399	Hymenoptera	wolbachia2	NC_006833.1	0.995391705	12.63452935
SRS2569743	88501	Lasioglossum albipes	7399	Hymenoptera	wolbachia1	NC_002978.6	0.992125984	1.562601457
SRS2569744	88501	Lasioglossum albipes	7399	Hymenoptera	wolbachia2	NC_006833.1	0.995391705	9.754718724
SRS2569745	88501	Lasioglossum albipes	7399	Hymenoptera	wolbachia1	NC_002978.6	0.984251969	2.512203991
SRS2569746	88501	Lasioglossum albipes	7399	Hymenoptera	wolbachia2	NC_006833.1	0.995391705	5.96095529
SRS2569747	88501	Lasioglossum albipes	7399	Hymenoptera	wolbachia2	NC_006833.1	0.995391705	8.136526155
SRS2569748	88501	Lasioglossum albipes	7399	Hymenoptera	wolbachia2	NC_006833.1	0.995391705	7.510179193
SRS2569749	88501	Lasioglossum albipes	7399	Hymenoptera	wolbachia1	NC_002978.6	0.988188976	2.037443346
SRS2569750	88501	Lasioglossum albipes	7399	Hymenoptera	wolbachia1	NC_002978.6	0.992125984	2.109790958
SRS2569751	88501	Lasioglossum albipes	7399	Hymenoptera	wolbachia1	NC_002978.6	0.988188976	1.780102573
SRS2569752	88501	Lasioglossum albipes	7399	Hymenoptera	wolbachia1	NC_002978.6	0.992125984	2.005353444
SRS2569753	88501	Lasioglossum albipes	7399	Hymenoptera	wolbachia1	NC_002978.6	0.988188976	2.366396589
SRS2569754	88501	Lasioglossum albipes	7399	Hymenoptera	wolbachia1	NC_002978.6	0.988188976	2.279686886
SRS2569755	88501	Lasioglossum albipes	7399	Hymenoptera	wolbachia1	NC_002978.6	0.988188976	1.828977695
SRS2569756	88501	Lasioglossum albipes	7399	Hymenoptera	wolbachia1	NC_002978.6	0.988188976	2.252976458
SRS259414	1041015	Drosophila rhopaloa	7147	Diptera	wolbachia1	NC_002978.6	0.992125984	24.96973448
SRS2641926	7368	Haematobia irritans	7147	Diptera	wolbachia1	NC_002978.6	0.988188976	3.147686274
SRS2676970	77166	Dendroctonus ponderosae	7041	Coleoptera	wolbachia1	NC_002978.6	0.952755906	2.571695291
SRS2676979	77166	Dendroctonus ponderosae	7041	Coleoptera	wolbachia1	NC_002978.6	0.952755906	1.868474233
SRS2732517	61476	Timema cristinae	7020	Phasmatodea	wolbachia1	NC_002978.6	0.913385827	302.4431289
SRS2776216	7240	Drosophila simulans	7147	Diptera	wolbachia2	NC_006833.1	0.995391705	26.61878067
SRS2776218	7240	Drosophila simulans	7147	Diptera	wolbachia1	NC_002978.6	0.984251969	18.54775584
SRS2776219	7217	Drosophila ananassae	7147	Diptera	wolbachia2	NC_006833.1	0.99078341	2.991009292
SRS2776220	7217	Drosophila ananassae	7147	Diptera	wolbachia1	NC_002978.6	0.984251969	8.104366524
SRS2795293.purg	7238	Drosophila sechellia	7147	Diptera	wolbachia2	NC_006833.1	0.995391705	9.674844734
SRS2795304	7217	Drosophila ananassae	7147	Diptera	wolbachia2	NC_006833.1	0.995391705	26.71651167
SRS2866582	51655	Plutella xylostella	7088	Lepidoptera	wolbachia2	NC_006833.1	0.986175115	19.67641114
SRS2866629.purg	1405358	Plutella australiana	7088	Lepidoptera	wolbachia2	NC_006833.1	0.986175115	2.220532847
SRS2866630.purg	1405358	Plutella australiana	7088	Lepidoptera	wolbachia2	NC_006833.1	0.995391705	11.05516052
SRS2866631	1405358	Plutella australiana	7088	Lepidoptera	wolbachia5	NZ_DS996944.1	0.928802589	1.911545346
SRS2866632.purg	1405358	Plutella australiana	7088	Lepidoptera	wolbachia2	NC_006833.1	0.99078341	18.4207469
SRS2866633	1405358	Plutella australiana	7088	Lepidoptera	wolbachia5	NZ_DS996944.1	0.938511327	3.451495503
SRS2866636	1405358	Plutella australiana	7088	Lepidoptera	wolbachia5	NZ_DS996944.1	0.925566343	1.342457314
SRS2866637	1405358	Plutella australiana	7088	Lepidoptera	wolbachia5	NZ_DS996944.1	0.925566343	1.608201542
SRS2866639	1405358	Plutella australiana	7088	Lepidoptera	wolbachia5	NZ_DS996944.1	0.925566343	1.772604866
SRS2866640	1405358	Plutella australiana	7088	Lepidoptera	wolbachia1	NC_002978.6	0.909448819	5.365391164
SRS2866643	1405358	Plutella australiana	7088	Lepidoptera	wolbachia5	NZ_DS996944.1	0.925566343	1.04499887
SRS2866644	1405358	Plutella australiana	7088	Lepidoptera	wolbachia1	NC_002978.6	0.905511811	6.02471542
SRS2866645.purg	1405358	Plutella australiana	7088	Lepidoptera	wolbachia2	NC_006833.1	0.986175115	7.054991093
SRS2899879	2080301	Drosophila anomalata	7147	Diptera	wolbachia1	NC_002978.6	0.984251969	4.705646554
SRS2899880	2080301	Drosophila anomalata	7147	Diptera	wolbachia1	NC_002978.6	0.980314961	3.207894575
SRS2899931	1867034	Drosophila pandora	7147	Diptera	wolbachia1	NC_002978.6	0.984251969	3.415664523
SRS2899932	1867034	Drosophila pandora	7147	Diptera	wolbachia1	NC_002978.6	0.984251969	3.968602646
SRS2899933	1867034	Drosophila pandora	7147	Diptera	wolbachia2	NC_006833.1	0.99078341	9.586254352
SRS2899940	7240	Drosophila simulans	7147	Diptera	wolbachia1	NC_002978.6	0.984251969	24.56812212
SRS2899941	7240	Drosophila simulans	7147	Diptera	wolbachia1	NC_002978.6	0.984251969	29.04015201
SRS2899942	7240	Drosophila simulans	7147	Diptera	wolbachia2	NC_006833.1	0.99078341	66.79516299
SRS2899943	7240	Drosophila simulans	7147	Diptera	wolbachia1	NC_002978.6	0.988188976	31.5653748
SRS2899944	47315	Drosophila auraria	7147	Diptera	wolbachia1	NC_002978.6	0.988188976	3.492133506
SRS2899945	7240	Drosophila simulans	7147	Diptera	wolbachia1	NC_002978.6	0.984251969	16.39669912
SRS2899946	47315	Drosophila auraria	7147	Diptera	wolbachia1	NC_002978.6	0.988188976	1.492520007
SRS2899947	7240	Drosophila simulans	7147	Diptera	wolbachia1	NC_002978.6	0.984251969	5.887744107
SRS2899948	7240	Drosophila simulans	7147	Diptera	wolbachia1	NC_002978.6	0.984251969	21.23585837
SRS2899949.purg	7240	Drosophila simulans	7147	Diptera	wolbachia2	NC_006833.1	0.995391705	131.5871201
SRS2900059	67534	Drosophila triauraria	7147	Diptera	wolbachia1	NC_002978.6	0.992125984	63.4546737
SRS291011	32264	Tetranychus urticae	83136	Trombidiformes	wolbachia5	NZ_DS996944.1	0.906148867	23.97738567
SRS2947775	7240	Drosophila simulans	7147	Diptera	wolbachia1	NC_002978.6	0.984251969	26.90712875
SRS2947777	7240	Drosophila simulans	7147	Diptera	wolbachia2	NC_006833.1	0.99078341	69.93132568
SRS2947778	7240	Drosophila simulans	7147	Diptera	wolbachia2	NC_006833.1	0.99078341	45.34685053
SRS2947780	7240	Drosophila simulans	7147	Diptera	wolbachia1	NC_002978.6	0.984251969	29.60945336
SRS2947781	7240	Drosophila simulans	7147	Diptera	wolbachia1	NC_002978.6	0.984251969	18.7184721
SRS2947782	7240	Drosophila simulans	7147	Diptera	wolbachia2	NC_006833.1	0.99078341	96.92106977
SRS2947783	7240	Drosophila simulans	7147	Diptera	wolbachia2	NC_006833.1	0.98156682	7.845367728
SRS2947784	7240	Drosophila simulans	7147	Diptera	wolbachia1	NC_002978.6	0.984251969	17.71589516
SRS2947785	7240	Drosophila simulans	7147	Diptera	wolbachia1	NC_002978.6	0.980314961	3.942436476
SRS2947786	7240	Drosophila simulans	7147	Diptera	wolbachia2	NC_006833.1	0.995391705	66.70560483
SRS2947787	7240	Drosophila simulans	7147	Diptera	wolbachia2	NC_006833.1	0.995391705	96.01721144
SRS2947788	7240	Drosophila simulans	7147	Diptera	wolbachia1	NC_002978.6	0.980314961	28.51648412
SRS2947789	7240	Drosophila simulans	7147	Diptera	wolbachia1	NC_002978.6	0.984251969	94.75032689
SRS2947790	7240	Drosophila simulans	7147	Diptera	wolbachia1	NC_002978.6	0.976377953	1.926726361
SRS2947791	7240	Drosophila simulans	7147	Diptera	wolbachia1	NC_002978.6	0.984251969	21.87679664
SRS2947792	7240	Drosophila simulans	7147	Diptera	wolbachia1	NC_002978.6	0.984251969	19.98824088
SRS2959887	233158	Adela reaumurella	7088	Lepidoptera	wolbachia1	NC_002978.6	0.964566929	32.73206085
SRS2959895	2056225	Micropterix facetella	7088	Lepidoptera	wolbachia1	NC_002978.6	0.968503937	1.588460792
SRS2980100.purg	2071867	Rhodnius amazonicus	7524	Hemiptera	wolbachia4	NZ_AP013028.1	1	24.54647217
SRS2980102.purg	2071869	Rhodnius sp. INCP	7524	Hemiptera	wolbachia2	NC_006833.1	0.995391705	2.168698916
SRS2980106.purg	72487	Rhodnius brethesi	7524	Hemiptera	wolbachia4	NZ_AP013028.1	1	20.18277363
SRS2980107.purg	72487	Rhodnius brethesi	7524	Hemiptera	wolbachia4	NZ_AP013028.1	1	29.97737309
SRS2980110.purg	72488	Rhodnius neglectus	7524	Hemiptera	wolbachia2	NC_006833.1	0.995391705	43.08209639
SRS2980114	69251	Rhodnius nasutus	7524	Hemiptera	wolbachia2	NC_006833.1	0.99078341	16.36546123
SRS2980118	72490	Rhodnius robustus	7524	Hemiptera	wolbachia4	NZ_AP013028.1	0.964143426	6.134208825
SRS2980120.purg	72490	Rhodnius robustus	7524	Hemiptera	wolbachia2	NC_006833.1	0.995391705	5.932802449
SRS2980125	72488	Rhodnius neglectus	7524	Hemiptera	wolbachia4	NZ_AP013028.1	0.988047809	1.666997584
SRS2980128	69253	Rhodnius pictipes	7524	Hemiptera	wolbachia4	NZ_AP013028.1	0.996015936	2.971497368
SRS2980129	69253	Rhodnius pictipes	7524	Hemiptera	wolbachia4	NZ_AP013028.1	0.996015936	2.600044798
SRS2980130	69253	Rhodnius pictipes	7524	Hemiptera	wolbachia4	NZ_AP013028.1	0.992031873	62.76607305
SRS2980131	69253	Rhodnius pictipes	7524	Hemiptera	wolbachia4	NZ_AP013028.1	0.992031873	60.88498748
SRS3073267	633604	Phallospinophylus setosus	7524	Hemiptera	wolbachia5	NZ_DS996944.1	0.925566343	1.85977556
SRS3087447.purg	28587	Anastrepha suspensa	7147	Diptera	wolbachia2	NC_006833.1	0.995391705	25.07228882
SRS3087448.purg	28587	Anastrepha suspensa	7147	Diptera	wolbachia2	NC_006833.1	0.995391705	6.765938575
SRS311255	7217	Drosophila ananassae	7147	Diptera	wolbachia1	NC_002978.6	0.972440945	13.19627568
SRS311269	7217	Drosophila ananassae	7147	Diptera	wolbachia1	NC_002978.6	0.968503937	10.78674644
SRS311290	7217	Drosophila ananassae	7147	Diptera	wolbachia1	NC_002978.6	0.980314961	57.58413808
SRS311294	7217	Drosophila ananassae	7147	Diptera	wolbachia1	NC_002978.6	0.976377953	15.03322362
SRS3158375	58004	Depressaria pastinacella	7088	Lepidoptera	wolbachia1	NC_002978.6	0.976377953	97.29858511
SRS3158378	79782	Cimex lectularius	7524	Hemiptera	wolbachia4	NZ_AP013028.1	0.996015936	1.962938579
SRS3160371	142686	Ceratosolen solmsi	7399	Hymenoptera	wolbachia2	NC_006833.1	0.98156682	23.01609613
SRS3190717.purg	13686	Solenopsis invicta	7399	Hymenoptera	wolbachia2	NC_006833.1	0.995391705	1.00966036
SRS3190720.purg	13686	Solenopsis invicta	7399	Hymenoptera	wolbachia2	NC_006833.1	0.995391705	1.301391373
SRS3190721.purg	13686	Solenopsis invicta	7399	Hymenoptera	wolbachia2	NC_006833.1	0.995391705	3.88997615
SRS3190723.purg	13686	Solenopsis invicta	7399	Hymenoptera	wolbachia2	NC_006833.1	0.995391705	1.144320257
SRS3190731.purg	13686	Solenopsis invicta	7399	Hymenoptera	wolbachia2	NC_006833.1	0.995391705	1.47103929
SRS3190740.purg	13686	Solenopsis invicta	7399	Hymenoptera	wolbachia2	NC_006833.1	0.995391705	1.320258424
SRS3190743.purg	13686	Solenopsis invicta	7399	Hymenoptera	wolbachia2	NC_006833.1	0.995391705	1.201077879
SRS3190744.purg	13686	Solenopsis invicta	7399	Hymenoptera	wolbachia2	NC_006833.1	0.995391705	1.400302199
SRS3400082	67534	Drosophila triauraria	7147	Diptera	wolbachia1	NC_002978.6	0.992125984	71.25697051
SRS3463560	34730	Polistes gallicus	7399	Hymenoptera	wolbachia5	NZ_DS996944.1	0.957928803	1.387011786
SRS3463561	34730	Polistes gallicus	7399	Hymenoptera	wolbachia1	NC_002978.6	0.972440945	4.613203002
SRS3463571	743375	Polistes dominula	7399	Hymenoptera	wolbachia5	NZ_DS996944.1	0.944983819	4.181373371
SRS3509209	7243	Drosophila teissieri	7147	Diptera	wolbachia1	NC_002978.6	1	1.842868884
SRS3509211	7243	Drosophila teissieri	7147	Diptera	wolbachia1	NC_002978.6	1	2.285618505
SRS3509218	7243	Drosophila teissieri	7147	Diptera	wolbachia1	NC_002978.6	0.996062992	1.240258972
SRS3509224	7243	Drosophila teissieri	7147	Diptera	wolbachia1	NC_002978.6	1	1.773853076
SRS3509225	7243	Drosophila teissieri	7147	Diptera	wolbachia1	NC_002978.6	0.996062992	1.463647536
SRS3509229	7243	Drosophila teissieri	7147	Diptera	wolbachia1	NC_002978.6	0.996062992	1.29328465
SRS3509233	7243	Drosophila teissieri	7147	Diptera	wolbachia1	NC_002978.6	0.996062992	1.422891317
SRS3509237	7243	Drosophila teissieri	7147	Diptera	wolbachia1	NC_002978.6	1	2.054729441
SRS3509240	7243	Drosophila teissieri	7147	Diptera	wolbachia1	NC_002978.6	1	2.294354234
SRS3621955	116150	Pararge aegeria	7088	Lepidoptera	wolbachia1	NC_002978.6	0.956692913	13.79132944
SRS3621956.purg	116150	Pararge aegeria	7088	Lepidoptera	wolbachia2	NC_006833.1	0.99078341	9.665924132
SRS3621957	116150	Pararge aegeria	7088	Lepidoptera	wolbachia1	NC_002978.6	0.968503937	16.33408478
SRS3621960.purg	116150	Pararge aegeria	7088	Lepidoptera	wolbachia2	NC_006833.1	0.99078341	11.88945026
SRS362241.purg	7226	Drosophila mauritiana	7147	Diptera	wolbachia1	NC_002978.6	1	62.52680587
SRS3672634	7240	Drosophila simulans	7147	Diptera	wolbachia1	NC_002978.6	0.984251969	18.63526143
SRS3672639	7238	Drosophila sechellia	7147	Diptera	wolbachia1	NC_002978.6	0.988188976	2.344712261
SRS3672978.purg	380737	Drosophila sechellia x Drosophila simulans	7147	Diptera	wolbachia2	NC_006833.1	0.995391705	58.42430959
SRS367345	7240	Drosophila simulans	7147	Diptera	wolbachia1	NC_002978.6	0.992125984	108.3455186
SRS3673468.purg	380737	Drosophila sechellia x Drosophila simulans	7147	Diptera	wolbachia2	NC_006833.1	0.995391705	82.31973347
SRS3802828.purg	468822	Dasypogon diadema	7147	Diptera	wolbachia2	NC_006833.1	0.99078341	9.157988638
SRS385224	121845	Diaphorina citri	7524	Hemiptera	wolbachia5	NZ_DS996944.1	0.970873786	507.2391109
SRS3862358.purg	72791	Cataglyphis niger	7399	Hymenoptera	wolbachia2	NC_006833.1	0.995391705	1.353484544
SRS3862412.purg	72791	Cataglyphis niger	7399	Hymenoptera	wolbachia2	NC_006833.1	0.967741935	1.029374567
SRS3887489	1354674	Megalopta amoena	7399	Hymenoptera	wolbachia2	NC_006833.1	0.99078341	3.858631749
SRS3940098	154017	Plagiodera versicolora	7041	Coleoptera	wolbachia2	NC_006833.1	0.995391705	537.6540975
SRS3953945.purg	13686	Solenopsis invicta	7399	Hymenoptera	wolbachia2	NC_006833.1	0.995391705	2.124870843
SRS3953947.purg	13686	Solenopsis invicta	7399	Hymenoptera	wolbachia2	NC_006833.1	0.995391705	3.03341592
SRS3953949.purg	13686	Solenopsis invicta	7399	Hymenoptera	wolbachia2	NC_006833.1	0.995391705	2.764997908
SRS3953951.purg	13686	Solenopsis invicta	7399	Hymenoptera	wolbachia2	NC_006833.1	0.995391705	3.041556953
SRS4002948	7038	Bemisia tabaci	7524	Hemiptera	wolbachia1	NC_002978.6	0.988188976	170.6321481
SRS4081685	30207	Polistes fuscatus	7399	Hymenoptera	wolbachia2	NC_006833.1	0.976958525	1.579119664
SRS4135386.purg	1041456	Aphelinus certus	7399	Hymenoptera	wolbachia2	NC_006833.1	0.995391705	14.48268838
SRS4190248	7240	Drosophila simulans	7147	Diptera	wolbachia1	NC_002978.6	0.984251969	20.21591173
SRS4190249	7240	Drosophila simulans	7147	Diptera	wolbachia1	NC_002978.6	0.980314961	112.6926558
SRS4190250	7240	Drosophila simulans	7147	Diptera	wolbachia1	NC_002978.6	0.984251969	20.80818863
SRS4190251	7240	Drosophila simulans	7147	Diptera	wolbachia1	NC_002978.6	0.984251969	2.434573136
SRS4190252	7240	Drosophila simulans	7147	Diptera	wolbachia2	NC_006833.1	0.99078341	83.29593755
SRS4190253	7240	Drosophila simulans	7147	Diptera	wolbachia2	NC_006833.1	0.99078341	25.76554744
SRS4317821	1945758	Lionepha sp. 'Waterfalls'	7041	Coleoptera	wolbachia2	NC_006833.1	0.98156682	11.58356536
SRS4317831	1945758	Lionepha sp. 'Waterfalls'	7041	Coleoptera	wolbachia1	NC_002978.6	0.980314961	54.91567266
SRS4317832	60768	Pterostichus melanarius	7041	Coleoptera	wolbachia2	NC_006833.1	0.995391705	6.739566553
SRS4317836	107775	Amphizoa insolens	7041	Coleoptera	wolbachia2	NC_006833.1	0.995391705	11.92063688
SRS4317839	1945758	Lionepha sp. 'Waterfalls'	7041	Coleoptera	wolbachia1	NC_002978.6	0.980314961	10.86149766
SRS432032	50389	Diabrotica virgifera	7041	Coleoptera	wolbachia1	NC_002978.6	0.980314961	57.33886732
SRS437832	50389	Diabrotica virgifera	7041	Coleoptera	wolbachia1	NC_002978.6	0.980314961	26.29314644
SRS4568295.purg	7226	Drosophila mauritiana	7147	Diptera	wolbachia1	NC_002978.6	0.992125984	17.83128409
SRS4568296	7226	Drosophila mauritiana	7147	Diptera	wolbachia5	NZ_DS996944.1	0.902912621	12.59538007
SRS4568297	7226	Drosophila mauritiana	7147	Diptera	wolbachia2	NC_006833.1	0.99078341	6.0465064
SRS463342	197043	Homalodisca vitripennis	7524	Hemiptera	wolbachia5	NZ_DS996944.1	0.928802589	158.3253215
SRS463343	197043	Homalodisca vitripennis	7524	Hemiptera	wolbachia5	NZ_DS996944.1	0.909385113	34.89019838
SRS4671253.purg	110791	Iphiclides podalirius	7088	Lepidoptera	wolbachia1	NC_002978.6	0.984251969	3.034834853
SRS4671255	76208	Luehdorfia japonica	7088	Lepidoptera	wolbachia1	NC_002978.6	0.94488189	1.055263444
SRS4671287	299009	Battus belus	7088	Lepidoptera	wolbachia1	NC_002978.6	0.988188976	23.94501758
SRS468487	146774	Callosobruchus chinensis	7041	Coleoptera	wolbachia5	NZ_DS996944.1	0.970873786	445.7216842
SRS4807152.purg	2582441	Rhagovelia sp. XD-2019	7524	Hemiptera	wolbachia2	NC_006833.1	0.995391705	1.182259898
SRS4807160.purg	2581066	Rhagovelia reitteri	7524	Hemiptera	wolbachia2	NC_006833.1	0.98156682	2.213384329
SRS4997560.purg	2585855	Celaenorrhinus aurivittatus	7088	Lepidoptera	wolbachia2	NC_006833.1	0.995391705	2.703796186
SRS4997568.purg	2201725	Zonia zonia	7088	Lepidoptera	wolbachia2	NC_006833.1	0.995391705	1.189366753
SRS4997569.purg	2585998	Azonax typhaon	7088	Lepidoptera	wolbachia1	NC_002978.6	0.996062992	2.690994982
SRS4997570	929994	Satarupa nymphalis	7088	Lepidoptera	wolbachia2	NC_006833.1	0.98156682	1.804276099
SRS4997571.purg	2585865	Ctenoptilum multiguttata	7088	Lepidoptera	wolbachia1	NC_002978.6	0.988188976	1.195785238
SRS4997583.purg	2485974	Apostictopterus fuliginosus	7088	Lepidoptera	wolbachia2	NC_006833.1	0.995391705	2.381277752
SRS4997584	1377565	Toxidia parvulus	7088	Lepidoptera	wolbachia1	NC_002978.6	0.984251969	4.670826317
SRS4997853	2585902	Oxynetra roscius	7088	Lepidoptera	wolbachia1	NC_002978.6	0.992125984	11.1568151
SRS4997855.purg	355034	Oxynetra hopfferi	7088	Lepidoptera	wolbachia1	NC_002978.6	0.988188976	1.849396032
SRS4997868.purg	2585902	Oxynetra roscius	7088	Lepidoptera	wolbachia1	NC_002978.6	0.996062992	54.35767348
SRS4997869.purg	2585902	Oxynetra roscius	7088	Lepidoptera	wolbachia2	NC_006833.1	0.995391705	1.16773788
SRS4997881	354958	Jemadia pseudognetus	7088	Lepidoptera	wolbachia2	NC_006833.1	0.98156682	6.866543969
SRS4997890.purg	2585913	Passova ganymedes	7088	Lepidoptera	wolbachia1	NC_002978.6	0.988188976	2.189482103
SRS4997910.purg	2585984	Ardaris eximia	7088	Lepidoptera	wolbachia2	NC_006833.1	0.995391705	1.750527737
SRS4997916.purg	2585988	Ardaris sela periphema	7088	Lepidoptera	wolbachia2	NC_006833.1	0.995391705	2.707214439
SRS4997917.purg	2585987	Ardaris sela	7088	Lepidoptera	wolbachia2	NC_006833.1	0.995391705	4.251445258
SRS4997924.purg	2585986	Ardaris pityusa	7088	Lepidoptera	wolbachia2	NC_006833.1	0.995391705	1.659928302
SRS4997925	2585985	Ardaris minthe	7088	Lepidoptera	wolbachia2	NC_006833.1	0.995391705	10.27634563
SRS4997928	2586000	Granila paseas	7088	Lepidoptera	wolbachia2	NC_006833.1	0.995391705	5.183921836
SRS4997930.purg	2585998	Azonax typhaon	7088	Lepidoptera	wolbachia1	NC_002978.6	0.992125984	2.18234523
SRS4997931.purg	2201725	Zonia zonia	7088	Lepidoptera	wolbachia2	NC_006833.1	0.995391705	7.824685858
SRS4997932.purg	2585991	Aspitha agenoria	7088	Lepidoptera	wolbachia1	NC_002978.6	0.996062992	1.317855909
SRS4997936	354992	Myscelus amystis	7088	Lepidoptera	wolbachia2	NC_006833.1	0.99078341	3.536253144
SRS5010536	7260	Drosophila willistoni	7147	Diptera	wolbachia1	NC_002978.6	0.988188976	1.630250311
SRS5010543.purg	7260	Drosophila willistoni	7147	Diptera	wolbachia2	NC_006833.1	0.995391705	1.546412131
SRS5023757.purg	370597	Diaphanes pectinealis	7041	Coleoptera	wolbachia1	NC_002978.6	0.992125984	2.964240698
SRS5023759.purg	370596	Diaphanes nubilus	7041	Coleoptera	wolbachia2	NC_006833.1	0.995391705	1.654616678
SRS5023764	370603	Vesta saturnalis	7041	Coleoptera	wolbachia2	NC_006833.1	0.986175115	1.471832937
SRS5171785	1291243	Aptinothrips rufus	30262	Thysanoptera	wolbachia5	NZ_DS996944.1	0.925566343	5.167315826
SRS528940	50389	Diabrotica virgifera	7041	Coleoptera	wolbachia2	NC_006833.1	0.995391705	125.1696263
SRS528941	50389	Diabrotica virgifera	7041	Coleoptera	wolbachia2	NC_006833.1	0.995391705	90.31455559
SRS528942	50389	Diabrotica virgifera	7041	Coleoptera	wolbachia2	NC_006833.1	0.995391705	90.2123749
SRS528943	50389	Diabrotica virgifera	7041	Coleoptera	wolbachia2	NC_006833.1	0.995391705	96.0705819
SRS528944	50389	Diabrotica virgifera	7041	Coleoptera	wolbachia2	NC_006833.1	0.995391705	94.78613805
SRS528945	50389	Diabrotica virgifera	7041	Coleoptera	wolbachia2	NC_006833.1	0.995391705	121.955715
SRS528946	50389	Diabrotica virgifera	7041	Coleoptera	wolbachia2	NC_006833.1	0.99078341	87.11005292
SRS528947	50389	Diabrotica virgifera	7041	Coleoptera	wolbachia2	NC_006833.1	0.995391705	86.29594587
SRS528948	50389	Diabrotica virgifera	7041	Coleoptera	wolbachia2	NC_006833.1	0.995391705	139.0506305
SRS528949	50389	Diabrotica virgifera	7041	Coleoptera	wolbachia2	NC_006833.1	0.995391705	117.092677
SRS528950	50389	Diabrotica virgifera	7041	Coleoptera	wolbachia2	NC_006833.1	0.995391705	123.5487538
SRS528951	50389	Diabrotica virgifera	7041	Coleoptera	wolbachia2	NC_006833.1	0.99078341	89.76579627
SRS528952	50389	Diabrotica virgifera	7041	Coleoptera	wolbachia2	NC_006833.1	0.986175115	41.14999207
SRS528953	50389	Diabrotica virgifera	7041	Coleoptera	wolbachia2	NC_006833.1	0.99078341	74.92949356
SRS528954	50389	Diabrotica virgifera	7041	Coleoptera	wolbachia2	NC_006833.1	0.995391705	89.07855252
SRS528955	50389	Diabrotica virgifera	7041	Coleoptera	wolbachia2	NC_006833.1	0.995391705	91.44546673
SRS528956	50389	Diabrotica virgifera	7041	Coleoptera	wolbachia2	NC_006833.1	0.995391705	93.05429657
SRS528957	50389	Diabrotica virgifera	7041	Coleoptera	wolbachia2	NC_006833.1	0.995391705	66.12696605
SRS528958	50389	Diabrotica virgifera	7041	Coleoptera	wolbachia2	NC_006833.1	0.995391705	85.71472083
SRS528959	50389	Diabrotica virgifera	7041	Coleoptera	wolbachia2	NC_006833.1	0.995391705	100.0700273
SRS528960	50389	Diabrotica virgifera	7041	Coleoptera	wolbachia2	NC_006833.1	0.98156682	22.79032366
SRS528961	50389	Diabrotica virgifera	7041	Coleoptera	wolbachia1	NC_002978.6	0.980314961	107.3003193
SRS528962	50389	Diabrotica virgifera	7041	Coleoptera	wolbachia2	NC_006833.1	0.995391705	146.0526136
SRS528963	50389	Diabrotica virgifera	7041	Coleoptera	wolbachia2	NC_006833.1	0.995391705	140.651559
SRS528964	50389	Diabrotica virgifera	7041	Coleoptera	wolbachia2	NC_006833.1	0.995391705	113.2626804
SRS528965	50389	Diabrotica virgifera	7041	Coleoptera	wolbachia2	NC_006833.1	0.986175115	30.04723232
SRS5299769	290155	Bactericera cockerelli	7524	Hemiptera	wolbachia3	NC_018267.1	0.984375	69.51996783
SRS5333336	7175	Culex pipiens	7147	Diptera	wolbachia5	NZ_DS996944.1	0.96763754	24.12406529
SRS5333337	7175	Culex pipiens	7147	Diptera	wolbachia5	NZ_DS996944.1	0.980582524	284.0678274
SRS5333338	7175	Culex pipiens	7147	Diptera	wolbachia5	NZ_DS996944.1	0.977346278	96.08269868
SRS5353349.purg	7291	Drosophila albomicans	7147	Diptera	wolbachia1	NC_002978.6	1	1.792658359
SRS5353350	7291	Drosophila albomicans	7147	Diptera	wolbachia1	NC_002978.6	1	1.182094505
SRS5353351.purg	7291	Drosophila albomicans	7147	Diptera	wolbachia1	NC_002978.6	1	2.049777485
SRS5353352	7291	Drosophila albomicans	7147	Diptera	wolbachia1	NC_002978.6	1	1.511503885
SRS5353353.purg	7291	Drosophila albomicans	7147	Diptera	wolbachia1	NC_002978.6	1	1.427286395
SRS5353354	7291	Drosophila albomicans	7147	Diptera	wolbachia1	NC_002978.6	1	1.241120551
SRS5353357	42062	Drosophila nasuta	7147	Diptera	wolbachia1	NC_002978.6	0.996062992	1.016140247
SRS5353358	42062	Drosophila nasuta	7147	Diptera	wolbachia1	NC_002978.6	1	1.012714237
SRS5353379.purg	7291	Drosophila albomicans	7147	Diptera	wolbachia1	NC_002978.6	1	1.933038172
SRS5353380	7291	Drosophila albomicans	7147	Diptera	wolbachia1	NC_002978.6	1	1.114565306
SRS5353381.purg	7291	Drosophila albomicans	7147	Diptera	wolbachia1	NC_002978.6	1	1.968409395
SRS5353382	7291	Drosophila albomicans	7147	Diptera	wolbachia1	NC_002978.6	1	1.199453839
SRS5417503.purg	2614001	Emesis satema	7088	Lepidoptera	wolbachia1	NC_002978.6	0.996062992	1.893622878
SRS5417528	2614018	Caria ino	7088	Lepidoptera	wolbachia1	NC_002978.6	0.94488189	3.401099848
SRS5417542	717296	Mesosemia grandis	7088	Lepidoptera	wolbachia1	NC_002978.6	0.921259843	1.156579845
SRS544313	299257	Megacopta cribraria	7524	Hemiptera	wolbachia1	NC_002978.6	0.984251969	33.91156298
SRS5606391	72248	Colias croceus	7088	Lepidoptera	wolbachia1	NC_002978.6	0.948818898	4.043699781
SRS5608075	72248	Colias croceus	7088	Lepidoptera	wolbachia1	NC_002978.6	0.948818898	8.915111049
SRS5608076	72248	Colias croceus	7088	Lepidoptera	wolbachia1	NC_002978.6	0.948818898	22.28527311
SRS5608077	72248	Colias croceus	7088	Lepidoptera	wolbachia1	NC_002978.6	0.905511811	25.76157767
SRS5608321	72248	Colias croceus	7088	Lepidoptera	wolbachia1	NC_002978.6	0.960629921	38.54933151
SRS5608322	72248	Colias croceus	7088	Lepidoptera	wolbachia2	NC_006833.1	0.953917051	14.43904685
SRS5609338	72248	Colias croceus	7088	Lepidoptera	wolbachia2	NC_006833.1	0.976958525	16.38135074
SRS5609339	72248	Colias croceus	7088	Lepidoptera	wolbachia2	NC_006833.1	0.98156682	15.24185772
SRS5610507	72248	Colias croceus	7088	Lepidoptera	wolbachia2	NC_006833.1	0.98156682	11.38036063
SRS5610508	72248	Colias croceus	7088	Lepidoptera	wolbachia2	NC_006833.1	0.963133641	6.145804159
SRS5610509	72248	Colias croceus	7088	Lepidoptera	wolbachia2	NC_006833.1	0.967741935	4.865004026
SRS5610510	72248	Colias croceus	7088	Lepidoptera	wolbachia2	NC_006833.1	0.98156682	6.957177929
SRS5610511	72248	Colias croceus	7088	Lepidoptera	wolbachia1	NC_002978.6	0.968503937	10.84742673
SRS5610512	72248	Colias croceus	7088	Lepidoptera	wolbachia1	NC_002978.6	0.952755906	5.86911704
SRS5610513	72248	Colias croceus	7088	Lepidoptera	wolbachia2	NC_006833.1	0.99078341	54.74040842
SRS5610514	72248	Colias croceus	7088	Lepidoptera	wolbachia2	NC_006833.1	0.963133641	5.798769212
SRS5610515	72248	Colias croceus	7088	Lepidoptera	wolbachia2	NC_006833.1	0.986175115	8.107275817
SRS5610516	72248	Colias croceus	7088	Lepidoptera	wolbachia2	NC_006833.1	0.97235023	4.736351837
SRS5610517	72248	Colias croceus	7088	Lepidoptera	wolbachia2	NC_006833.1	0.976958525	6.370091703
SRS5610518	72248	Colias croceus	7088	Lepidoptera	wolbachia1	NC_002978.6	0.956692913	9.738657943
SRS5610519	72248	Colias croceus	7088	Lepidoptera	wolbachia1	NC_002978.6	0.933070866	4.01008316
SRS5610520	72248	Colias croceus	7088	Lepidoptera	wolbachia2	NC_006833.1	0.976958525	9.667662757
SRS5610521	72248	Colias croceus	7088	Lepidoptera	wolbachia2	NC_006833.1	0.98156682	7.366975615
SRS5610522	72248	Colias croceus	7088	Lepidoptera	wolbachia2	NC_006833.1	0.98156682	4.574374415
SRS5610523	72248	Colias croceus	7088	Lepidoptera	wolbachia2	NC_006833.1	0.967741935	5.772661213
[truncated: 114 more rows]
