# Supplementary material for: Deep data mining reveals variable abundance and distribution of microbial reproductive manipulators within and among diverse host species
Source: PLoS One. 2023 Jul 11;18(7):e0288261. doi: 10.1371/journal.pone.0288261 (PMC10335654; doi:10.1371/journal.pone.0288261)
Supplement: S2 Data — (XLS) [file pone.0288261.s002.xls]

Supplementary File S2. Summary statistics for nematode samples positive for symbiont infection. If multiple references within a symbiont clade led to a positive infection classification, we report the reference with the highest breadth of coverage.
sample_accession	reference	reference_accession	expected_depth_of_coverage	breadth_of_coverage
SRS1245606	cardinium2	GCF_003788695.1_ASM378869v1_genomic.merged.fna 7.992976576113579	0.963235294
ERS008269	wolbachia3	NC_018267.1	18.31008165	1
ERS008270	wolbachia3	NC_018267.1	1168.604501	1
ERS017916	wolbachia3	NC_018267.1	136.3843283	1
ERS056019	wolbachia3	NC_018267.1	67.21188639	1
ERS056113	wolbachia3	NC_018267.1	128.4793799	1
ERS066569	wolbachia3	NC_018267.1	1120.603447	1
ERS066570	wolbachia3	NC_018267.1	3714.010634	1
ERS066571	wolbachia2	NC_006833.1	141.0031004	0.995391705
ERS067635	wolbachia2	NC_006833.1	71.16810714	1
ERS067636	wolbachia3	NC_018267.1	699.2093975	1
ERS067637	wolbachia3	NC_018267.1	82.09884651	1
ERS1830575	wolbachia3	NC_018267.1	6.028401538	1
ERS1830576	wolbachia3	NC_018267.1	2.816760867	0.947916667
ERS1830577	wolbachia3	NC_018267.1	4.135108601	1
ERS1830578	wolbachia3	NC_018267.1	3.066813104	0.96875
ERS1830579	wolbachia3	NC_018267.1	2.697393131	0.973958333
ERS1830580	wolbachia3	NC_018267.1	4.28242272	0.994791667
ERS1830581	wolbachia3	NC_018267.1	2.960033366	0.973958333
ERS1830582	wolbachia3	NC_018267.1	6.397425875	1
ERS1830584	wolbachia3	NC_018267.1	2.237940381	0.979166667
ERS1830585	wolbachia3	NC_018267.1	6.3143534	1
ERS1830587	wolbachia3	NC_018267.1	7.055634078	1
ERS1830588	wolbachia3	NC_018267.1	2.232591155	0.942708333
ERS1830591	wolbachia3	NC_018267.1	7.801885433	1
ERS1830592	wolbachia3	NC_018267.1	3.24606906	0.901041667
ERS1830593	wolbachia3	NC_018267.1	3.961024427	1
ERS1830594	wolbachia3	NC_018267.1	3.883305674	0.979166667
ERS1830595	wolbachia3	NC_018267.1	2.045216384	0.958333333
ERS2016267	wolbachia3	NC_018267.1	666.7664867	1
ERS2016268	wolbachia3	NC_018267.1	193.4692323	1
ERS2016269	wolbachia3	NC_018267.1	1402.234032	1
ERS2016270	wolbachia3	NC_018267.1	98.81696399	1
ERS2016271	wolbachia3	NC_018267.1	42.1288033	1
ERS2016272	wolbachia3	NC_018267.1	3957.979901	1
ERS2016273	wolbachia3	NC_018267.1	41.27084464	1
ERS2016274	wolbachia3	NC_018267.1	9.147966844	1
ERS2016275	wolbachia3	NC_018267.1	60.30174298	1
ERS2016276	wolbachia3	NC_018267.1	5226.355635	1
ERS2016277	wolbachia3	NC_018267.1	5315.172879	1
ERS511664	wolbachia3	NC_018267.1	618.8419025	1
ERS569672	wolbachia3	NC_018267.1	24.36831948	1
ERS992391	wolbachia2	NC_006833.1	1812.59067	1
SRS1245606	wolbachia6	NZ_MJMG01000001.1	8.223934947	1
SRS1256092	wolbachia2	NC_006833.1	390.9436126	1
SRS1256198	wolbachia2	NC_006833.1	274.6615998	1
SRS1256201	wolbachia2	NC_006833.1	541.3411935	1
SRS1256206	wolbachia2	NC_006833.1	443.8710446	1
SRS1256211	wolbachia2	NC_006833.1	221.1338244	1
SRS1256219	wolbachia2	NC_006833.1	178.3677723	1
SRS1256221	wolbachia2	NC_006833.1	100.9767433	1
SRS1256225	wolbachia2	NC_006833.1	119.7929603	1
SRS1256266	wolbachia2	NC_006833.1	319.4355536	1
SRS1256279	wolbachia2	NC_006833.1	229.4448758	1
SRS1256287	wolbachia2	NC_006833.1	296.865209	1
SRS1256289	wolbachia2	NC_006833.1	132.4694347	1
SRS1256332	wolbachia2	NC_006833.1	226.4871299	1
SRS1256335	wolbachia2	NC_006833.1	260.862436	1
SRS1256337	wolbachia2	NC_006833.1	268.1073584	1
SRS1256341	wolbachia2	NC_006833.1	118.1056261	1
SRS1256406	wolbachia2	NC_006833.1	258.9616905	1
SRS1256413	wolbachia2	NC_006833.1	299.4084828	1
SRS1256468	wolbachia2	NC_006833.1	241.4182139	1
SRS1256592	wolbachia2	NC_006833.1	233.5562059	1
SRS1929245	wolbachia2	NC_006833.1	1378.132273	1
SRS1930373	wolbachia2	NC_006833.1	1209.236879	1
SRS1930374	wolbachia2	NC_006833.1	1064.797149	1
SRS309541	wolbachia2	NC_006833.1	15.46258583	0.958525346
SRS3347408	wolbachia2	NC_006833.1	150.8505409	1
SRS3347946	wolbachia2	NC_006833.1	663.400098	1
SRS3347947	wolbachia2	NC_006833.1	526.4162843	1
SRS3349913	wolbachia2	NC_006833.1	567.6769497	1
SRS3362672	wolbachia2	NC_006833.1	1437.496778	1
SRS4591774	wolbachia3	NC_018267.1	8.159139289	1
SRS4591775	wolbachia3	NC_018267.1	6.629652278	1
SRS4591776	wolbachia3	NC_018267.1	5.130823071	1
SRS4591777	wolbachia3	NC_018267.1	5.843182446	1
SRS4591778	wolbachia3	NC_018267.1	8.14912715	1
SRS4591779	wolbachia3	NC_018267.1	4.53693968	1
SRS4591780	wolbachia3	NC_018267.1	2.108187074	0.994791667
SRS4591781	wolbachia3	NC_018267.1	1.77225495	0.96875
SRS4591782	wolbachia3	NC_018267.1	3.363378211	0.994791667
SRS4591783	wolbachia3	NC_018267.1	3.176849554	1
SRS4591786	wolbachia3	NC_018267.1	2.929347823	0.994791667
SRS4591787	wolbachia3	NC_018267.1	7.619611712	1
SRS5264243	wolbachia3	NC_018267.1	1.962355738	0.973958333
SRS5264244	wolbachia3	NC_018267.1	23.08478331	1
SRS5264258	wolbachia3	NC_018267.1	14.23147998	1
SRS5264264	wolbachia3	NC_018267.1	1.513292636	1
SRS5264265	wolbachia3	NC_018267.1	139.9944612	1
SRS5264266	wolbachia3	NC_018267.1	18.26436098	1
SRS5264270	wolbachia3	NC_018267.1	23.55858154	1
SRS5264272	wolbachia3	NC_018267.1	9.980361502	1
SRS5264274	wolbachia3	NC_018267.1	115.7281678	1
SRS5264277	wolbachia3	NC_018267.1	9.07013602	1
SRS5264279	wolbachia3	NC_018267.1	12.65361895	1
SRS5264304	wolbachia3	NC_018267.1	87.78867641	1
SRS5264305	wolbachia3	NC_018267.1	44.42218092	1
SRS5264307	wolbachia3	NC_018267.1	9.015429244	1
SRS5264308	wolbachia3	NC_018267.1	12.85412919	1
SRS5264314	wolbachia3	NC_018267.1	4.668920329	0.989583333
SRS5264315	wolbachia3	NC_018267.1	7.48302012	1
SRS5264318	wolbachia3	NC_018267.1	174.9729285	1
SRS5264319	wolbachia3	NC_018267.1	7.03637952	1
SRS5264320	wolbachia3	NC_018267.1	20.00736172	1
SRS5264336	wolbachia3	NC_018267.1	40.30535305	1
SRS5264341	wolbachia3	NC_018267.1	82.03428646	1
SRS5264349	wolbachia3	NC_018267.1	6.343754949	1
SRS5264350	wolbachia3	NC_018267.1	861.5206457	1
SRS5264351	wolbachia3	NC_018267.1	8.762292329	1
SRS5264352	wolbachia3	NC_018267.1	10.86173065	1
SRS5264360	wolbachia3	NC_018267.1	17.92898527	1
SRS5264361	wolbachia3	NC_018267.1	18.18242877	1
SRS5264362	wolbachia3	NC_018267.1	97.61659123	1
SRS5264367	wolbachia3	NC_018267.1	53.61416719	1
SRS5264370	wolbachia3	NC_018267.1	33.3058113	1
SRS5264379	wolbachia3	NC_018267.1	133.7982931	1
SRS5264401	wolbachia3	NC_018267.1	48.06914284	1
SRS5264423	wolbachia3	NC_018267.1	8.151142757	1
SRS5264424	wolbachia3	NC_018267.1	50.87372595	1
