# Supplementary material for: Deep data mining reveals variable abundance and distribution of microbial reproductive manipulators within and among diverse host species
Source: PLoS One. 2023 Jul 11;18(7):e0288261. doi: 10.1371/journal.pone.0288261 (PMC10335654; doi:10.1371/journal.pone.0288261)
Supplement: S2 Table — (XLSX) [file pone.0288261.s006.xlsx]

## Sheet: Sheet1
Table S2. Accuracy of our method's ability to identify positive infections in Drosophila of the DGRP using all sequencing reads from a sample. Six different divergent Wolbachia reference sequences were used to classify the infection status of each Drosophila sample. False and true positives and negatives are given as counts. False positive rate = (False Positive / (False Positive + True Negative)…
Reference (Supergroup)	True Positive	True Negative	False Positive	False Negative	False Positive Rate	False Negative Rate
wMel (Supergroup A)	85	73	0	0	0	0
wBm (Supergroup D)	85	73	0	0	0	0
wCle (Supergroup F)	85	73	0	0	0	0
wOo (Supergroup C)	80	73	0	5	0	0.0588235
wPip (Supergroup B)	85	73	0	0	0	0
wPpe (Supergroup L)	0	73	0	85	0	1
