# Supplementary material for: Deep data mining reveals variable abundance and distribution of microbial reproductive manipulators within and among diverse host species
Source: PLoS One. 2023 Jul 11;18(7):e0288261. doi: 10.1371/journal.pone.0288261 (PMC10335654; doi:10.1371/journal.pone.0288261)
Supplement: S12 Table — (XLSX) [file pone.0288261.s016.xlsx]

## Sheet: Sheet1
Table S12. Depth of read coverage of CI-causing loci among Wolbachia positive arthropod samples.
ERS	host_species	file_name	avg_genome_wide_depth	cifA	cifB	species_infection_frequency	literature_evidence_CI
SRS5333338	Culex_pipiens_molestus	SRR10053381.GCF_000008025.1_ASM802v1_genomic.fna.collapsed.fa.bam.depth	41.9831	99.0519	129.109	0.777778	Beckmann JF, Ronau JA, Hochstrasser M. 2017. A Wolbachia deubiquitylating enzyme induces cytoplasmic incompatibility. Nature Microbiology. 2:17007. doi: 10.1038/nmicrobiol.2017.7.	Krzywinska E et al. 2016. The sex locus is tightly linked to factors conferring sex-specific lethal effects in the mosquito Aedes aegypti. Heredity. 117:408–416. doi: 10.1038/hdy.2016.57.
SRS5333337	Culex_pipiens_pipiens	SRR10053383.GCF_000008025.1_ASM802v1_genomic.fna.collapsed.fa.bam.depth	99.0922	288.76	445.502	0.777778	Beckmann JF, Ronau JA, Hochstrasser M. 2017. A Wolbachia deubiquitylating enzyme induces cytoplasmic incompatibility. Nature Microbiology. 2:17007. doi: 10.1038/nmicrobiol.2017.7.	Krzywinska E et al. 2016. The sex locus is tightly linked to factors conferring sex-specific lethal effects in the mosquito Aedes aegypti. Heredity. 117:408–416. doi: 10.1038/hdy.2016.57.
SRS5333336	Culex_pipiens_pallens	SRR10053386.GCF_000008025.1_ASM802v1_genomic.fna.collapsed.fa.bam.depth	5.8186	20.4175	29.5094	0.777778	Beckmann JF, Ronau JA, Hochstrasser M. 2017. A Wolbachia deubiquitylating enzyme induces cytoplasmic incompatibility. Nature Microbiology. 2:17007. doi: 10.1038/nmicrobiol.2017.7.	Krzywinska E et al. 2016. The sex locus is tightly linked to factors conferring sex-specific lethal effects in the mosquito Aedes aegypti. Heredity. 117:408–416. doi: 10.1038/hdy.2016.57.
SRS938483	Culex_pipiens	SRR2029628.GCF_000008025.1_ASM802v1_genomic.fna.collapsed.fa.bam.depth	0.686447	0.785263	1.6096	0.777778	Beckmann JF, Ronau JA, Hochstrasser M. 2017. A Wolbachia deubiquitylating enzyme induces cytoplasmic incompatibility. Nature Microbiology. 2:17007. doi: 10.1038/nmicrobiol.2017.7.	Krzywinska E et al. 2016. The sex locus is tightly linked to factors conferring sex-specific lethal effects in the mosquito Aedes aegypti. Heredity. 117:408–416. doi: 10.1038/hdy.2016.57.
SRS938484	Culex_pipiens	SRR2029629.GCF_000008025.1_ASM802v1_genomic.fna.collapsed.fa.bam.depth	0.547054	1.29193	2.04458	0.777778	Beckmann JF, Ronau JA, Hochstrasser M. 2017. A Wolbachia deubiquitylating enzyme induces cytoplasmic incompatibility. Nature Microbiology. 2:17007. doi: 10.1038/nmicrobiol.2017.7.	Krzywinska E et al. 2016. The sex locus is tightly linked to factors conferring sex-specific lethal effects in the mosquito Aedes aegypti. Heredity. 117:408–416. doi: 10.1038/hdy.2016.57.
SRS938486	Culex_pipiens	SRR2029631.GCF_000008025.1_ASM802v1_genomic.fna.collapsed.fa.bam.depth	0.184225	0.452632	0.508518	0.777778	Beckmann JF, Ronau JA, Hochstrasser M. 2017. A Wolbachia deubiquitylating enzyme induces cytoplasmic incompatibility. Nature Microbiology. 2:17007. doi: 10.1038/nmicrobiol.2017.7.	Krzywinska E et al. 2016. The sex locus is tightly linked to factors conferring sex-specific lethal effects in the mosquito Aedes aegypti. Heredity. 117:408–416. doi: 10.1038/hdy.2016.57.
SRS938487	Culex_pipiens	SRR2029632.GCF_000008025.1_ASM802v1_genomic.fna.collapsed.fa.bam.depth	4.72836	11.6175	20.6295	0.777778	Beckmann JF, Ronau JA, Hochstrasser M. 2017. A Wolbachia deubiquitylating enzyme induces cytoplasmic incompatibility. Nature Microbiology. 2:17007. doi: 10.1038/nmicrobiol.2017.7.	Krzywinska E et al. 2016. The sex locus is tightly linked to factors conferring sex-specific lethal effects in the mosquito Aedes aegypti. Heredity. 117:408–416. doi: 10.1038/hdy.2016.57.
SRS311255	Drosophila_ananassae	SRR491372.GCF_000008025.1_ASM802v1_genomic.fna.collapsed.fa.bam.depth	4.20039	12.0239	12.1246	1	Bourtzis K, Nirgianaki A, Markakis G, Savakis C. 1996. Wolbachia infection and cytoplasmic incompatibility in Drosophila species. Genetics. 144:1063–1073.
SRS311269	Drosophila_ananassae	SRR491387.GCF_000008025.1_ASM802v1_genomic.fna.collapsed.fa.bam.depth	5.92638	15.6337	18.8572	1	Bourtzis K, Nirgianaki A, Markakis G, Savakis C. 1996. Wolbachia infection and cytoplasmic incompatibility in Drosophila species. Genetics. 144:1063–1073.
SRS311290	Drosophila_ananassae	SRR491409.GCF_000008025.1_ASM802v1_genomic.fna.collapsed.fa.bam.depth	45.3433	130.705	148.945	1	Bourtzis K, Nirgianaki A, Markakis G, Savakis C. 1996. Wolbachia infection and cytoplasmic incompatibility in Drosophila species. Genetics. 144:1063–1073.
SRS311294	Drosophila_ananassae	SRR491673.GCF_000008025.1_ASM802v1_genomic.fna.collapsed.fa.bam.depth	20.1019	54.4786	60.7073	1	Bourtzis K, Nirgianaki A, Markakis G, Savakis C. 1996. Wolbachia infection and cytoplasmic incompatibility in Drosophila species. Genetics. 144:1063–1073.
SRS2776219	Drosophila_ananassae	SRR6399422.GCF_000008025.1_ASM802v1_genomic.fna.collapsed.fa.bam.depth	6.96629	16.3074	16.2544	1	Bourtzis K, Nirgianaki A, Markakis G, Savakis C. 1996. Wolbachia infection and cytoplasmic incompatibility in Drosophila species. Genetics. 144:1063–1073.
SRS2795304	Drosophila_ananassae	SRR6425991.GCF_000008025.1_ASM802v1_genomic.fna.collapsed.fa.bam.depth	257.142	633.371	648.615	1	Bourtzis K, Nirgianaki A, Markakis G, Savakis C. 1996. Wolbachia infection and cytoplasmic incompatibility in Drosophila species. Genetics. 144:1063–1073.
ERS248180	Drosophila_melanogaster	ERR275270.GCF_000008025.1_ASM802v1_genomic.fna.collapsed.fa.bam.depth	64.1932	65.5067	61.1973	0.360538	Bourtzis K, Nirgianaki A, Markakis G, Savakis C. 1996. Wolbachia infection and cytoplasmic incompatibility in Drosophila species. Genetics. 144:1063–1073.	Reynolds KT, Hoffmann AA. 2002. Male age, host effects and the weak expression or non-expression of cytoplasmic incompatibility in Drosophila strains infected by maternally transmitted Wolbachia. Genetics Research. 80. doi: 10.1017/S0016672302005827.
ERS460561	Drosophila_melanogaster	ERR506772.GCF_000008025.1_ASM802v1_genomic.fna.collapsed.fa.bam.depth	1.87406	2.13263	1.64935	0.360538	Bourtzis K, Nirgianaki A, Markakis G, Savakis C. 1996. Wolbachia infection and cytoplasmic incompatibility in Drosophila species. Genetics. 144:1063–1073.	Reynolds KT, Hoffmann AA. 2002. Male age, host effects and the weak expression or non-expression of cytoplasmic incompatibility in Drosophila strains infected by maternally transmitted Wolbachia. Genetics Research. 80. doi: 10.1017/S0016672302005827.
ERS629838	Drosophila_melanogaster	ERR705946.GCF_000008025.1_ASM802v1_genomic.fna.collapsed.fa.bam.depth	243.691	259.516	270.849	0.360538	Bourtzis K, Nirgianaki A, Markakis G, Savakis C. 1996. Wolbachia infection and cytoplasmic incompatibility in Drosophila species. Genetics. 144:1063–1073.	Reynolds KT, Hoffmann AA. 2002. Male age, host effects and the weak expression or non-expression of cytoplasmic incompatibility in Drosophila strains infected by maternally transmitted Wolbachia. Genetics Research. 80. doi: 10.1017/S0016672302005827.
ERS629848	Drosophila_melanogaster	ERR705956.GCF_000008025.1_ASM802v1_genomic.fna.collapsed.fa.bam.depth	302.874	328.959	325.477	0.360538	Bourtzis K, Nirgianaki A, Markakis G, Savakis C. 1996. Wolbachia infection and cytoplasmic incompatibility in Drosophila species. Genetics. 144:1063–1073.	Reynolds KT, Hoffmann AA. 2002. Male age, host effects and the weak expression or non-expression of cytoplasmic incompatibility in Drosophila strains infected by maternally transmitted Wolbachia. Genetics Research. 80. doi: 10.1017/S0016672302005827.
SRS004130	Drosophila_melanogaster	SRR018579.GCF_000008025.1_ASM802v1_genomic.fna.collapsed.fa.bam.depth	15.5093	17.1804	18.7053	0.360538	Bourtzis K, Nirgianaki A, Markakis G, Savakis C. 1996. Wolbachia infection and cytoplasmic incompatibility in Drosophila species. Genetics. 144:1063–1073.	Reynolds KT, Hoffmann AA. 2002. Male age, host effects and the weak expression or non-expression of cytoplasmic incompatibility in Drosophila strains infected by maternally transmitted Wolbachia. Genetics Research. 80. doi: 10.1017/S0016672302005827.
SRS172833	Drosophila_melanogaster	SRR112593.GCF_000008025.1_ASM802v1_genomic.fna.collapsed.fa.bam.depth	4.36976	3.37684	2.89324	0.360538	Bourtzis K, Nirgianaki A, Markakis G, Savakis C. 1996. Wolbachia infection and cytoplasmic incompatibility in Drosophila species. Genetics. 144:1063–1073.	Reynolds KT, Hoffmann AA. 2002. Male age, host effects and the weak expression or non-expression of cytoplasmic incompatibility in Drosophila strains infected by maternally transmitted Wolbachia. Genetics Research. 80. doi: 10.1017/S0016672302005827.
SRS566629	Drosophila_melanogaster	SRR1184624.GCF_000008025.1_ASM802v1_genomic.fna.collapsed.fa.bam.depth	381.483	443.961	425.594	0.360538	Bourtzis K, Nirgianaki A, Markakis G, Savakis C. 1996. Wolbachia infection and cytoplasmic incompatibility in Drosophila species. Genetics. 144:1063–1073.	Reynolds KT, Hoffmann AA. 2002. Male age, host effects and the weak expression or non-expression of cytoplasmic incompatibility in Drosophila strains infected by maternally transmitted Wolbachia. Genetics Research. 80. doi: 10.1017/S0016672302005827.
SRS775758	Drosophila_melanogaster	SRR1686969.GCF_000008025.1_ASM802v1_genomic.fna.collapsed.fa.bam.depth	6.17836	4.86175	19.3433	0.360538	Bourtzis K, Nirgianaki A, Markakis G, Savakis C. 1996. Wolbachia infection and cytoplasmic incompatibility in Drosophila species. Genetics. 144:1063–1073.	Reynolds KT, Hoffmann AA. 2002. Male age, host effects and the weak expression or non-expression of cytoplasmic incompatibility in Drosophila strains infected by maternally transmitted Wolbachia. Genetics Research. 80. doi: 10.1017/S0016672302005827.
SRS776409	Drosophila_melanogaster	SRR1687770.GCF_000008025.1_ASM802v1_genomic.fna.collapsed.fa.bam.depth	3.20524	4.09684	10.9154	0.360538	Bourtzis K, Nirgianaki A, Markakis G, Savakis C. 1996. Wolbachia infection and cytoplasmic incompatibility in Drosophila species. Genetics. 144:1063–1073.	Reynolds KT, Hoffmann AA. 2002. Male age, host effects and the weak expression or non-expression of cytoplasmic incompatibility in Drosophila strains infected by maternally transmitted Wolbachia. Genetics Research. 80. doi: 10.1017/S0016672302005827.
SRS782569	Drosophila_melanogaster	SRR1696816.GCF_000008025.1_ASM802v1_genomic.fna.collapsed.fa.bam.depth	28.2985	17.6933	26.8041	0.360538	Bourtzis K, Nirgianaki A, Markakis G, Savakis C. 1996. Wolbachia infection and cytoplasmic incompatibility in Drosophila species. Genetics. 144:1063–1073.	Reynolds KT, Hoffmann AA. 2002. Male age, host effects and the weak expression or non-expression of cytoplasmic incompatibility in Drosophila strains infected by maternally transmitted Wolbachia. Genetics Research. 80. doi: 10.1017/S0016672302005827.
SRS782577	Drosophila_melanogaster	SRR1696822.GCF_000008025.1_ASM802v1_genomic.fna.collapsed.fa.bam.depth	13.7527	5.93193	22.9991	0.360538	Bourtzis K, Nirgianaki A, Markakis G, Savakis C. 1996. Wolbachia infection and cytoplasmic incompatibility in Drosophila species. Genetics. 144:1063–1073.	Reynolds KT, Hoffmann AA. 2002. Male age, host effects and the weak expression or non-expression of cytoplasmic incompatibility in Drosophila strains infected by maternally transmitted Wolbachia. Genetics Research. 80. doi: 10.1017/S0016672302005827.
SRS782688	Drosophila_melanogaster	SRR1696973.GCF_000008025.1_ASM802v1_genomic.fna.collapsed.fa.bam.depth	12.7091	9.00912	26.437	0.360538	Bourtzis K, Nirgianaki A, Markakis G, Savakis C. 1996. Wolbachia infection and cytoplasmic incompatibility in Drosophila species. Genetics. 144:1063–1073.	Reynolds KT, Hoffmann AA. 2002. Male age, host effects and the weak expression or non-expression of cytoplasmic incompatibility in Drosophila strains infected by maternally transmitted Wolbachia. Genetics Research. 80. doi: 10.1017/S0016672302005827.
SRS189128	Drosophila_melanogaster	SRR189042.GCF_000008025.1_ASM802v1_genomic.fna.collapsed.fa.bam.depth	57.3558	50.8498	53.3569	0.360538	Bourtzis K, Nirgianaki A, Markakis G, Savakis C. 1996. Wolbachia infection and cytoplasmic incompatibility in Drosophila species. Genetics. 144:1063–1073.	Reynolds KT, Hoffmann AA. 2002. Male age, host effects and the weak expression or non-expression of cytoplasmic incompatibility in Drosophila strains infected by maternally transmitted Wolbachia. Genetics Research. 80. doi: 10.1017/S0016672302005827.
SRS189148	Drosophila_melanogaster	SRR189077.GCF_000008025.1_ASM802v1_genomic.fna.collapsed.fa.bam.depth	29.6709	45.5572	100.593	0.360538	Bourtzis K, Nirgianaki A, Markakis G, Savakis C. 1996. Wolbachia infection and cytoplasmic incompatibility in Drosophila species. Genetics. 144:1063–1073.	Reynolds KT, Hoffmann AA. 2002. Male age, host effects and the weak expression or non-expression of cytoplasmic incompatibility in Drosophila strains infected by maternally transmitted Wolbachia. Genetics Research. 80. doi: 10.1017/S0016672302005827.
SRS189149	Drosophila_melanogaster	SRR189078.GCF_000008025.1_ASM802v1_genomic.fna.collapsed.fa.bam.depth	34.5301	50.8758	110.946	0.360538	Bourtzis K, Nirgianaki A, Markakis G, Savakis C. 1996. Wolbachia infection and cytoplasmic incompatibility in Drosophila species. Genetics. 144:1063–1073.	Reynolds KT, Hoffmann AA. 2002. Male age, host effects and the weak expression or non-expression of cytoplasmic incompatibility in Drosophila strains infected by maternally transmitted Wolbachia. Genetics Research. 80. doi: 10.1017/S0016672302005827.
SRS189156	Drosophila_melanogaster	SRR189088.GCF_000008025.1_ASM802v1_genomic.fna.collapsed.fa.bam.depth	78.0505	52.4204	137.058	0.360538	Bourtzis K, Nirgianaki A, Markakis G, Savakis C. 1996. Wolbachia infection and cytoplasmic incompatibility in Drosophila species. Genetics. 144:1063–1073.	Reynolds KT, Hoffmann AA. 2002. Male age, host effects and the weak expression or non-expression of cytoplasmic incompatibility in Drosophila strains infected by maternally transmitted Wolbachia. Genetics Research. 80. doi: 10.1017/S0016672302005827.
SRS189192	Drosophila_melanogaster	SRR189243.GCF_000008025.1_ASM802v1_genomic.fna.collapsed.fa.bam.depth	27.8914	15.5916	40.1882	0.360538	Bourtzis K, Nirgianaki A, Markakis G, Savakis C. 1996. Wolbachia infection and cytoplasmic incompatibility in Drosophila species. Genetics. 144:1063–1073.	Reynolds KT, Hoffmann AA. 2002. Male age, host effects and the weak expression or non-expression of cytoplasmic incompatibility in Drosophila strains infected by maternally transmitted Wolbachia. Genetics Research. 80. doi: 10.1017/S0016672302005827.
SRS189217	Drosophila_melanogaster	SRR189272.GCF_000008025.1_ASM802v1_genomic.fna.collapsed.fa.bam.depth	12.9199	8.96281	20.7839	0.360538	Bourtzis K, Nirgianaki A, Markakis G, Savakis C. 1996. Wolbachia infection and cytoplasmic incompatibility in Drosophila species. Genetics. 144:1063–1073.	Reynolds KT, Hoffmann AA. 2002. Male age, host effects and the weak expression or non-expression of cytoplasmic incompatibility in Drosophila strains infected by maternally transmitted Wolbachia. Genetics Research. 80. doi: 10.1017/S0016672302005827.
SRS189224	Drosophila_melanogaster	SRR189279.GCF_000008025.1_ASM802v1_genomic.fna.collapsed.fa.bam.depth	77.4371	61.4716	155.031	0.360538	Bourtzis K, Nirgianaki A, Markakis G, Savakis C. 1996. Wolbachia infection and cytoplasmic incompatibility in Drosophila species. Genetics. 144:1063–1073.	Reynolds KT, Hoffmann AA. 2002. Male age, host effects and the weak expression or non-expression of cytoplasmic incompatibility in Drosophila strains infected by maternally transmitted Wolbachia. Genetics Research. 80. doi: 10.1017/S0016672302005827.
SRS189229	Drosophila_melanogaster	SRR189374.GCF_000008025.1_ASM802v1_genomic.fna.collapsed.fa.bam.depth	6.8242	5.65404	12.8893	0.360538	Bourtzis K, Nirgianaki A, Markakis G, Savakis C. 1996. Wolbachia infection and cytoplasmic incompatibility in Drosophila species. Genetics. 144:1063–1073.	Reynolds KT, Hoffmann AA. 2002. Male age, host effects and the weak expression or non-expression of cytoplasmic incompatibility in Drosophila strains infected by maternally transmitted Wolbachia. Genetics Research. 80. doi: 10.1017/S0016672302005827.
SRS189237	Drosophila_melanogaster	SRR189383.GCF_000008025.1_ASM802v1_genomic.fna.collapsed.fa.bam.depth	31.9393	26.4547	62.2547	0.360538	Bourtzis K, Nirgianaki A, Markakis G, Savakis C. 1996. Wolbachia infection and cytoplasmic incompatibility in Drosophila species. Genetics. 144:1063–1073.	Reynolds KT, Hoffmann AA. 2002. Male age, host effects and the weak expression or non-expression of cytoplasmic incompatibility in Drosophila strains infected by maternally transmitted Wolbachia. Genetics Research. 80. doi: 10.1017/S0016672302005827.
SRS189268	Drosophila_melanogaster	SRR189415.GCF_000008025.1_ASM802v1_genomic.fna.collapsed.fa.bam.depth	47.7904	46.0484	100.977	0.360538	Bourtzis K, Nirgianaki A, Markakis G, Savakis C. 1996. Wolbachia infection and cytoplasmic incompatibility in Drosophila species. Genetics. 144:1063–1073.	Reynolds KT, Hoffmann AA. 2002. Male age, host effects and the weak expression or non-expression of cytoplasmic incompatibility in Drosophila strains infected by maternally transmitted Wolbachia. Genetics Research. 80. doi: 10.1017/S0016672302005827.
SRS901437	Drosophila_melanogaster	SRR1970756.GCF_000008025.1_ASM802v1_genomic.fna.collapsed.fa.bam.depth	138.279	142.739	140.692	0.360538	Bourtzis K, Nirgianaki A, Markakis G, Savakis C. 1996. Wolbachia infection and cytoplasmic incompatibility in Drosophila species. Genetics. 144:1063–1073.	Reynolds KT, Hoffmann AA. 2002. Male age, host effects and the weak expression or non-expression of cytoplasmic incompatibility in Drosophila strains infected by maternally transmitted Wolbachia. Genetics Research. 80. doi: 10.1017/S0016672302005827.
SRS192782	Drosophila_melanogaster	SRR202082.GCF_000008025.1_ASM802v1_genomic.fna.collapsed.fa.bam.depth	315.197	329.394	847.323	0.360538	Bourtzis K, Nirgianaki A, Markakis G, Savakis C. 1996. Wolbachia infection and cytoplasmic incompatibility in Drosophila species. Genetics. 144:1063–1073.	Reynolds KT, Hoffmann AA. 2002. Male age, host effects and the weak expression or non-expression of cytoplasmic incompatibility in Drosophila strains infected by maternally transmitted Wolbachia. Genetics Research. 80. doi: 10.1017/S0016672302005827.
SRS192806	Drosophila_melanogaster	SRR202085.GCF_000008025.1_ASM802v1_genomic.fna.collapsed.fa.bam.depth	566.497	380.419	998.29	0.360538	Bourtzis K, Nirgianaki A, Markakis G, Savakis C. 1996. Wolbachia infection and cytoplasmic incompatibility in Drosophila species. Genetics. 144:1063–1073.	Reynolds KT, Hoffmann AA. 2002. Male age, host effects and the weak expression or non-expression of cytoplasmic incompatibility in Drosophila strains infected by maternally transmitted Wolbachia. Genetics Research. 80. doi: 10.1017/S0016672302005827.
SRS192810	Drosophila_melanogaster	SRR202093.GCF_000008025.1_ASM802v1_genomic.fna.collapsed.fa.bam.depth	12.8442	7.30807	19.5761	0.360538	Bourtzis K, Nirgianaki A, Markakis G, Savakis C. 1996. Wolbachia infection and cytoplasmic incompatibility in Drosophila species. Genetics. 144:1063–1073.	Reynolds KT, Hoffmann AA. 2002. Male age, host effects and the weak expression or non-expression of cytoplasmic incompatibility in Drosophila strains infected by maternally transmitted Wolbachia. Genetics Research. 80. doi: 10.1017/S0016672302005827.
SRS192811	Drosophila_melanogaster	SRR202094.GCF_000008025.1_ASM802v1_genomic.fna.collapsed.fa.bam.depth	3.37938	0.343158	3.67774	0.360538	Bourtzis K, Nirgianaki A, Markakis G, Savakis C. 1996. Wolbachia infection and cytoplasmic incompatibility in Drosophila species. Genetics. 144:1063–1073.	Reynolds KT, Hoffmann AA. 2002. Male age, host effects and the weak expression or non-expression of cytoplasmic incompatibility in Drosophila strains infected by maternally transmitted Wolbachia. Genetics Research. 80. doi: 10.1017/S0016672302005827.
SRS192883	Drosophila_melanogaster	SRR203226.GCF_000008025.1_ASM802v1_genomic.fna.collapsed.fa.bam.depth	10.5996	6.38947	12.2956	0.360538	Bourtzis K, Nirgianaki A, Markakis G, Savakis C. 1996. Wolbachia infection and cytoplasmic incompatibility in Drosophila species. Genetics. 144:1063–1073.	Reynolds KT, Hoffmann AA. 2002. Male age, host effects and the weak expression or non-expression of cytoplasmic incompatibility in Drosophila strains infected by maternally transmitted Wolbachia. Genetics Research. 80. doi: 10.1017/S0016672302005827.
SRS193006	Drosophila_melanogaster	SRR203472.GCF_000008025.1_ASM802v1_genomic.fna.collapsed.fa.bam.depth	165.629	122.552	313.454	0.360538	Bourtzis K, Nirgianaki A, Markakis G, Savakis C. 1996. Wolbachia infection and cytoplasmic incompatibility in Drosophila species. Genetics. 144:1063–1073.	Reynolds KT, Hoffmann AA. 2002. Male age, host effects and the weak expression or non-expression of cytoplasmic incompatibility in Drosophila strains infected by maternally transmitted Wolbachia. Genetics Research. 80. doi: 10.1017/S0016672302005827.
SRS193067	Drosophila_melanogaster	SRR203510.GCF_000008025.1_ASM802v1_genomic.fna.collapsed.fa.bam.depth	13.0146	8.29123	21.3972	0.360538	Bourtzis K, Nirgianaki A, Markakis G, Savakis C. 1996. Wolbachia infection and cytoplasmic incompatibility in Drosophila species. Genetics. 144:1063–1073.	Reynolds KT, Hoffmann AA. 2002. Male age, host effects and the weak expression or non-expression of cytoplasmic incompatibility in Drosophila strains infected by maternally transmitted Wolbachia. Genetics Research. 80. doi: 10.1017/S0016672302005827.
SRS193095	Drosophila_melanogaster	SRR204018.GCF_000008025.1_ASM802v1_genomic.fna.collapsed.fa.bam.depth	7.47445	6.41754	19.4858	0.360538	Bourtzis K, Nirgianaki A, Markakis G, Savakis C. 1996. Wolbachia infection and cytoplasmic incompatibility in Drosophila species. Genetics. 144:1063–1073.	Reynolds KT, Hoffmann AA. 2002. Male age, host effects and the weak expression or non-expression of cytoplasmic incompatibility in Drosophila strains infected by maternally transmitted Wolbachia. Genetics Research. 80. doi: 10.1017/S0016672302005827.
SRS941121	Drosophila_melanogaster	SRR2069654.GCF_000008025.1_ASM802v1_genomic.fna.collapsed.fa.bam.depth	0.21339	0.140351	0.151334	0.360538	Bourtzis K, Nirgianaki A, Markakis G, Savakis C. 1996. Wolbachia infection and cytoplasmic incompatibility in Drosophila species. Genetics. 144:1063–1073.	Reynolds KT, Hoffmann AA. 2002. Male age, host effects and the weak expression or non-expression of cytoplasmic incompatibility in Drosophila strains infected by maternally transmitted Wolbachia. Genetics Research. 80. doi: 10.1017/S0016672302005827.
SRS941111	Drosophila_melanogaster	SRR2069662.GCF_000008025.1_ASM802v1_genomic.fna.collapsed.fa.bam.depth	0.754437	0.280702	0.655877	0.360538	Bourtzis K, Nirgianaki A, Markakis G, Savakis C. 1996. Wolbachia infection and cytoplasmic incompatibility in Drosophila species. Genetics. 144:1063–1073.	Reynolds KT, Hoffmann AA. 2002. Male age, host effects and the weak expression or non-expression of cytoplasmic incompatibility in Drosophila strains infected by maternally transmitted Wolbachia. Genetics Research. 80. doi: 10.1017/S0016672302005827.
SRS941106	Drosophila_melanogaster	SRR2069669.GCF_000008025.1_ASM802v1_genomic.fna.collapsed.fa.bam.depth	1.20852	0.662456	1.0866	0.360538	Bourtzis K, Nirgianaki A, Markakis G, Savakis C. 1996. Wolbachia infection and cytoplasmic incompatibility in Drosophila species. Genetics. 144:1063–1073.	Reynolds KT, Hoffmann AA. 2002. Male age, host effects and the weak expression or non-expression of cytoplasmic incompatibility in Drosophila strains infected by maternally transmitted Wolbachia. Genetics Research. 80. doi: 10.1017/S0016672302005827.
SRS941103	Drosophila_melanogaster	SRR2069671.GCF_000008025.1_ASM802v1_genomic.fna.collapsed.fa.bam.depth	2.97432	2.4786	2.71919	0.360538	Bourtzis K, Nirgianaki A, Markakis G, Savakis C. 1996. Wolbachia infection and cytoplasmic incompatibility in Drosophila species. Genetics. 144:1063–1073.	Reynolds KT, Hoffmann AA. 2002. Male age, host effects and the weak expression or non-expression of cytoplasmic incompatibility in Drosophila strains infected by maternally transmitted Wolbachia. Genetics Research. 80. doi: 10.1017/S0016672302005827.
SRS941102	Drosophila_melanogaster	SRR2069672.GCF_000008025.1_ASM802v1_genomic.fna.collapsed.fa.bam.depth	5.69433	3.17684	4.55196	0.360538	Bourtzis K, Nirgianaki A, Markakis G, Savakis C. 1996. Wolbachia infection and cytoplasmic incompatibility in Drosophila species. Genetics. 144:1063–1073.	Reynolds KT, Hoffmann AA. 2002. Male age, host effects and the weak expression or non-expression of cytoplasmic incompatibility in Drosophila strains infected by maternally transmitted Wolbachia. Genetics Research. 80. doi: 10.1017/S0016672302005827.
SRS941095	Drosophila_melanogaster	SRR2069678.GCF_000008025.1_ASM802v1_genomic.fna.collapsed.fa.bam.depth	4.67255	3.36211	3.96451	0.360538	Bourtzis K, Nirgianaki A, Markakis G, Savakis C. 1996. Wolbachia infection and cytoplasmic incompatibility in Drosophila species. Genetics. 144:1063–1073.	Reynolds KT, Hoffmann AA. 2002. Male age, host effects and the weak expression or non-expression of cytoplasmic incompatibility in Drosophila strains infected by maternally transmitted Wolbachia. Genetics Research. 80. doi: 10.1017/S0016672302005827.
SRS941069	Drosophila_melanogaster	SRR2069703.GCF_000008025.1_ASM802v1_genomic.fna.collapsed.fa.bam.depth	1.00526	0.936842	0.839296	0.360538	Bourtzis K, Nirgianaki A, Markakis G, Savakis C. 1996. Wolbachia infection and cytoplasmic incompatibility in Drosophila species. Genetics. 144:1063–1073.	Reynolds KT, Hoffmann AA. 2002. Male age, host effects and the weak expression or non-expression of cytoplasmic incompatibility in Drosophila strains infected by maternally transmitted Wolbachia. Genetics Research. 80. doi: 10.1017/S0016672302005827.
SRS941049	Drosophila_melanogaster	SRR2069724.GCF_000008025.1_ASM802v1_genomic.fna.collapsed.fa.bam.depth	0.677597	0.38807	0.551959	0.360538	Bourtzis K, Nirgianaki A, Markakis G, Savakis C. 1996. Wolbachia infection and cytoplasmic incompatibility in Drosophila species. Genetics. 144:1063–1073.	Reynolds KT, Hoffmann AA. 2002. Male age, host effects and the weak expression or non-expression of cytoplasmic incompatibility in Drosophila strains infected by maternally transmitted Wolbachia. Genetics Research. 80. doi: 10.1017/S0016672302005827.
SRS941048	Drosophila_melanogaster	SRR2069725.GCF_000008025.1_ASM802v1_genomic.fna.collapsed.fa.bam.depth	0.91852	0.487018	0.897217	0.360538	Bourtzis K, Nirgianaki A, Markakis G, Savakis C. 1996. Wolbachia infection and cytoplasmic incompatibility in Drosophila species. Genetics. 144:1063–1073.	Reynolds KT, Hoffmann AA. 2002. Male age, host effects and the weak expression or non-expression of cytoplasmic incompatibility in Drosophila strains infected by maternally transmitted Wolbachia. Genetics Research. 80. doi: 10.1017/S0016672302005827.
SRS941047	Drosophila_melanogaster	SRR2069727.GCF_000008025.1_ASM802v1_genomic.fna.collapsed.fa.bam.depth	4.66205	2.96772	3.99886	0.360538	Bourtzis K, Nirgianaki A, Markakis G, Savakis C. 1996. Wolbachia infection and cytoplasmic incompatibility in Drosophila species. Genetics. 144:1063–1073.	Reynolds KT, Hoffmann AA. 2002. Male age, host effects and the weak expression or non-expression of cytoplasmic incompatibility in Drosophila strains infected by maternally transmitted Wolbachia. Genetics Research. 80. doi: 10.1017/S0016672302005827.
SRS941035	Drosophila_melanogaster	SRR2069738.GCF_000008025.1_ASM802v1_genomic.fna.collapsed.fa.bam.depth	1.05596	0.569123	0.409143	0.360538	Bourtzis K, Nirgianaki A, Markakis G, Savakis C. 1996. Wolbachia infection and cytoplasmic incompatibility in Drosophila species. Genetics. 144:1063–1073.	Reynolds KT, Hoffmann AA. 2002. Male age, host effects and the weak expression or non-expression of cytoplasmic incompatibility in Drosophila strains infected by maternally transmitted Wolbachia. Genetics Research. 80. doi: 10.1017/S0016672302005827.
SRS941018	Drosophila_melanogaster	SRR2069756.GCF_000008025.1_ASM802v1_genomic.fna.collapsed.fa.bam.depth	5.44567	3.30947	6.23339	0.360538	Bourtzis K, Nirgianaki A, Markakis G, Savakis C. 1996. Wolbachia infection and cytoplasmic incompatibility in Drosophila species. Genetics. 144:1063–1073.	Reynolds KT, Hoffmann AA. 2002. Male age, host effects and the weak expression or non-expression of cytoplasmic incompatibility in Drosophila strains infected by maternally transmitted Wolbachia. Genetics Research. 80. doi: 10.1017/S0016672302005827.
SRS941001	Drosophila_melanogaster	SRR2069773.GCF_000008025.1_ASM802v1_genomic.fna.collapsed.fa.bam.depth	3.33167	1.66877	4.2439	0.360538	Bourtzis K, Nirgianaki A, Markakis G, Savakis C. 1996. Wolbachia infection and cytoplasmic incompatibility in Drosophila species. Genetics. 144:1063–1073.	Reynolds KT, Hoffmann AA. 2002. Male age, host effects and the weak expression or non-expression of cytoplasmic incompatibility in Drosophila strains infected by maternally transmitted Wolbachia. Genetics Research. 80. doi: 10.1017/S0016672302005827.
SRS940981	Drosophila_melanogaster	SRR2069793.GCF_000008025.1_ASM802v1_genomic.fna.collapsed.fa.bam.depth	1.40192	1.00842	1.29813	0.360538	Bourtzis K, Nirgianaki A, Markakis G, Savakis C. 1996. Wolbachia infection and cytoplasmic incompatibility in Drosophila species. Genetics. 144:1063–1073.	Reynolds KT, Hoffmann AA. 2002. Male age, host effects and the weak expression or non-expression of cytoplasmic incompatibility in Drosophila strains infected by maternally transmitted Wolbachia. Genetics Research. 80. doi: 10.1017/S0016672302005827.
SRS940980	Drosophila_melanogaster	SRR2069794.GCF_000008025.1_ASM802v1_genomic.fna.collapsed.fa.bam.depth	0.509893	0.119298	0.304656	0.360538	Bourtzis K, Nirgianaki A, Markakis G, Savakis C. 1996. Wolbachia infection and cytoplasmic incompatibility in Drosophila species. Genetics. 144:1063–1073.	Reynolds KT, Hoffmann AA. 2002. Male age, host effects and the weak expression or non-expression of cytoplasmic incompatibility in Drosophila strains infected by maternally transmitted Wolbachia. Genetics Research. 80. doi: 10.1017/S0016672302005827.
SRS940966	Drosophila_melanogaster	SRR2069808.GCF_000008025.1_ASM802v1_genomic.fna.collapsed.fa.bam.depth	1.98589	0.926316	1.60505	0.360538	Bourtzis K, Nirgianaki A, Markakis G, Savakis C. 1996. Wolbachia infection and cytoplasmic incompatibility in Drosophila species. Genetics. 144:1063–1073.	Reynolds KT, Hoffmann AA. 2002. Male age, host effects and the weak expression or non-expression of cytoplasmic incompatibility in Drosophila strains infected by maternally transmitted Wolbachia. Genetics Research. 80. doi: 10.1017/S0016672302005827.
SRS940958	Drosophila_melanogaster	SRR2069816.GCF_000008025.1_ASM802v1_genomic.fna.collapsed.fa.bam.depth	4.79251	3.02386	6.56956	0.360538	Bourtzis K, Nirgianaki A, Markakis G, Savakis C. 1996. Wolbachia infection and cytoplasmic incompatibility in Drosophila species. Genetics. 144:1063–1073.	Reynolds KT, Hoffmann AA. 2002. Male age, host effects and the weak expression or non-expression of cytoplasmic incompatibility in Drosophila strains infected by maternally transmitted Wolbachia. Genetics Research. 80. doi: 10.1017/S0016672302005827.
SRS940956	Drosophila_melanogaster	SRR2069817.GCF_000008025.1_ASM802v1_genomic.fna.collapsed.fa.bam.depth	32.6791	20.5298	41.6201	0.360538	Bourtzis K, Nirgianaki A, Markakis G, Savakis C. 1996. Wolbachia infection and cytoplasmic incompatibility in Drosophila species. Genetics. 144:1063–1073.	Reynolds KT, Hoffmann AA. 2002. Male age, host effects and the weak expression or non-expression of cytoplasmic incompatibility in Drosophila strains infected by maternally transmitted Wolbachia. Genetics Research. 80. doi: 10.1017/S0016672302005827.
SRS940953	Drosophila_melanogaster	SRR2069821.GCF_000008025.1_ASM802v1_genomic.fna.collapsed.fa.bam.depth	0.77751	0.395789	0.71607	0.360538	Bourtzis K, Nirgianaki A, Markakis G, Savakis C. 1996. Wolbachia infection and cytoplasmic incompatibility in Drosophila species. Genetics. 144:1063–1073.	Reynolds KT, Hoffmann AA. 2002. Male age, host effects and the weak expression or non-expression of cytoplasmic incompatibility in Drosophila strains infected by maternally transmitted Wolbachia. Genetics Research. 80. doi: 10.1017/S0016672302005827.
SRS964917	Drosophila_melanogaster	SRR2069872.GCF_000008025.1_ASM802v1_genomic.fna.collapsed.fa.bam.depth	16.9657	8.85123	15.3092	0.360538	Bourtzis K, Nirgianaki A, Markakis G, Savakis C. 1996. Wolbachia infection and cytoplasmic incompatibility in Drosophila species. Genetics. 144:1063–1073.	Reynolds KT, Hoffmann AA. 2002. Male age, host effects and the weak expression or non-expression of cytoplasmic incompatibility in Drosophila strains infected by maternally transmitted Wolbachia. Genetics Research. 80. doi: 10.1017/S0016672302005827.
SRS193306	Drosophila_melanogaster	SRR210794.GCF_000008025.1_ASM802v1_genomic.fna.collapsed.fa.bam.depth	11.9847	10.1825	32.027	0.360538	Bourtzis K, Nirgianaki A, Markakis G, Savakis C. 1996. Wolbachia infection and cytoplasmic incompatibility in Drosophila species. Genetics. 144:1063–1073.	Reynolds KT, Hoffmann AA. 2002. Male age, host effects and the weak expression or non-expression of cytoplasmic incompatibility in Drosophila strains infected by maternally transmitted Wolbachia. Genetics Research. 80. doi: 10.1017/S0016672302005827.
SRS1064382	Drosophila_melanogaster	SRR2347336.GCF_000008025.1_ASM802v1_genomic.fna.collapsed.fa.bam.depth	465.447	291.728	593.809	0.360538	Bourtzis K, Nirgianaki A, Markakis G, Savakis C. 1996. Wolbachia infection and cytoplasmic incompatibility in Drosophila species. Genetics. 144:1063–1073.	Reynolds KT, Hoffmann AA. 2002. Male age, host effects and the weak expression or non-expression of cytoplasmic incompatibility in Drosophila strains infected by maternally transmitted Wolbachia. Genetics Research. 80. doi: 10.1017/S0016672302005827.
SRS1064389	Drosophila_melanogaster	SRR2347342.GCF_000008025.1_ASM802v1_genomic.fna.collapsed.fa.bam.depth	110.783	77.6947	188.968	0.360538	Bourtzis K, Nirgianaki A, Markakis G, Savakis C. 1996. Wolbachia infection and cytoplasmic incompatibility in Drosophila species. Genetics. 144:1063–1073.	Reynolds KT, Hoffmann AA. 2002. Male age, host effects and the weak expression or non-expression of cytoplasmic incompatibility in Drosophila strains infected by maternally transmitted Wolbachia. Genetics Research. 80. doi: 10.1017/S0016672302005827.
SRS189233	Drosophila_melanogaster	SRR306619.GCF_000008025.1_ASM802v1_genomic.fna.collapsed.fa.bam.depth	13.4446	11.0877	26.5886	0.360538	Bourtzis K, Nirgianaki A, Markakis G, Savakis C. 1996. Wolbachia infection and cytoplasmic incompatibility in Drosophila species. Genetics. 144:1063–1073.	Reynolds KT, Hoffmann AA. 2002. Male age, host effects and the weak expression or non-expression of cytoplasmic incompatibility in Drosophila strains infected by maternally transmitted Wolbachia. Genetics Research. 80. doi: 10.1017/S0016672302005827.
SRS228101	Drosophila_melanogaster	SRR309274.GCF_000008025.1_ASM802v1_genomic.fna.collapsed.fa.bam.depth	174.591	177.977	526.582	0.360538	Bourtzis K, Nirgianaki A, Markakis G, Savakis C. 1996. Wolbachia infection and cytoplasmic incompatibility in Drosophila species. Genetics. 144:1063–1073.	Reynolds KT, Hoffmann AA. 2002. Male age, host effects and the weak expression or non-expression of cytoplasmic incompatibility in Drosophila strains infected by maternally transmitted Wolbachia. Genetics Research. 80. doi: 10.1017/S0016672302005827.
SRS228102	Drosophila_melanogaster	SRR309275.GCF_000008025.1_ASM802v1_genomic.fna.collapsed.fa.bam.depth	34.5003	71.8975	194.367	0.360538	Bourtzis K, Nirgianaki A, Markakis G, Savakis C. 1996. Wolbachia infection and cytoplasmic incompatibility in Drosophila species. Genetics. 144:1063–1073.	Reynolds KT, Hoffmann AA. 2002. Male age, host effects and the weak expression or non-expression of cytoplasmic incompatibility in Drosophila strains infected by maternally transmitted Wolbachia. Genetics Research. 80. doi: 10.1017/S0016672302005827.
SRS211619	Drosophila_melanogaster	SRR314737.GCF_000008025.1_ASM802v1_genomic.fna.collapsed.fa.bam.depth	175.28	158.427	485.791	0.360538	Bourtzis K, Nirgianaki A, Markakis G, Savakis C. 1996. Wolbachia infection and cytoplasmic incompatibility in Drosophila species. Genetics. 144:1063–1073.	Reynolds KT, Hoffmann AA. 2002. Male age, host effects and the weak expression or non-expression of cytoplasmic incompatibility in Drosophila strains infected by maternally transmitted Wolbachia. Genetics Research. 80. doi: 10.1017/S0016672302005827.
SRS255199	Drosophila_melanogaster	SRR326795.GCF_000008025.1_ASM802v1_genomic.fna.collapsed.fa.bam.depth	6.47805	2.36702	7.12379	0.360538	Bourtzis K, Nirgianaki A, Markakis G, Savakis C. 1996. Wolbachia infection and cytoplasmic incompatibility in Drosophila species. Genetics. 144:1063–1073.	Reynolds KT, Hoffmann AA. 2002. Male age, host effects and the weak expression or non-expression of cytoplasmic incompatibility in Drosophila strains infected by maternally transmitted Wolbachia. Genetics Research. 80. doi: 10.1017/S0016672302005827.
SRS261054	Drosophila_melanogaster	SRR343456.GCF_000008025.1_ASM802v1_genomic.fna.collapsed.fa.bam.depth	3.3843	2.05895	1.8075	0.360538	Bourtzis K, Nirgianaki A, Markakis G, Savakis C. 1996. Wolbachia infection and cytoplasmic incompatibility in Drosophila species. Genetics. 144:1063–1073.	Reynolds KT, Hoffmann AA. 2002. Male age, host effects and the weak expression or non-expression of cytoplasmic incompatibility in Drosophila strains infected by maternally transmitted Wolbachia. Genetics Research. 80. doi: 10.1017/S0016672302005827.
SRS267307	Drosophila_melanogaster	SRR353999.GCF_000008025.1_ASM802v1_genomic.fna.collapsed.fa.bam.depth	43.5831	57.3025	190.687	0.360538	Bourtzis K, Nirgianaki A, Markakis G, Savakis C. 1996. Wolbachia infection and cytoplasmic incompatibility in Drosophila species. Genetics. 144:1063–1073.	Reynolds KT, Hoffmann AA. 2002. Male age, host effects and the weak expression or non-expression of cytoplasmic incompatibility in Drosophila strains infected by maternally transmitted Wolbachia. Genetics Research. 80. doi: 10.1017/S0016672302005827.
SRS1571010	Drosophila_melanogaster	SRR3931583.GCF_000008025.1_ASM802v1_genomic.fna.collapsed.fa.bam.depth	3.18165	0.716491	0.986371	0.360538	Bourtzis K, Nirgianaki A, Markakis G, Savakis C. 1996. Wolbachia infection and cytoplasmic incompatibility in Drosophila species. Genetics. 144:1063–1073.	Reynolds KT, Hoffmann AA. 2002. Male age, host effects and the weak expression or non-expression of cytoplasmic incompatibility in Drosophila strains infected by maternally transmitted Wolbachia. Genetics Research. 80. doi: 10.1017/S0016672302005827.
SRS1571019	Drosophila_melanogaster	SRR3931592.GCF_000008025.1_ASM802v1_genomic.fna.collapsed.fa.bam.depth	8.97269	4.77965	3.36485	0.360538	Bourtzis K, Nirgianaki A, Markakis G, Savakis C. 1996. Wolbachia infection and cytoplasmic incompatibility in Drosophila species. Genetics. 144:1063–1073.	Reynolds KT, Hoffmann AA. 2002. Male age, host effects and the weak expression or non-expression of cytoplasmic incompatibility in Drosophila strains infected by maternally transmitted Wolbachia. Genetics Research. 80. doi: 10.1017/S0016672302005827.
SRS1577356	Drosophila_melanogaster	SRR3939042.GCF_000008025.1_ASM802v1_genomic.fna.collapsed.fa.bam.depth	58.0055	61.8618	65.0168	0.360538	Bourtzis K, Nirgianaki A, Markakis G, Savakis C. 1996. Wolbachia infection and cytoplasmic incompatibility in Drosophila species. Genetics. 144:1063–1073.	Reynolds KT, Hoffmann AA. 2002. Male age, host effects and the weak expression or non-expression of cytoplasmic incompatibility in Drosophila strains infected by maternally transmitted Wolbachia. Genetics Research. 80. doi: 10.1017/S0016672302005827.
SRS1577363	Drosophila_melanogaster	SRR3939050.GCF_000008025.1_ASM802v1_genomic.fna.collapsed.fa.bam.depth	30.6906	30.5782	38.7402	0.360538	Bourtzis K, Nirgianaki A, Markakis G, Savakis C. 1996. Wolbachia infection and cytoplasmic incompatibility in Drosophila species. Genetics. 144:1063–1073.	Reynolds KT, Hoffmann AA. 2002. Male age, host effects and the weak expression or non-expression of cytoplasmic incompatibility in Drosophila strains infected by maternally transmitted Wolbachia. Genetics Research. 80. doi: 10.1017/S0016672302005827.
SRS1577365	Drosophila_melanogaster	SRR3939051.GCF_000008025.1_ASM802v1_genomic.fna.collapsed.fa.bam.depth	442.948	464.366	453.83	0.360538	Bourtzis K, Nirgianaki A, Markakis G, Savakis C. 1996. Wolbachia infection and cytoplasmic incompatibility in Drosophila species. Genetics. 144:1063–1073.	Reynolds KT, Hoffmann AA. 2002. Male age, host effects and the weak expression or non-expression of cytoplasmic incompatibility in Drosophila strains infected by maternally transmitted Wolbachia. Genetics Research. 80. doi: 10.1017/S0016672302005827.
SRS1577390	Drosophila_melanogaster	SRR3939076.GCF_000008025.1_ASM802v1_genomic.fna.collapsed.fa.bam.depth	634.743	661.766	669.857	0.360538	Bourtzis K, Nirgianaki A, Markakis G, Savakis C. 1996. Wolbachia infection and cytoplasmic incompatibility in Drosophila species. Genetics. 144:1063–1073.	Reynolds KT, Hoffmann AA. 2002. Male age, host effects and the weak expression or non-expression of cytoplasmic incompatibility in Drosophila strains infected by maternally transmitted Wolbachia. Genetics Research. 80. doi: 10.1017/S0016672302005827.
SRS1577392	Drosophila_melanogaster	SRR3939078.GCF_000008025.1_ASM802v1_genomic.fna.collapsed.fa.bam.depth	323.884	331.339	339.47	0.360538	Bourtzis K, Nirgianaki A, Markakis G, Savakis C. 1996. Wolbachia infection and cytoplasmic incompatibility in Drosophila species. Genetics. 144:1063–1073.	Reynolds KT, Hoffmann AA. 2002. Male age, host effects and the weak expression or non-expression of cytoplasmic incompatibility in Drosophila strains infected by maternally transmitted Wolbachia. Genetics Research. 80. doi: 10.1017/S0016672302005827.
SRS1577394	Drosophila_melanogaster	SRR3939080.GCF_000008025.1_ASM802v1_genomic.fna.collapsed.fa.bam.depth	500.866	500.992	524.951	0.360538	Bourtzis K, Nirgianaki A, Markakis G, Savakis C. 1996. Wolbachia infection and cytoplasmic incompatibility in Drosophila species. Genetics. 144:1063–1073.	Reynolds KT, Hoffmann AA. 2002. Male age, host effects and the weak expression or non-expression of cytoplasmic incompatibility in Drosophila strains infected by maternally transmitted Wolbachia. Genetics Research. 80. doi: 10.1017/S0016672302005827.
SRS1577407	Drosophila_melanogaster	SRR3939093.GCF_000008025.1_ASM802v1_genomic.fna.collapsed.fa.bam.depth	128.585	147.121	150.033	0.360538	Bourtzis K, Nirgianaki A, Markakis G, Savakis C. 1996. Wolbachia infection and cytoplasmic incompatibility in Drosophila species. Genetics. 144:1063–1073.	Reynolds KT, Hoffmann AA. 2002. Male age, host effects and the weak expression or non-expression of cytoplasmic incompatibility in Drosophila strains infected by maternally transmitted Wolbachia. Genetics Research. 80. doi: 10.1017/S0016672302005827.
SRS1577412	Drosophila_melanogaster	SRR3939098.GCF_000008025.1_ASM802v1_genomic.fna.collapsed.fa.bam.depth	463.672	487.289	528.945	0.360538	Bourtzis K, Nirgianaki A, Markakis G, Savakis C. 1996. Wolbachia infection and cytoplasmic incompatibility in Drosophila species. Genetics. 144:1063–1073.	Reynolds KT, Hoffmann AA. 2002. Male age, host effects and the weak expression or non-expression of cytoplasmic incompatibility in Drosophila strains infected by maternally transmitted Wolbachia. Genetics Research. 80. doi: 10.1017/S0016672302005827.
SRS345700	Drosophila_melanogaster	SRR543920.GCF_000008025.1_ASM802v1_genomic.fna.collapsed.fa.bam.depth	56.2517	43.673	45.6031	0.360538	Bourtzis K, Nirgianaki A, Markakis G, Savakis C. 1996. Wolbachia infection and cytoplasmic incompatibility in Drosophila species. Genetics. 144:1063–1073.	Reynolds KT, Hoffmann AA. 2002. Male age, host effects and the weak expression or non-expression of cytoplasmic incompatibility in Drosophila strains infected by maternally transmitted Wolbachia. Genetics Research. 80. doi: 10.1017/S0016672302005827.
SRS388781	Drosophila_melanogaster	SRR654669.GCF_000008025.1_ASM802v1_genomic.fna.collapsed.fa.bam.depth	5.79605	4.54246	6.48154	0.360538	Bourtzis K, Nirgianaki A, Markakis G, Savakis C. 1996. Wolbachia infection and cytoplasmic incompatibility in Drosophila species. Genetics. 144:1063–1073.	Reynolds KT, Hoffmann AA. 2002. Male age, host effects and the weak expression or non-expression of cytoplasmic incompatibility in Drosophila strains infected by maternally transmitted Wolbachia. Genetics Research. 80. doi: 10.1017/S0016672302005827.
SRS265294	Drosophila_melanogaster	SRR654684.GCF_000008025.1_ASM802v1_genomic.fna.collapsed.fa.bam.depth	3.87058	2.3193	5.99404	0.360538	Bourtzis K, Nirgianaki A, Markakis G, Savakis C. 1996. Wolbachia infection and cytoplasmic incompatibility in Drosophila species. Genetics. 144:1063–1073.	Reynolds KT, Hoffmann AA. 2002. Male age, host effects and the weak expression or non-expression of cytoplasmic incompatibility in Drosophila strains infected by maternally transmitted Wolbachia. Genetics Research. 80. doi: 10.1017/S0016672302005827.
SRS3319203	Drosophila_melanogaster	SRR7186296.GCF_000008025.1_ASM802v1_genomic.fna.collapsed.fa.bam.depth	8.10858	2.37754	2.08319	0.360538	Bourtzis K, Nirgianaki A, Markakis G, Savakis C. 1996. Wolbachia infection and cytoplasmic incompatibility in Drosophila species. Genetics. 144:1063–1073.	Reynolds KT, Hoffmann AA. 2002. Male age, host effects and the weak expression or non-expression of cytoplasmic incompatibility in Drosophila strains infected by maternally transmitted Wolbachia. Genetics Research. 80. doi: 10.1017/S0016672302005827.
SRS3481414	Drosophila_melanogaster	SRR7448329.GCF_000008025.1_ASM802v1_genomic.fna.collapsed.fa.bam.depth	3.05318	0.481404	0.62862	0.360538	Bourtzis K, Nirgianaki A, Markakis G, Savakis C. 1996. Wolbachia infection and cytoplasmic incompatibility in Drosophila species. Genetics. 144:1063–1073.	Reynolds KT, Hoffmann AA. 2002. Male age, host effects and the weak expression or non-expression of cytoplasmic incompatibility in Drosophila strains infected by maternally transmitted Wolbachia. Genetics Research. 80. doi: 10.1017/S0016672302005827.
SRS3481412	Drosophila_melanogaster	SRR7448330.GCF_000008025.1_ASM802v1_genomic.fna.collapsed.fa.bam.depth	2.88823	0.350877	1.12493	0.360538	Bourtzis K, Nirgianaki A, Markakis G, Savakis C. 1996. Wolbachia infection and cytoplasmic incompatibility in Drosophila species. Genetics. 144:1063–1073.	Reynolds KT, Hoffmann AA. 2002. Male age, host effects and the weak expression or non-expression of cytoplasmic incompatibility in Drosophila strains infected by maternally transmitted Wolbachia. Genetics Research. 80. doi: 10.1017/S0016672302005827.
SRS073920	Drosophila_melanogaster	SRR834526.GCF_000008025.1_ASM802v1_genomic.fna.collapsed.fa.bam.depth	392.315	428.396	465.096	0.360538	Bourtzis K, Nirgianaki A, Markakis G, Savakis C. 1996. Wolbachia infection and cytoplasmic incompatibility in Drosophila species. Genetics. 144:1063–1073.	Reynolds KT, Hoffmann AA. 2002. Male age, host effects and the weak expression or non-expression of cytoplasmic incompatibility in Drosophila strains infected by maternally transmitted Wolbachia. Genetics Research. 80. doi: 10.1017/S0016672302005827.
SRS074034	Drosophila_melanogaster	SRR835045.GCF_000008025.1_ASM802v1_genomic.fna.collapsed.fa.bam.depth	307.9	333.444	343.586	0.360538	Bourtzis K, Nirgianaki A, Markakis G, Savakis C. 1996. Wolbachia infection and cytoplasmic incompatibility in Drosophila species. Genetics. 144:1063–1073.	Reynolds KT, Hoffmann AA. 2002. Male age, host effects and the weak expression or non-expression of cytoplasmic incompatibility in Drosophila strains infected by maternally transmitted Wolbachia. Genetics Research. 80. doi: 10.1017/S0016672302005827.
SRS074209	Drosophila_melanogaster	SRR835066.GCF_000008025.1_ASM802v1_genomic.fna.collapsed.fa.bam.depth	115.48	92.226	107.26	0.360538	Bourtzis K, Nirgianaki A, Markakis G, Savakis C. 1996. Wolbachia infection and cytoplasmic incompatibility in Drosophila species. Genetics. 144:1063–1073.	Reynolds KT, Hoffmann AA. 2002. Male age, host effects and the weak expression or non-expression of cytoplasmic incompatibility in Drosophila strains infected by maternally transmitted Wolbachia. Genetics Research. 80. doi: 10.1017/S0016672302005827.
SRS074213	Drosophila_melanogaster	SRR835068.GCF_000008025.1_ASM802v1_genomic.fna.collapsed.fa.bam.depth	148.261	131.897	144.193	0.360538	Bourtzis K, Nirgianaki A, Markakis G, Savakis C. 1996. Wolbachia infection and cytoplasmic incompatibility in Drosophila species. Genetics. 144:1063–1073.	Reynolds KT, Hoffmann AA. 2002. Male age, host effects and the weak expression or non-expression of cytoplasmic incompatibility in Drosophila strains infected by maternally transmitted Wolbachia. Genetics Research. 80. doi: 10.1017/S0016672302005827.
SRS074113	Drosophila_melanogaster	SRR835088.GCF_000008025.1_ASM802v1_genomic.fna.collapsed.fa.bam.depth	146.634	92.8863	114.728	0.360538	Bourtzis K, Nirgianaki A, Markakis G, Savakis C. 1996. Wolbachia infection and cytoplasmic incompatibility in Drosophila species. Genetics. 144:1063–1073.	Reynolds KT, Hoffmann AA. 2002. Male age, host effects and the weak expression or non-expression of cytoplasmic incompatibility in Drosophila strains infected by maternally transmitted Wolbachia. Genetics Research. 80. doi: 10.1017/S0016672302005827.
SRS084996	Drosophila_melanogaster	SRR835090.GCF_000008025.1_ASM802v1_genomic.fna.collapsed.fa.bam.depth	212.157	177.995	192.338	0.360538	Bourtzis K, Nirgianaki A, Markakis G, Savakis C. 1996. Wolbachia infection and cytoplasmic incompatibility in Drosophila species. Genetics. 144:1063–1073.	Reynolds KT, Hoffmann AA. 2002. Male age, host effects and the weak expression or non-expression of cytoplasmic incompatibility in Drosophila strains infected by maternally transmitted Wolbachia. Genetics Research. 80. doi: 10.1017/S0016672302005827.
SRS074109	Drosophila_melanogaster	SRR933589.GCF_000008025.1_ASM802v1_genomic.fna.collapsed.fa.bam.depth	335.935	222.314	339.741	0.360538	Bourtzis K, Nirgianaki A, Markakis G, Savakis C. 1996. Wolbachia infection and cytoplasmic incompatibility in Drosophila species. Genetics. 144:1063–1073.	Reynolds KT, Hoffmann AA. 2002. Male age, host effects and the weak expression or non-expression of cytoplasmic incompatibility in Drosophila strains infected by maternally transmitted Wolbachia. Genetics Research. 80. doi: 10.1017/S0016672302005827.
SRS2378281	Drosophila_sechellia	SRR5860570.GCF_000008025.1_ASM802v1_genomic.fna.collapsed.fa.bam.depth	26.1082	37.4449	40.2124	0.933333	Bourtzis K, Nirgianaki A, Markakis G, Savakis C. 1996. Wolbachia infection and cytoplasmic incompatibility in Drosophila species. Genetics. 144:1063–1073.
SRS2378279	Drosophila_sechellia	SRR5860573.GCF_000008025.1_ASM802v1_genomic.fna.collapsed.fa.bam.depth	31.3327	47.1902	54.3115	0.933333	Bourtzis K, Nirgianaki A, Markakis G, Savakis C. 1996. Wolbachia infection and cytoplasmic incompatibility in Drosophila species. Genetics. 144:1063–1073.
SRS2378270	Drosophila_sechellia	SRR5860582.GCF_000008025.1_ASM802v1_genomic.fna.collapsed.fa.bam.depth	74.4125	127.726	125.486	0.933333	Bourtzis K, Nirgianaki A, Markakis G, Savakis C. 1996. Wolbachia infection and cytoplasmic incompatibility in Drosophila species. Genetics. 144:1063–1073.
SRS2378269	Drosophila_sechellia	SRR5860583.GCF_000008025.1_ASM802v1_genomic.fna.collapsed.fa.bam.depth	91.3205	98.2449	103.654	0.933333	Bourtzis K, Nirgianaki A, Markakis G, Savakis C. 1996. Wolbachia infection and cytoplasmic incompatibility in Drosophila species. Genetics. 144:1063–1073.
SRS2378267	Drosophila_sechellia	SRR5860584.GCF_000008025.1_ASM802v1_genomic.fna.collapsed.fa.bam.depth	80.6583	132.622	130.644	0.933333	Bourtzis K, Nirgianaki A, Markakis G, Savakis C. 1996. Wolbachia infection and cytoplasmic incompatibility in Drosophila species. Genetics. 144:1063–1073.
SRS2378226	Drosophila_sechellia	SRR5860625.GCF_000008025.1_ASM802v1_genomic.fna.collapsed.fa.bam.depth	11.3959	12.6246	13.4466	0.933333	Bourtzis K, Nirgianaki A, Markakis G, Savakis C. 1996. Wolbachia infection and cytoplasmic incompatibility in Drosophila species. Genetics. 144:1063–1073.
SRS2378232	Drosophila_sechellia	SRR5860626.GCF_000008025.1_ASM802v1_genomic.fna.collapsed.fa.bam.depth	32.5399	50.8239	51.1022	0.933333	Bourtzis K, Nirgianaki A, Markakis G, Savakis C. 1996. Wolbachia infection and cytoplasmic incompatibility in Drosophila species. Genetics. 144:1063–1073.
SRS2378224	Drosophila_sechellia	SRR5860627.GCF_000008025.1_ASM802v1_genomic.fna.collapsed.fa.bam.depth	15.2061	21.0954	23.6908	0.933333	Bourtzis K, Nirgianaki A, Markakis G, Savakis C. 1996. Wolbachia infection and cytoplasmic incompatibility in Drosophila species. Genetics. 144:1063–1073.
SRS2378221	Drosophila_sechellia	SRR5860628.GCF_000008025.1_ASM802v1_genomic.fna.collapsed.fa.bam.depth	10.6383	13.9088	13.3012	0.933333	Bourtzis K, Nirgianaki A, Markakis G, Savakis C. 1996. Wolbachia infection and cytoplasmic incompatibility in Drosophila species. Genetics. 144:1063–1073.
SRS2378223	Drosophila_sechellia	SRR5860629.GCF_000008025.1_ASM802v1_genomic.fna.collapsed.fa.bam.depth	15.3801	19.186	20.5366	0.933333	Bourtzis K, Nirgianaki A, Markakis G, Savakis C. 1996. Wolbachia infection and cytoplasmic incompatibility in Drosophila species. Genetics. 144:1063–1073.
SRS2378222	Drosophila_sechellia	SRR5860630.GCF_000008025.1_ASM802v1_genomic.fna.collapsed.fa.bam.depth	25.7229	28.1411	33.4793	0.933333	Bourtzis K, Nirgianaki A, Markakis G, Savakis C. 1996. Wolbachia infection and cytoplasmic incompatibility in Drosophila species. Genetics. 144:1063–1073.
SRS2378225	Drosophila_sechellia	SRR5860631.GCF_000008025.1_ASM802v1_genomic.fna.collapsed.fa.bam.depth	9.57182	13.2884	10.8052	0.933333	Bourtzis K, Nirgianaki A, Markakis G, Savakis C. 1996. Wolbachia infection and cytoplasmic incompatibility in Drosophila species. Genetics. 144:1063–1073.
SRS2378220	Drosophila_sechellia	SRR5860632.GCF_000008025.1_ASM802v1_genomic.fna.collapsed.fa.bam.depth	46.688	67.4358	67.8785	0.933333	Bourtzis K, Nirgianaki A, Markakis G, Savakis C. 1996. Wolbachia infection and cytoplasmic incompatibility in Drosophila species. Genetics. 144:1063–1073.
SRS2378219	Drosophila_sechellia	SRR5860633.GCF_000008025.1_ASM802v1_genomic.fna.collapsed.fa.bam.depth	23.1583	27.8196	29.6414	0.933333	Bourtzis K, Nirgianaki A, Markakis G, Savakis C. 1996. Wolbachia infection and cytoplasmic incompatibility in Drosophila species. Genetics. 144:1063–1073.
SRS2378218	Drosophila_sechellia	SRR5860634.GCF_000008025.1_ASM802v1_genomic.fna.collapsed.fa.bam.depth	25.9869	29.9895	30.7249	0.933333	Bourtzis K, Nirgianaki A, Markakis G, Savakis C. 1996. Wolbachia infection and cytoplasmic incompatibility in Drosophila species. Genetics. 144:1063–1073.
SRS2378213	Drosophila_sechellia	SRR5860639.GCF_000008025.1_ASM802v1_genomic.fna.collapsed.fa.bam.depth	24.4449	33.8175	33.9165	0.933333	Bourtzis K, Nirgianaki A, Markakis G, Savakis C. 1996. Wolbachia infection and cytoplasmic incompatibility in Drosophila species. Genetics. 144:1063–1073.
SRS2378209	Drosophila_sechellia	SRR5860643.GCF_000008025.1_ASM802v1_genomic.fna.collapsed.fa.bam.depth	12.2716	16.4484	16.8203	0.933333	Bourtzis K, Nirgianaki A, Markakis G, Savakis C. 1996. Wolbachia infection and cytoplasmic incompatibility in Drosophila species. Genetics. 144:1063–1073.
SRS2378208	Drosophila_sechellia	SRR5860644.GCF_000008025.1_ASM802v1_genomic.fna.collapsed.fa.bam.depth	7.04223	8.74035	9.47558	0.933333	Bourtzis K, Nirgianaki A, Markakis G, Savakis C. 1996. Wolbachia infection and cytoplasmic incompatibility in Drosophila species. Genetics. 144:1063–1073.
SRS2378207	Drosophila_sechellia	SRR5860645.GCF_000008025.1_ASM802v1_genomic.fna.collapsed.fa.bam.depth	63.3759	109.787	109.624	0.933333	Bourtzis K, Nirgianaki A, Markakis G, Savakis C. 1996. Wolbachia infection and cytoplasmic incompatibility in Drosophila species. Genetics. 144:1063–1073.
SRS2378196	Drosophila_sechellia	SRR5860656.GCF_000008025.1_ASM802v1_genomic.fna.collapsed.fa.bam.depth	66.5541	120.706	114.873	0.933333	Bourtzis K, Nirgianaki A, Markakis G, Savakis C. 1996. Wolbachia infection and cytoplasmic incompatibility in Drosophila species. Genetics. 144:1063–1073.
SRS2378195	Drosophila_sechellia	SRR5860657.GCF_000008025.1_ASM802v1_genomic.fna.collapsed.fa.bam.depth	39.4225	63.334	67.4549	0.933333	Bourtzis K, Nirgianaki A, Markakis G, Savakis C. 1996. Wolbachia infection and cytoplasmic incompatibility in Drosophila species. Genetics. 144:1063–1073.
SRS2378194	Drosophila_sechellia	SRR5860658.GCF_000008025.1_ASM802v1_genomic.fna.collapsed.fa.bam.depth	46.1674	74.8912	74.1229	0.933333	Bourtzis K, Nirgianaki A, Markakis G, Savakis C. 1996. Wolbachia infection and cytoplasmic incompatibility in Drosophila species. Genetics. 144:1063–1073.
SRS2378193	Drosophila_sechellia	SRR5860659.GCF_000008025.1_ASM802v1_genomic.fna.collapsed.fa.bam.depth	8.18891	7.59018	10.998	0.933333	Bourtzis K, Nirgianaki A, Markakis G, Savakis C. 1996. Wolbachia infection and cytoplasmic incompatibility in Drosophila species. Genetics. 144:1063–1073.
SRS2378192	Drosophila_sechellia	SRR5860660.GCF_000008025.1_ASM802v1_genomic.fna.collapsed.fa.bam.depth	73.0123	119.547	121.765	0.933333	Bourtzis K, Nirgianaki A, Markakis G, Savakis C. 1996. Wolbachia infection and cytoplasmic incompatibility in Drosophila species. Genetics. 144:1063–1073.
SRS2378191	Drosophila_sechellia	SRR5860661.GCF_000008025.1_ASM802v1_genomic.fna.collapsed.fa.bam.depth	43.1688	69.8253	73.4037	0.933333	Bourtzis K, Nirgianaki A, Markakis G, Savakis C. 1996. Wolbachia infection and cytoplasmic incompatibility in Drosophila species. Genetics. 144:1063–1073.
SRS2378190	Drosophila_sechellia	SRR5860662.GCF_000008025.1_ASM802v1_genomic.fna.collapsed.fa.bam.depth	26.467	42.7944	41.7164	0.933333	Bourtzis K, Nirgianaki A, Markakis G, Savakis C. 1996. Wolbachia infection and cytoplasmic incompatibility in Drosophila species. Genetics. 144:1063–1073.
SRS2378189	Drosophila_sechellia	SRR5860663.GCF_000008025.1_ASM802v1_genomic.fna.collapsed.fa.bam.depth	54.7966	93.0456	96.504	0.933333	Bourtzis K, Nirgianaki A, Markakis G, Savakis C. 1996. Wolbachia infection and cytoplasmic incompatibility in Drosophila species. Genetics. 144:1063–1073.
SRS2378188	Drosophila_sechellia	SRR5860664.GCF_000008025.1_ASM802v1_genomic.fna.collapsed.fa.bam.depth	38.4928	66.2772	60.3782	0.933333	Bourtzis K, Nirgianaki A, Markakis G, Savakis C. 1996. Wolbachia infection and cytoplasmic incompatibility in Drosophila species. Genetics. 144:1063–1073.
SRS2378187	Drosophila_sechellia	SRR5860665.GCF_000008025.1_ASM802v1_genomic.fna.collapsed.fa.bam.depth	46.8765	71.5747	79.2087	0.933333	Bourtzis K, Nirgianaki A, Markakis G, Savakis C. 1996. Wolbachia infection and cytoplasmic incompatibility in Drosophila species. Genetics. 144:1063–1073.
SRS2378186	Drosophila_sechellia	SRR5860666.GCF_000008025.1_ASM802v1_genomic.fna.collapsed.fa.bam.depth	78.8722	66.6414	69.2535	0.933333	Bourtzis K, Nirgianaki A, Markakis G, Savakis C. 1996. Wolbachia infection and cytoplasmic incompatibility in Drosophila species. Genetics. 144:1063–1073.
SRS2378185	Drosophila_sechellia	SRR5860667.GCF_000008025.1_ASM802v1_genomic.fna.collapsed.fa.bam.depth	137.368	153.217	156.603	0.933333	Bourtzis K, Nirgianaki A, Markakis G, Savakis C. 1996. Wolbachia infection and cytoplasmic incompatibility in Drosophila species. Genetics. 144:1063–1073.
SRS2378184	Drosophila_sechellia	SRR5860668.GCF_000008025.1_ASM802v1_genomic.fna.collapsed.fa.bam.depth	12.2109	15.0807	14.7428	0.933333	Bourtzis K, Nirgianaki A, Markakis G, Savakis C. 1996. Wolbachia infection and cytoplasmic incompatibility in Drosophila species. Genetics. 144:1063–1073.
SRS2378183	Drosophila_sechellia	SRR5860669.GCF_000008025.1_ASM802v1_genomic.fna.collapsed.fa.bam.depth	46.688	67.4358	67.8785	0.933333	Bourtzis K, Nirgianaki A, Markakis G, Savakis C. 1996. Wolbachia infection and cytoplasmic incompatibility in Drosophila species. Genetics. 144:1063–1073.
SRS2378182	Drosophila_sechellia	SRR5860670.GCF_000008025.1_ASM802v1_genomic.fna.collapsed.fa.bam.depth	26.6743	26.5825	31.1099	0.933333	Bourtzis K, Nirgianaki A, Markakis G, Savakis C. 1996. Wolbachia infection and cytoplasmic incompatibility in Drosophila species. Genetics. 144:1063–1073.
SRS2378180	Drosophila_sechellia	SRR5860671.GCF_000008025.1_ASM802v1_genomic.fna.collapsed.fa.bam.depth	23.9982	21.4323	24.5525	0.933333	Bourtzis K, Nirgianaki A, Markakis G, Savakis C. 1996. Wolbachia infection and cytoplasmic incompatibility in Drosophila species. Genetics. 144:1063–1073.
SRS2378181	Drosophila_sechellia	SRR5860672.GCF_000008025.1_ASM802v1_genomic.fna.collapsed.fa.bam.depth	159.726	156.212	151.431	0.933333	Bourtzis K, Nirgianaki A, Markakis G, Savakis C. 1996. Wolbachia infection and cytoplasmic incompatibility in Drosophila species. Genetics. 144:1063–1073.
SRS2378179	Drosophila_sechellia	SRR5860673.GCF_000008025.1_ASM802v1_genomic.fna.collapsed.fa.bam.depth	148.118	149.493	140.984	0.933333	Bourtzis K, Nirgianaki A, Markakis G, Savakis C. 1996. Wolbachia infection and cytoplasmic incompatibility in Drosophila species. Genetics. 144:1063–1073.
SRS2378178	Drosophila_sechellia	SRR5860674.GCF_000008025.1_ASM802v1_genomic.fna.collapsed.fa.bam.depth	135.161	108.441	115.536	0.933333	Bourtzis K, Nirgianaki A, Markakis G, Savakis C. 1996. Wolbachia infection and cytoplasmic incompatibility in Drosophila species. Genetics. 144:1063–1073.
SRS2378176	Drosophila_sechellia	SRR5860675.GCF_000008025.1_ASM802v1_genomic.fna.collapsed.fa.bam.depth	62.3632	55.1172	54.0045	0.933333	Bourtzis K, Nirgianaki A, Markakis G, Savakis C. 1996. Wolbachia infection and cytoplasmic incompatibility in Drosophila species. Genetics. 144:1063–1073.
SRS2378177	Drosophila_sechellia	SRR5860676.GCF_000008025.1_ASM802v1_genomic.fna.collapsed.fa.bam.depth	16.0916	21.5256	23.9006	0.933333	Bourtzis K, Nirgianaki A, Markakis G, Savakis C. 1996. Wolbachia infection and cytoplasmic incompatibility in Drosophila species. Genetics. 144:1063–1073.
SRS2795293	Drosophila_sechellia	SRR6426002.GCF_000008025.1_ASM802v1_genomic.fna.collapsed.fa.bam.depth	48.4825	73.2232	70.8163	0.933333	Bourtzis K, Nirgianaki A, Markakis G, Savakis C. 1996. Wolbachia infection and cytoplasmic incompatibility in Drosophila species. Genetics. 144:1063–1073.
SRS3672639	Drosophila_sechellia	SRR7697345.GCF_000008025.1_ASM802v1_genomic.fna.collapsed.fa.bam.depth	12.553	16.3916	19.0698	0.933333	Bourtzis K, Nirgianaki A, Markakis G, Savakis C. 1996. Wolbachia infection and cytoplasmic incompatibility in Drosophila species. Genetics. 144:1063–1073.
ERS1306810	Drosophila_simulans	ERR1597895.GCF_000008025.1_ASM802v1_genomic.fna.collapsed.fa.bam.depth	366.017	850.516	861.933	0.838641	Turelli M, Hoffmann AA, McKechnie SW. 1992. Dynamics of cytoplasmic incompatibility and mtDNA variation in natural Drosophila simulans populations. Genetics. 132:713.
ERS1733438	Drosophila_simulans	ERR1980736.GCF_000008025.1_ASM802v1_genomic.fna.collapsed.fa.bam.depth	73.7299	159.293	166.701	0.838641	Turelli M, Hoffmann AA, McKechnie SW. 1992. Dynamics of cytoplasmic incompatibility and mtDNA variation in natural Drosophila simulans populations. Genetics. 132:713.
ERS1733442	Drosophila_simulans	ERR1987213.GCF_000008025.1_ASM802v1_genomic.fna.collapsed.fa.bam.depth	157.57	341.902	347.689	0.838641	Turelli M, Hoffmann AA, McKechnie SW. 1992. Dynamics of cytoplasmic incompatibility and mtDNA variation in natural Drosophila simulans populations. Genetics. 132:713.
ERS2855755	Drosophila_simulans	ERR2860996.GCF_000008025.1_ASM802v1_genomic.fna.collapsed.fa.bam.depth	49.6414	113.961	112.316	0.838641	Turelli M, Hoffmann AA, McKechnie SW. 1992. Dynamics of cytoplasmic incompatibility and mtDNA variation in natural Drosophila simulans populations. Genetics. 132:713.
ERS2855769	Drosophila_simulans	ERR2861014.GCF_000008025.1_ASM802v1_genomic.fna.collapsed.fa.bam.depth	26.7258	57.8386	60.1667	0.838641	Turelli M, Hoffmann AA, McKechnie SW. 1992. Dynamics of cytoplasmic incompatibility and mtDNA variation in natural Drosophila simulans populations. Genetics. 132:713.
ERS2855761	Drosophila_simulans	ERR2861016.GCF_000008025.1_ASM802v1_genomic.fna.collapsed.fa.bam.depth	198.921	456.277	443.799	0.838641	Turelli M, Hoffmann AA, McKechnie SW. 1992. Dynamics of cytoplasmic incompatibility and mtDNA variation in natural Drosophila simulans populations. Genetics. 132:713.
ERS2855762	Drosophila_simulans	ERR2861037.GCF_000008025.1_ASM802v1_genomic.fna.collapsed.fa.bam.depth	244.712	546.827	535.307	0.838641	Turelli M, Hoffmann AA, McKechnie SW. 1992. Dynamics of cytoplasmic incompatibility and mtDNA variation in natural Drosophila simulans populations. Genetics. 132:713.
ERS2855768	Drosophila_simulans	ERR2861043.GCF_000008025.1_ASM802v1_genomic.fna.collapsed.fa.bam.depth	104.14	231.872	231.534	0.838641	Turelli M, Hoffmann AA, McKechnie SW. 1992. Dynamics of cytoplasmic incompatibility and mtDNA variation in natural Drosophila simulans populations. Genetics. 132:713.
ERS2855777	Drosophila_simulans	ERR2861049.GCF_000008025.1_ASM802v1_genomic.fna.collapsed.fa.bam.depth	245.629	551.945	536.7	0.838641	Turelli M, Hoffmann AA, McKechnie SW. 1992. Dynamics of cytoplasmic incompatibility and mtDNA variation in natural Drosophila simulans populations. Genetics. 132:713.
ERS2855772	Drosophila_simulans	ERR2861075.GCF_000008025.1_ASM802v1_genomic.fna.collapsed.fa.bam.depth	153.692	334.446	335.568	0.838641	Turelli M, Hoffmann AA, McKechnie SW. 1992. Dynamics of cytoplasmic incompatibility and mtDNA variation in natural Drosophila simulans populations. Genetics. 132:713.
ERS2855773	Drosophila_simulans	ERR2861076.GCF_000008025.1_ASM802v1_genomic.fna.collapsed.fa.bam.depth	263.996	584.893	583.804	0.838641	Turelli M, Hoffmann AA, McKechnie SW. 1992. Dynamics of cytoplasmic incompatibility and mtDNA variation in natural Drosophila simulans populations. Genetics. 132:713.
ERS2855778	Drosophila_simulans	ERR2861081.GCF_000008025.1_ASM802v1_genomic.fna.collapsed.fa.bam.depth	248.753	552.176	558.852	0.838641	Turelli M, Hoffmann AA, McKechnie SW. 1992. Dynamics of cytoplasmic incompatibility and mtDNA variation in natural Drosophila simulans populations. Genetics. 132:713.
ERS2855788	Drosophila_simulans	ERR2861112.GCF_000008025.1_ASM802v1_genomic.fna.collapsed.fa.bam.depth	331.18	727.031	733.354	0.838641	Turelli M, Hoffmann AA, McKechnie SW. 1992. Dynamics of cytoplasmic incompatibility and mtDNA variation in natural Drosophila simulans populations. Genetics. 132:713.
ERS2855782	Drosophila_simulans	ERR2861116.GCF_000008025.1_ASM802v1_genomic.fna.collapsed.fa.bam.depth	188.419	415.622	426.444	0.838641	Turelli M, Hoffmann AA, McKechnie SW. 1992. Dynamics of cytoplasmic incompatibility and mtDNA variation in natural Drosophila simulans populations. Genetics. 132:713.
ERS2855785	Drosophila_simulans	ERR2861119.GCF_000008025.1_ASM802v1_genomic.fna.collapsed.fa.bam.depth	62.2845	139.382	145.823	0.838641	Turelli M, Hoffmann AA, McKechnie SW. 1992. Dynamics of cytoplasmic incompatibility and mtDNA variation in natural Drosophila simulans populations. Genetics. 132:713.
ERS2855792	Drosophila_simulans	ERR2861157.GCF_000008025.1_ASM802v1_genomic.fna.collapsed.fa.bam.depth	191.075	408.184	417.852	0.838641	Turelli M, Hoffmann AA, McKechnie SW. 1992. Dynamics of cytoplasmic incompatibility and mtDNA variation in natural Drosophila simulans populations. Genetics. 132:713.
ERS2855796	Drosophila_simulans	ERR2861161.GCF_000008025.1_ASM802v1_genomic.fna.collapsed.fa.bam.depth	140.818	318.105	312.323	0.838641	Turelli M, Hoffmann AA, McKechnie SW. 1992. Dynamics of cytoplasmic incompatibility and mtDNA variation in natural Drosophila simulans populations. Genetics. 132:713.
ERS2855801	Drosophila_simulans	ERR2861166.GCF_000008025.1_ASM802v1_genomic.fna.collapsed.fa.bam.depth	124.637	272.058	268.96	0.838641	Turelli M, Hoffmann AA, McKechnie SW. 1992. Dynamics of cytoplasmic incompatibility and mtDNA variation in natural Drosophila simulans populations. Genetics. 132:713.
ERS2855807	Drosophila_simulans	ERR2861172.GCF_000008025.1_ASM802v1_genomic.fna.collapsed.fa.bam.depth	128.752	283.11	277.343	0.838641	Turelli M, Hoffmann AA, McKechnie SW. 1992. Dynamics of cytoplasmic incompatibility and mtDNA variation in natural Drosophila simulans populations. Genetics. 132:713.
ERS2855808	Drosophila_simulans	ERR2861207.GCF_000008025.1_ASM802v1_genomic.fna.collapsed.fa.bam.depth	138.825	312.418	304.858	0.838641	Turelli M, Hoffmann AA, McKechnie SW. 1992. Dynamics of cytoplasmic incompatibility and mtDNA variation in natural Drosophila simulans populations. Genetics. 132:713.
ERS2855816	Drosophila_simulans	ERR2861212.GCF_000008025.1_ASM802v1_genomic.fna.collapsed.fa.bam.depth	144.408	322.079	316.608	0.838641	Turelli M, Hoffmann AA, McKechnie SW. 1992. Dynamics of cytoplasmic incompatibility and mtDNA variation in natural Drosophila simulans populations. Genetics. 132:713.
ERS2855812	Drosophila_simulans	ERR2861217.GCF_000008025.1_ASM802v1_genomic.fna.collapsed.fa.bam.depth	212.755	479.584	475.841	0.838641	Turelli M, Hoffmann AA, McKechnie SW. 1992. Dynamics of cytoplasmic incompatibility and mtDNA variation in natural Drosophila simulans populations. Genetics. 132:713.
ERS2866343	Drosophila_simulans	ERR2864350.GCF_000008025.1_ASM802v1_genomic.fna.collapsed.fa.bam.depth	24.9652	0.0554386	0.20301	0.838641	Turelli M, Hoffmann AA, McKechnie SW. 1992. Dynamics of cytoplasmic incompatibility and mtDNA variation in natural Drosophila simulans populations. Genetics. 132:713.
ERS2866360	Drosophila_simulans	ERR2864372.GCF_000008025.1_ASM802v1_genomic.fna.collapsed.fa.bam.depth	63.6551	0.0280702	0.032368	0.838641	Turelli M, Hoffmann AA, McKechnie SW. 1992. Dynamics of cytoplasmic incompatibility and mtDNA variation in natural Drosophila simulans populations. Genetics. 132:713.
ERS2866375	Drosophila_simulans	ERR2864387.GCF_000008025.1_ASM802v1_genomic.fna.collapsed.fa.bam.depth	55.2347	0.111579	0.438103	0.838641	Turelli M, Hoffmann AA, McKechnie SW. 1992. Dynamics of cytoplasmic incompatibility and mtDNA variation in natural Drosophila simulans populations. Genetics. 132:713.
ERS2866381	Drosophila_simulans	ERR2864393.GCF_000008025.1_ASM802v1_genomic.fna.collapsed.fa.bam.depth	66.0851	0.140351	0.507666	0.838641	Turelli M, Hoffmann AA, McKechnie SW. 1992. Dynamics of cytoplasmic incompatibility and mtDNA variation in natural Drosophila simulans populations. Genetics. 132:713.
ERS2866386	Drosophila_simulans	ERR2864405.GCF_000008025.1_ASM802v1_genomic.fna.collapsed.fa.bam.depth	40.462	0.0280702	0.0232822	0.838641	Turelli M, Hoffmann AA, McKechnie SW. 1992. Dynamics of cytoplasmic incompatibility and mtDNA variation in natural Drosophila simulans populations. Genetics. 132:713.
ERS2866396	Drosophila_simulans	ERR2864415.GCF_000008025.1_ASM802v1_genomic.fna.collapsed.fa.bam.depth	14.0567	0.0266667	0.0539466	0.838641	Turelli M, Hoffmann AA, McKechnie SW. 1992. Dynamics of cytoplasmic incompatibility and mtDNA variation in natural Drosophila simulans populations. Genetics. 132:713.
ERS2866399	Drosophila_simulans	ERR2864418.GCF_000008025.1_ASM802v1_genomic.fna.collapsed.fa.bam.depth	17.8108	0.0814035	0.0709824	0.838641	Turelli M, Hoffmann AA, McKechnie SW. 1992. Dynamics of cytoplasmic incompatibility and mtDNA variation in natural Drosophila simulans populations. Genetics. 132:713.
ERS2866403	Drosophila_simulans	ERR2864422.GCF_000008025.1_ASM802v1_genomic.fna.collapsed.fa.bam.depth	32.2977	0.0280702	0.0539466	0.838641	Turelli M, Hoffmann AA, McKechnie SW. 1992. Dynamics of cytoplasmic incompatibility and mtDNA variation in natural Drosophila simulans populations. Genetics. 132:713.
ERS2866411	Drosophila_simulans	ERR2864430.GCF_000008025.1_ASM802v1_genomic.fna.collapsed.fa.bam.depth	43.2157	0.0266667	0.0215786	0.838641	Turelli M, Hoffmann AA, McKechnie SW. 1992. Dynamics of cytoplasmic incompatibility and mtDNA variation in natural Drosophila simulans populations. Genetics. 132:713.
SRS1257908	Drosophila_simulans	SRR3113253.GCF_000008025.1_ASM802v1_genomic.fna.collapsed.fa.bam.depth	80.6383	0.0561404	0.0107893	0.838641	Turelli M, Hoffmann AA, McKechnie SW. 1992. Dynamics of cytoplasmic incompatibility and mtDNA variation in natural Drosophila simulans populations. Genetics. 132:713.
SRS1257903	Drosophila_simulans	SRR3113258.GCF_000008025.1_ASM802v1_genomic.fna.collapsed.fa.bam.depth	131.487	0.0933333	0.0891539	0.838641	Turelli M, Hoffmann AA, McKechnie SW. 1992. Dynamics of cytoplasmic incompatibility and mtDNA variation in natural Drosophila simulans populations. Genetics. 132:713.
SRS1257914	Drosophila_simulans	SRR3160089.GCF_000008025.1_ASM802v1_genomic.fna.collapsed.fa.bam.depth	40.3228	0.0835088	0.08887	0.838641	Turelli M, Hoffmann AA, McKechnie SW. 1992. Dynamics of cytoplasmic incompatibility and mtDNA variation in natural Drosophila simulans populations. Genetics. 132:713.
SRS1466574	Drosophila_simulans	SRR3585387.GCF_000008025.1_ASM802v1_genomic.fna.collapsed.fa.bam.depth	90.8397	229.403	232.148	0.838641	Turelli M, Hoffmann AA, McKechnie SW. 1992. Dynamics of cytoplasmic incompatibility and mtDNA variation in natural Drosophila simulans populations. Genetics. 132:713.
SRS1466575	Drosophila_simulans	SRR3585388.GCF_000008025.1_ASM802v1_genomic.fna.collapsed.fa.bam.depth	116.429	296.927	282.235	0.838641	Turelli M, Hoffmann AA, McKechnie SW. 1992. Dynamics of cytoplasmic incompatibility and mtDNA variation in natural Drosophila simulans populations. Genetics. 132:713.
SRS1466580	Drosophila_simulans	SRR3585393.GCF_000008025.1_ASM802v1_genomic.fna.collapsed.fa.bam.depth	135.161	328.468	332.397	0.838641	Turelli M, Hoffmann AA, McKechnie SW. 1992. Dynamics of cytoplasmic incompatibility and mtDNA variation in natural Drosophila simulans populations. Genetics. 132:713.
SRS1466581	Drosophila_simulans	SRR3585394.GCF_000008025.1_ASM802v1_genomic.fna.collapsed.fa.bam.depth	205.576	488.997	512.218	0.838641	Turelli M, Hoffmann AA, McKechnie SW. 1992. Dynamics of cytoplasmic incompatibility and mtDNA variation in natural Drosophila simulans populations. Genetics. 132:713.
SRS1466584	Drosophila_simulans	SRR3585395.GCF_000008025.1_ASM802v1_genomic.fna.collapsed.fa.bam.depth	45.0123	89.0596	88.9563	0.838641	Turelli M, Hoffmann AA, McKechnie SW. 1992. Dynamics of cytoplasmic incompatibility and mtDNA variation in natural Drosophila simulans populations. Genetics. 132:713.
SRS1466585	Drosophila_simulans	SRR3585398.GCF_000008025.1_ASM802v1_genomic.fna.collapsed.fa.bam.depth	122.732	311.575	330.073	0.838641	Turelli M, Hoffmann AA, McKechnie SW. 1992. Dynamics of cytoplasmic incompatibility and mtDNA variation in natural Drosophila simulans populations. Genetics. 132:713.
SRS1466587	Drosophila_simulans	SRR3585400.GCF_000008025.1_ASM802v1_genomic.fna.collapsed.fa.bam.depth	51.1061	125.161	125.11	0.838641	Turelli M, Hoffmann AA, McKechnie SW. 1992. Dynamics of cytoplasmic incompatibility and mtDNA variation in natural Drosophila simulans populations. Genetics. 132:713.
SRS1466589	Drosophila_simulans	SRR3585402.GCF_000008025.1_ASM802v1_genomic.fna.collapsed.fa.bam.depth	83.4802	204.983	210.996	0.838641	Turelli M, Hoffmann AA, McKechnie SW. 1992. Dynamics of cytoplasmic incompatibility and mtDNA variation in natural Drosophila simulans populations. Genetics. 132:713.
SRS1466592	Drosophila_simulans	SRR3585404.GCF_000008025.1_ASM802v1_genomic.fna.collapsed.fa.bam.depth	140.434	343.885	361.68	0.838641	Turelli M, Hoffmann AA, McKechnie SW. 1992. Dynamics of cytoplasmic incompatibility and mtDNA variation in natural Drosophila simulans populations. Genetics. 132:713.
SRS1466591	Drosophila_simulans	SRR3585405.GCF_000008025.1_ASM802v1_genomic.fna.collapsed.fa.bam.depth	209.211	536.801	526.108	0.838641	Turelli M, Hoffmann AA, McKechnie SW. 1992. Dynamics of cytoplasmic incompatibility and mtDNA variation in natural Drosophila simulans populations. Genetics. 132:713.
SRS1466604	Drosophila_simulans	SRR3585417.GCF_000008025.1_ASM802v1_genomic.fna.collapsed.fa.bam.depth	468.188	1133.64	1207.27	0.838641	Turelli M, Hoffmann AA, McKechnie SW. 1992. Dynamics of cytoplasmic incompatibility and mtDNA variation in natural Drosophila simulans populations. Genetics. 132:713.
SRS1466608	Drosophila_simulans	SRR3585421.GCF_000008025.1_ASM802v1_genomic.fna.collapsed.fa.bam.depth	87.0582	219.966	221.159	0.838641	Turelli M, Hoffmann AA, McKechnie SW. 1992. Dynamics of cytoplasmic incompatibility and mtDNA variation in natural Drosophila simulans populations. Genetics. 132:713.
SRS1466614	Drosophila_simulans	SRR3585427.GCF_000008025.1_ASM802v1_genomic.fna.collapsed.fa.bam.depth	63.9855	153.61	167.48	0.838641	Turelli M, Hoffmann AA, McKechnie SW. 1992. Dynamics of cytoplasmic incompatibility and mtDNA variation in natural Drosophila simulans populations. Genetics. 132:713.
SRS1466615	Drosophila_simulans	SRR3585428.GCF_000008025.1_ASM802v1_genomic.fna.collapsed.fa.bam.depth	24.6702	66.2021	60.6184	0.838641	Turelli M, Hoffmann AA, McKechnie SW. 1992. Dynamics of cytoplasmic incompatibility and mtDNA variation in natural Drosophila simulans populations. Genetics. 132:713.
SRS1466619	Drosophila_simulans	SRR3585432.GCF_000008025.1_ASM802v1_genomic.fna.collapsed.fa.bam.depth	132.635	327.211	327.017	0.838641	Turelli M, Hoffmann AA, McKechnie SW. 1992. Dynamics of cytoplasmic incompatibility and mtDNA variation in natural Drosophila simulans populations. Genetics. 132:713.
SRS1466621	Drosophila_simulans	SRR3585434.GCF_000008025.1_ASM802v1_genomic.fna.collapsed.fa.bam.depth	16.6056	40.5621	40.9943	0.838641	Turelli M, Hoffmann AA, McKechnie SW. 1992. Dynamics of cytoplasmic incompatibility and mtDNA variation in natural Drosophila simulans populations. Genetics. 132:713.
SRS1466626	Drosophila_simulans	SRR3585439.GCF_000008025.1_ASM802v1_genomic.fna.collapsed.fa.bam.depth	173.719	412.128	433.188	0.838641	Turelli M, Hoffmann AA, McKechnie SW. 1992. Dynamics of cytoplasmic incompatibility and mtDNA variation in natural Drosophila simulans populations. Genetics. 132:713.
SRS1466628	Drosophila_simulans	SRR3585440.GCF_000008025.1_ASM802v1_genomic.fna.collapsed.fa.bam.depth	245.413	602.74	637.279	0.838641	Turelli M, Hoffmann AA, McKechnie SW. 1992. Dynamics of cytoplasmic incompatibility and mtDNA variation in natural Drosophila simulans populations. Genetics. 132:713.
SRS1466634	Drosophila_simulans	SRR3585447.GCF_000008025.1_ASM802v1_genomic.fna.collapsed.fa.bam.depth	327.443	794.189	817.817	0.838641	Turelli M, Hoffmann AA, McKechnie SW. 1992. Dynamics of cytoplasmic incompatibility and mtDNA variation in natural Drosophila simulans populations. Genetics. 132:713.
SRS1466642	Drosophila_simulans	SRR3585455.GCF_000008025.1_ASM802v1_genomic.fna.collapsed.fa.bam.depth	392.154	946.365	1016.94	0.838641	Turelli M, Hoffmann AA, McKechnie SW. 1992. Dynamics of cytoplasmic incompatibility and mtDNA variation in natural Drosophila simulans populations. Genetics. 132:713.
SRS1466646	Drosophila_simulans	SRR3585460.GCF_000008025.1_ASM802v1_genomic.fna.collapsed.fa.bam.depth	76.9039	188.557	185.313	0.838641	Turelli M, Hoffmann AA, McKechnie SW. 1992. Dynamics of cytoplasmic incompatibility and mtDNA variation in natural Drosophila simulans populations. Genetics. 132:713.
SRS1466649	Drosophila_simulans	SRR3585462.GCF_000008025.1_ASM802v1_genomic.fna.collapsed.fa.bam.depth	64.0701	159.716	168.84	0.838641	Turelli M, Hoffmann AA, McKechnie SW. 1992. Dynamics of cytoplasmic incompatibility and mtDNA variation in natural Drosophila simulans populations. Genetics. 132:713.
SRS1466655	Drosophila_simulans	SRR3585467.GCF_000008025.1_ASM802v1_genomic.fna.collapsed.fa.bam.depth	211.199	731.164	741.426	0.838641	Turelli M, Hoffmann AA, McKechnie SW. 1992. Dynamics of cytoplasmic incompatibility and mtDNA variation in natural Drosophila simulans populations. Genetics. 132:713.
SRS1466660	Drosophila_simulans	SRR3585472.GCF_000008025.1_ASM802v1_genomic.fna.collapsed.fa.bam.depth	111.331	268.582	291.112	0.838641	Turelli M, Hoffmann AA, McKechnie SW. 1992. Dynamics of cytoplasmic incompatibility and mtDNA variation in natural Drosophila simulans populations. Genetics. 132:713.
SRS1466672	Drosophila_simulans	SRR3585485.GCF_000008025.1_ASM802v1_genomic.fna.collapsed.fa.bam.depth	64.7799	159.748	163.082	0.838641	Turelli M, Hoffmann AA, McKechnie SW. 1992. Dynamics of cytoplasmic incompatibility and mtDNA variation in natural Drosophila simulans populations. Genetics. 132:713.
SRS1466677	Drosophila_simulans	SRR3585490.GCF_000008025.1_ASM802v1_genomic.fna.collapsed.fa.bam.depth	247.148	599.502	599.034	0.838641	Turelli M, Hoffmann AA, McKechnie SW. 1992. Dynamics of cytoplasmic incompatibility and mtDNA variation in natural Drosophila simulans populations. Genetics. 132:713.
SRS1466679	Drosophila_simulans	SRR3585492.GCF_000008025.1_ASM802v1_genomic.fna.collapsed.fa.bam.depth	104.239	258.429	261.59	0.838641	Turelli M, Hoffmann AA, McKechnie SW. 1992. Dynamics of cytoplasmic incompatibility and mtDNA variation in natural Drosophila simulans populations. Genetics. 132:713.
SRS1466683	Drosophila_simulans	SRR3585497.GCF_000008025.1_ASM802v1_genomic.fna.collapsed.fa.bam.depth	258.125	645.975	655.82	0.838641	Turelli M, Hoffmann AA, McKechnie SW. 1992. Dynamics of cytoplasmic incompatibility and mtDNA variation in natural Drosophila simulans populations. Genetics. 132:713.
SRS1466684	Drosophila_simulans	SRR3585499.GCF_000008025.1_ASM802v1_genomic.fna.collapsed.fa.bam.depth	218.906	534.395	550.377	0.838641	Turelli M, Hoffmann AA, McKechnie SW. 1992. Dynamics of cytoplasmic incompatibility and mtDNA variation in natural Drosophila simulans populations. Genetics. 132:713.
SRS1466694	Drosophila_simulans	SRR3585519.GCF_000008025.1_ASM802v1_genomic.fna.collapsed.fa.bam.depth	247.363	618.334	612.601	0.838641	Turelli M, Hoffmann AA, McKechnie SW. 1992. Dynamics of cytoplasmic incompatibility and mtDNA variation in natural Drosophila simulans populations. Genetics. 132:713.
SRS1466708	Drosophila_simulans	SRR3585651.GCF_000008025.1_ASM802v1_genomic.fna.collapsed.fa.bam.depth	84.7425	210.154	211.388	0.838641	Turelli M, Hoffmann AA, McKechnie SW. 1992. Dynamics of cytoplasmic incompatibility and mtDNA variation in natural Drosophila simulans populations. Genetics. 132:713.
SRS1466707	Drosophila_simulans	SRR3585652.GCF_000008025.1_ASM802v1_genomic.fna.collapsed.fa.bam.depth	68.3879	166.146	176.031	0.838641	Turelli M, Hoffmann AA, McKechnie SW. 1992. Dynamics of cytoplasmic incompatibility and mtDNA variation in natural Drosophila simulans populations. Genetics. 132:713.
SRS1466715	Drosophila_simulans	SRR3585729.GCF_000008025.1_ASM802v1_genomic.fna.collapsed.fa.bam.depth	32.8492	83.4225	86.9932	0.838641	Turelli M, Hoffmann AA, McKechnie SW. 1992. Dynamics of cytoplasmic incompatibility and mtDNA variation in natural Drosophila simulans populations. Genetics. 132:713.
SRS1466726	Drosophila_simulans	SRR3585738.GCF_000008025.1_ASM802v1_genomic.fna.collapsed.fa.bam.depth	70.9716	173.542	186.299	0.838641	Turelli M, Hoffmann AA, McKechnie SW. 1992. Dynamics of cytoplasmic incompatibility and mtDNA variation in natural Drosophila simulans populations. Genetics. 132:713.
SRS1466727	Drosophila_simulans	SRR3585740.GCF_000008025.1_ASM802v1_genomic.fna.collapsed.fa.bam.depth	21.2736	51.6477	54.1789	0.838641	Turelli M, Hoffmann AA, McKechnie SW. 1992. Dynamics of cytoplasmic incompatibility and mtDNA variation in natural Drosophila simulans populations. Genetics. 132:713.
SRS1466734	Drosophila_simulans	SRR3585746.GCF_000008025.1_ASM802v1_genomic.fna.collapsed.fa.bam.depth	77.4339	187.887	195.798	0.838641	Turelli M, Hoffmann AA, McKechnie SW. 1992. Dynamics of cytoplasmic incompatibility and mtDNA variation in natural Drosophila simulans populations. Genetics. 132:713.
SRS1466733	Drosophila_simulans	SRR3585747.GCF_000008025.1_ASM802v1_genomic.fna.collapsed.fa.bam.depth	79.3745	201.717	190.943	0.838641	Turelli M, Hoffmann AA, McKechnie SW. 1992. Dynamics of cytoplasmic incompatibility and mtDNA variation in natural Drosophila simulans populations. Genetics. 132:713.
SRS1466735	Drosophila_simulans	SRR3585748.GCF_000008025.1_ASM802v1_genomic.fna.collapsed.fa.bam.depth	228.843	559.843	569.891	0.838641	Turelli M, Hoffmann AA, McKechnie SW. 1992. Dynamics of cytoplasmic incompatibility and mtDNA variation in natural Drosophila simulans populations. Genetics. 132:713.
SRS1466738	Drosophila_simulans	SRR3585751.GCF_000008025.1_ASM802v1_genomic.fna.collapsed.fa.bam.depth	390.232	1393.96	1484.23	0.838641	Turelli M, Hoffmann AA, McKechnie SW. 1992. Dynamics of cytoplasmic incompatibility and mtDNA variation in natural Drosophila simulans populations. Genetics. 132:713.
SRS1466744	Drosophila_simulans	SRR3585757.GCF_000008025.1_ASM802v1_genomic.fna.collapsed.fa.bam.depth	144.111	349.392	373.649	0.838641	Turelli M, Hoffmann AA, McKechnie SW. 1992. Dynamics of cytoplasmic incompatibility and mtDNA variation in natural Drosophila simulans populations. Genetics. 132:713.
SRS1466745	Drosophila_simulans	SRR3585758.GCF_000008025.1_ASM802v1_genomic.fna.collapsed.fa.bam.depth	78.2182	190.702	202.031	0.838641	Turelli M, Hoffmann AA, McKechnie SW. 1992. Dynamics of cytoplasmic incompatibility and mtDNA variation in natural Drosophila simulans populations. Genetics. 132:713.
SRS1466746	Drosophila_simulans	SRR3585759.GCF_000008025.1_ASM802v1_genomic.fna.collapsed.fa.bam.depth	67.2278	163.376	171.644	0.838641	Turelli M, Hoffmann AA, McKechnie SW. 1992. Dynamics of cytoplasmic incompatibility and mtDNA variation in natural Drosophila simulans populations. Genetics. 132:713.
SRS1466747	Drosophila_simulans	SRR3585760.GCF_000008025.1_ASM802v1_genomic.fna.collapsed.fa.bam.depth	326.97	797.48	824.801	0.838641	Turelli M, Hoffmann AA, McKechnie SW. 1992. Dynamics of cytoplasmic incompatibility and mtDNA variation in natural Drosophila simulans populations. Genetics. 132:713.
SRS1466760	Drosophila_simulans	SRR3585773.GCF_000008025.1_ASM802v1_genomic.fna.collapsed.fa.bam.depth	257.762	638.234	680.987	0.838641	Turelli M, Hoffmann AA, McKechnie SW. 1992. Dynamics of cytoplasmic incompatibility and mtDNA variation in natural Drosophila simulans populations. Genetics. 132:713.
SRS1466767	Drosophila_simulans	SRR3585779.GCF_000008025.1_ASM802v1_genomic.fna.collapsed.fa.bam.depth	82.3378	201.802	215.331	0.838641	Turelli M, Hoffmann AA, McKechnie SW. 1992. Dynamics of cytoplasmic incompatibility and mtDNA variation in natural Drosophila simulans populations. Genetics. 132:713.
SRS1466768	Drosophila_simulans	SRR3585781.GCF_000008025.1_ASM802v1_genomic.fna.collapsed.fa.bam.depth	173.663	409.623	440.21	0.838641	Turelli M, Hoffmann AA, McKechnie SW. 1992. Dynamics of cytoplasmic incompatibility and mtDNA variation in natural Drosophila simulans populations. Genetics. 132:713.
SRS1466770	Drosophila_simulans	SRR3585783.GCF_000008025.1_ASM802v1_genomic.fna.collapsed.fa.bam.depth	243.568	445.211	467.139	0.838641	Turelli M, Hoffmann AA, McKechnie SW. 1992. Dynamics of cytoplasmic incompatibility and mtDNA variation in natural Drosophila simulans populations. Genetics. 132:713.
SRS2899941	Drosophila_simulans	SRR6655875.GCF_000008025.1_ASM802v1_genomic.fna.collapsed.fa.bam.depth	596.045	1463.54	1414.74	0.838641	Turelli M, Hoffmann AA, McKechnie SW. 1992. Dynamics of cytoplasmic incompatibility and mtDNA variation in natural Drosophila simulans populations. Genetics. 132:713.
SRS2899949	Drosophila_simulans	SRR6655876.GCF_000008025.1_ASM802v1_genomic.fna.collapsed.fa.bam.depth	590.061	1378.81	1360.95	0.838641	Turelli M, Hoffmann AA, McKechnie SW. 1992. Dynamics of cytoplasmic incompatibility and mtDNA variation in natural Drosophila simulans populations. Genetics. 132:713.
SRS2899943	Drosophila_simulans	SRR6655877.GCF_000008025.1_ASM802v1_genomic.fna.collapsed.fa.bam.depth	667.267	1753.96	1683.12	0.838641	Turelli M, Hoffmann AA, McKechnie SW. 1992. Dynamics of cytoplasmic incompatibility and mtDNA variation in natural Drosophila simulans populations. Genetics. 132:713.
SRS2947791	Drosophila_simulans	SRR6714727.GCF_000008025.1_ASM802v1_genomic.fna.collapsed.fa.bam.depth	732.73	1652.77	1583.92	0.838641	Turelli M, Hoffmann AA, McKechnie SW. 1992. Dynamics of cytoplasmic incompatibility and mtDNA variation in natural Drosophila simulans populations. Genetics. 132:713.
SRS2947787	Drosophila_simulans	SRR6714731.GCF_000008025.1_ASM802v1_genomic.fna.collapsed.fa.bam.depth	885.926	2177.57	2039.69	0.838641	Turelli M, Hoffmann AA, McKechnie SW. 1992. Dynamics of cytoplasmic incompatibility and mtDNA variation in natural Drosophila simulans populations. Genetics. 132:713.
SRS2947784	Drosophila_simulans	SRR6714734.GCF_000008025.1_ASM802v1_genomic.fna.collapsed.fa.bam.depth	590.301	1310.72	1277.26	0.838641	Turelli M, Hoffmann AA, McKechnie SW. 1992. Dynamics of cytoplasmic incompatibility and mtDNA variation in natural Drosophila simulans populations. Genetics. 132:713.
SRS2947782	Drosophila_simulans	SRR6714736.GCF_000008025.1_ASM802v1_genomic.fna.collapsed.fa.bam.depth	881.243	2054.36	1907.02	0.838641	Turelli M, Hoffmann AA, McKechnie SW. 1992. Dynamics of cytoplasmic incompatibility and mtDNA variation in natural Drosophila simulans populations. Genetics. 132:713.
SRS2947777	Drosophila_simulans	SRR6714742.GCF_000008025.1_ASM802v1_genomic.fna.collapsed.fa.bam.depth	623.252	1330.91	1340.43	0.838641	Turelli M, Hoffmann AA, McKechnie SW. 1992. Dynamics of cytoplasmic incompatibility and mtDNA variation in natural Drosophila simulans populations. Genetics. 132:713.

## Sheet: Sheet3
strain	species	phylum	species	family	order	class	sex-determination	CI	feminization	thelytokous parthenogenesis	male killing	none	survival	fecundity	references	references (cont)	references (cont)	notes
manipulator			host					reproductive phenotype					obligate
	Wolbachia_pipientis	Alphaproteobacteria	Tetranychus_urticae	Tetranychidae	Acari	Arachnida	haplodiploidy	x					N	N	Sun J-X et al. 2016. Effects of host interaction with Wolbachia on cytoplasmic incompatibility in the two-spotted spider mite Tetranychus urticae. Biological Journal of the Linnean Society. 119:145–157.	Vala et al. 2000
	Wolbachia_pipientis	Alphaproteobacteria	Teleogryllus_taiwanemma	Gryllidae	Blattoidea	Insecta	maleXO	x					N	N	Kamoda S, Masui S, Ishikawa H, Sasaki T. 2000. Wolbachia infection and cytoplasmic incompatibility in the cricket Teleogryllus taiwanemma. Journal of Experimental Biology. 203:2503–2509.
	Wolbachia_pipientis	Alphaproteobacteria	Aedes_albopictus	Culicidae	Diptera	Insecta	SDR	x					N	N	Kittayapong P, Mongkalangoon P, Baimai V, O’Neill SL. 2002. Host age effect and expression of cytoplasmic incompatibility in field populations of Wolbachia-superinfected Aedes albopictus. Heredity. 88:270–274. doi: 10.1038/sj.hdy.6800039.	Krzywinska E et al. 2016. The sex locus is tightly linked to factors conferring sex-specific lethal effects in the mosquito Aedes aegypti. Heredity. 117:408–416. doi: 10.1038/hdy.2016.57.
wPip	Wolbachia_pipientis	Alphaproteobacteria	Culex_pipiens	Culicidae	Diptera	Insecta	SDR	x					N	N	Beckmann JF, Ronau JA, Hochstrasser M. 2017. A Wolbachia deubiquitylating enzyme induces cytoplasmic incompatibility. Nature Microbiology. 2:17007. doi: 10.1038/nmicrobiol.2017.7.	Krzywinska E et al. 2016. The sex locus is tightly linked to factors conferring sex-specific lethal effects in the mosquito Aedes aegypti. Heredity. 117:408–416. doi: 10.1038/hdy.2016.57.
	Wolbachia_pipientis	Alphaproteobacteria	Drosophila_ananassae	Drosophilidae	Diptera	Insecta	maleXY	x					N	N	Bourtzis K, Nirgianaki A, Markakis G, Savakis C. 1996. Wolbachia infection and cytoplasmic incompatibility in Drosophila species. Genetics. 144:1063–1073.
	Wolbachia_pipientis	Alphaproteobacteria	Drosophila_auraria	Drosophilidae	Diptera	Insecta	maleXY	x					N	N	Bourtzis K, Nirgianaki A, Markakis G, Savakis C. 1996. Wolbachia infection and cytoplasmic incompatibility in Drosophila species. Genetics. 144:1063–1073.
wMel	Wolbachia_pipientis	Alphaproteobacteria	Drosophila_melanogaster	Drosophilidae	Diptera	Insecta	maleXY	x					N	N	Bourtzis K, Nirgianaki A, Markakis G, Savakis C. 1996. Wolbachia infection and cytoplasmic incompatibility in Drosophila species. Genetics. 144:1063–1073.	Reynolds KT, Hoffmann AA. 2002. Male age, host effects and the weak expression or non-expression of cytoplasmic incompatibility in Drosophila strains infected by maternally transmitted Wolbachia. Genetics Research. 80. doi: 10.1017/S0016672302005827.
	Wolbachia_pipientis	Alphaproteobacteria	Drosophila_sechellia	Drosophilidae	Diptera	Insecta	maleXY	x					N	N	Bourtzis K, Nirgianaki A, Markakis G, Savakis C. 1996. Wolbachia infection and cytoplasmic incompatibility in Drosophila species. Genetics. 144:1063–1073.
wRi	Wolbachia_pipientis	Alphaproteobacteria	Drosophila_simulans	Drosophilidae	Diptera	Insecta	maleXY	x					N	N	Turelli M, Hoffmann AA, McKechnie SW. 1992. Dynamics of cytoplasmic incompatibility and mtDNA variation in natural Drosophila simulans populations. Genetics. 132:713.
	Wolbachia_pipientis	Alphaproteobacteria	Glossina_morsitans	Glossinidae	Diptera	Insecta	maleXY	x					N	N	Alam U et al. 2011. Wolbachia Symbiont Infections Induce Strong Cytoplasmic Incompatibility in the Tsetse Fly Glossina morsitans Schneider, DS, editor. PLoS Pathogens. 7:e1002415.
	Wolbachia_pipientis	Alphaproteobacteria	Laodelphax_striatellus	Delphacidae	Hemiptera	Insecta	femaleXO	x					N	N	Nakamura Y, Yukuhiro F, Matsumura M, Noda H. 2012. Cytoplasmic incompatibility involving Cardinium and Wolbachia in the white-backed planthopper Sogatella furcifera (Hemiptera: Delphacidae). Applied Entomology and Zoology. 47:273–283. doi: 10.1007/s13355-012-0120-z.	Denno RF, Roderick GK. Population Biology of Planthoppers. 34.
	Wolbachia_pipientis	Alphaproteobacteria	Sogatella_furcifera	Delphacidae	Hemiptera	Insecta	femaleXO	x					N	N	Nakamura Y, Yukuhiro F, Matsumura M, Noda H. 2012. Cytoplasmic incompatibility involving Cardinium and Wolbachia in the white-backed planthopper Sogatella furcifera (Hemiptera: Delphacidae). Applied Entomology and Zoology. 47:273–283. doi: 10.1007/s13355-012-0120-z.	Denno RF, Roderick GK. Population Biology of Planthoppers. 34.
	Wolbachia_pipientis	Alphaproteobacteria	Encarsia_inaron_(syn._E._partenopea)	Aphelinidae	Hymenoptera	Insecta	haplodiploidy	x					N	N	Gebiola M et al. 2016. Cryptic diversity, reproductive isolation and cytoplasmic incompatibility in a classic biological control success story. Biological Journal of the Linnean Society. 117:217–230. doi: 10.1111/bij.12648.	White JA, Kelly SE, Perlman SJ, Hunter MS. 2009. Cytoplasmic incompatibility in the parasitic wasp Encarsia inaron: disentangling the roles of Cardinium and Wolbachia symbionts. Heredity. 102:483–489. doi: 10.1038/hdy.2009.5.
wAtab1	Wolbachia_pipientis	Alphaproteobacteria	Asobara_tabida	Braconidae	Hymenoptera	Insecta	haplodiploidy	x					N	N	Dedeine F et al. 2001. Removing symbiotic Wolbachia bacteria specifically inhibits oogenesis in a parasitic wasp. Proceedings of the National Academy of Sciences. 98:6247–6252.	Dedeine F, Vavre F, Shoemaker DD, Boulétreau M. 2004. Intra-individual coexistence of a Wolbachia strain required for host oogenesis with two strains inducing cytoplasmic incompatibility in the wasp <i>Asobara tabida<\i>. Evolution. 58:2167–2174. doi: 10.1111/j.0014-3820.2004.tb01595.x.
wAtab2	Wolbachia_pipientis	Alphaproteobacteria	Asobara_tabida	Braconidae	Hymenoptera	Insecta	haplodiploidy	x					N	N	Dedeine F et al. 2001. Removing symbiotic Wolbachia bacteria specifically inhibits oogenesis in a parasitic wasp. Proceedings of the National Academy of Sciences. 98:6247–6252.	Dedeine F, Vavre F, Shoemaker DD, Boulétreau M. 2004. Intra-individual coexistence of a Wolbachia strain required for host oogenesis with two strains inducing cytoplasmic incompatibility in the wasp <i>Asobara tabida<\i>. Evolution. 58:2167–2174. doi: 10.1111/j.0014-3820.2004.tb01595.x.
	Wolbachia_pipientis	Alphaproteobacteria	Nasonia_vitripennis	Pteromalidae	Hymenoptera	Insecta	haplodiploidy	x					N	N	Reed KM, Werren JH. 1995. Induction of paternal genome loss by the paternal-sex-ratio chromosome and cytoplasmic incompatibility bacteria (Wolbachia): A comparative study of early embryonic events. Molecular reproduction and development. 40:408–418.
	Wolbachia_pipientis	Alphaproteobacteria	Colias_erate_poliographus	Pieridae	Lepidoptera	Insecta	femaleZWorZO	x					N	N	Narita S, Shimajiri Y, Nomura M. 2009. Strong cytoplasmic incompatibility and high vertical transmission rate can explain the high frequencies of Wolbachia infection in Japanese populations of Colias erate poliographus (Lepidoptera: Pieridae). Bulletin of Entomological Research. 99:385. doi: 10.1017/S0007485308006469.
wKue	Wolbachia_pipientis	Alphaproteobacteria	Ephestia_kuehniella	Pyralidae	Lepidoptera	Insecta	femaleZW	x					N	N	Fujii Y, Kageyama D, Hoshizaki S, Ishikawa H, Sasaki T. 2001. Transfection of Wolbachia in Lepidoptera: the feminizer of the adzuki bean borer Ostrinia scapulalis causes male killing in the Mediterranean flour moth Ephestia kuehniella. Proceedings of the Royal Society of London. Series B: Biological Sciences. 268:855–859. doi: 10.1098/rspb.2001.1593.
	Wolbachia_pipientis	Alphaproteobacteria	Pezothrips_kellyanus	Thripidae	Thysanoptera	Insecta	haplodiploidy	x					N	N	Nguyen DT, Morrow JL, Spooner-Hart RN, Riegler M. 2017. Independent cytoplasmic incompatibility induced by Cardinium and Wolbachia maintains endosymbiont coinfections in haplodiploid thrips populations: CYTOPLASMIC INCOMPATIBILITY IN HAPLODIPLOID THRIPS. Evolution. 71:995–1008.
