# Supplementary material for: Deep data mining reveals variable abundance and distribution of microbial reproductive manipulators within and among diverse host species
Source: PLoS One. 2023 Jul 11;18(7):e0288261. doi: 10.1371/journal.pone.0288261 (PMC10335654; doi:10.1371/journal.pone.0288261)
Supplement: S15 Table — (XLSX) [file pone.0288261.s019.xlsx]

## Sheet: TableS2. Arthropod SRA Metadata
Supplementary Table S15. NCBI SRA metadata for arthropod samples we screen for reproductive manipulator infection.
Run,ReleaseDate,LoadDate,spots,bases,spots_with_mates,avgLength,size_MB,AssemblyName,download_path,Experiment,LibraryName,LibraryStrategy,LibrarySelection,LibrarySource,LibraryLayout,InsertSize,InsertDev,Platform,Model,SRAStudy,BioProject,Study_Pubmed_id,ProjectID,Sample,BioSample,SampleType,TaxID,ScientificName,SampleName,g1k_pop_code,source,g1k_analysis_group,Subject_ID,Sex,Disease,Tumor,Affect…
ERR3804638,2020-01-11 11:10:48,,0,0,0,0,0,,,ERX3806528,MICBBR_10X_001,WGA,RANDOM,GENOMIC,PAIRED,150,0,ILLUMINA,Illumina HiSeq 2500,ERP118449,PRJEB35412,,599883,ERS4230559,SAMEA6465268,simple,1563983,Bracon brevicornis,MICBBR1,,,,,,,no,,,,,WAGENINGEN UNIVERSITY,ERA2341434,,public,,
ERR3795299,2020-01-09 06:15:31,,0,0,0,0,0,,,ERX3797266,DN589210E:E5,WGS,RANDOM,GENOMIC,PAIRED,385,107,ILLUMINA,HiSeq X Ten,ERP000195,PRJEB2141,,203973,ERS3867393,SAMEA6066273,simple,62324,Anopheles funestus,SAMEA6066273,,,,,,,no,,,,,WELLCOME SANGER INSTITUTE,ERA2335018,,public,,
ERR3795239,2020-01-09 06:15:30,,0,0,0,0,0,,,ERX3797206,DN589210E:E5,WGS,RANDOM,GENOMIC,PAIRED,383,107,ILLUMINA,HiSeq X Ten,ERP000195,PRJEB2141,,203973,ERS3867393,SAMEA6066273,simple,62324,Anopheles funestus,SAMEA6066273,,,,,,,no,,,,,WELLCOME SANGER INSTITUTE,ERA2335018,,public,,
ERR3795269,2020-01-09 06:15:30,,0,0,0,0,0,,,ERX3797236,DN589210E:E5,WGS,RANDOM,GENOMIC,PAIRED,388,105,ILLUMINA,HiSeq X Ten,ERP000195,PRJEB2141,,203973,ERS3867393,SAMEA6066273,simple,62324,Anopheles funestus,SAMEA6066273,,,,,,,no,,,,,WELLCOME SANGER INSTITUTE,ERA2335018,,public,,
ERR3795291,2020-01-09 06:15:31,,0,0,0,0,0,,,ERX3797258,DN589210E:E8,WGS,RANDOM,GENOMIC,PAIRED,382,102,ILLUMINA,HiSeq X Ten,ERP000195,PRJEB2141,,203973,ERS3867397,SAMEA6066277,simple,62324,Anopheles funestus,SAMEA6066277,,,,,,,no,,,,,WELLCOME SANGER INSTITUTE,ERA2335018,,public,,
ERR3795261,2020-01-09 06:15:30,,0,0,0,0,0,,,ERX3797228,DN589210E:E8,WGS,RANDOM,GENOMIC,PAIRED,383,96,ILLUMINA,HiSeq X Ten,ERP000195,PRJEB2141,,203973,ERS3867397,SAMEA6066277,simple,62324,Anopheles funestus,SAMEA6066277,,,,,,,no,,,,,WELLCOME SANGER INSTITUTE,ERA2335018,,public,,
ERR3795321,2020-01-09 06:15:31,,0,0,0,0,0,,,ERX3797288,DN589210E:E8,WGS,RANDOM,GENOMIC,PAIRED,383,97,ILLUMINA,HiSeq X Ten,ERP000195,PRJEB2141,,203973,ERS3867397,SAMEA6066277,simple,62324,Anopheles funestus,SAMEA6066277,,,,,,,no,,,,,WELLCOME SANGER INSTITUTE,ERA2335018,,public,,
ERR3795319,2020-01-09 06:15:31,,0,0,0,0,0,,,ERX3797286,DN589210E:B8,WGS,RANDOM,GENOMIC,PAIRED,391,111,ILLUMINA,HiSeq X Ten,ERP000195,PRJEB2141,,203973,ERS3867398,SAMEA6066278,simple,62324,Anopheles funestus,SAMEA6066278,,,,,,,no,,,,,WELLCOME SANGER INSTITUTE,ERA2335018,,public,,
ERR3795259,2020-01-09 06:15:30,,0,0,0,0,0,,,ERX3797226,DN589210E:B8,WGS,RANDOM,GENOMIC,PAIRED,389,107,ILLUMINA,HiSeq X Ten,ERP000195,PRJEB2141,,203973,ERS3867398,SAMEA6066278,simple,62324,Anopheles funestus,SAMEA6066278,,,,,,,no,,,,,WELLCOME SANGER INSTITUTE,ERA2335018,,public,,
ERR3795289,2020-01-09 06:15:31,,0,0,0,0,0,,,ERX3797256,DN589210E:B8,WGS,RANDOM,GENOMIC,PAIRED,385,107,ILLUMINA,HiSeq X Ten,ERP000195,PRJEB2141,,203973,ERS3867398,SAMEA6066278,simple,62324,Anopheles funestus,SAMEA6066278,,,,,,,no,,,,,WELLCOME SANGER INSTITUTE,ERA2335018,,public,,
ERR3795294,2020-01-09 06:15:31,,0,0,0,0,0,,,ERX3797261,DN589210E:H4,WGS,RANDOM,GENOMIC,PAIRED,416,110,ILLUMINA,HiSeq X Ten,ERP000195,PRJEB2141,,203973,ERS3867399,SAMEA6066279,simple,62324,Anopheles funestus,SAMEA6066279,,,,,,,no,,,,,WELLCOME SANGER INSTITUTE,ERA2335018,,public,,
ERR3795264,2020-01-09 06:15:30,,0,0,0,0,0,,,ERX3797231,DN589210E:H4,WGS,RANDOM,GENOMIC,PAIRED,414,113,ILLUMINA,HiSeq X Ten,ERP000195,PRJEB2141,,203973,ERS3867399,SAMEA6066279,simple,62324,Anopheles funestus,SAMEA6066279,,,,,,,no,,,,,WELLCOME SANGER INSTITUTE,ERA2335018,,public,,
ERR3795234,2020-01-09 06:15:30,,0,0,0,0,0,,,ERX3797201,DN589210E:H4,WGS,RANDOM,GENOMIC,PAIRED,415,107,ILLUMINA,HiSeq X Ten,ERP000195,PRJEB2141,,203973,ERS3867399,SAMEA6066279,simple,62324,Anopheles funestus,SAMEA6066279,,,,,,,no,,,,,WELLCOME SANGER INSTITUTE,ERA2335018,,public,,
ERR3795232,2020-01-09 06:15:30,,0,0,0,0,0,,,ERX3797199,DN589210E:F4,WGS,RANDOM,GENOMIC,PAIRED,434,110,ILLUMINA,HiSeq X Ten,ERP000195,PRJEB2141,,203973,ERS3867400,SAMEA6066280,simple,62324,Anopheles funestus,SAMEA6066280,,,,,,,no,,,,,WELLCOME SANGER INSTITUTE,ERA2335018,,public,,
ERR3795262,2020-01-09 06:15:30,,0,0,0,0,0,,,ERX3797229,DN589210E:F4,WGS,RANDOM,GENOMIC,PAIRED,440,110,ILLUMINA,HiSeq X Ten,ERP000195,PRJEB2141,,203973,ERS3867400,SAMEA6066280,simple,62324,Anopheles funestus,SAMEA6066280,,,,,,,no,,,,,WELLCOME SANGER INSTITUTE,ERA2335018,,public,,
ERR3795292,2020-01-09 06:15:31,,0,0,0,0,0,,,ERX3797259,DN589210E:F4,WGS,RANDOM,GENOMIC,PAIRED,435,108,ILLUMINA,HiSeq X Ten,ERP000195,PRJEB2141,,203973,ERS3867400,SAMEA6066280,simple,62324,Anopheles funestus,SAMEA6066280,,,,,,,no,,,,,WELLCOME SANGER INSTITUTE,ERA2335018,,public,,
ERR3795276,2020-01-09 06:15:30,,0,0,0,0,0,,,ERX3797243,DN589210E:D6,WGS,RANDOM,GENOMIC,PAIRED,410,107,ILLUMINA,HiSeq X Ten,ERP000195,PRJEB2141,,203973,ERS3867401,SAMEA6066281,simple,62324,Anopheles funestus,SAMEA6066281,,,,,,,no,,,,,WELLCOME SANGER INSTITUTE,ERA2335018,,public,,
ERR3795246,2020-01-09 06:15:30,,0,0,0,0,0,,,ERX3797213,DN589210E:D6,WGS,RANDOM,GENOMIC,PAIRED,408,106,ILLUMINA,HiSeq X Ten,ERP000195,PRJEB2141,,203973,ERS3867401,SAMEA6066281,simple,62324,Anopheles funestus,SAMEA6066281,,,,,,,no,,,,,WELLCOME SANGER INSTITUTE,ERA2335018,,public,,
ERR3795306,2020-01-09 06:15:31,,0,0,0,0,0,,,ERX3797273,DN589210E:D6,WGS,RANDOM,GENOMIC,PAIRED,411,105,ILLUMINA,HiSeq X Ten,ERP000195,PRJEB2141,,203973,ERS3867401,SAMEA6066281,simple,62324,Anopheles funestus,SAMEA6066281,,,,,,,no,,,,,WELLCOME SANGER INSTITUTE,ERA2335018,,public,,
ERR3795235,2020-01-09 06:15:30,,0,0,0,0,0,,,ERX3797202,DN589210E:A5,WGS,RANDOM,GENOMIC,PAIRED,389,102,ILLUMINA,HiSeq X Ten,ERP000195,PRJEB2141,,203973,ERS3867403,SAMEA6066283,simple,62324,Anopheles funestus,SAMEA6066283,,,,,,,no,,,,,WELLCOME SANGER INSTITUTE,ERA2335018,,public,,
ERR3795265,2020-01-09 06:15:30,,0,0,0,0,0,,,ERX3797232,DN589210E:A5,WGS,RANDOM,GENOMIC,PAIRED,388,105,ILLUMINA,HiSeq X Ten,ERP000195,PRJEB2141,,203973,ERS3867403,SAMEA6066283,simple,62324,Anopheles funestus,SAMEA6066283,,,,,,,no,,,,,WELLCOME SANGER INSTITUTE,ERA2335018,,public,,
ERR3795295,2020-01-09 06:15:31,,0,0,0,0,0,,,ERX3797262,DN589210E:A5,WGS,RANDOM,GENOMIC,PAIRED,391,102,ILLUMINA,HiSeq X Ten,ERP000195,PRJEB2141,,203973,ERS3867403,SAMEA6066283,simple,62324,Anopheles funestus,SAMEA6066283,,,,,,,no,,,,,WELLCOME SANGER INSTITUTE,ERA2335018,,public,,
ERR3795296,2020-01-09 06:15:31,,0,0,0,0,0,,,ERX3797263,DN589210E:B5,WGS,RANDOM,GENOMIC,PAIRED,423,113,ILLUMINA,HiSeq X Ten,ERP000195,PRJEB2141,,203973,ERS3867404,SAMEA6066284,simple,62324,Anopheles funestus,SAMEA6066284,,,,,,,no,,,,,WELLCOME SANGER INSTITUTE,ERA2335018,,public,,
ERR3795266,2020-01-09 06:15:30,,0,0,0,0,0,,,ERX3797233,DN589210E:B5,WGS,RANDOM,GENOMIC,PAIRED,422,108,ILLUMINA,HiSeq X Ten,ERP000195,PRJEB2141,,203973,ERS3867404,SAMEA6066284,simple,62324,Anopheles funestus,SAMEA6066284,,,,,,,no,,,,,WELLCOME SANGER INSTITUTE,ERA2335018,,public,,
ERR3795236,2020-01-09 06:15:30,,0,0,0,0,0,,,ERX3797203,DN589210E:B5,WGS,RANDOM,GENOMIC,PAIRED,421,112,ILLUMINA,HiSeq X Ten,ERP000195,PRJEB2141,,203973,ERS3867404,SAMEA6066284,simple,62324,Anopheles funestus,SAMEA6066284,,,,,,,no,,,,,WELLCOME SANGER INSTITUTE,ERA2335018,,public,,
ERR3795248,2020-01-09 06:15:30,,0,0,0,0,0,,,ERX3797215,DN589210E:F6,WGS,RANDOM,GENOMIC,PAIRED,426,110,ILLUMINA,HiSeq X Ten,ERP000195,PRJEB2141,,203973,ERS3867405,SAMEA6066285,simple,62324,Anopheles funestus,SAMEA6066285,,,,,,,no,,,,,WELLCOME SANGER INSTITUTE,ERA2335018,,public,,
ERR3795278,2020-01-09 06:15:30,,0,0,0,0,0,,,ERX3797245,DN589210E:F6,WGS,RANDOM,GENOMIC,PAIRED,430,110,ILLUMINA,HiSeq X Ten,ERP000195,PRJEB2141,,203973,ERS3867405,SAMEA6066285,simple,62324,Anopheles funestus,SAMEA6066285,,,,,,,no,,,,,WELLCOME SANGER INSTITUTE,ERA2335018,,public,,
ERR3795308,2020-01-09 06:15:31,,0,0,0,0,0,,,ERX3797275,DN589210E:F6,WGS,RANDOM,GENOMIC,PAIRED,424,113,ILLUMINA,HiSeq X Ten,ERP000195,PRJEB2141,,203973,ERS3867405,SAMEA6066285,simple,62324,Anopheles funestus,SAMEA6066285,,,,,,,no,,,,,WELLCOME SANGER INSTITUTE,ERA2335018,,public,,
ERR3795301,2020-01-09 06:15:31,,0,0,0,0,0,,,ERX3797268,DN589210E:G5,WGS,RANDOM,GENOMIC,PAIRED,450,110,ILLUMINA,HiSeq X Ten,ERP000195,PRJEB2141,,203973,ERS3867407,SAMEA6066287,simple,62324,Anopheles funestus,SAMEA6066287,,,,,,,no,,,,,WELLCOME SANGER INSTITUTE,ERA2335018,,public,,
ERR3795271,2020-01-09 06:15:30,,0,0,0,0,0,,,ERX3797238,DN589210E:G5,WGS,RANDOM,GENOMIC,PAIRED,449,109,ILLUMINA,HiSeq X Ten,ERP000195,PRJEB2141,,203973,ERS3867407,SAMEA6066287,simple,62324,Anopheles funestus,SAMEA6066287,,,,,,,no,,,,,WELLCOME SANGER INSTITUTE,ERA2335018,,public,,
ERR3795241,2020-01-09 06:15:30,,0,0,0,0,0,,,ERX3797208,DN589210E:G5,WGS,RANDOM,GENOMIC,PAIRED,447,110,ILLUMINA,HiSeq X Ten,ERP000195,PRJEB2141,,203973,ERS3867407,SAMEA6066287,simple,62324,Anopheles funestus,SAMEA6066287,,,,,,,no,,,,,WELLCOME SANGER INSTITUTE,ERA2335018,,public,,
ERR3795242,2020-01-09 06:15:30,,0,0,0,0,0,,,ERX3797209,DN589210E:H5,WGS,RANDOM,GENOMIC,PAIRED,394,111,ILLUMINA,HiSeq X Ten,ERP000195,PRJEB2141,,203973,ERS3867410,SAMEA6066290,simple,62324,Anopheles funestus,SAMEA6066290,,,,,,,no,,,,,WELLCOME SANGER INSTITUTE,ERA2335018,,public,,
ERR3795272,2020-01-09 06:15:30,,0,0,0,0,0,,,ERX3797239,DN589210E:H5,WGS,RANDOM,GENOMIC,PAIRED,397,108,ILLUMINA,HiSeq X Ten,ERP000195,PRJEB2141,,203973,ERS3867410,SAMEA6066290,simple,62324,Anopheles funestus,SAMEA6066290,,,,,,,no,,,,,WELLCOME SANGER INSTITUTE,ERA2335018,,public,,
ERR3795302,2020-01-09 06:15:31,,0,0,0,0,0,,,ERX3797269,DN589210E:H5,WGS,RANDOM,GENOMIC,PAIRED,400,112,ILLUMINA,HiSeq X Ten,ERP000195,PRJEB2141,,203973,ERS3867410,SAMEA6066290,simple,62324,Anopheles funestus,SAMEA6066290,,,,,,,no,,,,,WELLCOME SANGER INSTITUTE,ERA2335018,,public,,
ERR3795305,2020-01-09 06:15:31,,0,0,0,0,0,,,ERX3797272,DN589210E:C6,WGS,RANDOM,GENOMIC,PAIRED,431,110,ILLUMINA,HiSeq X Ten,ERP000195,PRJEB2141,,203973,ERS3867411,SAMEA6066291,simple,62324,Anopheles funestus,SAMEA6066291,,,,,,,no,,,,,WELLCOME SANGER INSTITUTE,ERA2335018,,public,,
ERR3795275,2020-01-09 06:15:30,,0,0,0,0,0,,,ERX3797242,DN589210E:C6,WGS,RANDOM,GENOMIC,PAIRED,433,108,ILLUMINA,HiSeq X Ten,ERP000195,PRJEB2141,,203973,ERS3867411,SAMEA6066291,simple,62324,Anopheles funestus,SAMEA6066291,,,,,,,no,,,,,WELLCOME SANGER INSTITUTE,ERA2335018,,public,,
ERR3795245,2020-01-09 06:15:30,,0,0,0,0,0,,,ERX3797212,DN589210E:C6,WGS,RANDOM,GENOMIC,PAIRED,431,110,ILLUMINA,HiSeq X Ten,ERP000195,PRJEB2141,,203973,ERS3867411,SAMEA6066291,simple,62324,Anopheles funestus,SAMEA6066291,,,,,,,no,,,,,WELLCOME SANGER INSTITUTE,ERA2335018,,public,,
ERR3795251,2020-01-09 06:15:30,,0,0,0,0,0,,,ERX3797218,DN589210E:A7,WGS,RANDOM,GENOMIC,PAIRED,390,97,ILLUMINA,HiSeq X Ten,ERP000195,PRJEB2141,,203973,ERS3867413,SAMEA6066293,simple,62324,Anopheles funestus,SAMEA6066293,,,,,,,no,,,,,WELLCOME SANGER INSTITUTE,ERA2335018,,public,,
ERR3795281,2020-01-09 06:15:30,,0,0,0,0,0,,,ERX3797248,DN589210E:A7,WGS,RANDOM,GENOMIC,PAIRED,394,99,ILLUMINA,HiSeq X Ten,ERP000195,PRJEB2141,,203973,ERS3867413,SAMEA6066293,simple,62324,Anopheles funestus,SAMEA6066293,,,,,,,no,,,,,WELLCOME SANGER INSTITUTE,ERA2335018,,public,,
ERR3795311,2020-01-09 06:15:31,,0,0,0,0,0,,,ERX3797278,DN589210E:A7,WGS,RANDOM,GENOMIC,PAIRED,393,99,ILLUMINA,HiSeq X Ten,ERP000195,PRJEB2141,,203973,ERS3867413,SAMEA6066293,simple,62324,Anopheles funestus,SAMEA6066293,,,,,,,no,,,,,WELLCOME SANGER INSTITUTE,ERA2335018,,public,,
ERR3795231,2020-01-09 06:15:30,,0,0,0,0,0,,,ERX3797198,DN589210E:E4,WGS,RANDOM,GENOMIC,PAIRED,407,110,ILLUMINA,HiSeq X Ten,ERP000195,PRJEB2141,,203973,ERS3867419,SAMEA6066299,simple,62324,Anopheles funestus,SAMEA6066299,,,,,,,no,,,,,WELLCOME SANGER INSTITUTE,ERA2335018,,public,,
ERR3795240,2020-01-09 06:15:30,,0,0,0,0,0,,,ERX3797207,DN589210E:F5,WGS,RANDOM,GENOMIC,PAIRED,417,113,ILLUMINA,HiSeq X Ten,ERP000195,PRJEB2141,,203973,ERS3867421,SAMEA6066301,simple,62324,Anopheles funestus,SAMEA6066301,,,,,,,no,,,,,WELLCOME SANGER INSTITUTE,ERA2335018,,public,,
ERR3795270,2020-01-09 06:15:30,,0,0,0,0,0,,,ERX3797237,DN589210E:F5,WGS,RANDOM,GENOMIC,PAIRED,425,116,ILLUMINA,HiSeq X Ten,ERP000195,PRJEB2141,,203973,ERS3867421,SAMEA6066301,simple,62324,Anopheles funestus,SAMEA6066301,,,,,,,no,,,,,WELLCOME SANGER INSTITUTE,ERA2335018,,public,,
ERR3795300,2020-01-09 06:15:31,,0,0,0,0,0,,,ERX3797267,DN589210E:F5,WGS,RANDOM,GENOMIC,PAIRED,420,114,ILLUMINA,HiSeq X Ten,ERP000195,PRJEB2141,,203973,ERS3867421,SAMEA6066301,simple,62324,Anopheles funestus,SAMEA6066301,,,,,,,no,,,,,WELLCOME SANGER INSTITUTE,ERA2335018,,public,,
ERR3795316,2020-01-09 06:15:31,,0,0,0,0,0,,,ERX3797283,DN589210E:F7,WGS,RANDOM,GENOMIC,PAIRED,409,101,ILLUMINA,HiSeq X Ten,ERP000195,PRJEB2141,,203973,ERS3867424,SAMEA6066304,simple,62324,Anopheles funestus,SAMEA6066304,,,,,,,no,,,,,WELLCOME SANGER INSTITUTE,ERA2335018,,public,,
ERR3795286,2020-01-09 06:15:31,,0,0,0,0,0,,,ERX3797253,DN589210E:F7,WGS,RANDOM,GENOMIC,PAIRED,406,99,ILLUMINA,HiSeq X Ten,ERP000195,PRJEB2141,,203973,ERS3867424,SAMEA6066304,simple,62324,Anopheles funestus,SAMEA6066304,,,,,,,no,,,,,WELLCOME SANGER INSTITUTE,ERA2335018,,public,,
ERR3795256,2020-01-09 06:15:30,,0,0,0,0,0,,,ERX3797223,DN589210E:F7,WGS,RANDOM,GENOMIC,PAIRED,406,100,ILLUMINA,HiSeq X Ten,ERP000195,PRJEB2141,,203973,ERS3867424,SAMEA6066304,simple,62324,Anopheles funestus,SAMEA6066304,,,,,,,no,,,,,WELLCOME SANGER INSTITUTE,ERA2335018,,public,,
ERR3795243,2020-01-09 06:15:30,,0,0,0,0,0,,,ERX3797210,DN589210E:A6,WGS,RANDOM,GENOMIC,PAIRED,379,114,ILLUMINA,HiSeq X Ten,ERP000195,PRJEB2141,,203973,ERS3867425,SAMEA6066305,simple,62324,Anopheles funestus,SAMEA6066305,,,,,,,no,,,,,WELLCOME SANGER INSTITUTE,ERA2335018,,public,,
ERR3795273,2020-01-09 06:15:30,,0,0,0,0,0,,,ERX3797240,DN589210E:A6,WGS,RANDOM,GENOMIC,PAIRED,383,117,ILLUMINA,HiSeq X Ten,ERP000195,PRJEB2141,,203973,ERS3867425,SAMEA6066305,simple,62324,Anopheles funestus,SAMEA6066305,,,,,,,no,,,,,WELLCOME SANGER INSTITUTE,ERA2335018,,public,,
ERR3795303,2020-01-09 06:15:31,,0,0,0,0,0,,,ERX3797270,DN589210E:A6,WGS,RANDOM,GENOMIC,PAIRED,380,111,ILLUMINA,HiSeq X Ten,ERP000195,PRJEB2141,,203973,ERS3867425,SAMEA6066305,simple,62324,Anopheles funestus,SAMEA6066305,,,,,,,no,,,,,WELLCOME SANGER INSTITUTE,ERA2335018,,public,,
ERR3795314,2020-01-09 06:15:31,,0,0,0,0,0,,,ERX3797281,DN589210E:D7,WGS,RANDOM,GENOMIC,PAIRED,394,103,ILLUMINA,HiSeq X Ten,ERP000195,PRJEB2141,,203973,ERS3867426,SAMEA6066306,simple,62324,Anopheles funestus,SAMEA6066306,,,,,,,no,,,,,WELLCOME SANGER INSTITUTE,ERA2335018,,public,,
ERR3795284,2020-01-09 06:15:31,,0,0,0,0,0,,,ERX3797251,DN589210E:D7,WGS,RANDOM,GENOMIC,PAIRED,399,105,ILLUMINA,HiSeq X Ten,ERP000195,PRJEB2141,,203973,ERS3867426,SAMEA6066306,simple,62324,Anopheles funestus,SAMEA6066306,,,,,,,no,,,,,WELLCOME SANGER INSTITUTE,ERA2335018,,public,,
ERR3795254,2020-01-09 06:15:30,,0,0,0,0,0,,,ERX3797221,DN589210E:D7,WGS,RANDOM,GENOMIC,PAIRED,396,104,ILLUMINA,HiSeq X Ten,ERP000195,PRJEB2141,,203973,ERS3867426,SAMEA6066306,simple,62324,Anopheles funestus,SAMEA6066306,,,,,,,no,,,,,WELLCOME SANGER INSTITUTE,ERA2335018,,public,,
ERR3795230,2020-01-09 06:15:30,,0,0,0,0,0,,,ERX3797197,DN589210E:D4,WGS,RANDOM,GENOMIC,PAIRED,418,110,ILLUMINA,HiSeq X Ten,ERP000195,PRJEB2141,,203973,ERS3867429,SAMEA6066309,simple,62324,Anopheles funestus,SAMEA6066309,,,,,,,no,,,,,WELLCOME SANGER INSTITUTE,ERA2335018,,public,,
ERR3795233,2020-01-09 06:15:30,,0,0,0,0,0,,,ERX3797200,DN589210E:G4,WGS,RANDOM,GENOMIC,PAIRED,426,121,ILLUMINA,HiSeq X Ten,ERP000195,PRJEB2141,,203973,ERS3867430,SAMEA6066310,simple,62324,Anopheles funestus,SAMEA6066310,,,,,,,no,,,,,WELLCOME SANGER INSTITUTE,ERA2335018,,public,,
ERR3795263,2020-01-09 06:15:30,,0,0,0,0,0,,,ERX3797230,DN589210E:G4,WGS,RANDOM,GENOMIC,PAIRED,433,122,ILLUMINA,HiSeq X Ten,ERP000195,PRJEB2141,,203973,ERS3867430,SAMEA6066310,simple,62324,Anopheles funestus,SAMEA6066310,,,,,,,no,,,,,WELLCOME SANGER INSTITUTE,ERA2335018,,public,,
ERR3795293,2020-01-09 06:15:31,,0,0,0,0,0,,,ERX3797260,DN589210E:G4,WGS,RANDOM,GENOMIC,PAIRED,432,120,ILLUMINA,HiSeq X Ten,ERP000195,PRJEB2141,,203973,ERS3867430,SAMEA6066310,simple,62324,Anopheles funestus,SAMEA6066310,,,,,,,no,,,,,WELLCOME SANGER INSTITUTE,ERA2335018,,public,,
ERR3795285,2020-01-09 06:15:31,,0,0,0,0,0,,,ERX3797252,DN589210E:E7,WGS,RANDOM,GENOMIC,PAIRED,425,101,ILLUMINA,HiSeq X Ten,ERP000195,PRJEB2141,,203973,ERS3867431,SAMEA6066311,simple,62324,Anopheles funestus,SAMEA6066311,,,,,,,no,,,,,WELLCOME SANGER INSTITUTE,ERA2335018,,public,,
ERR3795255,2020-01-09 06:15:30,,0,0,0,0,0,,,ERX3797222,DN589210E:E7,WGS,RANDOM,GENOMIC,PAIRED,418,98,ILLUMINA,HiSeq X Ten,ERP000195,PRJEB2141,,203973,ERS3867431,SAMEA6066311,simple,62324,Anopheles funestus,SAMEA6066311,,,,,,,no,,,,,WELLCOME SANGER INSTITUTE,ERA2335018,,public,,
ERR3795315,2020-01-09 06:15:31,,0,0,0,0,0,,,ERX3797282,DN589210E:E7,WGS,RANDOM,GENOMIC,PAIRED,421,102,ILLUMINA,HiSeq X Ten,ERP000195,PRJEB2141,,203973,ERS3867431,SAMEA6066311,simple,62324,Anopheles funestus,SAMEA6066311,,,,,,,no,,,,,WELLCOME SANGER INSTITUTE,ERA2335018,,public,,
ERR3795304,2020-01-09 06:15:31,,0,0,0,0,0,,,ERX3797271,DN589210E:B6,WGS,RANDOM,GENOMIC,PAIRED,401,103,ILLUMINA,HiSeq X Ten,ERP000195,PRJEB2141,,203973,ERS3867434,SAMEA6066314,simple,62324,Anopheles funestus,SAMEA6066314,,,,,,,no,,,,,WELLCOME SANGER INSTITUTE,ERA2335018,,public,,
ERR3795244,2020-01-09 06:15:30,,0,0,0,0,0,,,ERX3797211,DN589210E:B6,WGS,RANDOM,GENOMIC,PAIRED,401,107,ILLUMINA,HiSeq X Ten,ERP000195,PRJEB2141,,203973,ERS3867434,SAMEA6066314,simple,62324,Anopheles funestus,SAMEA6066314,,,,,,,no,,,,,WELLCOME SANGER INSTITUTE,ERA2335018,,public,,
ERR3795274,2020-01-09 06:15:30,,0,0,0,0,0,,,ERX3797241,DN589210E:B6,WGS,RANDOM,GENOMIC,PAIRED,401,102,ILLUMINA,HiSeq X Ten,ERP000195,PRJEB2141,,203973,ERS3867434,SAMEA6066314,simple,62324,Anopheles funestus,SAMEA6066314,,,,,,,no,,,,,WELLCOME SANGER INSTITUTE,ERA2335018,,public,,
ERR3795229,2020-01-09 06:15:30,,0,0,0,0,0,,,ERX3797196,DN589210E:C4,WGS,RANDOM,GENOMIC,PAIRED,390,110,ILLUMINA,HiSeq X Ten,ERP000195,PRJEB2141,,203973,ERS3867435,SAMEA6066315,simple,62324,Anopheles funestus,SAMEA6066315,,,,,,,no,,,,,WELLCOME SANGER INSTITUTE,ERA2335018,,public,,
ERR3795250,2020-01-09 06:15:30,,0,0,0,0,0,,,ERX3797217,DN589210E:H6,WGS,RANDOM,GENOMIC,PAIRED,372,109,ILLUMINA,HiSeq X Ten,ERP000195,PRJEB2141,,203973,ERS3867437,SAMEA6066317,simple,62324,Anopheles funestus,SAMEA6066317,,,,,,,no,,,,,WELLCOME SANGER INSTITUTE,ERA2335018,,public,,
ERR3795280,2020-01-09 06:15:30,,0,0,0,0,0,,,ERX3797247,DN589210E:H6,WGS,RANDOM,GENOMIC,PAIRED,371,107,ILLUMINA,HiSeq X Ten,ERP000195,PRJEB2141,,203973,ERS3867437,SAMEA6066317,simple,62324,Anopheles funestus,SAMEA6066317,,,,,,,no,,,,,WELLCOME SANGER INSTITUTE,ERA2335018,,public,,
ERR3795310,2020-01-09 06:15:31,,0,0,0,0,0,,,ERX3797277,DN589210E:H6,WGS,RANDOM,GENOMIC,PAIRED,371,110,ILLUMINA,HiSeq X Ten,ERP000195,PRJEB2141,,203973,ERS3867437,SAMEA6066317,simple,62324,Anopheles funestus,SAMEA6066317,,,,,,,no,,,,,WELLCOME SANGER INSTITUTE,ERA2335018,,public,,
ERR3795298,2020-01-09 06:15:31,,0,0,0,0,0,,,ERX3797265,DN589210E:D5,WGS,RANDOM,GENOMIC,PAIRED,432,112,ILLUMINA,HiSeq X Ten,ERP000195,PRJEB2141,,203973,ERS3867439,SAMEA6066319,simple,62324,Anopheles funestus,SAMEA6066319,,,,,,,no,,,,,WELLCOME SANGER INSTITUTE,ERA2335018,,public,,
ERR3795268,2020-01-09 06:15:30,,0,0,0,0,0,,,ERX3797235,DN589210E:D5,WGS,RANDOM,GENOMIC,PAIRED,441,113,ILLUMINA,HiSeq X Ten,ERP000195,PRJEB2141,,203973,ERS3867439,SAMEA6066319,simple,62324,Anopheles funestus,SAMEA6066319,,,,,,,no,,,,,WELLCOME SANGER INSTITUTE,ERA2335018,,public,,
ERR3795238,2020-01-09 06:15:30,,0,0,0,0,0,,,ERX3797205,DN589210E:D5,WGS,RANDOM,GENOMIC,PAIRED,437,114,ILLUMINA,HiSeq X Ten,ERP000195,PRJEB2141,,203973,ERS3867439,SAMEA6066319,simple,62324,Anopheles funestus,SAMEA6066319,,,,,,,no,,,,,WELLCOME SANGER INSTITUTE,ERA2335018,,public,,
ERR3795249,2020-01-09 06:15:30,,0,0,0,0,0,,,ERX3797216,DN589210E:G6,WGS,RANDOM,GENOMIC,PAIRED,365,102,ILLUMINA,HiSeq X Ten,ERP000195,PRJEB2141,,203973,ERS3867447,SAMEA6066327,simple,62324,Anopheles funestus,SAMEA6066327,,,,,,,no,,,,,WELLCOME SANGER INSTITUTE,ERA2335018,,public,,
ERR3795279,2020-01-09 06:15:30,,0,0,0,0,0,,,ERX3797246,DN589210E:G6,WGS,RANDOM,GENOMIC,PAIRED,369,100,ILLUMINA,HiSeq X Ten,ERP000195,PRJEB2141,,203973,ERS3867447,SAMEA6066327,simple,62324,Anopheles funestus,SAMEA6066327,,,,,,,no,,,,,WELLCOME SANGER INSTITUTE,ERA2335018,,public,,
ERR3795309,2020-01-09 06:15:31,,0,0,0,0,0,,,ERX3797276,DN589210E:G6,WGS,RANDOM,GENOMIC,PAIRED,368,105,ILLUMINA,HiSeq X Ten,ERP000195,PRJEB2141,,203973,ERS3867447,SAMEA6066327,simple,62324,Anopheles funestus,SAMEA6066327,,,,,,,no,,,,,WELLCOME SANGER INSTITUTE,ERA2335018,,public,,
ERR3795267,2020-01-09 06:15:30,,0,0,0,0,0,,,ERX3797234,DN589210E:C5,WGS,RANDOM,GENOMIC,PAIRED,435,117,ILLUMINA,HiSeq X Ten,ERP000195,PRJEB2141,,203973,ERS3867450,SAMEA6066330,simple,62324,Anopheles funestus,SAMEA6066330,,,,,,,no,,,,,WELLCOME SANGER INSTITUTE,ERA2335018,,public,,
ERR3795297,2020-01-09 06:15:31,,0,0,0,0,0,,,ERX3797264,DN589210E:C5,WGS,RANDOM,GENOMIC,PAIRED,433,113,ILLUMINA,HiSeq X Ten,ERP000195,PRJEB2141,,203973,ERS3867450,SAMEA6066330,simple,62324,Anopheles funestus,SAMEA6066330,,,,,,,no,,,,,WELLCOME SANGER INSTITUTE,ERA2335018,,public,,
ERR3795237,2020-01-09 06:15:30,,0,0,0,0,0,,,ERX3797204,DN589210E:C5,WGS,RANDOM,GENOMIC,PAIRED,433,114,ILLUMINA,HiSeq X Ten,ERP000195,PRJEB2141,,203973,ERS3867450,SAMEA6066330,simple,62324,Anopheles funestus,SAMEA6066330,,,,,,,no,,,,,WELLCOME SANGER INSTITUTE,ERA2335018,,public,,
ERR3795258,2020-01-09 06:15:30,,0,0,0,0,0,,,ERX3797225,DN589210E:A8,WGS,RANDOM,GENOMIC,PAIRED,364,90,ILLUMINA,HiSeq X Ten,ERP000195,PRJEB2141,,203973,ERS3867454,SAMEA6066334,simple,62324,Anopheles funestus,SAMEA6066334,,,,,,,no,,,,,WELLCOME SANGER INSTITUTE,ERA2335018,,public,,
ERR3795288,2020-01-09 06:15:31,,0,0,0,0,0,,,ERX3797255,DN589210E:A8,WGS,RANDOM,GENOMIC,PAIRED,365,85,ILLUMINA,HiSeq X Ten,ERP000195,PRJEB2141,,203973,ERS3867454,SAMEA6066334,simple,62324,Anopheles funestus,SAMEA6066334,,,,,,,no,,,,,WELLCOME SANGER INSTITUTE,ERA2335018,,public,,
ERR3795318,2020-01-09 06:15:31,,0,0,0,0,0,,,ERX3797285,DN589210E:A8,WGS,RANDOM,GENOMIC,PAIRED,366,87,ILLUMINA,HiSeq X Ten,ERP000195,PRJEB2141,,203973,ERS3867454,SAMEA6066334,simple,62324,Anopheles funestus,SAMEA6066334,,,,,,,no,,,,,WELLCOME SANGER INSTITUTE,ERA2335018,,public,,
ERR3795307,2020-01-09 06:15:31,,0,0,0,0,0,,,ERX3797274,DN589210E:E6,WGS,RANDOM,GENOMIC,PAIRED,378,99,ILLUMINA,HiSeq X Ten,ERP000195,PRJEB2141,,203973,ERS3867456,SAMEA6066336,simple,62324,Anopheles funestus,SAMEA6066336,,,,,,,no,,,,,WELLCOME SANGER INSTITUTE,ERA2335018,,public,,
ERR3795277,2020-01-09 06:15:30,,0,0,0,0,0,,,ERX3797244,DN589210E:E6,WGS,RANDOM,GENOMIC,PAIRED,379,99,ILLUMINA,HiSeq X Ten,ERP000195,PRJEB2141,,203973,ERS3867456,SAMEA6066336,simple,62324,Anopheles funestus,SAMEA6066336,,,,,,,no,,,,,WELLCOME SANGER INSTITUTE,ERA2335018,,public,,
ERR3795247,2020-01-09 06:15:30,,0,0,0,0,0,,,ERX3797214,DN589210E:E6,WGS,RANDOM,GENOMIC,PAIRED,375,99,ILLUMINA,HiSeq X Ten,ERP000195,PRJEB2141,,203973,ERS3867456,SAMEA6066336,simple,62324,Anopheles funestus,SAMEA6066336,,,,,,,no,,,,,WELLCOME SANGER INSTITUTE,ERA2335018,,public,,
ERR3795260,2020-01-09 06:15:30,,0,0,0,0,0,,,ERX3797227,DN589210E:C8,WGS,RANDOM,GENOMIC,PAIRED,366,93,ILLUMINA,HiSeq X Ten,ERP000195,PRJEB2141,,203973,ERS3867457,SAMEA6066337,simple,62324,Anopheles funestus,SAMEA6066337,,,,,,,no,,,,,WELLCOME SANGER INSTITUTE,ERA2335018,,public,,
ERR3795290,2020-01-09 06:15:31,,0,0,0,0,0,,,ERX3797257,DN589210E:C8,WGS,RANDOM,GENOMIC,PAIRED,368,95,ILLUMINA,HiSeq X Ten,ERP000195,PRJEB2141,,203973,ERS3867457,SAMEA6066337,simple,62324,Anopheles funestus,SAMEA6066337,,,,,,,no,,,,,WELLCOME SANGER INSTITUTE,ERA2335018,,public,,
ERR3795320,2020-01-09 06:15:31,,0,0,0,0,0,,,ERX3797287,DN589210E:C8,WGS,RANDOM,GENOMIC,PAIRED,368,101,ILLUMINA,HiSeq X Ten,ERP000195,PRJEB2141,,203973,ERS3867457,SAMEA6066337,simple,62324,Anopheles funestus,SAMEA6066337,,,,,,,no,,,,,WELLCOME SANGER INSTITUTE,ERA2335018,,public,,
ERR3795317,2020-01-09 06:15:31,,0,0,0,0,0,,,ERX3797284,DN589210E:H7,WGS,RANDOM,GENOMIC,PAIRED,324,78,ILLUMINA,HiSeq X Ten,ERP000195,PRJEB2141,,203973,ERS3867463,SAMEA6066343,simple,62324,Anopheles funestus,SAMEA6066343,,,,,,,no,,,,,WELLCOME SANGER INSTITUTE,ERA2335018,,public,,
ERR3795287,2020-01-09 06:15:31,,0,0,0,0,0,,,ERX3797254,DN589210E:H7,WGS,RANDOM,GENOMIC,PAIRED,326,79,ILLUMINA,HiSeq X Ten,ERP000195,PRJEB2141,,203973,ERS3867463,SAMEA6066343,simple,62324,Anopheles funestus,SAMEA6066343,,,,,,,no,,,,,WELLCOME SANGER INSTITUTE,ERA2335018,,public,,
ERR3795257,2020-01-09 06:15:30,,0,0,0,0,0,,,ERX3797224,DN589210E:H7,WGS,RANDOM,GENOMIC,PAIRED,321,78,ILLUMINA,HiSeq X Ten,ERP000195,PRJEB2141,,203973,ERS3867463,SAMEA6066343,simple,62324,Anopheles funestus,SAMEA6066343,,,,,,,no,,,,,WELLCOME SANGER INSTITUTE,ERA2335018,,public,,
ERR3795252,2020-01-09 06:15:30,,0,0,0,0,0,,,ERX3797219,DN589210E:B7,WGS,RANDOM,GENOMIC,PAIRED,405,99,ILLUMINA,HiSeq X Ten,ERP000195,PRJEB2141,,203973,ERS3867464,SAMEA6066344,simple,62324,Anopheles funestus,SAMEA6066344,,,,,,,no,,,,,WELLCOME SANGER INSTITUTE,ERA2335018,,public,,
ERR3795282,2020-01-09 06:15:31,,0,0,0,0,0,,,ERX3797249,DN589210E:B7,WGS,RANDOM,GENOMIC,PAIRED,408,102,ILLUMINA,HiSeq X Ten,ERP000195,PRJEB2141,,203973,ERS3867464,SAMEA6066344,simple,62324,Anopheles funestus,SAMEA6066344,,,,,,,no,,,,,WELLCOME SANGER INSTITUTE,ERA2335018,,public,,
ERR3795312,2020-01-09 06:15:31,,0,0,0,0,0,,,ERX3797279,DN589210E:B7,WGS,RANDOM,GENOMIC,PAIRED,408,99,ILLUMINA,HiSeq X Ten,ERP000195,PRJEB2141,,203973,ERS3867464,SAMEA6066344,simple,62324,Anopheles funestus,SAMEA6066344,,,,,,,no,,,,,WELLCOME SANGER INSTITUTE,ERA2335018,,public,,
ERR3795313,2020-01-09 06:15:31,,0,0,0,0,0,,,ERX3797280,DN589210E:C7,WGS,RANDOM,GENOMIC,PAIRED,351,87,ILLUMINA,HiSeq X Ten,ERP000195,PRJEB2141,,203973,ERS3867465,SAMEA6066345,simple,62324,Anopheles funestus,SAMEA6066345,,,,,,,no,,,,,WELLCOME SANGER INSTITUTE,ERA2335018,,public,,
ERR3795283,2020-01-09 06:15:31,,0,0,0,0,0,,,ERX3797250,DN589210E:C7,WGS,RANDOM,GENOMIC,PAIRED,351,87,ILLUMINA,HiSeq X Ten,ERP000195,PRJEB2141,,203973,ERS3867465,SAMEA6066345,simple,62324,Anopheles funestus,SAMEA6066345,,,,,,,no,,,,,WELLCOME SANGER INSTITUTE,ERA2335018,,public,,
ERR3795253,2020-01-09 06:15:30,,0,0,0,0,0,,,ERX3797220,DN589210E:C7,WGS,RANDOM,GENOMIC,PAIRED,352,90,ILLUMINA,HiSeq X Ten,ERP000195,PRJEB2141,,203973,ERS3867465,SAMEA6066345,simple,62324,Anopheles funestus,SAMEA6066345,,,,,,,no,,,,,WELLCOME SANGER INSTITUTE,ERA2335018,,public,,
ERR3798788,2020-01-09 08:34:00,,0,0,0,0,0,,,ERX3800807,nesidiocoris_S2_L002,WGA,RANDOM,GENOMIC,PAIRED,150,0,ILLUMINA,Illumina HiSeq 2500,ERP118417,PRJEB35378,,599882,ERS4216079,SAMEA6450522,simple,355587,Nesidiocoris tenuis,SAMEA6450522,,,,,female,,no,,,,,WAGENINGEN UNIVERSITY,ERA2335875,,public,,
ERR3804809,2020-01-11 11:10:49,2020-01-11 11:46:24,0,0,0,0,4778,,https://sra-download.ncbi.nlm.nih.gov/traces/era3/ERR/ERR3804/ERR3804809,ERX3806586,TRIGBR_S301_06_short,WGA,RANDOM,GENOMIC,PAIRED,150,0,ILLUMINA,Illumina HiSeq 2000,ERP118450,PRJEB35413,,599884,ERS4228772,SAMEA6463268,simple,86971,Trichogramma brassicae,TRIGBR_S301pop,,,,,,,no,,,,,WAGENINGEN UNIVERSITY,ERA2341972,,public,DD50232F76…
ERR3795152,2020-01-09 06:15:29,,0,0,0,0,0,,,ERX3797119,DN589210E:H1,WGS,RANDOM,GENOMIC,PAIRED,386,93,ILLUMINA,HiSeq X Ten,ERP000195,PRJEB2141,,203973,ERS3867394,SAMEA6066274,simple,62324,Anopheles funestus,SAMEA6066274,,,,,,,no,,,,,WELLCOME SANGER INSTITUTE,ERA2335018,,public,,
ERR3795181,2020-01-09 06:15:29,,0,0,0,0,0,,,ERX3797148,DN589210E:H1,WGS,RANDOM,GENOMIC,PAIRED,392,99,ILLUMINA,HiSeq X Ten,ERP000195,PRJEB2141,,203973,ERS3867394,SAMEA6066274,simple,62324,Anopheles funestus,SAMEA6066274,,,,,,,no,,,,,WELLCOME SANGER INSTITUTE,ERA2335018,,public,,
ERR3795210,2020-01-09 06:15:30,,0,0,0,0,0,,,ERX3797177,DN589210E:H1,WGS,RANDOM,GENOMIC,PAIRED,395,96,ILLUMINA,HiSeq X Ten,ERP000195,PRJEB2141,,203973,ERS3867394,SAMEA6066274,simple,62324,Anopheles funestus,SAMEA6066274,,,,,,,no,,,,,WELLCOME SANGER INSTITUTE,ERA2335018,,public,,
ERR3795223,2020-01-09 06:15:30,,0,0,0,0,0,,,ERX3797190,DN589210E:E3,WGS,RANDOM,GENOMIC,PAIRED,450,0,ILLUMINA,HiSeq X Ten,ERP000195,PRJEB2141,,203973,ERS3867395,SAMEA6066275,simple,62324,Anopheles funestus,SAMEA6066275,,,,,,,no,,,,,WELLCOME SANGER INSTITUTE,ERA2335018,,public,,
ERR3795194,2020-01-09 06:15:30,,0,0,0,0,0,,,ERX3797161,DN589210E:E3,WGS,RANDOM,GENOMIC,PAIRED,226,217,ILLUMINA,HiSeq X Ten,ERP000195,PRJEB2141,,203973,ERS3867395,SAMEA6066275,simple,62324,Anopheles funestus,SAMEA6066275,,,,,,,no,,,,,WELLCOME SANGER INSTITUTE,ERA2335018,,public,,
ERR3795165,2020-01-09 06:15:29,,0,0,0,0,0,,,ERX3797132,DN589210E:E3,WGS,RANDOM,GENOMIC,PAIRED,450,0,ILLUMINA,HiSeq X Ten,ERP000195,PRJEB2141,,203973,ERS3867395,SAMEA6066275,simple,62324,Anopheles funestus,SAMEA6066275,,,,,,,no,,,,,WELLCOME SANGER INSTITUTE,ERA2335018,,public,,
ERR3795163,2020-01-09 06:15:29,,0,0,0,0,0,,,ERX3797130,DN589210E:C3,WGS,RANDOM,GENOMIC,PAIRED,387,101,ILLUMINA,HiSeq X Ten,ERP000195,PRJEB2141,,203973,ERS3867396,SAMEA6066276,simple,62324,Anopheles funestus,SAMEA6066276,,,,,,,no,,,,,WELLCOME SANGER INSTITUTE,ERA2335018,,public,,
ERR3795192,2020-01-09 06:15:30,,0,0,0,0,0,,,ERX3797159,DN589210E:C3,WGS,RANDOM,GENOMIC,PAIRED,392,102,ILLUMINA,HiSeq X Ten,ERP000195,PRJEB2141,,203973,ERS3867396,SAMEA6066276,simple,62324,Anopheles funestus,SAMEA6066276,,,,,,,no,,,,,WELLCOME SANGER INSTITUTE,ERA2335018,,public,,
ERR3795221,2020-01-09 06:15:30,,0,0,0,0,0,,,ERX3797188,DN589210E:C3,WGS,RANDOM,GENOMIC,PAIRED,391,103,ILLUMINA,HiSeq X Ten,ERP000195,PRJEB2141,,203973,ERS3867396,SAMEA6066276,simple,62324,Anopheles funestus,SAMEA6066276,,,,,,,no,,,,,WELLCOME SANGER INSTITUTE,ERA2335018,,public,,
ERR3795218,2020-01-09 06:15:30,,0,0,0,0,0,,,ERX3797185,DN589210E:H2,WGS,RANDOM,GENOMIC,PAIRED,394,116,ILLUMINA,HiSeq X Ten,ERP000195,PRJEB2141,,203973,ERS3867402,SAMEA6066282,simple,62324,Anopheles funestus,SAMEA6066282,,,,,,,no,,,,,WELLCOME SANGER INSTITUTE,ERA2335018,,public,,
ERR3795189,2020-01-09 06:15:29,,0,0,0,0,0,,,ERX3797156,DN589210E:H2,WGS,RANDOM,GENOMIC,PAIRED,391,109,ILLUMINA,HiSeq X Ten,ERP000195,PRJEB2141,,203973,ERS3867402,SAMEA6066282,simple,62324,Anopheles funestus,SAMEA6066282,,,,,,,no,,,,,WELLCOME SANGER INSTITUTE,ERA2335018,,public,,
ERR3795160,2020-01-09 06:15:29,,0,0,0,0,0,,,ERX3797127,DN589210E:H2,WGS,RANDOM,GENOMIC,PAIRED,386,110,ILLUMINA,HiSeq X Ten,ERP000195,PRJEB2141,,203973,ERS3867402,SAMEA6066282,simple,62324,Anopheles funestus,SAMEA6066282,,,,,,,no,,,,,WELLCOME SANGER INSTITUTE,ERA2335018,,public,,
ERR3795164,2020-01-09 06:15:29,,0,0,0,0,0,,,ERX3797131,DN589210E:D3,WGS,RANDOM,GENOMIC,PAIRED,427,113,ILLUMINA,HiSeq X Ten,ERP000195,PRJEB2141,,203973,ERS3867406,SAMEA6066286,simple,62324,Anopheles funestus,SAMEA6066286,,,,,,,no,,,,,WELLCOME SANGER INSTITUTE,ERA2335018,,public,,
ERR3795193,2020-01-09 06:15:30,,0,0,0,0,0,,,ERX3797160,DN589210E:D3,WGS,RANDOM,GENOMIC,PAIRED,432,113,ILLUMINA,HiSeq X Ten,ERP000195,PRJEB2141,,203973,ERS3867406,SAMEA6066286,simple,62324,Anopheles funestus,SAMEA6066286,,,,,,,no,,,,,WELLCOME SANGER INSTITUTE,ERA2335018,,public,,
ERR3795222,2020-01-09 06:15:30,,0,0,0,0,0,,,ERX3797189,DN589210E:D3,WGS,RANDOM,GENOMIC,PAIRED,429,109,ILLUMINA,HiSeq X Ten,ERP000195,PRJEB2141,,203973,ERS3867406,SAMEA6066286,simple,62324,Anopheles funestus,SAMEA6066286,,,,,,,no,,,,,WELLCOME SANGER INSTITUTE,ERA2335018,,public,,
ERR3795227,2020-01-09 06:15:30,,0,0,0,0,0,,,ERX3797194,DN589210E:A4,WGS,RANDOM,GENOMIC,PAIRED,441,116,ILLUMINA,HiSeq X Ten,ERP000195,PRJEB2141,,203973,ERS3867412,SAMEA6066292,simple,62324,Anopheles funestus,SAMEA6066292,,,,,,,no,,,,,WELLCOME SANGER INSTITUTE,ERA2335018,,public,,
ERR3795198,2020-01-09 06:15:30,,0,0,0,0,0,,,ERX3797165,DN589210E:A4,WGS,RANDOM,GENOMIC,PAIRED,445,116,ILLUMINA,HiSeq X Ten,ERP000195,PRJEB2141,,203973,ERS3867412,SAMEA6066292,simple,62324,Anopheles funestus,SAMEA6066292,,,,,,,no,,,,,WELLCOME SANGER INSTITUTE,ERA2335018,,public,,
ERR3795169,2020-01-09 06:15:29,,0,0,0,0,0,,,ERX3797136,DN589210E:A4,WGS,RANDOM,GENOMIC,PAIRED,437,110,ILLUMINA,HiSeq X Ten,ERP000195,PRJEB2141,,203973,ERS3867412,SAMEA6066292,simple,62324,Anopheles funestus,SAMEA6066292,,,,,,,no,,,,,WELLCOME SANGER INSTITUTE,ERA2335018,,public,,
ERR3795188,2020-01-09 06:15:29,,0,0,0,0,0,,,ERX3797155,DN589210E:G2,WGS,RANDOM,GENOMIC,PAIRED,395,118,ILLUMINA,HiSeq X Ten,ERP000195,PRJEB2141,,203973,ERS3867415,SAMEA6066295,simple,62324,Anopheles funestus,SAMEA6066295,,,,,,,no,,,,,WELLCOME SANGER INSTITUTE,ERA2335018,,public,,
ERR3795159,2020-01-09 06:15:29,,0,0,0,0,0,,,ERX3797126,DN589210E:G2,WGS,RANDOM,GENOMIC,PAIRED,391,116,ILLUMINA,HiSeq X Ten,ERP000195,PRJEB2141,,203973,ERS3867415,SAMEA6066295,simple,62324,Anopheles funestus,SAMEA6066295,,,,,,,no,,,,,WELLCOME SANGER INSTITUTE,ERA2335018,,public,,
ERR3795217,2020-01-09 06:15:30,,0,0,0,0,0,,,ERX3797184,DN589210E:G2,WGS,RANDOM,GENOMIC,PAIRED,398,120,ILLUMINA,HiSeq X Ten,ERP000195,PRJEB2141,,203973,ERS3867415,SAMEA6066295,simple,62324,Anopheles funestus,SAMEA6066295,,,,,,,no,,,,,WELLCOME SANGER INSTITUTE,ERA2335018,,public,,
ERR3795203,2020-01-09 06:15:30,,0,0,0,0,0,,,ERX3797170,DN589210E:A1,WGS,RANDOM,GENOMIC,PAIRED,424,109,ILLUMINA,HiSeq X Ten,ERP000195,PRJEB2141,,203973,ERS3867416,SAMEA6066296,simple,62324,Anopheles funestus,SAMEA6066296,,,,,,,no,,,,,WELLCOME SANGER INSTITUTE,ERA2335018,,public,,
ERR3795145,2020-01-09 06:15:29,,0,0,0,0,0,,,ERX3797112,DN589210E:A1,WGS,RANDOM,GENOMIC,PAIRED,419,108,ILLUMINA,HiSeq X Ten,ERP000195,PRJEB2141,,203973,ERS3867416,SAMEA6066296,simple,62324,Anopheles funestus,SAMEA6066296,,,,,,,no,,,,,WELLCOME SANGER INSTITUTE,ERA2335018,,public,,
ERR3795174,2020-01-09 06:15:29,,0,0,0,0,0,,,ERX3797141,DN589210E:A1,WGS,RANDOM,GENOMIC,PAIRED,419,106,ILLUMINA,HiSeq X Ten,ERP000195,PRJEB2141,,203973,ERS3867416,SAMEA6066296,simple,62324,Anopheles funestus,SAMEA6066296,,,,,,,no,,,,,WELLCOME SANGER INSTITUTE,ERA2335018,,public,,
ERR3795186,2020-01-09 06:15:29,,0,0,0,0,0,,,ERX3797153,DN589210E:E2,WGS,RANDOM,GENOMIC,PAIRED,438,120,ILLUMINA,HiSeq X Ten,ERP000195,PRJEB2141,,203973,ERS3867417,SAMEA6066297,simple,62324,Anopheles funestus,SAMEA6066297,,,,,,,no,,,,,WELLCOME SANGER INSTITUTE,ERA2335018,,public,,
ERR3795157,2020-01-09 06:15:29,,0,0,0,0,0,,,ERX3797124,DN589210E:E2,WGS,RANDOM,GENOMIC,PAIRED,430,116,ILLUMINA,HiSeq X Ten,ERP000195,PRJEB2141,,203973,ERS3867417,SAMEA6066297,simple,62324,Anopheles funestus,SAMEA6066297,,,,,,,no,,,,,WELLCOME SANGER INSTITUTE,ERA2335018,,public,,
ERR3795215,2020-01-09 06:15:30,,0,0,0,0,0,,,ERX3797182,DN589210E:E2,WGS,RANDOM,GENOMIC,PAIRED,437,119,ILLUMINA,HiSeq X Ten,ERP000195,PRJEB2141,,203973,ERS3867417,SAMEA6066297,simple,62324,Anopheles funestus,SAMEA6066297,,,,,,,no,,,,,WELLCOME SANGER INSTITUTE,ERA2335018,,public,,
ERR3795206,2020-01-09 06:15:30,,0,0,0,0,0,,,ERX3797173,DN589210E:D1,WGS,RANDOM,GENOMIC,PAIRED,418,116,ILLUMINA,HiSeq X Ten,ERP000195,PRJEB2141,,203973,ERS3867418,SAMEA6066298,simple,62324,Anopheles funestus,SAMEA6066298,,,,,,,no,,,,,WELLCOME SANGER INSTITUTE,ERA2335018,,public,,
ERR3795148,2020-01-09 06:15:29,,0,0,0,0,0,,,ERX3797115,DN589210E:D1,WGS,RANDOM,GENOMIC,PAIRED,410,111,ILLUMINA,HiSeq X Ten,ERP000195,PRJEB2141,,203973,ERS3867418,SAMEA6066298,simple,62324,Anopheles funestus,SAMEA6066298,,,,,,,no,,,,,WELLCOME SANGER INSTITUTE,ERA2335018,,public,,
ERR3795177,2020-01-09 06:15:29,,0,0,0,0,0,,,ERX3797144,DN589210E:D1,WGS,RANDOM,GENOMIC,PAIRED,417,116,ILLUMINA,HiSeq X Ten,ERP000195,PRJEB2141,,203973,ERS3867418,SAMEA6066298,simple,62324,Anopheles funestus,SAMEA6066298,,,,,,,no,,,,,WELLCOME SANGER INSTITUTE,ERA2335018,,public,,
ERR3795173,2020-01-09 06:15:29,,0,0,0,0,0,,,ERX3797140,DN589210E:E4,WGS,RANDOM,GENOMIC,PAIRED,403,105,ILLUMINA,HiSeq X Ten,ERP000195,PRJEB2141,,203973,ERS3867419,SAMEA6066299,simple,62324,Anopheles funestus,SAMEA6066299,,,,,,,no,,,,,WELLCOME SANGER INSTITUTE,ERA2335018,,public,,
ERR3795202,2020-01-09 06:15:30,,0,0,0,0,0,,,ERX3797169,DN589210E:E4,WGS,RANDOM,GENOMIC,PAIRED,411,113,ILLUMINA,HiSeq X Ten,ERP000195,PRJEB2141,,203973,ERS3867419,SAMEA6066299,simple,62324,Anopheles funestus,SAMEA6066299,,,,,,,no,,,,,WELLCOME SANGER INSTITUTE,ERA2335018,,public,,
ERR3795191,2020-01-09 06:15:30,,0,0,0,0,0,,,ERX3797158,DN589210E:B3,WGS,RANDOM,GENOMIC,PAIRED,408,108,ILLUMINA,HiSeq X Ten,ERP000195,PRJEB2141,,203973,ERS3867420,SAMEA6066300,simple,62324,Anopheles funestus,SAMEA6066300,,,,,,,no,,,,,WELLCOME SANGER INSTITUTE,ERA2335018,,public,,
ERR3795162,2020-01-09 06:15:29,,0,0,0,0,0,,,ERX3797129,DN589210E:B3,WGS,RANDOM,GENOMIC,PAIRED,402,106,ILLUMINA,HiSeq X Ten,ERP000195,PRJEB2141,,203973,ERS3867420,SAMEA6066300,simple,62324,Anopheles funestus,SAMEA6066300,,,,,,,no,,,,,WELLCOME SANGER INSTITUTE,ERA2335018,,public,,
ERR3795220,2020-01-09 06:15:30,,0,0,0,0,0,,,ERX3797187,DN589210E:B3,WGS,RANDOM,GENOMIC,PAIRED,409,109,ILLUMINA,HiSeq X Ten,ERP000195,PRJEB2141,,203973,ERS3867420,SAMEA6066300,simple,62324,Anopheles funestus,SAMEA6066300,,,,,,,no,,,,,WELLCOME SANGER INSTITUTE,ERA2335018,,public,,
ERR3795204,2020-01-09 06:15:30,,0,0,0,0,0,,,ERX3797171,DN589210E:B1,WGS,RANDOM,GENOMIC,PAIRED,442,119,ILLUMINA,HiSeq X Ten,ERP000195,PRJEB2141,,203973,ERS3867422,SAMEA6066302,simple,62324,Anopheles funestus,SAMEA6066302,,,,,,,no,,,,,WELLCOME SANGER INSTITUTE,ERA2335018,,public,,
ERR3795146,2020-01-09 06:15:29,,0,0,0,0,0,,,ERX3797113,DN589210E:B1,WGS,RANDOM,GENOMIC,PAIRED,434,113,ILLUMINA,HiSeq X Ten,ERP000195,PRJEB2141,,203973,ERS3867422,SAMEA6066302,simple,62324,Anopheles funestus,SAMEA6066302,,,,,,,no,,,,,WELLCOME SANGER INSTITUTE,ERA2335018,,public,,
ERR3795175,2020-01-09 06:15:29,,0,0,0,0,0,,,ERX3797142,DN589210E:B1,WGS,RANDOM,GENOMIC,PAIRED,436,117,ILLUMINA,HiSeq X Ten,ERP000195,PRJEB2141,,203973,ERS3867422,SAMEA6066302,simple,62324,Anopheles funestus,SAMEA6066302,,,,,,,no,,,,,WELLCOME SANGER INSTITUTE,ERA2335018,,public,,
ERR3795197,2020-01-09 06:15:30,,0,0,0,0,0,,,ERX3797164,DN589210E:H3,WGS,RANDOM,GENOMIC,PAIRED,420,110,ILLUMINA,HiSeq X Ten,ERP000195,PRJEB2141,,203973,ERS3867423,SAMEA6066303,simple,62324,Anopheles funestus,SAMEA6066303,,,,,,,no,,,,,WELLCOME SANGER INSTITUTE,ERA2335018,,public,,
ERR3795168,2020-01-09 06:15:29,,0,0,0,0,0,,,ERX3797135,DN589210E:H3,WGS,RANDOM,GENOMIC,PAIRED,416,113,ILLUMINA,HiSeq X Ten,ERP000195,PRJEB2141,,203973,ERS3867423,SAMEA6066303,simple,62324,Anopheles funestus,SAMEA6066303,,,,,,,no,,,,,WELLCOME SANGER INSTITUTE,ERA2335018,,public,,
ERR3795226,2020-01-09 06:15:30,,0,0,0,0,0,,,ERX3797193,DN589210E:H3,WGS,RANDOM,GENOMIC,PAIRED,419,111,ILLUMINA,HiSeq X Ten,ERP000195,PRJEB2141,,203973,ERS3867423,SAMEA6066303,simple,62324,Anopheles funestus,SAMEA6066303,,,,,,,no,,,,,WELLCOME SANGER INSTITUTE,ERA2335018,,public,,
ERR3795214,2020-01-09 06:15:30,,0,0,0,0,0,,,ERX3797181,DN589210E:D2,WGS,RANDOM,GENOMIC,PAIRED,407,114,ILLUMINA,HiSeq X Ten,ERP000195,PRJEB2141,,203973,ERS3867427,SAMEA6066307,simple,62324,Anopheles funestus,SAMEA6066307,,,,,,,no,,,,,WELLCOME SANGER INSTITUTE,ERA2335018,,public,,
ERR3795156,2020-01-09 06:15:29,,0,0,0,0,0,,,ERX3797123,DN589210E:D2,WGS,RANDOM,GENOMIC,PAIRED,401,110,ILLUMINA,HiSeq X Ten,ERP000195,PRJEB2141,,203973,ERS3867427,SAMEA6066307,simple,62324,Anopheles funestus,SAMEA6066307,,,,,,,no,,,,,WELLCOME SANGER INSTITUTE,ERA2335018,,public,,
ERR3795185,2020-01-09 06:15:29,,0,0,0,0,0,,,ERX3797152,DN589210E:D2,WGS,RANDOM,GENOMIC,PAIRED,408,117,ILLUMINA,HiSeq X Ten,ERP000195,PRJEB2141,,203973,ERS3867427,SAMEA6066307,simple,62324,Anopheles funestus,SAMEA6066307,,,,,,,no,,,,,WELLCOME SANGER INSTITUTE,ERA2335018,,public,,
ERR3795183,2020-01-09 06:15:29,,0,0,0,0,0,,,ERX3797150,DN589210E:B2,WGS,RANDOM,GENOMIC,PAIRED,426,112,ILLUMINA,HiSeq X Ten,ERP000195,PRJEB2141,,203973,ERS3867428,SAMEA6066308,simple,62324,Anopheles funestus,SAMEA6066308,,,,,,,no,,,,,WELLCOME SANGER INSTITUTE,ERA2335018,,public,,
ERR3795154,2020-01-09 06:15:29,,0,0,0,0,0,,,ERX3797121,DN589210E:B2,WGS,RANDOM,GENOMIC,PAIRED,418,112,ILLUMINA,HiSeq X Ten,ERP000195,PRJEB2141,,203973,ERS3867428,SAMEA6066308,simple,62324,Anopheles funestus,SAMEA6066308,,,,,,,no,,,,,WELLCOME SANGER INSTITUTE,ERA2335018,,public,,
ERR3795212,2020-01-09 06:15:30,,0,0,0,0,0,,,ERX3797179,DN589210E:B2,WGS,RANDOM,GENOMIC,PAIRED,425,113,ILLUMINA,HiSeq X Ten,ERP000195,PRJEB2141,,203973,ERS3867428,SAMEA6066308,simple,62324,Anopheles funestus,SAMEA6066308,,,,,,,no,,,,,WELLCOME SANGER INSTITUTE,ERA2335018,,public,,
ERR3795172,2020-01-09 06:15:29,,0,0,0,0,0,,,ERX3797139,DN589210E:D4,WGS,RANDOM,GENOMIC,PAIRED,414,108,ILLUMINA,HiSeq X Ten,ERP000195,PRJEB2141,,203973,ERS3867429,SAMEA6066309,simple,62324,Anopheles funestus,SAMEA6066309,,,,,,,no,,,,,WELLCOME SANGER INSTITUTE,ERA2335018,,public,,
ERR3795201,2020-01-09 06:15:30,,0,0,0,0,0,,,ERX3797168,DN589210E:D4,WGS,RANDOM,GENOMIC,PAIRED,420,113,ILLUMINA,HiSeq X Ten,ERP000195,PRJEB2141,,203973,ERS3867429,SAMEA6066309,simple,62324,Anopheles funestus,SAMEA6066309,,,,,,,no,,,,,WELLCOME SANGER INSTITUTE,ERA2335018,,public,,
ERR3795195,2020-01-09 06:15:30,,0,0,0,0,0,,,ERX3797162,DN589210E:F3,WGS,RANDOM,GENOMIC,PAIRED,416,115,ILLUMINA,HiSeq X Ten,ERP000195,PRJEB2141,,203973,ERS3867432,SAMEA6066312,simple,62324,Anopheles funestus,SAMEA6066312,,,,,,,no,,,,,WELLCOME SANGER INSTITUTE,ERA2335018,,public,,
ERR3795166,2020-01-09 06:15:29,,0,0,0,0,0,,,ERX3797133,DN589210E:F3,WGS,RANDOM,GENOMIC,PAIRED,409,110,ILLUMINA,HiSeq X Ten,ERP000195,PRJEB2141,,203973,ERS3867432,SAMEA6066312,simple,62324,Anopheles funestus,SAMEA6066312,,,,,,,no,,,,,WELLCOME SANGER INSTITUTE,ERA2335018,,public,,
ERR3795224,2020-01-09 06:15:30,,0,0,0,0,0,,,ERX3797191,DN589210E:F3,WGS,RANDOM,GENOMIC,PAIRED,414,114,ILLUMINA,HiSeq X Ten,ERP000195,PRJEB2141,,203973,ERS3867432,SAMEA6066312,simple,62324,Anopheles funestus,SAMEA6066312,,,,,,,no,,,,,WELLCOME SANGER INSTITUTE,ERA2335018,,public,,
ERR3795219,2020-01-09 06:15:30,,0,0,0,0,0,,,ERX3797186,DN589210E:A3,WGS,RANDOM,GENOMIC,PAIRED,406,118,ILLUMINA,HiSeq X Ten,ERP000195,PRJEB2141,,203973,ERS3867433,SAMEA6066313,simple,62324,Anopheles funestus,SAMEA6066313,,,,,,,no,,,,,WELLCOME SANGER INSTITUTE,ERA2335018,,public,,
ERR3795161,2020-01-09 06:15:29,,0,0,0,0,0,,,ERX3797128,DN589210E:A3,WGS,RANDOM,GENOMIC,PAIRED,403,115,ILLUMINA,HiSeq X Ten,ERP000195,PRJEB2141,,203973,ERS3867433,SAMEA6066313,simple,62324,Anopheles funestus,SAMEA6066313,,,,,,,no,,,,,WELLCOME SANGER INSTITUTE,ERA2335018,,public,,
ERR3795190,2020-01-09 06:15:30,,0,0,0,0,0,,,ERX3797157,DN589210E:A3,WGS,RANDOM,GENOMIC,PAIRED,407,119,ILLUMINA,HiSeq X Ten,ERP000195,PRJEB2141,,203973,ERS3867433,SAMEA6066313,simple,62324,Anopheles funestus,SAMEA6066313,,,,,,,no,,,,,WELLCOME SANGER INSTITUTE,ERA2335018,,public,,
ERR3795200,2020-01-09 06:15:30,,0,0,0,0,0,,,ERX3797167,DN589210E:C4,WGS,RANDOM,GENOMIC,PAIRED,393,110,ILLUMINA,HiSeq X Ten,ERP000195,PRJEB2141,,203973,ERS3867435,SAMEA6066315,simple,62324,Anopheles funestus,SAMEA6066315,,,,,,,no,,,,,WELLCOME SANGER INSTITUTE,ERA2335018,,public,,
ERR3795171,2020-01-09 06:15:29,,0,0,0,0,0,,,ERX3797138,DN589210E:C4,WGS,RANDOM,GENOMIC,PAIRED,387,106,ILLUMINA,HiSeq X Ten,ERP000195,PRJEB2141,,203973,ERS3867435,SAMEA6066315,simple,62324,Anopheles funestus,SAMEA6066315,,,,,,,no,,,,,WELLCOME SANGER INSTITUTE,ERA2335018,,public,,
ERR3795196,2020-01-09 06:15:30,,0,0,0,0,0,,,ERX3797163,DN589210E:G3,WGS,RANDOM,GENOMIC,PAIRED,413,110,ILLUMINA,HiSeq X Ten,ERP000195,PRJEB2141,,203973,ERS3867436,SAMEA6066316,simple,62324,Anopheles funestus,SAMEA6066316,,,,,,,no,,,,,WELLCOME SANGER INSTITUTE,ERA2335018,,public,,
ERR3795167,2020-01-09 06:15:29,,0,0,0,0,0,,,ERX3797134,DN589210E:G3,WGS,RANDOM,GENOMIC,PAIRED,406,105,ILLUMINA,HiSeq X Ten,ERP000195,PRJEB2141,,203973,ERS3867436,SAMEA6066316,simple,62324,Anopheles funestus,SAMEA6066316,,,,,,,no,,,,,WELLCOME SANGER INSTITUTE,ERA2335018,,public,,
ERR3795225,2020-01-09 06:15:30,,0,0,0,0,0,,,ERX3797192,DN589210E:G3,WGS,RANDOM,GENOMIC,PAIRED,414,110,ILLUMINA,HiSeq X Ten,ERP000195,PRJEB2141,,203973,ERS3867436,SAMEA6066316,simple,62324,Anopheles funestus,SAMEA6066316,,,,,,,no,,,,,WELLCOME SANGER INSTITUTE,ERA2335018,,public,,
ERR3795207,2020-01-09 06:15:30,,0,0,0,0,0,,,ERX3797174,DN589210E:E1,WGS,RANDOM,GENOMIC,PAIRED,439,113,ILLUMINA,HiSeq X Ten,ERP000195,PRJEB2141,,203973,ERS3867438,SAMEA6066318,simple,62324,Anopheles funestus,SAMEA6066318,,,,,,,no,,,,,WELLCOME SANGER INSTITUTE,ERA2335018,,public,,
ERR3795149,2020-01-09 06:15:29,,0,0,0,0,0,,,ERX3797116,DN589210E:E1,WGS,RANDOM,GENOMIC,PAIRED,431,109,ILLUMINA,HiSeq X Ten,ERP000195,PRJEB2141,,203973,ERS3867438,SAMEA6066318,simple,62324,Anopheles funestus,SAMEA6066318,,,,,,,no,,,,,WELLCOME SANGER INSTITUTE,ERA2335018,,public,,
ERR3795178,2020-01-09 06:15:29,,0,0,0,0,0,,,ERX3797145,DN589210E:E1,WGS,RANDOM,GENOMIC,PAIRED,435,114,ILLUMINA,HiSeq X Ten,ERP000195,PRJEB2141,,203973,ERS3867438,SAMEA6066318,simple,62324,Anopheles funestus,SAMEA6066318,,,,,,,no,,,,,WELLCOME SANGER INSTITUTE,ERA2335018,,public,,
ERR3795179,2020-01-09 06:15:29,,0,0,0,0,0,,,ERX3797146,DN589210E:F1,WGS,RANDOM,GENOMIC,PAIRED,445,112,ILLUMINA,HiSeq X Ten,ERP000195,PRJEB2141,,203973,ERS3867441,SAMEA6066321,simple,62324,Anopheles funestus,SAMEA6066321,,,,,,,no,,,,,WELLCOME SANGER INSTITUTE,ERA2335018,,public,,
ERR3795150,2020-01-09 06:15:29,,0,0,0,0,0,,,ERX3797117,DN589210E:F1,WGS,RANDOM,GENOMIC,PAIRED,439,109,ILLUMINA,HiSeq X Ten,ERP000195,PRJEB2141,,203973,ERS3867441,SAMEA6066321,simple,62324,Anopheles funestus,SAMEA6066321,,,,,,,no,,,,,WELLCOME SANGER INSTITUTE,ERA2335018,,public,,
ERR3795208,2020-01-09 06:15:30,,0,0,0,0,0,,,ERX3797175,DN589210E:F1,WGS,RANDOM,GENOMIC,PAIRED,441,118,ILLUMINA,HiSeq X Ten,ERP000195,PRJEB2141,,203973,ERS3867441,SAMEA6066321,simple,62324,Anopheles funestus,SAMEA6066321,,,,,,,no,,,,,WELLCOME SANGER INSTITUTE,ERA2335018,,public,,
ERR3795213,2020-01-09 06:15:30,,0,0,0,0,0,,,ERX3797180,DN589210E:C2,WGS,RANDOM,GENOMIC,PAIRED,424,113,ILLUMINA,HiSeq X Ten,ERP000195,PRJEB2141,,203973,ERS3867443,SAMEA6066323,simple,62324,Anopheles funestus,SAMEA6066323,,,,,,,no,,,,,WELLCOME SANGER INSTITUTE,ERA2335018,,public,,
ERR3795155,2020-01-09 06:15:29,,0,0,0,0,0,,,ERX3797122,DN589210E:C2,WGS,RANDOM,GENOMIC,PAIRED,416,109,ILLUMINA,HiSeq X Ten,ERP000195,PRJEB2141,,203973,ERS3867443,SAMEA6066323,simple,62324,Anopheles funestus,SAMEA6066323,,,,,,,no,,,,,WELLCOME SANGER INSTITUTE,ERA2335018,,public,,
ERR3795184,2020-01-09 06:15:29,,0,0,0,0,0,,,ERX3797151,DN589210E:C2,WGS,RANDOM,GENOMIC,PAIRED,425,112,ILLUMINA,HiSeq X Ten,ERP000195,PRJEB2141,,203973,ERS3867443,SAMEA6066323,simple,62324,Anopheles funestus,SAMEA6066323,,,,,,,no,,,,,WELLCOME SANGER INSTITUTE,ERA2335018,,public,,
ERR3795182,2020-01-09 06:15:29,,0,0,0,0,0,,,ERX3797149,DN589210E:A2,WGS,RANDOM,GENOMIC,PAIRED,418,117,ILLUMINA,HiSeq X Ten,ERP000195,PRJEB2141,,203973,ERS3867444,SAMEA6066324,simple,62324,Anopheles funestus,SAMEA6066324,,,,,,,no,,,,,WELLCOME SANGER INSTITUTE,ERA2335018,,public,,
ERR3795153,2020-01-09 06:15:29,,0,0,0,0,0,,,ERX3797120,DN589210E:A2,WGS,RANDOM,GENOMIC,PAIRED,418,115,ILLUMINA,HiSeq X Ten,ERP000195,PRJEB2141,,203973,ERS3867444,SAMEA6066324,simple,62324,Anopheles funestus,SAMEA6066324,,,,,,,no,,,,,WELLCOME SANGER INSTITUTE,ERA2335018,,public,,
ERR3795211,2020-01-09 06:15:30,,0,0,0,0,0,,,ERX3797178,DN589210E:A2,WGS,RANDOM,GENOMIC,PAIRED,421,116,ILLUMINA,HiSeq X Ten,ERP000195,PRJEB2141,,203973,ERS3867444,SAMEA6066324,simple,62324,Anopheles funestus,SAMEA6066324,,,,,,,no,,,,,WELLCOME SANGER INSTITUTE,ERA2335018,,public,,
ERR3795205,2020-01-09 06:15:30,,0,0,0,0,0,,,ERX3797172,DN589210E:C1,WGS,RANDOM,GENOMIC,PAIRED,445,109,ILLUMINA,HiSeq X Ten,ERP000195,PRJEB2141,,203973,ERS3867453,SAMEA6066333,simple,62324,Anopheles funestus,SAMEA6066333,,,,,,,no,,,,,WELLCOME SANGER INSTITUTE,ERA2335018,,public,,
ERR3795147,2020-01-09 06:15:29,,0,0,0,0,0,,,ERX3797114,DN589210E:C1,WGS,RANDOM,GENOMIC,PAIRED,436,105,ILLUMINA,HiSeq X Ten,ERP000195,PRJEB2141,,203973,ERS3867453,SAMEA6066333,simple,62324,Anopheles funestus,SAMEA6066333,,,,,,,no,,,,,WELLCOME SANGER INSTITUTE,ERA2335018,,public,,
ERR3795176,2020-01-09 06:15:29,,0,0,0,0,0,,,ERX3797143,DN589210E:C1,WGS,RANDOM,GENOMIC,PAIRED,444,113,ILLUMINA,HiSeq X Ten,ERP000195,PRJEB2141,,203973,ERS3867453,SAMEA6066333,simple,62324,Anopheles funestus,SAMEA6066333,,,,,,,no,,,,,WELLCOME SANGER INSTITUTE,ERA2335018,,public,,
ERR3795187,2020-01-09 06:15:29,,0,0,0,0,0,,,ERX3797154,DN589210E:F2,WGS,RANDOM,GENOMIC,PAIRED,375,96,ILLUMINA,HiSeq X Ten,ERP000195,PRJEB2141,,203973,ERS3867455,SAMEA6066335,simple,62324,Anopheles funestus,SAMEA6066335,,,,,,,no,,,,,WELLCOME SANGER INSTITUTE,ERA2335018,,public,,
ERR3795158,2020-01-09 06:15:29,,0,0,0,0,0,,,ERX3797125,DN589210E:F2,WGS,RANDOM,GENOMIC,PAIRED,374,94,ILLUMINA,HiSeq X Ten,ERP000195,PRJEB2141,,203973,ERS3867455,SAMEA6066335,simple,62324,Anopheles funestus,SAMEA6066335,,,,,,,no,,,,,WELLCOME SANGER INSTITUTE,ERA2335018,,public,,
ERR3795216,2020-01-09 06:15:30,,0,0,0,0,0,,,ERX3797183,DN589210E:F2,WGS,RANDOM,GENOMIC,PAIRED,380,97,ILLUMINA,HiSeq X Ten,ERP000195,PRJEB2141,,203973,ERS3867455,SAMEA6066335,simple,62324,Anopheles funestus,SAMEA6066335,,,,,,,no,,,,,WELLCOME SANGER INSTITUTE,ERA2335018,,public,,
ERR3795209,2020-01-09 06:15:30,,0,0,0,0,0,,,ERX3797176,DN589210E:G1,WGS,RANDOM,GENOMIC,PAIRED,357,94,ILLUMINA,HiSeq X Ten,ERP000195,PRJEB2141,,203973,ERS3867459,SAMEA6066339,simple,62324,Anopheles funestus,SAMEA6066339,,,,,,,no,,,,,WELLCOME SANGER INSTITUTE,ERA2335018,,public,,
ERR3795151,2020-01-09 06:15:29,,0,0,0,0,0,,,ERX3797118,DN589210E:G1,WGS,RANDOM,GENOMIC,PAIRED,352,89,ILLUMINA,HiSeq X Ten,ERP000195,PRJEB2141,,203973,ERS3867459,SAMEA6066339,simple,62324,Anopheles funestus,SAMEA6066339,,,,,,,no,,,,,WELLCOME SANGER INSTITUTE,ERA2335018,,public,,
ERR3795180,2020-01-09 06:15:29,,0,0,0,0,0,,,ERX3797147,DN589210E:G1,WGS,RANDOM,GENOMIC,PAIRED,357,95,ILLUMINA,HiSeq X Ten,ERP000195,PRJEB2141,,203973,ERS3867459,SAMEA6066339,simple,62324,Anopheles funestus,SAMEA6066339,,,,,,,no,,,,,WELLCOME SANGER INSTITUTE,ERA2335018,,public,,
ERR3795170,2020-01-09 06:15:29,,0,0,0,0,0,,,ERX3797137,DN589210E:B4,WGS,RANDOM,GENOMIC,PAIRED,349,91,ILLUMINA,HiSeq X Ten,ERP000195,PRJEB2141,,203973,ERS3867467,SAMEA6066347,simple,62324,Anopheles funestus,SAMEA6066347,,,,,,,no,,,,,WELLCOME SANGER INSTITUTE,ERA2335018,,public,,
ERR3795199,2020-01-09 06:15:30,,0,0,0,0,0,,,ERX3797166,DN589210E:B4,WGS,RANDOM,GENOMIC,PAIRED,354,93,ILLUMINA,HiSeq X Ten,ERP000195,PRJEB2141,,203973,ERS3867467,SAMEA6066347,simple,62324,Anopheles funestus,SAMEA6066347,,,,,,,no,,,,,WELLCOME SANGER INSTITUTE,ERA2335018,,public,,
ERR3795228,2020-01-09 06:15:30,,0,0,0,0,0,,,ERX3797195,DN589210E:B4,WGS,RANDOM,GENOMIC,PAIRED,354,95,ILLUMINA,HiSeq X Ten,ERP000195,PRJEB2141,,203973,ERS3867467,SAMEA6066347,simple,62324,Anopheles funestus,SAMEA6066347,,,,,,,no,,,,,WELLCOME SANGER INSTITUTE,ERA2335018,,public,,
ERR3773501,2020-01-09 05:40:49,,0,0,0,0,0,,,ERX3775258,DSW44982,WGS,RANDOM,GENOMIC,PAIRED,300,0,ILLUMINA,HiSeq X Ten,ERP119005,PRJEB35880,,599909,ERS4194055,SAMEA6427849,simple,151541,Danaus chrysippus,SM17.P01,,,,,,,no,,,,,UNIVERSITY OF EDINBURGH,ERA2327468,,public,,
ERR3773502,2020-01-09 05:40:49,,0,0,0,0,0,,,ERX3775259,DSW44989,WGS,RANDOM,GENOMIC,PAIRED,300,0,ILLUMINA,HiSeq X Ten,ERP119005,PRJEB35880,,599909,ERS4194068,SAMEA6427862,simple,151541,Danaus chrysippus,SM17.S01,,,,,,,no,,,,,UNIVERSITY OF EDINBURGH,ERA2327468,,public,,
ERR3773503,2020-01-09 05:40:49,,0,0,0,0,0,,,ERX3775260,DSW44990,WGS,RANDOM,GENOMIC,PAIRED,300,0,ILLUMINA,HiSeq X Ten,ERP119005,PRJEB35880,,599909,ERS4194087,SAMEA6427881,simple,151541,Danaus chrysippus,SM17.X01,,,,,,,no,,,,,UNIVERSITY OF EDINBURGH,ERA2327468,,public,,
SRR10812320,2020-01-02 02:40:13,2020-01-02 02:19:08,130757945,39488899390,130757945,302,17370,,https://sra-download.ncbi.nlm.nih.gov/traces/sra46/SRR/010558/SRR10812320,SRX7485819,D7_L1_5k,WGS,RANDOM,GENOMIC,PAIRED,0,0,ILLUMINA,HiSeq X Ten,SRP239251,PRJNA580353,,580353,SRS5586982,SAMN13155766,simple,92013,Thitarodes armoricanus,CK15d-1,,,,,,,no,,,,,ZHEJIANG OCEAN UNIVERSITY,SRA1018637,,public,060…
SRR10812323,2020-01-02 03:01:15,2020-01-02 02:33:30,125040609,37762263918,125040609,302,15316,,https://sra-download.ncbi.nlm.nih.gov/traces/sra48/SRR/010558/SRR10812323,SRX7485816,D7_L4_280,WGS,RANDOM,GENOMIC,PAIRED,0,0,ILLUMINA,HiSeq X Ten,SRP239251,PRJNA580353,,580353,SRS5586974,SAMN13155763,simple,92013,Thitarodes armoricanus,CK3d-1,,,,,,,no,,,,,ZHEJIANG OCEAN UNIVERSITY,SRA1018637,,public,C70…
SRR10812322,2020-01-02 01:40:12,2020-01-02 01:35:26,39182911,19591455500,39182911,500,12610,,https://sra-download.ncbi.nlm.nih.gov/traces/sra40/SRR/010558/SRR10812322,SRX7485817,D7_L1_450,WGS,RANDOM,GENOMIC,PAIRED,0,0,ILLUMINA,Illumina HiSeq 2500,SRP239251,PRJNA580353,,580353,SRS5586975,SAMN13155764,simple,92013,Thitarodes armoricanus,CK3d-2,,,,,,,no,,,,,ZHEJIANG OCEAN UNIVERSITY,SRA1018637,,publ…
SRR10812321,2020-01-02 01:32:13,2020-01-02 01:24:25,40437041,20218520500,40437041,500,13010,,https://sra-download.ncbi.nlm.nih.gov/traces/sra43/SRR/010558/SRR10812321,SRX7485818,D7_L2_450,WGS,RANDOM,GENOMIC,PAIRED,0,0,ILLUMINA,Illumina HiSeq 2500,SRP239251,PRJNA580353,,580353,SRS5586981,SAMN13155765,simple,92013,Thitarodes armoricanus,CK3d-3,,,,,,,no,,,,,ZHEJIANG OCEAN UNIVERSITY,SRA1018637,,publ…
SRR10854510,2020-01-08 19:02:14,2020-01-08 18:34:00,4590279,1386264258,4590279,302,500,,https://sra-download.ncbi.nlm.nih.gov/traces/sra41/SRR/010600/SRR10854510,SRX7524891,Ccar,WGS,RANDOM,GENOMIC,PAIRED,0,0,ILLUMINA,Illumina MiniSeq,SRP240673,PRJNA580037,,580037,SRS5964331,SAMN13741221,simple,1552830,Cherax cartalacoolah,Ccar,,,,,,,no,,,,,DEAKIN UNIVERSITY,SRA1022535,,public,8F99DDB69B2094280991…
SRR10854509,2020-01-08 19:02:14,2020-01-08 18:32:50,3437536,515630400,3437536,150,164,,https://sra-download.ncbi.nlm.nih.gov/traces/sra44/SRR/010600/SRR10854509,SRX7524892,ClorMang,WGS,RANDOM,GENOMIC,PAIRED,0,0,ILLUMINA,Illumina MiniSeq,SRP240673,PRJNA580037,,580037,SRS5964332,SAMN13741222,simple,27406,Cherax quadricarinatus,ClorMang,,,,,,,no,,,,,DEAKIN UNIVERSITY,SRA1022535,,public,730168CB84498…
SRR10854507,2020-01-08 19:02:14,2020-01-08 18:33:00,2943324,441498600,2943324,150,148,,https://sra-download.ncbi.nlm.nih.gov/traces/sra58/SRR/010600/SRR10854507,SRX7524894,ClorPBOU,WGS,RANDOM,GENOMIC,PAIRED,0,0,ILLUMINA,Illumina MiniSeq,SRP240673,PRJNA580037,,580037,SRS5964334,SAMN13741223,simple,27406,Cherax quadricarinatus,ClorPBOU,,,,,,,no,,,,,DEAKIN UNIVERSITY,SRA1022535,,public,536033C247B16…
SRR10854506,2020-01-08 19:02:14,2020-01-08 18:34:19,4049939,1223081578,4049939,302,445,,https://sra-download.ncbi.nlm.nih.gov/traces/sra48/SRR/010600/SRR10854506,SRX7524895,ClorRB1,WGS,RANDOM,GENOMIC,PAIRED,0,0,ILLUMINA,Illumina MiniSeq,SRP240673,PRJNA580037,,580037,SRS5964335,SAMN13741224,simple,27406,Cherax quadricarinatus,ClorRB1,,,,,,,no,,,,,DEAKIN UNIVERSITY,SRA1022535,,public,B4B70FAC5872FC…
SRR10854505,2020-01-08 19:02:14,2020-01-08 18:34:09,5664540,1710691080,5664540,302,611,,https://sra-download.ncbi.nlm.nih.gov/traces/sra18/SRR/010600/SRR10854505,SRX7524896,ClorRB2,WGS,RANDOM,GENOMIC,PAIRED,0,0,ILLUMINA,Illumina MiniSeq,SRP240673,PRJNA580037,,580037,SRS5964336,SAMN13741225,simple,27406,Cherax quadricarinatus,ClorRB2,,,,,,,no,,,,,DEAKIN UNIVERSITY,SRA1022535,,public,10C848A5689F2D…
SRR10854504,2020-01-08 19:02:14,2020-01-08 18:33:41,5554177,1424562245,5554177,256,891,,https://sra-download.ncbi.nlm.nih.gov/traces/sra47/SRR/010600/SRR10854504,SRX7524897,Cnuc,WGS,RANDOM,GENOMIC,PAIRED,0,0,ILLUMINA,Illumina MiSeq,SRP240673,PRJNA580037,,580037,SRS5964337,SAMN13741226,simple,1552327,Cherax nucifraga,Cnuc,,,,,,,no,,,,,DEAKIN UNIVERSITY,SRA1022535,,public,A7DFA867FE84128CBDA68C1FE2…
SRR10765022,2019-12-25 12:38:12,2019-12-25 11:14:48,130464344,39139303200,130464344,300,12358,,https://sra-download.ncbi.nlm.nih.gov/traces/sra47/SRR/010512/SRR10765022,SRX7438956,AHSC1106,WGS,RANDOM PCR,GENOMIC,PAIRED,0,0,ILLUMINA,HiSeq X Ten,SRP238715,PRJNA512939,,512939,SRS5883601,SAMN10690949,simple,935657,Colletes gigas,Colletes gigas-AHSC1104,,,,,male,,no,,,,,"INSTITUTE OF ZOOLOGY, CHINESE …
SRR10854503,2020-01-08 19:02:14,2020-01-08 18:33:52,3270194,1438705541,3270194,439,814,,https://sra-download.ncbi.nlm.nih.gov/traces/sra0/SRR/010600/SRR10854503,SRX7524898,Cpar,WGS,RANDOM,GENOMIC,PAIRED,0,0,ILLUMINA,Illumina MiSeq,SRP240673,PRJNA580037,,580037,SRS5964338,SAMN13741227,simple,220733,Cherax parvus,Cpar,,,,,,,no,,,,,DEAKIN UNIVERSITY,SRA1022535,,public,1CCA7AC7331FA96A1FF737DE1F68CDF…
SRR10854502,2020-01-08 19:02:14,2020-01-08 18:36:44,3389449,1491869451,3389449,440,851,,https://sra-download.ncbi.nlm.nih.gov/traces/sra16/SRR/010600/SRR10854502,SRX7524899,Cpun,WGS,RANDOM,GENOMIC,PAIRED,0,0,ILLUMINA,Illumina MiSeq,SRP240673,PRJNA580037,,580037,SRS5964339,SAMN13741228,simple,220729,Cherax punctatus,Cpun,,,,,,,no,,,,,DEAKIN UNIVERSITY,SRA1022535,,public,7BA653BD54D30226BC210BE8C98…
SRR10854500,2020-01-08 19:00:12,2020-01-08 18:32:02,1790843,540834586,1790843,302,181,,https://sra-download.ncbi.nlm.nih.gov/traces/sra44/SRR/010600/SRR10854500,SRX7524901,Crot,WGS,RANDOM,GENOMIC,PAIRED,0,0,ILLUMINA,Illumina MiniSeq,SRP240673,PRJNA580037,,580037,SRS5964341,SAMN13741230,simple,72416,Cherax rotundus,Crot,,,,,,,no,,,,,DEAKIN UNIVERSITY,SRA1022535,,public,933E5DE5DB9F1A18380EDAA55805…
SRR10854508,2020-01-08 19:00:12,2020-01-08 18:31:53,939765,283809030,939765,302,101,,https://sra-download.ncbi.nlm.nih.gov/traces/sra15/SRR/010600/SRR10854508,SRX7524893,Cset,WGS,RANDOM,GENOMIC,PAIRED,0,0,ILLUMINA,Illumina MiniSeq,SRP240673,PRJNA580037,,580037,SRS5964333,SAMN13741231,simple,99754,Cherax setosus,Cset,,,,,,,no,,,,,DEAKIN UNIVERSITY,SRA1022535,,public,29B28CFC43B2A57E23093CCC12B6525…
SRR10854501,2020-01-08 19:00:12,2020-01-08 18:31:51,902286,376386778,902286,417,228,,https://sra-download.ncbi.nlm.nih.gov/traces/sra70/SRR/010600/SRR10854501,SRX7524900,Cwas,WGS,RANDOM,GENOMIC,PAIRED,0,0,ILLUMINA,Illumina MiSeq,SRP240673,PRJNA580037,,580037,SRS5964340,SAMN13741229,simple,220736,Cherax cairnsensis,Cwas,,,,,,,no,,,,,DEAKIN UNIVERSITY,SRA1022535,,public,53E192DE7426D34FAFA6296D468A…
SRR10821362,2020-01-02 20:33:16,2020-01-02 20:28:24,45440500,13602112394,45440500,299,4118,,https://sra-download.ncbi.nlm.nih.gov/traces/sra18/SRR/010567/SRR10821362,SRX7494752,improved,WGS,RANDOM,GENOMIC,PAIRED,0,0,ILLUMINA,Illumina HiSeq 2500,SRP239334,PRJNA598732,,598732,SRS5936438,SAMN13714981,simple,7091,Bombyx mori,Improved_pool,,,,,,,no,,,,,SOUTHWEST UNIVERSITY,SRA1019461,,public,046C05E84…
SRR10821363,2020-01-02 20:31:15,2020-01-02 20:26:59,44331683,13282368756,44331683,299,4058,,https://sra-download.ncbi.nlm.nih.gov/traces/sra18/SRR/010567/SRR10821363,SRX7494751,local,WGS,RANDOM,GENOMIC,PAIRED,0,0,ILLUMINA,Illumina HiSeq 2500,SRP239334,PRJNA598732,,598732,SRS5936437,SAMN13714980,simple,7091,Bombyx mori,Local_pool,,,,,,,no,,,,,SOUTHWEST UNIVERSITY,SRA1019461,,public,59E9BDA80225A92…
ERR3773473,2020-01-09 05:40:48,,0,0,0,0,0,,,ERX3775230,DSW44978,WGS,RANDOM,GENOMIC,PAIRED,300,0,ILLUMINA,HiSeq X Ten,ERP119005,PRJEB35880,,599909,ERS4194054,SAMEA6427848,simple,151541,Danaus chrysippus,RV12.N317,,,,,,,no,,,,,UNIVERSITY OF EDINBURGH,ERA2327468,,public,,
ERR3773474,2020-01-09 05:40:48,,0,0,0,0,0,,,ERX3775231,DSW44978,WGS,RANDOM,GENOMIC,PAIRED,300,0,ILLUMINA,HiSeq X Ten,ERP119005,PRJEB35880,,599909,ERS4194054,SAMEA6427848,simple,151541,Danaus chrysippus,RV12.N317,,,,,,,no,,,,,UNIVERSITY OF EDINBURGH,ERA2327468,,public,,
ERR3766796,2019-12-19 23:43:43,2019-12-22 02:00:07,10148459,3064834618,10148459,302,1020,assembly,https://sra-download.ncbi.nlm.nih.gov/traces/era0/ERR/ERR3766/ERR3766796,ERX3768545,DN589128L:B1,WGS,RANDOM,GENOMIC,PAIRED,427,102,ILLUMINA,HiSeq X Ten,ERP000195,PRJEB2141,,203973,ERS3712272,SAMEA5923730,simple,62324,Anopheles funestus,SAMEA5923730,,,,,,,no,,,,,WELLCOME SANGER INSTITUTE,ERA2322400,,p…
ERR3766797,2019-12-19 23:43:43,2019-12-22 02:02:58,11327819,3421001338,11327819,302,1084,assembly,https://sra-download.ncbi.nlm.nih.gov/traces/era5/ERR/ERR3766/ERR3766797,ERX3768546,DN589128L:C1,WGS,RANDOM,GENOMIC,PAIRED,417,106,ILLUMINA,HiSeq X Ten,ERP000195,PRJEB2141,,203973,ERS3712273,SAMEA5923731,simple,62324,Anopheles funestus,SAMEA5923731,,,,,,,no,,,,,WELLCOME SANGER INSTITUTE,ERA2322400,,p…
ERR3766798,2019-12-19 23:43:43,2019-12-22 02:04:22,15027743,4538378386,15027743,302,1439,assembly,https://sra-download.ncbi.nlm.nih.gov/traces/era5/ERR/ERR3766/ERR3766798,ERX3768547,DN589128L:D1,WGS,RANDOM,GENOMIC,PAIRED,388,102,ILLUMINA,HiSeq X Ten,ERP000195,PRJEB2141,,203973,ERS3712274,SAMEA5923732,simple,62324,Anopheles funestus,SAMEA5923732,,,,,,,no,,,,,WELLCOME SANGER INSTITUTE,ERA2322400,,p…
ERR3766799,2019-12-19 23:43:43,2019-12-22 02:03:43,13425154,4054396508,13425154,302,1372,assembly,https://sra-download.ncbi.nlm.nih.gov/traces/era5/ERR/ERR3766/ERR3766799,ERX3768548,DN589128L:E1,WGS,RANDOM,GENOMIC,PAIRED,402,104,ILLUMINA,HiSeq X Ten,ERP000195,PRJEB2141,,203973,ERS3712275,SAMEA5923733,simple,62324,Anopheles funestus,SAMEA5923733,,,,,,,no,,,,,WELLCOME SANGER INSTITUTE,ERA2322400,,p…
ERR3766800,2019-12-19 23:43:43,2019-12-22 02:01:20,13005000,3927510000,13005000,302,1327,assembly,https://sra-download.ncbi.nlm.nih.gov/traces/era5/ERR/ERR3766/ERR3766800,ERX3768549,DN589128L:F1,WGS,RANDOM,GENOMIC,PAIRED,399,98,ILLUMINA,HiSeq X Ten,ERP000195,PRJEB2141,,203973,ERS3712276,SAMEA5923734,simple,62324,Anopheles funestus,SAMEA5923734,,,,,,,no,,,,,WELLCOME SANGER INSTITUTE,ERA2322400,,pu…
ERR3766801,2019-12-19 23:43:43,2019-12-22 02:15:58,12993326,3923984452,12993326,302,1248,assembly,https://sra-download.ncbi.nlm.nih.gov/traces/era5/ERR/ERR3766/ERR3766801,ERX3768550,DN589128L:G1,WGS,RANDOM,GENOMIC,PAIRED,436,101,ILLUMINA,HiSeq X Ten,ERP000195,PRJEB2141,,203973,ERS3712277,SAMEA5923735,simple,62324,Anopheles funestus,SAMEA5923735,,,,,,,no,,,,,WELLCOME SANGER INSTITUTE,ERA2322400,,p…
ERR3766802,2019-12-19 23:43:43,2019-12-22 02:01:53,11593246,3501160292,11593246,302,1548,assembly,https://sra-download.ncbi.nlm.nih.gov/traces/era5/ERR/ERR3766/ERR3766802,ERX3768551,DN589128L:H1,WGS,RANDOM,GENOMIC,PAIRED,450,0,ILLUMINA,HiSeq X Ten,ERP000195,PRJEB2141,,203973,ERS3712278,SAMEA5923736,simple,62324,Anopheles funestus,SAMEA5923736,,,,,,,no,,,,,WELLCOME SANGER INSTITUTE,ERA2322400,,pub…
ERR3766825,2019-12-19 23:43:43,2019-12-22 02:04:51,12378415,3738281330,12378415,302,1177,assembly,https://sra-download.ncbi.nlm.nih.gov/traces/era5/ERR/ERR3766/ERR3766825,ERX3768574,DN589128L:H8,WGS,RANDOM,GENOMIC,PAIRED,440,116,ILLUMINA,HiSeq X Ten,ERP000195,PRJEB2141,,203973,ERS3867392,SAMEA6066272,simple,62324,Anopheles funestus,SAMEA6066272,,,,,,,no,,,,,WELLCOME SANGER INSTITUTE,ERA2322400,,p…
ERR3766823,2019-12-19 23:43:43,2019-12-22 02:04:34,12955599,3912590898,12955599,302,1179,assembly,https://sra-download.ncbi.nlm.nih.gov/traces/era5/ERR/ERR3766/ERR3766823,ERX3768572,DN589128L:F8,WGS,RANDOM,GENOMIC,PAIRED,429,110,ILLUMINA,HiSeq X Ten,ERP000195,PRJEB2141,,203973,ERS3867408,SAMEA6066288,simple,62324,Anopheles funestus,SAMEA6066288,,,,,,,no,,,,,WELLCOME SANGER INSTITUTE,ERA2322400,,p…
ERR3766816,2019-12-19 23:43:43,2019-12-22 02:06:28,14176106,4281184012,14176106,302,1917,assembly,https://sra-download.ncbi.nlm.nih.gov/traces/era5/ERR/ERR3766/ERR3766816,ERX3768565,DN589128L:G7,WGS,RANDOM,GENOMIC,PAIRED,252,0,ILLUMINA,HiSeq X Ten,ERP000195,PRJEB2141,,203973,ERS3867409,SAMEA6066289,simple,62324,Anopheles funestus,SAMEA6066289,,,,,,,no,,,,,WELLCOME SANGER INSTITUTE,ERA2322400,,pub…
ERR3766819,2019-12-19 23:43:43,2019-12-22 02:02:44,12810254,3868696708,12810254,302,1195,assembly,https://sra-download.ncbi.nlm.nih.gov/traces/era5/ERR/ERR3766/ERR3766819,ERX3768568,DN589128L:B8,WGS,RANDOM,GENOMIC,PAIRED,425,110,ILLUMINA,HiSeq X Ten,ERP000195,PRJEB2141,,203973,ERS3867414,SAMEA6066294,simple,62324,Anopheles funestus,SAMEA6066294,,,,,,,no,,,,,WELLCOME SANGER INSTITUTE,ERA2322400,,p…
ERR3766818,2019-12-19 23:43:43,2019-12-22 02:02:57,11692924,3531263048,11692924,302,1151,assembly,https://sra-download.ncbi.nlm.nih.gov/traces/era5/ERR/ERR3766/ERR3766818,ERX3768567,DN589128L:A8,WGS,RANDOM,GENOMIC,PAIRED,458,110,ILLUMINA,HiSeq X Ten,ERP000195,PRJEB2141,,203973,ERS3867440,SAMEA6066320,simple,62324,Anopheles funestus,SAMEA6066320,,,,,,,no,,,,,WELLCOME SANGER INSTITUTE,ERA2322400,,p…
ERR3766824,2019-12-19 23:43:43,2019-12-22 02:06:37,15022667,4536845434,15022667,302,1369,assembly,https://sra-download.ncbi.nlm.nih.gov/traces/era5/ERR/ERR3766/ERR3766824,ERX3768573,DN589128L:G8,WGS,RANDOM,GENOMIC,PAIRED,406,107,ILLUMINA,HiSeq X Ten,ERP000195,PRJEB2141,,203973,ERS3867442,SAMEA6066322,simple,62324,Anopheles funestus,SAMEA6066322,,,,,,,no,,,,,WELLCOME SANGER INSTITUTE,ERA2322400,,p…
ERR3766820,2019-12-19 23:43:43,2019-12-22 02:06:05,12531615,3784547730,12531615,302,1170,assembly,https://sra-download.ncbi.nlm.nih.gov/traces/era5/ERR/ERR3766/ERR3766820,ERX3768569,DN589128L:C8,WGS,RANDOM,GENOMIC,PAIRED,428,111,ILLUMINA,HiSeq X Ten,ERP000195,PRJEB2141,,203973,ERS3867445,SAMEA6066325,simple,62324,Anopheles funestus,SAMEA6066325,,,,,,,no,,,,,WELLCOME SANGER INSTITUTE,ERA2322400,,p…
ERR3766822,2019-12-19 23:43:43,2019-12-22 02:05:20,13172685,3978150870,13172685,302,1298,assembly,https://sra-download.ncbi.nlm.nih.gov/traces/era5/ERR/ERR3766/ERR3766822,ERX3768571,DN589128L:E8,WGS,RANDOM,GENOMIC,PAIRED,423,118,ILLUMINA,HiSeq X Ten,ERP000195,PRJEB2141,,203973,ERS3867446,SAMEA6066326,simple,62324,Anopheles funestus,SAMEA6066326,,,,,,,no,,,,,WELLCOME SANGER INSTITUTE,ERA2322400,,p…
ERR3766815,2019-12-19 23:43:43,2019-12-22 02:04:53,14424150,4356093300,14424150,302,1450,assembly,https://sra-download.ncbi.nlm.nih.gov/traces/era5/ERR/ERR3766/ERR3766815,ERX3768564,DN589128L:F7,WGS,RANDOM,GENOMIC,PAIRED,430,113,ILLUMINA,HiSeq X Ten,ERP000195,PRJEB2141,,203973,ERS3867448,SAMEA6066328,simple,62324,Anopheles funestus,SAMEA6066328,,,,,,,no,,,,,WELLCOME SANGER INSTITUTE,ERA2322400,,p…
ERR3766817,2019-12-19 23:43:43,2019-12-22 02:08:08,14083304,4253157808,14083304,302,1358,assembly,https://sra-download.ncbi.nlm.nih.gov/traces/era5/ERR/ERR3766/ERR3766817,ERX3768566,DN589128L:H7,WGS,RANDOM,GENOMIC,PAIRED,448,121,ILLUMINA,HiSeq X Ten,ERP000195,PRJEB2141,,203973,ERS3867449,SAMEA6066329,simple,62324,Anopheles funestus,SAMEA6066329,,,,,,,no,,,,,WELLCOME SANGER INSTITUTE,ERA2322400,,p…
ERR3766814,2019-12-19 23:43:43,2019-12-22 02:02:49,13147715,3970609930,13147715,302,1268,assembly,https://sra-download.ncbi.nlm.nih.gov/traces/era5/ERR/ERR3766/ERR3766814,ERX3768563,DN589128L:E7,WGS,RANDOM,GENOMIC,PAIRED,430,110,ILLUMINA,HiSeq X Ten,ERP000195,PRJEB2141,,203973,ERS3867451,SAMEA6066331,simple,62324,Anopheles funestus,SAMEA6066331,,,,,,,no,,,,,WELLCOME SANGER INSTITUTE,ERA2322400,,p…
ERR3766813,2019-12-19 23:43:43,2019-12-22 02:05:41,14320395,4324759290,14320395,302,1331,assembly,https://sra-download.ncbi.nlm.nih.gov/traces/era5/ERR/ERR3766/ERR3766813,ERX3768562,DN589128L:D7,WGS,RANDOM,GENOMIC,PAIRED,468,113,ILLUMINA,HiSeq X Ten,ERP000195,PRJEB2141,,203973,ERS3867452,SAMEA6066332,simple,62324,Anopheles funestus,SAMEA6066332,,,,,,,no,,,,,WELLCOME SANGER INSTITUTE,ERA2322400,,p…
ERR3766821,2019-12-19 23:43:43,2019-12-22 02:07:13,12296692,3713600984,12296692,302,1192,assembly,https://sra-download.ncbi.nlm.nih.gov/traces/era5/ERR/ERR3766/ERR3766821,ERX3768570,DN589128L:D8,WGS,RANDOM,GENOMIC,PAIRED,392,100,ILLUMINA,HiSeq X Ten,ERP000195,PRJEB2141,,203973,ERS3867458,SAMEA6066338,simple,62324,Anopheles funestus,SAMEA6066338,,,,,,,no,,,,,WELLCOME SANGER INSTITUTE,ERA2322400,,p…
ERR3766806,2019-12-19 23:43:43,2019-12-22 02:03:04,17621237,5321613574,17621237,302,2228,assembly,https://sra-download.ncbi.nlm.nih.gov/traces/era5/ERR/ERR3766/ERR3766806,ERX3768555,DN589128L:F3,WGS,RANDOM,GENOMIC,PAIRED,450,0,ILLUMINA,HiSeq X Ten,ERP000195,PRJEB2141,,203973,ERS3867474,SAMEA6066354,simple,62324,Anopheles funestus,SAMEA6066354,,,,,,,no,,,,,WELLCOME SANGER INSTITUTE,ERA2322400,,pub…
ERR3766811,2019-12-19 23:43:43,2019-12-22 01:58:46,8565453,2586766806,8565453,302,1181,assembly,https://sra-download.ncbi.nlm.nih.gov/traces/era5/ERR/ERR3766/ERR3766811,ERX3768560,DN589128L:B7,WGS,RANDOM,GENOMIC,PAIRED,450,0,ILLUMINA,HiSeq X Ten,ERP000195,PRJEB2141,,203973,ERS3867479,SAMEA6066359,simple,62324,Anopheles funestus,SAMEA6066359,,,,,,,no,,,,,WELLCOME SANGER INSTITUTE,ERA2322400,,publi…
ERR3766809,2019-12-19 23:43:43,2019-12-22 01:58:29,10314048,3114842496,10314048,302,1426,assembly,https://sra-download.ncbi.nlm.nih.gov/traces/era5/ERR/ERR3766/ERR3766809,ERX3768558,DN589128L:B6,WGS,RANDOM,GENOMIC,PAIRED,275,0,ILLUMINA,HiSeq X Ten,ERP000195,PRJEB2141,,203973,ERS3867482,SAMEA6066362,simple,62324,Anopheles funestus,SAMEA6066362,,,,,,,no,,,,,WELLCOME SANGER INSTITUTE,ERA2322400,,pub…
ERR3766807,2019-12-19 23:43:43,2019-12-22 02:01:54,12023813,3631191526,12023813,302,1608,assembly,https://sra-download.ncbi.nlm.nih.gov/traces/era5/ERR/ERR3766/ERR3766807,ERX3768556,DN589128L:H4,WGS,RANDOM,GENOMIC,PAIRED,246,79,ILLUMINA,HiSeq X Ten,ERP000195,PRJEB2141,,203973,ERS3867484,SAMEA6066364,simple,62324,Anopheles funestus,SAMEA6066364,,,,,,,no,,,,,WELLCOME SANGER INSTITUTE,ERA2322400,,pu…
ERR3766812,2019-12-19 23:43:43,2019-12-22 02:02:13,12265557,3704198214,12265557,302,1620,assembly,https://sra-download.ncbi.nlm.nih.gov/traces/era5/ERR/ERR3766/ERR3766812,ERX3768561,DN589128L:C7,WGS,RANDOM,GENOMIC,PAIRED,450,0,ILLUMINA,HiSeq X Ten,ERP000195,PRJEB2141,,203973,ERS3867487,SAMEA6066367,simple,62324,Anopheles funestus,SAMEA6066367,,,,,,,no,,,,,WELLCOME SANGER INSTITUTE,ERA2322400,,pub…
ERR3766808,2019-12-19 23:43:43,2019-12-22 01:58:06,8544191,2580345682,8544191,302,1168,assembly,https://sra-download.ncbi.nlm.nih.gov/traces/era5/ERR/ERR3766/ERR3766808,ERX3768557,DN589128L:A6,WGS,RANDOM,GENOMIC,PAIRED,402,0,ILLUMINA,HiSeq X Ten,ERP000195,PRJEB2141,,203973,ERS3867489,SAMEA6066369,simple,62324,Anopheles funestus,SAMEA6066369,,,,,,,no,,,,,WELLCOME SANGER INSTITUTE,ERA2322400,,publi…
ERR3766805,2019-12-19 23:43:43,2019-12-22 01:58:00,9274046,2800761892,9274046,302,1251,assembly,https://sra-download.ncbi.nlm.nih.gov/traces/era5/ERR/ERR3766/ERR3766805,ERX3768554,DN589128L:E2,WGS,RANDOM,GENOMIC,PAIRED,358,50,ILLUMINA,HiSeq X Ten,ERP000195,PRJEB2141,,203973,ERS3867492,SAMEA6066372,simple,62324,Anopheles funestus,SAMEA6066372,,,,,,,no,,,,,WELLCOME SANGER INSTITUTE,ERA2322400,,publ…
ERR3766810,2019-12-19 23:43:43,2019-12-22 02:02:57,11576445,3496086390,11576445,302,1532,assembly,https://sra-download.ncbi.nlm.nih.gov/traces/era5/ERR/ERR3766/ERR3766810,ERX3768559,DN589128L:F6,WGS,RANDOM,GENOMIC,PAIRED,450,0,ILLUMINA,HiSeq X Ten,ERP000195,PRJEB2141,,203973,ERS3867495,SAMEA6066375,simple,62324,Anopheles funestus,SAMEA6066375,,,,,,,no,,,,,WELLCOME SANGER INSTITUTE,ERA2322400,,pub…
ERR3766804,2019-12-19 23:43:43,2019-12-22 02:01:08,11527041,3481166382,11527041,302,1149,assembly,https://sra-download.ncbi.nlm.nih.gov/traces/era5/ERR/ERR3766/ERR3766804,ERX3768553,DN589128L:C2,WGS,RANDOM,GENOMIC,PAIRED,475,118,ILLUMINA,HiSeq X Ten,ERP000195,PRJEB2141,,203973,ERS3867507,SAMEA6066387,simple,62324,Anopheles funestus,SAMEA6066387,,,,,,,no,,,,,WELLCOME SANGER INSTITUTE,ERA2322400,,p…
ERR3766803,2019-12-19 23:43:43,2019-12-22 02:06:02,14035330,4238669660,14035330,302,1394,assembly,https://sra-download.ncbi.nlm.nih.gov/traces/era5/ERR/ERR3766/ERR3766803,ERX3768552,DN589128L:A2,WGS,RANDOM,GENOMIC,PAIRED,447,110,ILLUMINA,HiSeq X Ten,ERP000195,PRJEB2141,,203973,ERS3867509,SAMEA6066389,simple,62324,Anopheles funestus,SAMEA6066389,,,,,,,no,,,,,WELLCOME SANGER INSTITUTE,ERA2322400,,p…
ERR3773475,2020-01-09 05:40:48,,0,0,0,0,0,,,ERX3775232,DSW44971,WGS,RANDOM,GENOMIC,PAIRED,300,0,ILLUMINA,HiSeq X Ten,ERP119005,PRJEB35880,,599909,ERS4194049,SAMEA6427843,simple,151541,Danaus chrysippus,SM15.W61,,,,,,,no,,,,,UNIVERSITY OF EDINBURGH,ERA2327468,,public,,
ERR3773476,2020-01-09 05:40:48,,0,0,0,0,0,,,ERX3775233,DSW44966,WGS,RANDOM,GENOMIC,PAIRED,300,0,ILLUMINA,HiSeq X Ten,ERP119005,PRJEB35880,,599909,ERS4194050,SAMEA6427844,simple,151541,Danaus chrysippus,SM15.W66,,,,,,,no,,,,,UNIVERSITY OF EDINBURGH,ERA2327468,,public,,
ERR3773471,2020-01-09 05:40:48,,0,0,0,0,0,,,ERX3775228,DSW31518,WGS,RANDOM,GENOMIC,PAIRED,300,0,ILLUMINA,HiSeq X Ten,ERP119005,PRJEB35880,,599909,ERS4194051,SAMEA6427845,simple,151541,Danaus chrysippus,SM15.W69,,,,,,,no,,,,,UNIVERSITY OF EDINBURGH,ERA2327468,,public,,
ERR3773477,2020-01-09 05:40:48,,0,0,0,0,0,,,ERX3775234,DSW44976,WGS,RANDOM,GENOMIC,PAIRED,300,0,ILLUMINA,HiSeq X Ten,ERP119005,PRJEB35880,,599909,ERS4194052,SAMEA6427846,simple,151541,Danaus chrysippus,SM15.W72,,,,,,,no,,,,,UNIVERSITY OF EDINBURGH,ERA2327468,,public,,
ERR3773472,2020-01-09 05:40:48,,0,0,0,0,0,,,ERX3775229,DSW31519,WGS,RANDOM,GENOMIC,PAIRED,300,0,ILLUMINA,HiSeq X Ten,ERP119005,PRJEB35880,,599909,ERS4194053,SAMEA6427847,simple,151541,Danaus chrysippus,SM15.W74,,,,,,,no,,,,,UNIVERSITY OF EDINBURGH,ERA2327468,,public,,
ERR3773457,2020-01-09 05:40:48,,0,0,0,0,0,,,ERX3775214,DSW31520,WGS,RANDOM,GENOMIC,PAIRED,300,0,ILLUMINA,HiSeq X Ten,ERP119005,PRJEB35880,,599909,ERS4194072,SAMEA6427866,simple,151541,Danaus chrysippus,SM16.K567,,,,,,,no,,,,,UNIVERSITY OF EDINBURGH,ERA2327468,,public,,
ERR3773458,2020-01-09 05:40:48,,0,0,0,0,0,,,ERX3775215,DSW31520,WGS,RANDOM,GENOMIC,PAIRED,300,0,ILLUMINA,HiSeq X Ten,ERP119005,PRJEB35880,,599909,ERS4194072,SAMEA6427866,simple,151541,Danaus chrysippus,SM16.K567,,,,,,,no,,,,,UNIVERSITY OF EDINBURGH,ERA2327468,,public,,
ERR3773459,2020-01-09 05:40:48,,0,0,0,0,0,,,ERX3775216,DSW31521,WGS,RANDOM,GENOMIC,PAIRED,300,0,ILLUMINA,HiSeq X Ten,ERP119005,PRJEB35880,,599909,ERS4194073,SAMEA6427867,simple,151541,Danaus chrysippus,SM16.K570,,,,,,,no,,,,,UNIVERSITY OF EDINBURGH,ERA2327468,,public,,
ERR3773460,2020-01-09 05:40:48,,0,0,0,0,0,,,ERX3775217,DSW31521,WGS,RANDOM,GENOMIC,PAIRED,300,0,ILLUMINA,HiSeq X Ten,ERP119005,PRJEB35880,,599909,ERS4194073,SAMEA6427867,simple,151541,Danaus chrysippus,SM16.K570,,,,,,,no,,,,,UNIVERSITY OF EDINBURGH,ERA2327468,,public,,
ERR3773478,2020-01-09 05:40:49,,0,0,0,0,0,,,ERX3775235,DSW44974,WGS,RANDOM,GENOMIC,PAIRED,300,0,ILLUMINA,HiSeq X Ten,ERP119005,PRJEB35880,,599909,ERS4194074,SAMEA6427868,simple,151541,Danaus chrysippus,SM16.K571,,,,,,,no,,,,,UNIVERSITY OF EDINBURGH,ERA2327468,,public,,
ERR3773461,2020-01-09 05:40:48,,0,0,0,0,0,,,ERX3775218,DSW31522,WGS,RANDOM,GENOMIC,PAIRED,300,0,ILLUMINA,HiSeq X Ten,ERP119005,PRJEB35880,,599909,ERS4194075,SAMEA6427869,simple,151541,Danaus chrysippus,SM16.K577,,,,,,,no,,,,,UNIVERSITY OF EDINBURGH,ERA2327468,,public,,
ERR3773479,2020-01-09 05:40:49,,0,0,0,0,0,,,ERX3775236,DSW44983,WGS,RANDOM,GENOMIC,PAIRED,300,0,ILLUMINA,HiSeq X Ten,ERP119005,PRJEB35880,,599909,ERS4194076,SAMEA6427870,simple,151541,Danaus chrysippus,SM16.K580,,,,,,,no,,,,,UNIVERSITY OF EDINBURGH,ERA2327468,,public,,
ERR3773480,2020-01-09 05:40:49,,0,0,0,0,0,,,ERX3775237,DSW44973-1,WGS,RANDOM,GENOMIC,PAIRED,300,0,ILLUMINA,HiSeq X Ten,ERP119005,PRJEB35880,,599909,ERS4194077,SAMEA6427871,simple,151541,Danaus chrysippus,SM16.K584,,,,,,,no,,,,,UNIVERSITY OF EDINBURGH,ERA2327468,,public,,
ERR3773481,2020-01-09 05:40:49,,0,0,0,0,0,,,ERX3775238,DSW44973-1,WGS,RANDOM,GENOMIC,PAIRED,300,0,ILLUMINA,HiSeq X Ten,ERP119005,PRJEB35880,,599909,ERS4194077,SAMEA6427871,simple,151541,Danaus chrysippus,SM16.K584,,,,,,,no,,,,,UNIVERSITY OF EDINBURGH,ERA2327468,,public,,
ERR3773462,2020-01-09 05:40:48,,0,0,0,0,0,,,ERX3775219,DSW31523,WGS,RANDOM,GENOMIC,PAIRED,300,0,ILLUMINA,HiSeq X Ten,ERP119005,PRJEB35880,,599909,ERS4194086,SAMEA6427880,simple,151541,Danaus chrysippus,SM16.K585,,,,,,,no,,,,,UNIVERSITY OF EDINBURGH,ERA2327468,,public,,
ERR3773463,2020-01-09 05:40:48,,0,0,0,0,0,,,ERX3775220,DSW31523,WGS,RANDOM,GENOMIC,PAIRED,300,0,ILLUMINA,HiSeq X Ten,ERP119005,PRJEB35880,,599909,ERS4194086,SAMEA6427880,simple,151541,Danaus chrysippus,SM16.K585,,,,,,,no,,,,,UNIVERSITY OF EDINBURGH,ERA2327468,,public,,
ERR3773482,2020-01-09 05:40:49,,0,0,0,0,0,,,ERX3775239,DSW44969,WGS,RANDOM,GENOMIC,PAIRED,300,0,ILLUMINA,HiSeq X Ten,ERP119005,PRJEB35880,,599909,ERS4194078,SAMEA6427872,simple,151541,Danaus chrysippus,SM16.K618,,,,,,,no,,,,,UNIVERSITY OF EDINBURGH,ERA2327468,,public,,
ERR3773483,2020-01-09 05:40:49,,0,0,0,0,0,,,ERX3775240,DSW44967,WGS,RANDOM,GENOMIC,PAIRED,300,0,ILLUMINA,HiSeq X Ten,ERP119005,PRJEB35880,,599909,ERS4194085,SAMEA6427879,simple,151541,Danaus chrysippus,SM16.K620,,,,,,,no,,,,,UNIVERSITY OF EDINBURGH,ERA2327468,,public,,
ERR3773484,2020-01-09 05:40:49,,0,0,0,0,0,,,ERX3775241,DSW44988,WGS,RANDOM,GENOMIC,PAIRED,300,0,ILLUMINA,HiSeq X Ten,ERP119005,PRJEB35880,,599909,ERS4194069,SAMEA6427863,simple,151541,Danaus chrysippus,SM16.K622,,,,,,,no,,,,,UNIVERSITY OF EDINBURGH,ERA2327468,,public,,
ERR3773464,2020-01-09 05:40:48,,0,0,0,0,0,,,ERX3775221,DSW31524,WGS,RANDOM,GENOMIC,PAIRED,300,0,ILLUMINA,HiSeq X Ten,ERP119005,PRJEB35880,,599909,ERS4194079,SAMEA6427873,simple,151541,Danaus chrysippus,SM16.K626,,,,,,,no,,,,,UNIVERSITY OF EDINBURGH,ERA2327468,,public,,
ERR3773465,2020-01-09 05:40:48,,0,0,0,0,0,,,ERX3775222,DSW31524,WGS,RANDOM,GENOMIC,PAIRED,300,0,ILLUMINA,HiSeq X Ten,ERP119005,PRJEB35880,,599909,ERS4194079,SAMEA6427873,simple,151541,Danaus chrysippus,SM16.K626,,,,,,,no,,,,,UNIVERSITY OF EDINBURGH,ERA2327468,,public,,
ERR3773466,2020-01-09 05:40:48,,0,0,0,0,0,,,ERX3775223,DSW31525,WGS,RANDOM,GENOMIC,PAIRED,300,0,ILLUMINA,HiSeq X Ten,ERP119005,PRJEB35880,,599909,ERS4194080,SAMEA6427874,simple,151541,Danaus chrysippus,SM16.K627,,,,,,,no,,,,,UNIVERSITY OF EDINBURGH,ERA2327468,,public,,
ERR3773485,2020-01-09 05:40:49,,0,0,0,0,0,,,ERX3775242,DSW44985,WGS,RANDOM,GENOMIC,PAIRED,300,0,ILLUMINA,HiSeq X Ten,ERP119005,PRJEB35880,,599909,ERS4194081,SAMEA6427875,simple,151541,Danaus chrysippus,SM16.K628,,,,,,,no,,,,,UNIVERSITY OF EDINBURGH,ERA2327468,,public,,
ERR3773486,2020-01-09 05:40:49,,0,0,0,0,0,,,ERX3775243,DSW44972,WGS,RANDOM,GENOMIC,PAIRED,300,0,ILLUMINA,HiSeq X Ten,ERP119005,PRJEB35880,,599909,ERS4194082,SAMEA6427876,simple,151541,Danaus chrysippus,SM16.K630,,,,,,,no,,,,,UNIVERSITY OF EDINBURGH,ERA2327468,,public,,
ERR3773487,2020-01-09 05:40:49,,0,0,0,0,0,,,ERX3775244,DSW44984,WGS,RANDOM,GENOMIC,PAIRED,300,0,ILLUMINA,HiSeq X Ten,ERP119005,PRJEB35880,,599909,ERS4194083,SAMEA6427877,simple,151541,Danaus chrysippus,SM16.K631,,,,,,,no,,,,,UNIVERSITY OF EDINBURGH,ERA2327468,,public,,
ERR3773488,2020-01-09 05:40:49,,0,0,0,0,0,,,ERX3775245,DSW44986,WGS,RANDOM,GENOMIC,PAIRED,300,0,ILLUMINA,HiSeq X Ten,ERP119005,PRJEB35880,,599909,ERS4194084,SAMEA6427878,simple,151541,Danaus chrysippus,SM16.K633,,,,,,,no,,,,,UNIVERSITY OF EDINBURGH,ERA2327468,,public,,
ERR3773489,2020-01-09 05:40:49,,0,0,0,0,0,,,ERX3775246,DSW44987,WGS,RANDOM,GENOMIC,PAIRED,300,0,ILLUMINA,HiSeq X Ten,ERP119005,PRJEB35880,,599909,ERS4194070,SAMEA6427864,simple,151541,Danaus chrysippus,SM16.K634,,,,,,,no,,,,,UNIVERSITY OF EDINBURGH,ERA2327468,,public,,
ERR3773490,2020-01-09 05:40:49,,0,0,0,0,0,,,ERX3775247,DSW44965,WGS,RANDOM,GENOMIC,PAIRED,300,0,ILLUMINA,HiSeq X Ten,ERP119005,PRJEB35880,,599909,ERS4194071,SAMEA6427865,simple,151541,Danaus chrysippus,SM16.K641,,,,,,,no,,,,,UNIVERSITY OF EDINBURGH,ERA2327468,,public,,
ERR3773491,2020-01-09 05:40:49,,0,0,0,0,0,,,ERX3775248,DSW44968,WGS,RANDOM,GENOMIC,PAIRED,300,0,ILLUMINA,HiSeq X Ten,ERP119005,PRJEB35880,,599909,ERS4194056,SAMEA6427850,simple,151541,Danaus chrysippus,SM16.N01,,,,,,,no,,,,,UNIVERSITY OF EDINBURGH,ERA2327468,,public,,
ERR3773467,2020-01-09 05:40:48,,0,0,0,0,0,,,ERX3775224,DSW31516,WGS,RANDOM,GENOMIC,PAIRED,300,0,ILLUMINA,HiSeq X Ten,ERP119005,PRJEB35880,,599909,ERS4194057,SAMEA6427851,simple,151541,Danaus chrysippus,SM16.N04,,,,,,,no,,,,,UNIVERSITY OF EDINBURGH,ERA2327468,,public,,
ERR3773492,2020-01-09 05:40:49,,0,0,0,0,0,,,ERX3775249,DSW44977,WGS,RANDOM,GENOMIC,PAIRED,300,0,ILLUMINA,HiSeq X Ten,ERP119005,PRJEB35880,,599909,ERS4194058,SAMEA6427852,simple,151541,Danaus chrysippus,SM16.N05,,,,,,,no,,,,,UNIVERSITY OF EDINBURGH,ERA2327468,,public,,
ERR3773468,2020-01-09 05:40:48,,0,0,0,0,0,,,ERX3775225,DSW31517,WGS,RANDOM,GENOMIC,PAIRED,300,0,ILLUMINA,HiSeq X Ten,ERP119005,PRJEB35880,,599909,ERS4194059,SAMEA6427853,simple,151541,Danaus chrysippus,SM16.N06,,,,,,,no,,,,,UNIVERSITY OF EDINBURGH,ERA2327468,,public,,
ERR3773493,2020-01-09 05:40:49,,0,0,0,0,0,,,ERX3775250,DSW44964,WGS,RANDOM,GENOMIC,PAIRED,300,0,ILLUMINA,HiSeq X Ten,ERP119005,PRJEB35880,,599909,ERS4194060,SAMEA6427854,simple,151541,Danaus chrysippus,SM16.N20,,,,,,,no,,,,,UNIVERSITY OF EDINBURGH,ERA2327468,,public,,
ERR3773494,2020-01-09 05:40:49,,0,0,0,0,0,,,ERX3775251,DSW44975,WGS,RANDOM,GENOMIC,PAIRED,300,0,ILLUMINA,HiSeq X Ten,ERP119005,PRJEB35880,,599909,ERS4194061,SAMEA6427855,simple,151541,Danaus chrysippus,SM16.N37,,,,,,,no,,,,,UNIVERSITY OF EDINBURGH,ERA2327468,,public,,
ERR3773469,2020-01-09 05:40:48,,0,0,0,0,0,,,ERX3775226,DSW31514,WGS,RANDOM,GENOMIC,PAIRED,300,0,ILLUMINA,HiSeq X Ten,ERP119005,PRJEB35880,,599909,ERS4194062,SAMEA6427856,simple,151541,Danaus chrysippus,SM16.S03,,,,,,,no,,,,,UNIVERSITY OF EDINBURGH,ERA2327468,,public,,
ERR3773470,2020-01-09 05:40:48,,0,0,0,0,0,,,ERX3775227,DSW31515,WGS,RANDOM,GENOMIC,PAIRED,300,0,ILLUMINA,HiSeq X Ten,ERP119005,PRJEB35880,,599909,ERS4194063,SAMEA6427857,simple,151541,Danaus chrysippus,SM16.S06,,,,,,,no,,,,,UNIVERSITY OF EDINBURGH,ERA2327468,,public,,
ERR3773495,2020-01-09 05:40:49,,0,0,0,0,0,,,ERX3775252,DSW44981,WGS,RANDOM,GENOMIC,PAIRED,300,0,ILLUMINA,HiSeq X Ten,ERP119005,PRJEB35880,,599909,ERS4194064,SAMEA6427858,simple,151541,Danaus chrysippus,SM16.S11,,,,,,,no,,,,,UNIVERSITY OF EDINBURGH,ERA2327468,,public,,
ERR3773496,2020-01-09 05:40:49,,0,0,0,0,0,,,ERX3775253,DSW44981,WGS,RANDOM,GENOMIC,PAIRED,300,0,ILLUMINA,HiSeq X Ten,ERP119005,PRJEB35880,,599909,ERS4194064,SAMEA6427858,simple,151541,Danaus chrysippus,SM16.S11,,,,,,,no,,,,,UNIVERSITY OF EDINBURGH,ERA2327468,,public,,
ERR3773497,2020-01-09 05:40:49,,0,0,0,0,0,,,ERX3775254,DSW44980,WGS,RANDOM,GENOMIC,PAIRED,300,0,ILLUMINA,HiSeq X Ten,ERP119005,PRJEB35880,,599909,ERS4194065,SAMEA6427859,simple,151541,Danaus chrysippus,SM16.S12,,,,,,,no,,,,,UNIVERSITY OF EDINBURGH,ERA2327468,,public,,
ERR3773498,2020-01-09 05:40:49,,0,0,0,0,0,,,ERX3775255,DSW44970,WGS,RANDOM,GENOMIC,PAIRED,300,0,ILLUMINA,HiSeq X Ten,ERP119005,PRJEB35880,,599909,ERS4194066,SAMEA6427860,simple,151541,Danaus chrysippus,SM16.S14,,,,,,,no,,,,,UNIVERSITY OF EDINBURGH,ERA2327468,,public,,
ERR3773499,2020-01-09 05:40:49,,0,0,0,0,0,,,ERX3775256,DSW44979,WGS,RANDOM,GENOMIC,PAIRED,300,0,ILLUMINA,HiSeq X Ten,ERP119005,PRJEB35880,,599909,ERS4194067,SAMEA6427861,simple,151541,Danaus chrysippus,SM16.S15,,,,,,,no,,,,,UNIVERSITY OF EDINBURGH,ERA2327468,,public,,
ERR3773500,2020-01-09 05:40:49,,0,0,0,0,0,,,ERX3775257,DSW44979,WGS,RANDOM,GENOMIC,PAIRED,300,0,ILLUMINA,HiSeq X Ten,ERP119005,PRJEB35880,,599909,ERS4194067,SAMEA6427861,simple,151541,Danaus chrysippus,SM16.S15,,,,,,,no,,,,,UNIVERSITY OF EDINBURGH,ERA2327468,,public,,
ERR3661603,2020-01-09 05:40:38,,0,0,0,0,0,,,ERX3653243,Library name (optional),WGS,RANDOM,GENOMIC,PAIRED,650,0,ILLUMINA,HiSeq X Ten,ERP118252,PRJEB35226,,599869,ERS3967887,SAMEA6167887,simple,338023,Torymus bedeguaris,T1,,,,,,,no,,,,,NATURHISTORISKA RIKSMUSEET,ERA2288130,,public,,
SRR10738938,2019-12-19 19:11:09,2019-12-19 15:56:45,107601869,32280560700,107601869,300,12808,,https://sra-download.ncbi.nlm.nih.gov/traces/sra79/SRR/010487/SRR10738938,SRX7414547,androctonus_mauritanicus_00,WGS,RANDOM,GENOMIC,PAIRED,0,0,ILLUMINA,HiSeq X Ten,SRP238257,PRJNA596747,,596747,SRS5864125,SAMN13635111,simple,6859,Androctonus mauritanicus,Androctonus mauritanicus,,,,,unknown,,no,,,,,IRID…
ERR3766733,2019-12-19 23:43:42,2019-12-22 01:58:59,12163393,3673344686,12163393,302,1259,assembly,https://sra-download.ncbi.nlm.nih.gov/traces/era5/ERR/ERR3766/ERR3766733,ERX3768482,DN589128L:A1,WGS,RANDOM,GENOMIC,PAIRED,431,106,ILLUMINA,HiSeq X Ten,ERP000195,PRJEB2141,,203973,ERS3712271,SAMEA5923729,simple,62324,Anopheles funestus,SAMEA5923729,,,,,,,no,,,,,WELLCOME SANGER INSTITUTE,ERA2322400,,p…
ERR3766764,2019-12-19 23:43:42,2019-12-22 01:45:35,12130098,3663289596,12130098,302,1291,assembly,https://sra-download.ncbi.nlm.nih.gov/traces/era5/ERR/ERR3766/ERR3766764,ERX3768513,DN589128L:A1,WGS,RANDOM,GENOMIC,PAIRED,433,107,ILLUMINA,HiSeq X Ten,ERP000195,PRJEB2141,,203973,ERS3712271,SAMEA5923729,simple,62324,Anopheles funestus,SAMEA5923729,,,,,,,no,,,,,WELLCOME SANGER INSTITUTE,ERA2322400,,p…
ERR3766795,2019-12-19 23:43:43,2019-12-22 02:03:26,12150363,3669409626,12150363,302,1275,assembly,https://sra-download.ncbi.nlm.nih.gov/traces/era5/ERR/ERR3766/ERR3766795,ERX3768544,DN589128L:A1,WGS,RANDOM,GENOMIC,PAIRED,433,107,ILLUMINA,HiSeq X Ten,ERP000195,PRJEB2141,,203973,ERS3712271,SAMEA5923729,simple,62324,Anopheles funestus,SAMEA5923729,,,,,,,no,,,,,WELLCOME SANGER INSTITUTE,ERA2322400,,p…
ERR3766765,2019-12-19 23:43:42,2019-12-22 01:50:57,10117485,3055480470,10117485,302,1032,assembly,https://sra-download.ncbi.nlm.nih.gov/traces/era5/ERR/ERR3766/ERR3766765,ERX3768514,DN589128L:B1,WGS,RANDOM,GENOMIC,PAIRED,427,105,ILLUMINA,HiSeq X Ten,ERP000195,PRJEB2141,,203973,ERS3712272,SAMEA5923730,simple,62324,Anopheles funestus,SAMEA5923730,,,,,,,no,,,,,WELLCOME SANGER INSTITUTE,ERA2322400,,p…
ERR3766734,2019-12-19 23:43:42,2019-12-22 01:44:40,10174464,3072688128,10174464,302,1006,assembly,https://sra-download.ncbi.nlm.nih.gov/traces/era5/ERR/ERR3766/ERR3766734,ERX3768483,DN589128L:B1,WGS,RANDOM,GENOMIC,PAIRED,423,102,ILLUMINA,HiSeq X Ten,ERP000195,PRJEB2141,,203973,ERS3712272,SAMEA5923730,simple,62324,Anopheles funestus,SAMEA5923730,,,,,,,no,,,,,WELLCOME SANGER INSTITUTE,ERA2322400,,p…
ERR3766735,2019-12-19 23:43:42,2019-12-22 01:45:49,11421642,3449335884,11421642,302,1074,assembly,https://sra-download.ncbi.nlm.nih.gov/traces/era5/ERR/ERR3766/ERR3766735,ERX3768484,DN589128L:C1,WGS,RANDOM,GENOMIC,PAIRED,414,102,ILLUMINA,HiSeq X Ten,ERP000195,PRJEB2141,,203973,ERS3712273,SAMEA5923731,simple,62324,Anopheles funestus,SAMEA5923731,,,,,,,no,,,,,WELLCOME SANGER INSTITUTE,ERA2322400,,p…
ERR3766766,2019-12-19 23:43:42,2019-12-22 01:48:34,11308255,3415093010,11308255,302,1101,assembly,https://sra-download.ncbi.nlm.nih.gov/traces/era5/ERR/ERR3766/ERR3766766,ERX3768515,DN589128L:C1,WGS,RANDOM,GENOMIC,PAIRED,415,105,ILLUMINA,HiSeq X Ten,ERP000195,PRJEB2141,,203973,ERS3712273,SAMEA5923731,simple,62324,Anopheles funestus,SAMEA5923731,,,,,,,no,,,,,WELLCOME SANGER INSTITUTE,ERA2322400,,p…
ERR3766767,2019-12-19 23:43:43,2019-12-22 01:50:45,14944588,4513265576,14944588,302,1452,assembly,https://sra-download.ncbi.nlm.nih.gov/traces/era5/ERR/ERR3766/ERR3766767,ERX3768516,DN589128L:D1,WGS,RANDOM,GENOMIC,PAIRED,385,101,ILLUMINA,HiSeq X Ten,ERP000195,PRJEB2141,,203973,ERS3712274,SAMEA5923732,simple,62324,Anopheles funestus,SAMEA5923732,,,,,,,no,,,,,WELLCOME SANGER INSTITUTE,ERA2322400,,p…
ERR3766736,2019-12-19 23:43:42,2019-12-22 01:51:48,15217471,4595676242,15217471,302,1435,assembly,https://sra-download.ncbi.nlm.nih.gov/traces/era5/ERR/ERR3766/ERR3766736,ERX3768485,DN589128L:D1,WGS,RANDOM,GENOMIC,PAIRED,386,104,ILLUMINA,HiSeq X Ten,ERP000195,PRJEB2141,,203973,ERS3712274,SAMEA5923732,simple,62324,Anopheles funestus,SAMEA5923732,,,,,,,no,,,,,WELLCOME SANGER INSTITUTE,ERA2322400,,p…
ERR3766737,2019-12-19 23:43:42,2019-12-22 01:47:22,13531441,4086495182,13531441,302,1362,assembly,https://sra-download.ncbi.nlm.nih.gov/traces/era5/ERR/ERR3766/ERR3766737,ERX3768486,DN589128L:E1,WGS,RANDOM,GENOMIC,PAIRED,398,104,ILLUMINA,HiSeq X Ten,ERP000195,PRJEB2141,,203973,ERS3712275,SAMEA5923733,simple,62324,Anopheles funestus,SAMEA5923733,,,,,,,no,,,,,WELLCOME SANGER INSTITUTE,ERA2322400,,p…
ERR3766768,2019-12-19 23:43:43,2019-12-22 01:46:25,13376557,4039720214,13376557,302,1386,assembly,https://sra-download.ncbi.nlm.nih.gov/traces/era5/ERR/ERR3766/ERR3766768,ERX3768517,DN589128L:E1,WGS,RANDOM,GENOMIC,PAIRED,400,102,ILLUMINA,HiSeq X Ten,ERP000195,PRJEB2141,,203973,ERS3712275,SAMEA5923733,simple,62324,Anopheles funestus,SAMEA5923733,,,,,,,no,,,,,WELLCOME SANGER INSTITUTE,ERA2322400,,p…
ERR3766769,2019-12-19 23:43:43,2019-12-22 01:48:05,12938179,3907330058,12938179,302,1339,assembly,https://sra-download.ncbi.nlm.nih.gov/traces/era5/ERR/ERR3766/ERR3766769,ERX3768518,DN589128L:F1,WGS,RANDOM,GENOMIC,PAIRED,402,96,ILLUMINA,HiSeq X Ten,ERP000195,PRJEB2141,,203973,ERS3712276,SAMEA5923734,simple,62324,Anopheles funestus,SAMEA5923734,,,,,,,no,,,,,WELLCOME SANGER INSTITUTE,ERA2322400,,pu…
ERR3766738,2019-12-19 23:43:42,2019-12-22 01:45:33,13156412,3973236424,13156412,302,1324,assembly,https://sra-download.ncbi.nlm.nih.gov/traces/era5/ERR/ERR3766/ERR3766738,ERX3768487,DN589128L:F1,WGS,RANDOM,GENOMIC,PAIRED,395,96,ILLUMINA,HiSeq X Ten,ERP000195,PRJEB2141,,203973,ERS3712276,SAMEA5923734,simple,62324,Anopheles funestus,SAMEA5923734,,,,,,,no,,,,,WELLCOME SANGER INSTITUTE,ERA2322400,,pu…
ERR3766739,2019-12-19 23:43:42,2019-12-22 01:48:03,13046844,3940146888,13046844,302,1232,assembly,https://sra-download.ncbi.nlm.nih.gov/traces/era5/ERR/ERR3766/ERR3766739,ERX3768488,DN589128L:G1,WGS,RANDOM,GENOMIC,PAIRED,431,101,ILLUMINA,HiSeq X Ten,ERP000195,PRJEB2141,,203973,ERS3712277,SAMEA5923735,simple,62324,Anopheles funestus,SAMEA5923735,,,,,,,no,,,,,WELLCOME SANGER INSTITUTE,ERA2322400,,p…
ERR3766770,2019-12-19 23:43:43,2019-12-22 02:16:18,12989167,3922728434,12989167,302,1269,assembly,https://sra-download.ncbi.nlm.nih.gov/traces/era5/ERR/ERR3766/ERR3766770,ERX3768519,DN589128L:G1,WGS,RANDOM,GENOMIC,PAIRED,433,100,ILLUMINA,HiSeq X Ten,ERP000195,PRJEB2141,,203973,ERS3712277,SAMEA5923735,simple,62324,Anopheles funestus,SAMEA5923735,,,,,,,no,,,,,WELLCOME SANGER INSTITUTE,ERA2322400,,p…
ERR3766771,2019-12-19 23:43:43,2019-12-22 01:44:58,11571152,3494487904,11571152,302,1564,assembly,https://sra-download.ncbi.nlm.nih.gov/traces/era5/ERR/ERR3766/ERR3766771,ERX3768520,DN589128L:H1,WGS,RANDOM,GENOMIC,PAIRED,225,177,ILLUMINA,HiSeq X Ten,ERP000195,PRJEB2141,,203973,ERS3712278,SAMEA5923736,simple,62324,Anopheles funestus,SAMEA5923736,,,,,,,no,,,,,WELLCOME SANGER INSTITUTE,ERA2322400,,p…
ERR3766740,2019-12-19 23:43:42,2019-12-22 01:47:47,11771727,3555061554,11771727,302,1557,assembly,https://sra-download.ncbi.nlm.nih.gov/traces/era5/ERR/ERR3766/ERR3766740,ERX3768489,DN589128L:H1,WGS,RANDOM,GENOMIC,PAIRED,495,0,ILLUMINA,HiSeq X Ten,ERP000195,PRJEB2141,,203973,ERS3712278,SAMEA5923736,simple,62324,Anopheles funestus,SAMEA5923736,,,,,,,no,,,,,WELLCOME SANGER INSTITUTE,ERA2322400,,pub…
ERR3766794,2019-12-19 23:43:43,2019-12-22 02:04:02,12332909,3724538518,12332909,302,1192,assembly,https://sra-download.ncbi.nlm.nih.gov/traces/era5/ERR/ERR3766/ERR3766794,ERX3768543,DN589128L:H8,WGS,RANDOM,GENOMIC,PAIRED,444,116,ILLUMINA,HiSeq X Ten,ERP000195,PRJEB2141,,203973,ERS3867392,SAMEA6066272,simple,62324,Anopheles funestus,SAMEA6066272,,,,,,,no,,,,,WELLCOME SANGER INSTITUTE,ERA2322400,,p…
ERR3766763,2019-12-19 23:43:42,2019-12-22 01:51:15,12400015,3744804530,12400015,302,1159,assembly,https://sra-download.ncbi.nlm.nih.gov/traces/era5/ERR/ERR3766/ERR3766763,ERX3768512,DN589128L:H8,WGS,RANDOM,GENOMIC,PAIRED,432,110,ILLUMINA,HiSeq X Ten,ERP000195,PRJEB2141,,203973,ERS3867392,SAMEA6066272,simple,62324,Anopheles funestus,SAMEA6066272,,,,,,,no,,,,,WELLCOME SANGER INSTITUTE,ERA2322400,,p…
ERR3766761,2019-12-19 23:43:42,2019-12-22 01:49:37,13000241,3926072782,13000241,302,1161,assembly,https://sra-download.ncbi.nlm.nih.gov/traces/era5/ERR/ERR3766/ERR3766761,ERX3768510,DN589128L:F8,WGS,RANDOM,GENOMIC,PAIRED,425,115,ILLUMINA,HiSeq X Ten,ERP000195,PRJEB2141,,203973,ERS3867408,SAMEA6066288,simple,62324,Anopheles funestus,SAMEA6066288,,,,,,,no,,,,,WELLCOME SANGER INSTITUTE,ERA2322400,,p…
ERR3766792,2019-12-19 23:43:43,2019-12-22 02:02:07,12917633,3901125166,12917633,302,1198,assembly,https://sra-download.ncbi.nlm.nih.gov/traces/era5/ERR/ERR3766/ERR3766792,ERX3768541,DN589128L:F8,WGS,RANDOM,GENOMIC,PAIRED,430,117,ILLUMINA,HiSeq X Ten,ERP000195,PRJEB2141,,203973,ERS3867408,SAMEA6066288,simple,62324,Anopheles funestus,SAMEA6066288,,,,,,,no,,,,,WELLCOME SANGER INSTITUTE,ERA2322400,,p…
ERR3766785,2019-12-19 23:43:43,2019-12-22 01:57:58,14164991,4277827282,14164991,302,1935,assembly,https://sra-download.ncbi.nlm.nih.gov/traces/era5/ERR/ERR3766/ERR3766785,ERX3768534,DN589128L:G7,WGS,RANDOM,GENOMIC,PAIRED,450,0,ILLUMINA,HiSeq X Ten,ERP000195,PRJEB2141,,203973,ERS3867409,SAMEA6066289,simple,62324,Anopheles funestus,SAMEA6066289,,,,,,,no,,,,,WELLCOME SANGER INSTITUTE,ERA2322400,,pub…
ERR3766754,2019-12-19 23:43:42,2019-12-22 01:55:19,14316561,4323601422,14316561,302,1923,assembly,https://sra-download.ncbi.nlm.nih.gov/traces/era5/ERR/ERR3766/ERR3766754,ERX3768503,DN589128L:G7,WGS,RANDOM,GENOMIC,PAIRED,256,58,ILLUMINA,HiSeq X Ten,ERP000195,PRJEB2141,,203973,ERS3867409,SAMEA6066289,simple,62324,Anopheles funestus,SAMEA6066289,,,,,,,no,,,,,WELLCOME SANGER INSTITUTE,ERA2322400,,pu…
ERR3766757,2019-12-19 23:43:42,2019-12-22 01:46:46,12877711,3889068722,12877711,302,1181,assembly,https://sra-download.ncbi.nlm.nih.gov/traces/era5/ERR/ERR3766/ERR3766757,ERX3768506,DN589128L:B8,WGS,RANDOM,GENOMIC,PAIRED,421,108,ILLUMINA,HiSeq X Ten,ERP000195,PRJEB2141,,203973,ERS3867414,SAMEA6066294,simple,62324,Anopheles funestus,SAMEA6066294,,,,,,,no,,,,,WELLCOME SANGER INSTITUTE,ERA2322400,,p…
ERR3766788,2019-12-19 23:43:43,2019-12-22 01:59:13,12780112,3859593824,12780112,302,1212,assembly,https://sra-download.ncbi.nlm.nih.gov/traces/era5/ERR/ERR3766/ERR3766788,ERX3768537,DN589128L:B8,WGS,RANDOM,GENOMIC,PAIRED,420,108,ILLUMINA,HiSeq X Ten,ERP000195,PRJEB2141,,203973,ERS3867414,SAMEA6066294,simple,62324,Anopheles funestus,SAMEA6066294,,,,,,,no,,,,,WELLCOME SANGER INSTITUTE,ERA2322400,,p…
ERR3766787,2019-12-19 23:43:43,2019-12-22 01:56:45,11678214,3526820628,11678214,302,1168,assembly,https://sra-download.ncbi.nlm.nih.gov/traces/era5/ERR/ERR3766/ERR3766787,ERX3768536,DN589128L:A8,WGS,RANDOM,GENOMIC,PAIRED,464,113,ILLUMINA,HiSeq X Ten,ERP000195,PRJEB2141,,203973,ERS3867440,SAMEA6066320,simple,62324,Anopheles funestus,SAMEA6066320,,,,,,,no,,,,,WELLCOME SANGER INSTITUTE,ERA2322400,,p…
ERR3766756,2019-12-19 23:43:42,2019-12-22 02:15:28,11621194,3509600588,11621194,302,1123,assembly,https://sra-download.ncbi.nlm.nih.gov/traces/era5/ERR/ERR3766/ERR3766756,ERX3768505,DN589128L:A8,WGS,RANDOM,GENOMIC,PAIRED,460,112,ILLUMINA,HiSeq X Ten,ERP000195,PRJEB2141,,203973,ERS3867440,SAMEA6066320,simple,62324,Anopheles funestus,SAMEA6066320,,,,,,,no,,,,,WELLCOME SANGER INSTITUTE,ERA2322400,,p…
ERR3766793,2019-12-19 23:43:43,2019-12-22 02:09:45,14929796,4508798392,14929796,302,1384,assembly,https://sra-download.ncbi.nlm.nih.gov/traces/era5/ERR/ERR3766/ERR3766793,ERX3768542,DN589128L:G8,WGS,RANDOM,GENOMIC,PAIRED,405,110,ILLUMINA,HiSeq X Ten,ERP000195,PRJEB2141,,203973,ERS3867442,SAMEA6066322,simple,62324,Anopheles funestus,SAMEA6066322,,,,,,,no,,,,,WELLCOME SANGER INSTITUTE,ERA2322400,,p…
ERR3766762,2019-12-19 23:43:42,2019-12-22 02:02:07,15097488,4559441376,15097488,302,1352,assembly,https://sra-download.ncbi.nlm.nih.gov/traces/era5/ERR/ERR3766/ERR3766762,ERX3768511,DN589128L:G8,WGS,RANDOM,GENOMIC,PAIRED,403,107,ILLUMINA,HiSeq X Ten,ERP000195,PRJEB2141,,203973,ERS3867442,SAMEA6066322,simple,62324,Anopheles funestus,SAMEA6066322,,,,,,,no,,,,,WELLCOME SANGER INSTITUTE,ERA2322400,,p…
ERR3766789,2019-12-19 23:43:43,2019-12-22 01:57:59,12508312,3777510224,12508312,302,1187,assembly,https://sra-download.ncbi.nlm.nih.gov/traces/era5/ERR/ERR3766/ERR3766789,ERX3768538,DN589128L:C8,WGS,RANDOM,GENOMIC,PAIRED,429,109,ILLUMINA,HiSeq X Ten,ERP000195,PRJEB2141,,203973,ERS3867445,SAMEA6066325,simple,62324,Anopheles funestus,SAMEA6066325,,,,,,,no,,,,,WELLCOME SANGER INSTITUTE,ERA2322400,,p…
ERR3766758,2019-12-19 23:43:42,2019-12-22 01:54:12,12673004,3827247208,12673004,302,1165,assembly,https://sra-download.ncbi.nlm.nih.gov/traces/era5/ERR/ERR3766/ERR3766758,ERX3768507,DN589128L:C8,WGS,RANDOM,GENOMIC,PAIRED,427,107,ILLUMINA,HiSeq X Ten,ERP000195,PRJEB2141,,203973,ERS3867445,SAMEA6066325,simple,62324,Anopheles funestus,SAMEA6066325,,,,,,,no,,,,,WELLCOME SANGER INSTITUTE,ERA2322400,,p…
ERR3766791,2019-12-19 23:43:43,2019-12-22 01:58:52,13139545,3968142590,13139545,302,1316,assembly,https://sra-download.ncbi.nlm.nih.gov/traces/era5/ERR/ERR3766/ERR3766791,ERX3768540,DN589128L:E8,WGS,RANDOM,GENOMIC,PAIRED,424,121,ILLUMINA,HiSeq X Ten,ERP000195,PRJEB2141,,203973,ERS3867446,SAMEA6066326,simple,62324,Anopheles funestus,SAMEA6066326,,,,,,,no,,,,,WELLCOME SANGER INSTITUTE,ERA2322400,,p…
ERR3766760,2019-12-19 23:43:42,2019-12-22 01:53:49,13254527,4002867154,13254527,302,1285,assembly,https://sra-download.ncbi.nlm.nih.gov/traces/era5/ERR/ERR3766/ERR3766760,ERX3768509,DN589128L:E8,WGS,RANDOM,GENOMIC,PAIRED,418,119,ILLUMINA,HiSeq X Ten,ERP000195,PRJEB2141,,203973,ERS3867446,SAMEA6066326,simple,62324,Anopheles funestus,SAMEA6066326,,,,,,,no,,,,,WELLCOME SANGER INSTITUTE,ERA2322400,,p…
ERR3766784,2019-12-19 23:43:43,2019-12-22 02:00:41,14399780,4348733560,14399780,302,1471,assembly,https://sra-download.ncbi.nlm.nih.gov/traces/era5/ERR/ERR3766/ERR3766784,ERX3768533,DN589128L:F7,WGS,RANDOM,GENOMIC,PAIRED,435,120,ILLUMINA,HiSeq X Ten,ERP000195,PRJEB2141,,203973,ERS3867448,SAMEA6066328,simple,62324,Anopheles funestus,SAMEA6066328,,,,,,,no,,,,,WELLCOME SANGER INSTITUTE,ERA2322400,,p…
ERR3766753,2019-12-19 23:43:42,2019-12-22 01:54:56,14341611,4331166522,14341611,302,1420,assembly,https://sra-download.ncbi.nlm.nih.gov/traces/era5/ERR/ERR3766/ERR3766753,ERX3768502,DN589128L:F7,WGS,RANDOM,GENOMIC,PAIRED,430,115,ILLUMINA,HiSeq X Ten,ERP000195,PRJEB2141,,203973,ERS3867448,SAMEA6066328,simple,62324,Anopheles funestus,SAMEA6066328,,,,,,,no,,,,,WELLCOME SANGER INSTITUTE,ERA2322400,,p…
ERR3766755,2019-12-19 23:43:42,2019-12-22 01:57:47,14028488,4236603376,14028488,302,1331,assembly,https://sra-download.ncbi.nlm.nih.gov/traces/era5/ERR/ERR3766/ERR3766755,ERX3768504,DN589128L:H7,WGS,RANDOM,GENOMIC,PAIRED,442,121,ILLUMINA,HiSeq X Ten,ERP000195,PRJEB2141,,203973,ERS3867449,SAMEA6066329,simple,62324,Anopheles funestus,SAMEA6066329,,,,,,,no,,,,,WELLCOME SANGER INSTITUTE,ERA2322400,,p…
ERR3766786,2019-12-19 23:43:43,2019-12-22 01:58:27,14072994,4250044188,14072994,302,1380,assembly,https://sra-download.ncbi.nlm.nih.gov/traces/era5/ERR/ERR3766/ERR3766786,ERX3768535,DN589128L:H7,WGS,RANDOM,GENOMIC,PAIRED,448,125,ILLUMINA,HiSeq X Ten,ERP000195,PRJEB2141,,203973,ERS3867449,SAMEA6066329,simple,62324,Anopheles funestus,SAMEA6066329,,,,,,,no,,,,,WELLCOME SANGER INSTITUTE,ERA2322400,,p…
ERR3766783,2019-12-19 23:43:43,2019-12-22 01:55:04,13073408,3948169216,13073408,302,1282,assembly,https://sra-download.ncbi.nlm.nih.gov/traces/era5/ERR/ERR3766/ERR3766783,ERX3768532,DN589128L:E7,WGS,RANDOM,GENOMIC,PAIRED,429,113,ILLUMINA,HiSeq X Ten,ERP000195,PRJEB2141,,203973,ERS3867451,SAMEA6066331,simple,62324,Anopheles funestus,SAMEA6066331,,,,,,,no,,,,,WELLCOME SANGER INSTITUTE,ERA2322400,,p…
ERR3766752,2019-12-19 23:43:42,2019-12-22 01:52:28,13165536,3975991872,13165536,302,1251,assembly,https://sra-download.ncbi.nlm.nih.gov/traces/era5/ERR/ERR3766/ERR3766752,ERX3768501,DN589128L:E7,WGS,RANDOM,GENOMIC,PAIRED,426,106,ILLUMINA,HiSeq X Ten,ERP000195,PRJEB2141,,203973,ERS3867451,SAMEA6066331,simple,62324,Anopheles funestus,SAMEA6066331,,,,,,,no,,,,,WELLCOME SANGER INSTITUTE,ERA2322400,,p…
ERR3766751,2019-12-19 23:43:42,2019-12-22 02:02:35,14236055,4299288610,14236055,302,1301,assembly,https://sra-download.ncbi.nlm.nih.gov/traces/era5/ERR/ERR3766/ERR3766751,ERX3768500,DN589128L:D7,WGS,RANDOM,GENOMIC,PAIRED,460,113,ILLUMINA,HiSeq X Ten,ERP000195,PRJEB2141,,203973,ERS3867452,SAMEA6066332,simple,62324,Anopheles funestus,SAMEA6066332,,,,,,,no,,,,,WELLCOME SANGER INSTITUTE,ERA2322400,,p…
ERR3766782,2019-12-19 23:43:43,2019-12-22 03:43:45,14326932,4326733464,14326932,302,1355,assembly,https://sra-download.ncbi.nlm.nih.gov/traces/era5/ERR/ERR3766/ERR3766782,ERX3768531,DN589128L:D7,WGS,RANDOM,GENOMIC,PAIRED,463,112,ILLUMINA,HiSeq X Ten,ERP000195,PRJEB2141,,203973,ERS3867452,SAMEA6066332,simple,62324,Anopheles funestus,SAMEA6066332,,,,,,,no,,,,,WELLCOME SANGER INSTITUTE,ERA2322400,,p…
ERR3766790,2019-12-19 23:43:43,2019-12-22 01:58:09,12217023,3689540946,12217023,302,1202,assembly,https://sra-download.ncbi.nlm.nih.gov/traces/era5/ERR/ERR3766/ERR3766790,ERX3768539,DN589128L:D8,WGS,RANDOM,GENOMIC,PAIRED,390,101,ILLUMINA,HiSeq X Ten,ERP000195,PRJEB2141,,203973,ERS3867458,SAMEA6066338,simple,62324,Anopheles funestus,SAMEA6066338,,,,,,,no,,,,,WELLCOME SANGER INSTITUTE,ERA2322400,,p…
ERR3766759,2019-12-19 23:43:42,2019-12-22 01:48:18,12459249,3762693198,12459249,302,1189,assembly,https://sra-download.ncbi.nlm.nih.gov/traces/era5/ERR/ERR3766/ERR3766759,ERX3768508,DN589128L:D8,WGS,RANDOM,GENOMIC,PAIRED,391,99,ILLUMINA,HiSeq X Ten,ERP000195,PRJEB2141,,203973,ERS3867458,SAMEA6066338,simple,62324,Anopheles funestus,SAMEA6066338,,,,,,,no,,,,,WELLCOME SANGER INSTITUTE,ERA2322400,,pu…
ERR3766744,2019-12-19 23:43:42,2019-12-22 01:51:09,17976876,5429016552,17976876,302,2248,assembly,https://sra-download.ncbi.nlm.nih.gov/traces/era5/ERR/ERR3766/ERR3766744,ERX3768493,DN589128L:F3,WGS,RANDOM,GENOMIC,PAIRED,450,0,ILLUMINA,HiSeq X Ten,ERP000195,PRJEB2141,,203973,ERS3867474,SAMEA6066354,simple,62324,Anopheles funestus,SAMEA6066354,,,,,,,no,,,,,WELLCOME SANGER INSTITUTE,ERA2322400,,pub…
ERR3766775,2019-12-19 23:43:43,2019-12-22 01:49:41,17654938,5331791276,17654938,302,2258,assembly,https://sra-download.ncbi.nlm.nih.gov/traces/era5/ERR/ERR3766/ERR3766775,ERX3768524,DN589128L:F3,WGS,RANDOM,GENOMIC,PAIRED,450,0,ILLUMINA,HiSeq X Ten,ERP000195,PRJEB2141,,203973,ERS3867474,SAMEA6066354,simple,62324,Anopheles funestus,SAMEA6066354,,,,,,,no,,,,,WELLCOME SANGER INSTITUTE,ERA2322400,,pub…
ERR3766780,2019-12-19 23:43:43,2019-12-22 01:49:31,8708293,2629904486,8708293,302,1214,assembly,https://sra-download.ncbi.nlm.nih.gov/traces/era5/ERR/ERR3766/ERR3766780,ERX3768529,DN589128L:B7,WGS,RANDOM,GENOMIC,PAIRED,450,0,ILLUMINA,HiSeq X Ten,ERP000195,PRJEB2141,,203973,ERS3867479,SAMEA6066359,simple,62324,Anopheles funestus,SAMEA6066359,,,,,,,no,,,,,WELLCOME SANGER INSTITUTE,ERA2322400,,publi…
ERR3766749,2019-12-19 23:43:42,2019-12-22 01:51:05,8431687,2546369474,8431687,302,1151,assembly,https://sra-download.ncbi.nlm.nih.gov/traces/era5/ERR/ERR3766/ERR3766749,ERX3768498,DN589128L:B7,WGS,RANDOM,GENOMIC,PAIRED,450,0,ILLUMINA,HiSeq X Ten,ERP000195,PRJEB2141,,203973,ERS3867479,SAMEA6066359,simple,62324,Anopheles funestus,SAMEA6066359,,,,,,,no,,,,,WELLCOME SANGER INSTITUTE,ERA2322400,,publi…
ERR3766747,2019-12-19 23:43:42,2019-12-22 01:47:45,10142893,3063153686,10142893,302,1390,assembly,https://sra-download.ncbi.nlm.nih.gov/traces/era5/ERR/ERR3766/ERR3766747,ERX3768496,DN589128L:B6,WGS,RANDOM,GENOMIC,PAIRED,450,0,ILLUMINA,HiSeq X Ten,ERP000195,PRJEB2141,,203973,ERS3867482,SAMEA6066362,simple,62324,Anopheles funestus,SAMEA6066362,,,,,,,no,,,,,WELLCOME SANGER INSTITUTE,ERA2322400,,pub…
ERR3766778,2019-12-19 23:43:43,2019-12-22 01:49:32,10536215,3181936930,10536215,302,1473,assembly,https://sra-download.ncbi.nlm.nih.gov/traces/era5/ERR/ERR3766/ERR3766778,ERX3768527,DN589128L:B6,WGS,RANDOM,GENOMIC,PAIRED,450,0,ILLUMINA,HiSeq X Ten,ERP000195,PRJEB2141,,203973,ERS3867482,SAMEA6066362,simple,62324,Anopheles funestus,SAMEA6066362,,,,,,,no,,,,,WELLCOME SANGER INSTITUTE,ERA2322400,,pub…
ERR3766776,2019-12-19 23:43:43,2019-12-22 01:49:26,12113173,3658178246,12113173,302,1640,assembly,https://sra-download.ncbi.nlm.nih.gov/traces/era5/ERR/ERR3766/ERR3766776,ERX3768525,DN589128L:H4,WGS,RANDOM,GENOMIC,PAIRED,249,65,ILLUMINA,HiSeq X Ten,ERP000195,PRJEB2141,,203973,ERS3867484,SAMEA6066364,simple,62324,Anopheles funestus,SAMEA6066364,,,,,,,no,,,,,WELLCOME SANGER INSTITUTE,ERA2322400,,pu…
ERR3766745,2019-12-19 23:43:42,2019-12-22 01:47:14,12007361,3626223022,12007361,302,1587,assembly,https://sra-download.ncbi.nlm.nih.gov/traces/era5/ERR/ERR3766/ERR3766745,ERX3768494,DN589128L:H4,WGS,RANDOM,GENOMIC,PAIRED,246,60,ILLUMINA,HiSeq X Ten,ERP000195,PRJEB2141,,203973,ERS3867484,SAMEA6066364,simple,62324,Anopheles funestus,SAMEA6066364,,,,,,,no,,,,,WELLCOME SANGER INSTITUTE,ERA2322400,,pu…
ERR3766750,2019-12-19 23:43:42,2019-12-22 01:52:50,12273242,3706519084,12273242,302,1602,assembly,https://sra-download.ncbi.nlm.nih.gov/traces/era5/ERR/ERR3766/ERR3766750,ERX3768499,DN589128L:C7,WGS,RANDOM,GENOMIC,PAIRED,450,0,ILLUMINA,HiSeq X Ten,ERP000195,PRJEB2141,,203973,ERS3867487,SAMEA6066367,simple,62324,Anopheles funestus,SAMEA6066367,,,,,,,no,,,,,WELLCOME SANGER INSTITUTE,ERA2322400,,pub…
ERR3766781,2019-12-19 23:43:43,2019-12-22 01:53:16,12356316,3731607432,12356316,302,1651,assembly,https://sra-download.ncbi.nlm.nih.gov/traces/era5/ERR/ERR3766/ERR3766781,ERX3768530,DN589128L:C7,WGS,RANDOM,GENOMIC,PAIRED,450,0,ILLUMINA,HiSeq X Ten,ERP000195,PRJEB2141,,203973,ERS3867487,SAMEA6066367,simple,62324,Anopheles funestus,SAMEA6066367,,,,,,,no,,,,,WELLCOME SANGER INSTITUTE,ERA2322400,,pub…
ERR3766777,2019-12-19 23:43:43,2019-12-22 01:52:25,8621436,2603673672,8621436,302,1192,assembly,https://sra-download.ncbi.nlm.nih.gov/traces/era5/ERR/ERR3766/ERR3766777,ERX3768526,DN589128L:A6,WGS,RANDOM,GENOMIC,PAIRED,450,0,ILLUMINA,HiSeq X Ten,ERP000195,PRJEB2141,,203973,ERS3867489,SAMEA6066369,simple,62324,Anopheles funestus,SAMEA6066369,,,,,,,no,,,,,WELLCOME SANGER INSTITUTE,ERA2322400,,publi…
ERR3766746,2019-12-19 23:43:42,2019-12-22 01:46:02,8477543,2560217986,8477543,302,1145,assembly,https://sra-download.ncbi.nlm.nih.gov/traces/era5/ERR/ERR3766/ERR3766746,ERX3768495,DN589128L:A6,WGS,RANDOM,GENOMIC,PAIRED,450,0,ILLUMINA,HiSeq X Ten,ERP000195,PRJEB2141,,203973,ERS3867489,SAMEA6066369,simple,62324,Anopheles funestus,SAMEA6066369,,,,,,,no,,,,,WELLCOME SANGER INSTITUTE,ERA2322400,,publi…
ERR3766743,2019-12-19 23:43:42,2019-12-22 01:45:18,9251389,2793919478,9251389,302,1233,assembly,https://sra-download.ncbi.nlm.nih.gov/traces/era5/ERR/ERR3766/ERR3766743,ERX3768492,DN589128L:E2,WGS,RANDOM,GENOMIC,PAIRED,369,71,ILLUMINA,HiSeq X Ten,ERP000195,PRJEB2141,,203973,ERS3867492,SAMEA6066372,simple,62324,Anopheles funestus,SAMEA6066372,,,,,,,no,,,,,WELLCOME SANGER INSTITUTE,ERA2322400,,publ…
ERR3766774,2019-12-19 23:43:43,2019-12-22 01:47:21,9302758,2809432916,9302758,302,1270,assembly,https://sra-download.ncbi.nlm.nih.gov/traces/era5/ERR/ERR3766/ERR3766774,ERX3768523,DN589128L:E2,WGS,RANDOM,GENOMIC,PAIRED,369,63,ILLUMINA,HiSeq X Ten,ERP000195,PRJEB2141,,203973,ERS3867492,SAMEA6066372,simple,62324,Anopheles funestus,SAMEA6066372,,,,,,,no,,,,,WELLCOME SANGER INSTITUTE,ERA2322400,,publ…
ERR3766779,2019-12-19 23:43:43,2019-12-22 01:52:55,11668953,3524023806,11668953,302,1563,assembly,https://sra-download.ncbi.nlm.nih.gov/traces/era5/ERR/ERR3766/ERR3766779,ERX3768528,DN589128L:F6,WGS,RANDOM,GENOMIC,PAIRED,450,0,ILLUMINA,HiSeq X Ten,ERP000195,PRJEB2141,,203973,ERS3867495,SAMEA6066375,simple,62324,Anopheles funestus,SAMEA6066375,,,,,,,no,,,,,WELLCOME SANGER INSTITUTE,ERA2322400,,pub…
ERR3766748,2019-12-19 23:43:42,2019-12-22 01:50:19,11596756,3502220312,11596756,302,1516,assembly,https://sra-download.ncbi.nlm.nih.gov/traces/era5/ERR/ERR3766/ERR3766748,ERX3768497,DN589128L:F6,WGS,RANDOM,GENOMIC,PAIRED,450,0,ILLUMINA,HiSeq X Ten,ERP000195,PRJEB2141,,203973,ERS3867495,SAMEA6066375,simple,62324,Anopheles funestus,SAMEA6066375,,,,,,,no,,,,,WELLCOME SANGER INSTITUTE,ERA2322400,,pub…
ERR3766742,2019-12-19 23:43:42,2019-12-22 01:49:14,11439715,3454793930,11439715,302,1124,assembly,https://sra-download.ncbi.nlm.nih.gov/traces/era5/ERR/ERR3766/ERR3766742,ERX3768491,DN589128L:C2,WGS,RANDOM,GENOMIC,PAIRED,475,117,ILLUMINA,HiSeq X Ten,ERP000195,PRJEB2141,,203973,ERS3867507,SAMEA6066387,simple,62324,Anopheles funestus,SAMEA6066387,,,,,,,no,,,,,WELLCOME SANGER INSTITUTE,ERA2322400,,p…
ERR3766773,2019-12-19 23:43:43,2019-12-22 01:54:46,11555499,3489760698,11555499,302,1171,assembly,https://sra-download.ncbi.nlm.nih.gov/traces/era5/ERR/ERR3766/ERR3766773,ERX3768522,DN589128L:C2,WGS,RANDOM,GENOMIC,PAIRED,482,116,ILLUMINA,HiSeq X Ten,ERP000195,PRJEB2141,,203973,ERS3867507,SAMEA6066387,simple,62324,Anopheles funestus,SAMEA6066387,,,,,,,no,,,,,WELLCOME SANGER INSTITUTE,ERA2322400,,p…
ERR3766741,2019-12-19 23:43:42,2019-12-22 01:46:57,14028252,4236532104,14028252,302,1372,assembly,https://sra-download.ncbi.nlm.nih.gov/traces/era5/ERR/ERR3766/ERR3766741,ERX3768490,DN589128L:A2,WGS,RANDOM,GENOMIC,PAIRED,448,108,ILLUMINA,HiSeq X Ten,ERP000195,PRJEB2141,,203973,ERS3867509,SAMEA6066389,simple,62324,Anopheles funestus,SAMEA6066389,,,,,,,no,,,,,WELLCOME SANGER INSTITUTE,ERA2322400,,p…
ERR3766772,2019-12-19 23:43:43,2019-12-22 01:46:40,13992700,4225795400,13992700,302,1412,assembly,https://sra-download.ncbi.nlm.nih.gov/traces/era5/ERR/ERR3766/ERR3766772,ERX3768521,DN589128L:A2,WGS,RANDOM,GENOMIC,PAIRED,449,110,ILLUMINA,HiSeq X Ten,ERP000195,PRJEB2141,,203973,ERS3867509,SAMEA6066389,simple,62324,Anopheles funestus,SAMEA6066389,,,,,,,no,,,,,WELLCOME SANGER INSTITUTE,ERA2322400,,p…
ERR3680277,2019-12-13 15:56:29,2019-12-13 17:47:39,56730573,17132633046,56730573,302,7428,,https://sra-download.ncbi.nlm.nih.gov/traces/era5/ERR/ERR3680/ERR3680277,ERX3669896,unspecified,WGS,RANDOM,GENOMIC,PAIRED,300,0,ILLUMINA,Illumina MiSeq,ERP118595,PRJEB35534,,595537,ERS4045083,SAMEA6245407,simple,315576,Chironomus riparius,SAMEA6245407,,,,,,,no,,,,,SENCKENBER BIODIVERSITY AND CLIMATE RESEARC…
ERR3680278,2019-12-13 15:56:29,2019-12-13 17:49:10,56059121,16929854542,56059121,302,7036,,https://sra-download.ncbi.nlm.nih.gov/traces/era5/ERR/ERR3680/ERR3680278,ERX3669897,unspecified,WGS,RANDOM,GENOMIC,PAIRED,300,0,ILLUMINA,Illumina MiSeq,ERP118595,PRJEB35534,,595537,ERS4045084,SAMEA6245408,simple,315576,Chironomus riparius,SAMEA6245408,,,,,,,no,,,,,SENCKENBER BIODIVERSITY AND CLIMATE RESEARC…
ERR3680279,2019-12-13 15:56:29,2019-12-13 18:06:05,57608726,17397835252,57608726,302,7196,,https://sra-download.ncbi.nlm.nih.gov/traces/era5/ERR/ERR3680/ERR3680279,ERX3669898,unspecified,WGS,RANDOM,GENOMIC,PAIRED,300,0,ILLUMINA,Illumina MiSeq,ERP118595,PRJEB35534,,595537,ERS4045085,SAMEA6245409,simple,315576,Chironomus riparius,SAMEA6245409,,,,,,,no,,,,,SENCKENBER BIODIVERSITY AND CLIMATE RESEARC…
ERR3680280,2019-12-13 22:45:07,2019-12-13 22:34:28,44782967,13434890100,44782967,300,5007,,https://sra-download.ncbi.nlm.nih.gov/traces/era5/ERR/ERR3680/ERR3680280,ERX3669899,unspecified,WGS,RANDOM,GENOMIC,PAIRED,300,0,ILLUMINA,Illumina MiSeq,ERP118595,PRJEB35534,,595537,ERS4045086,SAMEA6245410,simple,315576,Chironomus riparius,SAMEA6245410,,,,,,,no,,,,,SENCKENBER BIODIVERSITY AND CLIMATE RESEARC…
ERR3680281,2019-12-13 15:56:29,2019-12-13 17:58:28,39970348,11991104400,39970348,300,4417,,https://sra-download.ncbi.nlm.nih.gov/traces/era5/ERR/ERR3680/ERR3680281,ERX3669900,unspecified,WGS,RANDOM,GENOMIC,PAIRED,300,0,ILLUMINA,Illumina MiSeq,ERP118595,PRJEB35534,,595537,ERS4045087,SAMEA6245411,simple,315576,Chironomus riparius,SAMEA6245411,,,,,,,no,,,,,SENCKENBER BIODIVERSITY AND CLIMATE RESEARC…
ERR3680282,2019-12-13 15:56:29,2019-12-13 18:42:00,165863099,49758929700,165863099,300,18216,,https://sra-download.ncbi.nlm.nih.gov/traces/era5/ERR/ERR3680/ERR3680282,ERX3669901,unspecified,WGS,RANDOM,GENOMIC,PAIRED,300,0,ILLUMINA,Illumina MiSeq,ERP118595,PRJEB35534,,595537,ERS4045088,SAMEA6245412,simple,315576,Chironomus riparius,SAMEA6245412,,,,,,,no,,,,,SENCKENBER BIODIVERSITY AND CLIMATE RESE…
SRR10556419,2019-11-29 19:49:38,2019-11-29 05:50:26,97244327,29367786754,97244327,302,19587,,https://sra-download.ncbi.nlm.nih.gov/traces/sra47/SRR/010309/SRR10556419,SRX7238158,MP 10kb,WGS,RANDOM,GENOMIC,PAIRED,0,0,ILLUMINA,Illumina HiSeq 2500,SRP233780,PRJNA592403,,592403,SRS5737721,SAMN13425620,simple,158387,Tigriopus japonicus,Raw data and Assembled Genome of Tigriopus japonicus,,,,,,,no,,,,,…
SRR10556420,2019-11-29 19:49:38,2019-11-29 05:32:01,77257926,17981601182,77257926,232,8484,,https://sra-download.ncbi.nlm.nih.gov/traces/sra48/SRR/010309/SRR10556420,SRX7238157,MP 5kb,WGS,RANDOM,GENOMIC,PAIRED,0,0,ILLUMINA,Illumina HiSeq 2500,SRP233780,PRJNA592403,,592403,SRS5737721,SAMN13425620,simple,158387,Tigriopus japonicus,Raw data and Assembled Genome of Tigriopus japonicus,,,,,,,no,,,,,SU…
SRR10556421,2019-11-29 19:49:38,2019-11-29 05:56:15,124897949,27555309048,124897949,220,12993,,https://sra-download.ncbi.nlm.nih.gov/traces/sra6/SRR/010309/SRR10556421,SRX7238156,MP 2kb,WGS,RANDOM,GENOMIC,PAIRED,0,0,ILLUMINA,Illumina HiSeq 2500,SRP233780,PRJNA592403,,592403,SRS5737721,SAMN13425620,simple,158387,Tigriopus japonicus,Raw data and Assembled Genome of Tigriopus japonicus,,,,,,,no,,,,,…
SRR10556422,2019-11-29 19:49:38,2019-11-29 06:36:44,152641705,46097794910,152641705,302,30639,,https://sra-download.ncbi.nlm.nih.gov/traces/sra4/SRR/010309/SRR10556422,SRX7238155,PE 800,WGS,RANDOM,GENOMIC,PAIRED,0,0,ILLUMINA,Illumina HiSeq 2500,SRP233780,PRJNA592403,,592403,SRS5737721,SAMN13425620,simple,158387,Tigriopus japonicus,Raw data and Assembled Genome of Tigriopus japonicus,,,,,,,no,,,,,…
SRR10556423,2019-11-29 19:49:37,2019-11-29 05:47:02,69058596,34667415192,69058596,502,20580,,https://sra-download.ncbi.nlm.nih.gov/traces/sra48/SRR/010309/SRR10556423,SRX7238154,PE 500,WGS,RANDOM,GENOMIC,PAIRED,0,0,ILLUMINA,Illumina HiSeq 2500,SRP233780,PRJNA592403,,592403,SRS5737721,SAMN13425620,simple,158387,Tigriopus japonicus,Raw data and Assembled Genome of Tigriopus japonicus,,,,,,,no,,,,,S…
SRR10556424,2019-11-29 19:49:37,2019-11-29 05:32:58,73110832,22079471264,73110832,302,14778,,https://sra-download.ncbi.nlm.nih.gov/traces/sra48/SRR/010309/SRR10556424,SRX7238153,PE 300,WGS,RANDOM,GENOMIC,PAIRED,0,0,ILLUMINA,Illumina HiSeq 2500,SRP233780,PRJNA592403,,592403,SRS5737721,SAMN13425620,simple,158387,Tigriopus japonicus,Raw data and Assembled Genome of Tigriopus japonicus,,,,,,,no,,,,,S…
SRR10590615,2019-12-07 23:56:47,2019-12-05 16:35:57,420858823,127099364546,420858823,302,52631,,https://sra-download.ncbi.nlm.nih.gov/traces/sra10/SRR/010342/SRR10590615,SRX7270456,A95039,WGS,RANDOM,GENOMIC,PAIRED,0,0,ILLUMINA,HiSeq X Ten,SRP234802,PRJNA588625,,588625,SRS5764637,SAMN13254964,simple,49927,Pissodes strobi,SJ_82,,,,,not determined,,no,,,,,BCCAGSC,SRA1006669,,public,96D1618E943118A44…
ERR3682496,2019-11-27 08:18:42,2019-11-27 21:11:11,13117304,3961425808,13117304,302,1450,assembly,https://sra-download.ncbi.nlm.nih.gov/traces/era0/ERR/ERR3682/ERR3682496,ERX3672112,DN536890B:E5,WGS,RANDOM,GENOMIC,PAIRED,377,98,ILLUMINA,HiSeq X Ten,ERP000195,PRJEB2141,,203973,ERS3712242,SAMEA5923700,simple,62324,Anopheles funestus,df1b9c6a-ca5c-11e9-abd1-68b599768938,,,,,,,no,,,,,WELLCOME SANGER …
ERR3682497,2019-11-27 08:18:42,2019-11-27 20:54:52,11759229,3551287158,11759229,302,1212,assembly,https://sra-download.ncbi.nlm.nih.gov/traces/era0/ERR/ERR3682/ERR3682497,ERX3672113,DN536890B:F5,WGS,RANDOM,GENOMIC,PAIRED,399,102,ILLUMINA,HiSeq X Ten,ERP000195,PRJEB2141,,203973,ERS3712243,SAMEA5923701,simple,62324,Anopheles funestus,df33ac56-ca5c-11e9-abd1-68b599768938,,,,,,,no,,,,,WELLCOME SANGER…
ERR3682498,2019-11-27 08:18:42,2019-11-27 21:05:36,10492766,3168815332,10492766,302,1156,assembly,https://sra-download.ncbi.nlm.nih.gov/traces/era0/ERR/ERR3682/ERR3682498,ERX3672114,DN536890B:G5,WGS,RANDOM,GENOMIC,PAIRED,327,61,ILLUMINA,HiSeq X Ten,ERP000195,PRJEB2141,,203973,ERS3712244,SAMEA5923702,simple,62324,Anopheles funestus,df4afc08-ca5c-11e9-abd1-68b599768938,,,,,,,no,,,,,WELLCOME SANGER …
ERR3682499,2019-11-27 08:18:42,2019-11-27 21:12:40,15516218,4685897836,15516218,302,1693,assembly,https://sra-download.ncbi.nlm.nih.gov/traces/era0/ERR/ERR3682/ERR3682499,ERX3672115,DN536890B:H5,WGS,RANDOM,GENOMIC,PAIRED,326,73,ILLUMINA,HiSeq X Ten,ERP000195,PRJEB2141,,203973,ERS3712245,SAMEA5923703,simple,62324,Anopheles funestus,df626154-ca5c-11e9-abd1-68b599768938,,,,,,,no,,,,,WELLCOME SANGER …
ERR3682500,2019-11-27 08:18:42,2019-11-27 21:03:30,12861329,3884121358,12861329,302,1377,assembly,https://sra-download.ncbi.nlm.nih.gov/traces/era0/ERR/ERR3682/ERR3682500,ERX3672116,DN536890B:A6,WGS,RANDOM,GENOMIC,PAIRED,382,96,ILLUMINA,HiSeq X Ten,ERP000195,PRJEB2141,,203973,ERS3712246,SAMEA5923704,simple,62324,Anopheles funestus,df7985dc-ca5c-11e9-abd1-68b599768938,,,,,,,no,,,,,WELLCOME SANGER …
ERR3682501,2019-11-27 08:18:42,2019-11-27 20:51:43,14954918,4516385236,14954918,302,1577,assembly,https://sra-download.ncbi.nlm.nih.gov/traces/era0/ERR/ERR3682/ERR3682501,ERX3672117,DN536890B:B6,WGS,RANDOM,GENOMIC,PAIRED,360,94,ILLUMINA,HiSeq X Ten,ERP000195,PRJEB2141,,203973,ERS3712247,SAMEA5923705,simple,62324,Anopheles funestus,df910522-ca5c-11e9-abd1-68b599768938,,,,,,,no,,,,,WELLCOME SANGER …
ERR3682502,2019-11-27 08:18:42,2019-11-27 21:08:46,12054382,3640423364,12054382,302,1275,assembly,https://sra-download.ncbi.nlm.nih.gov/traces/era0/ERR/ERR3682/ERR3682502,ERX3672118,DN536890B:C6,WGS,RANDOM,GENOMIC,PAIRED,358,92,ILLUMINA,HiSeq X Ten,ERP000195,PRJEB2141,,203973,ERS3712248,SAMEA5923706,simple,62324,Anopheles funestus,dfc1241e-ca5c-11e9-abd1-68b599768938,,,,,,,no,,,,,WELLCOME SANGER …
ERR3682503,2019-11-27 08:18:42,2019-11-27 21:01:35,9473310,2860939620,9473310,302,976,assembly,https://sra-download.ncbi.nlm.nih.gov/traces/era0/ERR/ERR3682/ERR3682503,ERX3672119,DN536890B:D6,WGS,RANDOM,GENOMIC,PAIRED,389,93,ILLUMINA,HiSeq X Ten,ERP000195,PRJEB2141,,203973,ERS3736460,SAMEA5947972,simple,62324,Anopheles funestus,dfd203e2-ca5c-11e9-abd1-68b599768938,,,,,,,no,,,,,WELLCOME SANGER INS…
ERR3682504,2019-11-27 08:18:42,2019-11-27 21:07:26,12962998,3914825396,12962998,302,1342,assembly,https://sra-download.ncbi.nlm.nih.gov/traces/era0/ERR/ERR3682/ERR3682504,ERX3672120,DN536890B:E6,WGS,RANDOM,GENOMIC,PAIRED,391,99,ILLUMINA,HiSeq X Ten,ERP000195,PRJEB2141,,203973,ERS3736461,SAMEA5947973,simple,62324,Anopheles funestus,dfdca81a-ca5c-11e9-abd1-68b599768938,,,,,,,no,,,,,WELLCOME SANGER …
ERR3682505,2019-11-27 08:18:42,2019-11-27 20:55:04,11387798,3439114996,11387798,302,1180,assembly,https://sra-download.ncbi.nlm.nih.gov/traces/era0/ERR/ERR3682/ERR3682505,ERX3672121,DN536890B:F6,WGS,RANDOM,GENOMIC,PAIRED,388,100,ILLUMINA,HiSeq X Ten,ERP000195,PRJEB2141,,203973,ERS3736462,SAMEA5947974,simple,62324,Anopheles funestus,dfe8659c-ca5c-11e9-abd1-68b599768938,,,,,,,no,,,,,WELLCOME SANGER…
ERR3682506,2019-11-27 08:18:42,2019-11-27 21:02:00,10368005,3131137510,10368005,302,1275,assembly,https://sra-download.ncbi.nlm.nih.gov/traces/era0/ERR/ERR3682/ERR3682506,ERX3672122,DN536890B:G6,WGS,RANDOM,GENOMIC,PAIRED,340,85,ILLUMINA,HiSeq X Ten,ERP000195,PRJEB2141,,203973,ERS3736463,SAMEA5947975,simple,62324,Anopheles funestus,dff4dbec-ca5c-11e9-abd1-68b599768938,,,,,,,no,,,,,WELLCOME SANGER …
ERR3682507,2019-11-27 08:18:42,2019-11-27 21:08:13,11428593,3451435086,11428593,302,1184,assembly,https://sra-download.ncbi.nlm.nih.gov/traces/era0/ERR/ERR3682/ERR3682507,ERX3672123,DN536890B:H6,WGS,RANDOM,GENOMIC,PAIRED,381,97,ILLUMINA,HiSeq X Ten,ERP000195,PRJEB2141,,203973,ERS3712239,SAMEA5923697,simple,62324,Anopheles funestus,e0016664-ca5c-11e9-abd1-68b599768938,,,,,,,no,,,,,WELLCOME SANGER …
ERR3682508,2019-11-27 08:18:42,2019-11-27 20:36:01,5690121,1718416542,5690121,302,594,assembly,https://sra-download.ncbi.nlm.nih.gov/traces/era0/ERR/ERR3682/ERR3682508,ERX3672124,DN536890B:A7,WGS,RANDOM,GENOMIC,PAIRED,335,79,ILLUMINA,HiSeq X Ten,ERP000195,PRJEB2141,,203973,ERS3712240,SAMEA5923698,simple,62324,Anopheles funestus,e00e2610-ca5c-11e9-abd1-68b599768938,,,,,,,no,,,,,WELLCOME SANGER INS…
ERR3682509,2019-11-27 08:18:42,2019-11-27 21:07:57,13433288,4056852976,13433288,302,1469,assembly,https://sra-download.ncbi.nlm.nih.gov/traces/era0/ERR/ERR3682/ERR3682509,ERX3672125,DN536890B:B7,WGS,RANDOM,GENOMIC,PAIRED,370,95,ILLUMINA,HiSeq X Ten,ERP000195,PRJEB2141,,203973,ERS3712241,SAMEA5923699,simple,62324,Anopheles funestus,e01ae3c8-ca5c-11e9-abd1-68b599768938,,,,,,,no,,,,,WELLCOME SANGER …
ERR3682474,2019-11-27 08:18:42,2019-11-27 21:05:18,13325497,4024300094,13325497,302,1362,assembly,https://sra-download.ncbi.nlm.nih.gov/traces/era0/ERR/ERR3682/ERR3682474,ERX3672090,DN536890B:B7,WGS,RANDOM,GENOMIC,PAIRED,368,95,ILLUMINA,HiSeq X Ten,ERP000195,PRJEB2141,,203973,ERS3712241,SAMEA5923699,simple,62324,Anopheles funestus,e01ae3c8-ca5c-11e9-abd1-68b599768938,,,,,,,no,,,,,WELLCOME SANGER …
ERR3682475,2019-11-27 08:18:42,2019-11-27 20:35:52,7776836,2348604472,7776836,302,809,assembly,https://sra-download.ncbi.nlm.nih.gov/traces/era0/ERR/ERR3682/ERR3682475,ERX3672091,DN536890B:C7,WGS,RANDOM,GENOMIC,PAIRED,349,86,ILLUMINA,HiSeq X Ten,ERP000195,PRJEB2141,,203973,ERS3712249,SAMEA5923707,simple,62324,Anopheles funestus,e0271eea-ca5c-11e9-abd1-68b599768938,,,,,,,no,,,,,WELLCOME SANGER INS…
ERR3682510,2019-11-27 08:18:42,2019-11-27 20:52:05,7787225,2351741950,7787225,302,863,assembly,https://sra-download.ncbi.nlm.nih.gov/traces/era0/ERR/ERR3682/ERR3682510,ERX3672126,DN536890B:C7,WGS,RANDOM,GENOMIC,PAIRED,348,81,ILLUMINA,HiSeq X Ten,ERP000195,PRJEB2141,,203973,ERS3712249,SAMEA5923707,simple,62324,Anopheles funestus,e0271eea-ca5c-11e9-abd1-68b599768938,,,,,,,no,,,,,WELLCOME SANGER INS…
ERR3682511,2019-11-27 08:18:42,2019-11-27 21:07:03,13797455,4166831410,13797455,302,1509,assembly,https://sra-download.ncbi.nlm.nih.gov/traces/era0/ERR/ERR3682/ERR3682511,ERX3672127,DN536890B:D7,WGS,RANDOM,GENOMIC,PAIRED,348,83,ILLUMINA,HiSeq X Ten,ERP000195,PRJEB2141,,203973,ERS3712250,SAMEA5923708,simple,62324,Anopheles funestus,e033c9d8-ca5c-11e9-abd1-68b599768938,,,,,,,no,,,,,WELLCOME SANGER …
ERR3682476,2019-11-27 08:18:42,2019-11-27 20:54:27,14049505,4242950510,14049505,302,1432,assembly,https://sra-download.ncbi.nlm.nih.gov/traces/era0/ERR/ERR3682/ERR3682476,ERX3672092,DN536890B:D7,WGS,RANDOM,GENOMIC,PAIRED,347,82,ILLUMINA,HiSeq X Ten,ERP000195,PRJEB2141,,203973,ERS3712250,SAMEA5923708,simple,62324,Anopheles funestus,e033c9d8-ca5c-11e9-abd1-68b599768938,,,,,,,no,,,,,WELLCOME SANGER …
ERR3682477,2019-11-27 08:18:42,2019-11-27 21:12:32,12765479,3855174658,12765479,302,1294,assembly,https://sra-download.ncbi.nlm.nih.gov/traces/era0/ERR/ERR3682/ERR3682477,ERX3672093,DN536890B:E7,WGS,RANDOM,GENOMIC,PAIRED,366,86,ILLUMINA,HiSeq X Ten,ERP000195,PRJEB2141,,203973,ERS3712251,SAMEA5923709,simple,62324,Anopheles funestus,e041404a-ca5c-11e9-abd1-68b599768938,,,,,,,no,,,,,WELLCOME SANGER …
ERR3682512,2019-11-27 08:18:42,2019-11-27 21:10:21,12679268,3829138936,12679268,302,1382,assembly,https://sra-download.ncbi.nlm.nih.gov/traces/era0/ERR/ERR3682/ERR3682512,ERX3672128,DN536890B:E7,WGS,RANDOM,GENOMIC,PAIRED,367,87,ILLUMINA,HiSeq X Ten,ERP000195,PRJEB2141,,203973,ERS3712251,SAMEA5923709,simple,62324,Anopheles funestus,e041404a-ca5c-11e9-abd1-68b599768938,,,,,,,no,,,,,WELLCOME SANGER …
ERR3682513,2019-11-27 08:18:42,2019-11-27 21:08:05,12067891,3644503082,12067891,302,1225,assembly,https://sra-download.ncbi.nlm.nih.gov/traces/era0/ERR/ERR3682/ERR3682513,ERX3672129,DN536890B:F7,WGS,RANDOM,GENOMIC,PAIRED,368,85,ILLUMINA,HiSeq X Ten,ERP000195,PRJEB2141,,203973,ERS3712252,SAMEA5923710,simple,62324,Anopheles funestus,e04d287e-ca5c-11e9-abd1-68b599768938,,,,,,,no,,,,,WELLCOME SANGER …
ERR3682478,2019-11-27 08:18:42,2019-11-27 21:13:48,12013483,3628071866,12013483,302,1123,assembly,https://sra-download.ncbi.nlm.nih.gov/traces/era0/ERR/ERR3682/ERR3682478,ERX3672094,DN536890B:F7,WGS,RANDOM,GENOMIC,PAIRED,367,88,ILLUMINA,HiSeq X Ten,ERP000195,PRJEB2141,,203973,ERS3712252,SAMEA5923710,simple,62324,Anopheles funestus,e04d287e-ca5c-11e9-abd1-68b599768938,,,,,,,no,,,,,WELLCOME SANGER …
ERR3682479,2019-11-27 08:18:42,2019-11-27 21:03:22,15808231,4774085762,15808231,302,1491,assembly,https://sra-download.ncbi.nlm.nih.gov/traces/era0/ERR/ERR3682/ERR3682479,ERX3672095,DN536890B:G7,WGS,RANDOM,GENOMIC,PAIRED,344,90,ILLUMINA,HiSeq X Ten,ERP000195,PRJEB2141,,203973,ERS3712253,SAMEA5923711,simple,62324,Anopheles funestus,e059401e-ca5c-11e9-abd1-68b599768938,,,,,,,no,,,,,WELLCOME SANGER …
ERR3682514,2019-11-27 08:18:42,2019-11-27 21:06:31,15728549,4750021798,15728549,302,1606,assembly,https://sra-download.ncbi.nlm.nih.gov/traces/era0/ERR/ERR3682/ERR3682514,ERX3672130,DN536890B:G7,WGS,RANDOM,GENOMIC,PAIRED,342,90,ILLUMINA,HiSeq X Ten,ERP000195,PRJEB2141,,203973,ERS3712253,SAMEA5923711,simple,62324,Anopheles funestus,e059401e-ca5c-11e9-abd1-68b599768938,,,,,,,no,,,,,WELLCOME SANGER …
ERR3682515,2019-11-27 08:18:42,2019-11-27 21:08:10,13808178,4170069756,13808178,302,1668,assembly,https://sra-download.ncbi.nlm.nih.gov/traces/era0/ERR/ERR3682/ERR3682515,ERX3672131,DN536890B:A8,WGS,RANDOM,GENOMIC,PAIRED,359,94,ILLUMINA,HiSeq X Ten,ERP000195,PRJEB2141,,203973,ERS3712255,SAMEA5923713,simple,62324,Anopheles funestus,e07562a8-ca5c-11e9-abd1-68b599768938,,,,,,,no,,,,,WELLCOME SANGER …
ERR3682480,2019-11-27 08:18:42,2019-11-27 21:04:30,13806920,4169689840,13806920,302,1582,assembly,https://sra-download.ncbi.nlm.nih.gov/traces/era0/ERR/ERR3682/ERR3682480,ERX3672096,DN536890B:A8,WGS,RANDOM,GENOMIC,PAIRED,355,93,ILLUMINA,HiSeq X Ten,ERP000195,PRJEB2141,,203973,ERS3712255,SAMEA5923713,simple,62324,Anopheles funestus,e07562a8-ca5c-11e9-abd1-68b599768938,,,,,,,no,,,,,WELLCOME SANGER …
ERR3682481,2019-11-27 08:18:42,2019-11-27 20:57:51,10320737,3116862574,10320737,302,1152,assembly,https://sra-download.ncbi.nlm.nih.gov/traces/era0/ERR/ERR3682/ERR3682481,ERX3672097,DN536890B:B8,WGS,RANDOM,GENOMIC,PAIRED,365,95,ILLUMINA,HiSeq X Ten,ERP000195,PRJEB2141,,203973,ERS3712256,SAMEA5923714,simple,62324,Anopheles funestus,e081707a-ca5c-11e9-abd1-68b599768938,,,,,,,no,,,,,WELLCOME SANGER …
ERR3682516,2019-11-27 08:18:42,2019-11-27 20:50:54,10400580,3140975160,10400580,302,1227,assembly,https://sra-download.ncbi.nlm.nih.gov/traces/era0/ERR/ERR3682/ERR3682516,ERX3672132,DN536890B:B8,WGS,RANDOM,GENOMIC,PAIRED,369,99,ILLUMINA,HiSeq X Ten,ERP000195,PRJEB2141,,203973,ERS3712256,SAMEA5923714,simple,62324,Anopheles funestus,e081707a-ca5c-11e9-abd1-68b599768938,,,,,,,no,,,,,WELLCOME SANGER …
ERR3682517,2019-11-27 08:18:42,2019-11-27 20:53:18,14066174,4247984548,14066174,302,1534,assembly,https://sra-download.ncbi.nlm.nih.gov/traces/era0/ERR/ERR3682/ERR3682517,ERX3672133,DN536890B:C8,WGS,RANDOM,GENOMIC,PAIRED,332,84,ILLUMINA,HiSeq X Ten,ERP000195,PRJEB2141,,203973,ERS3712257,SAMEA5923715,simple,62324,Anopheles funestus,e08fad0c-ca5c-11e9-abd1-68b599768938,,,,,,,no,,,,,WELLCOME SANGER …
ERR3682482,2019-11-27 08:18:42,2019-11-27 20:54:11,14242894,4301353988,14242894,302,1452,assembly,https://sra-download.ncbi.nlm.nih.gov/traces/era0/ERR/ERR3682/ERR3682482,ERX3672098,DN536890B:C8,WGS,RANDOM,GENOMIC,PAIRED,329,87,ILLUMINA,HiSeq X Ten,ERP000195,PRJEB2141,,203973,ERS3712257,SAMEA5923715,simple,62324,Anopheles funestus,e08fad0c-ca5c-11e9-abd1-68b599768938,,,,,,,no,,,,,WELLCOME SANGER …
ERR3682483,2019-11-27 08:18:42,2019-11-27 20:39:01,12054204,3640369608,12054204,302,1214,assembly,https://sra-download.ncbi.nlm.nih.gov/traces/era0/ERR/ERR3682/ERR3682483,ERX3672099,DN536890B:D8,WGS,RANDOM,GENOMIC,PAIRED,335,85,ILLUMINA,HiSeq X Ten,ERP000195,PRJEB2141,,203973,ERS3712258,SAMEA5923716,simple,62324,Anopheles funestus,e09ded2c-ca5c-11e9-abd1-68b599768938,,,,,,,no,,,,,WELLCOME SANGER …
ERR3682518,2019-11-27 08:18:42,2019-11-27 20:50:21,11956360,3610820720,11956360,302,1297,assembly,https://sra-download.ncbi.nlm.nih.gov/traces/era0/ERR/ERR3682/ERR3682518,ERX3672134,DN536890B:D8,WGS,RANDOM,GENOMIC,PAIRED,334,85,ILLUMINA,HiSeq X Ten,ERP000195,PRJEB2141,,203973,ERS3712258,SAMEA5923716,simple,62324,Anopheles funestus,e09ded2c-ca5c-11e9-abd1-68b599768938,,,,,,,no,,,,,WELLCOME SANGER …
ERR3682519,2019-11-27 08:18:42,2019-11-27 21:08:18,14643580,4422361160,14643580,302,1512,assembly,https://sra-download.ncbi.nlm.nih.gov/traces/era0/ERR/ERR3682/ERR3682519,ERX3672135,DN536890B:E8,WGS,RANDOM,GENOMIC,PAIRED,365,92,ILLUMINA,HiSeq X Ten,ERP000195,PRJEB2141,,203973,ERS3712259,SAMEA5923717,simple,62324,Anopheles funestus,e0accb12-ca5c-11e9-abd1-68b599768938,,,,,,,no,,,,,WELLCOME SANGER …
ERR3682484,2019-11-27 08:18:42,2019-11-27 20:55:51,14534778,4389502956,14534778,302,1384,assembly,https://sra-download.ncbi.nlm.nih.gov/traces/era0/ERR/ERR3682/ERR3682484,ERX3672100,DN536890B:E8,WGS,RANDOM,GENOMIC,PAIRED,366,89,ILLUMINA,HiSeq X Ten,ERP000195,PRJEB2141,,203973,ERS3712259,SAMEA5923717,simple,62324,Anopheles funestus,e0accb12-ca5c-11e9-abd1-68b599768938,,,,,,,no,,,,,WELLCOME SANGER …
ERR3682485,2019-11-27 08:18:42,2019-11-27 21:04:32,12858534,3883277268,12858534,302,1354,assembly,https://sra-download.ncbi.nlm.nih.gov/traces/era0/ERR/ERR3682/ERR3682485,ERX3672101,DN536890B:F8,WGS,RANDOM,GENOMIC,PAIRED,382,96,ILLUMINA,HiSeq X Ten,ERP000195,PRJEB2141,,203973,ERS3712260,SAMEA5923718,simple,62324,Anopheles funestus,e0bd734a-ca5c-11e9-abd1-68b599768938,,,,,,,no,,,,,WELLCOME SANGER …
ERR3682520,2019-11-27 08:18:42,2019-11-27 20:55:45,12870314,3886834828,12870314,302,1450,assembly,https://sra-download.ncbi.nlm.nih.gov/traces/era0/ERR/ERR3682/ERR3682520,ERX3672136,DN536890B:F8,WGS,RANDOM,GENOMIC,PAIRED,384,102,ILLUMINA,HiSeq X Ten,ERP000195,PRJEB2141,,203973,ERS3712260,SAMEA5923718,simple,62324,Anopheles funestus,e0bd734a-ca5c-11e9-abd1-68b599768938,,,,,,,no,,,,,WELLCOME SANGER…
ERR3682521,2019-11-27 08:18:42,2019-11-28 01:14:53,11125198,3359809796,11125198,302,1185,assembly,https://sra-download.ncbi.nlm.nih.gov/traces/era3/ERR/ERR3682/ERR3682521,ERX3672137,DN536890B:G8,WGS,RANDOM,GENOMIC,PAIRED,371,92,ILLUMINA,HiSeq X Ten,ERP000195,PRJEB2141,,203973,ERS3712261,SAMEA5923719,simple,62324,Anopheles funestus,e0cc7ebc-ca5c-11e9-abd1-68b599768938,,,,,,,no,,,,,WELLCOME SANGER …
ERR3682486,2019-11-27 08:18:42,2019-11-27 20:38:19,11363470,3431767940,11363470,302,1115,assembly,https://sra-download.ncbi.nlm.nih.gov/traces/era0/ERR/ERR3682/ERR3682486,ERX3672102,DN536890B:G8,WGS,RANDOM,GENOMIC,PAIRED,373,91,ILLUMINA,HiSeq X Ten,ERP000195,PRJEB2141,,203973,ERS3712261,SAMEA5923719,simple,62324,Anopheles funestus,e0cc7ebc-ca5c-11e9-abd1-68b599768938,,,,,,,no,,,,,WELLCOME SANGER …
ERR3682487,2019-11-27 08:18:42,2019-11-27 20:49:58,11623563,3510316026,11623563,302,1148,assembly,https://sra-download.ncbi.nlm.nih.gov/traces/era0/ERR/ERR3682/ERR3682487,ERX3672103,DN536890B:H8,WGS,RANDOM,GENOMIC,PAIRED,381,96,ILLUMINA,HiSeq X Ten,ERP000195,PRJEB2141,,203973,ERS3712262,SAMEA5923720,simple,62324,Anopheles funestus,e0db5914-ca5c-11e9-abd1-68b599768938,,,,,,,no,,,,,WELLCOME SANGER …
ERR3682522,2019-11-27 08:18:42,2019-11-27 20:52:20,11730423,3542587746,11730423,302,1257,assembly,https://sra-download.ncbi.nlm.nih.gov/traces/era0/ERR/ERR3682/ERR3682522,ERX3672138,DN536890B:H8,WGS,RANDOM,GENOMIC,PAIRED,382,94,ILLUMINA,HiSeq X Ten,ERP000195,PRJEB2141,,203973,ERS3712262,SAMEA5923720,simple,62324,Anopheles funestus,e0db5914-ca5c-11e9-abd1-68b599768938,,,,,,,no,,,,,WELLCOME SANGER …
ERR3682523,2019-11-27 08:18:42,2019-11-27 21:09:11,10899523,3291655946,10899523,302,1303,assembly,https://sra-download.ncbi.nlm.nih.gov/traces/era0/ERR/ERR3682/ERR3682523,ERX3672139,DN536890B:A9,WGS,RANDOM,GENOMIC,PAIRED,369,94,ILLUMINA,HiSeq X Ten,ERP000195,PRJEB2141,,203973,ERS3712263,SAMEA5923721,simple,62324,Anopheles funestus,e0eaac52-ca5c-11e9-abd1-68b599768938,,,,,,,no,,,,,WELLCOME SANGER …
ERR3682488,2019-11-27 08:18:42,2019-11-27 20:37:32,10759045,3249231590,10759045,302,1222,assembly,https://sra-download.ncbi.nlm.nih.gov/traces/era0/ERR/ERR3682/ERR3682488,ERX3672104,DN536890B:A9,WGS,RANDOM,GENOMIC,PAIRED,366,92,ILLUMINA,HiSeq X Ten,ERP000195,PRJEB2141,,203973,ERS3712263,SAMEA5923721,simple,62324,Anopheles funestus,e0eaac52-ca5c-11e9-abd1-68b599768938,,,,,,,no,,,,,WELLCOME SANGER …
ERR3682489,2019-11-27 08:18:42,2019-11-27 21:08:00,12458361,3762425022,12458361,302,1223,assembly,https://sra-download.ncbi.nlm.nih.gov/traces/era0/ERR/ERR3682/ERR3682489,ERX3672105,DN536890B:B9,WGS,RANDOM,GENOMIC,PAIRED,371,92,ILLUMINA,HiSeq X Ten,ERP000195,PRJEB2141,,203973,ERS3712264,SAMEA5923722,simple,62324,Anopheles funestus,e0f9309c-ca5c-11e9-abd1-68b599768938,,,,,,,no,,,,,WELLCOME SANGER …
ERR3682524,2019-11-27 08:18:42,2019-11-27 21:07:40,12555658,3791808716,12555658,302,1330,assembly,https://sra-download.ncbi.nlm.nih.gov/traces/era0/ERR/ERR3682/ERR3682524,ERX3672140,DN536890B:B9,WGS,RANDOM,GENOMIC,PAIRED,371,93,ILLUMINA,HiSeq X Ten,ERP000195,PRJEB2141,,203973,ERS3712264,SAMEA5923722,simple,62324,Anopheles funestus,e0f9309c-ca5c-11e9-abd1-68b599768938,,,,,,,no,,,,,WELLCOME SANGER …
ERR3682525,2019-11-27 08:18:42,2019-11-27 21:04:30,12724697,3842858494,12724697,302,1476,assembly,https://sra-download.ncbi.nlm.nih.gov/traces/era0/ERR/ERR3682/ERR3682525,ERX3672141,DN536890B:C9,WGS,RANDOM,GENOMIC,PAIRED,381,97,ILLUMINA,HiSeq X Ten,ERP000195,PRJEB2141,,203973,ERS3712265,SAMEA5923723,simple,62324,Anopheles funestus,e10744d4-ca5c-11e9-abd1-68b599768938,,,,,,,no,,,,,WELLCOME SANGER …
ERR3682490,2019-11-27 08:18:42,2019-11-27 20:53:46,12653141,3821248582,12653141,302,1381,assembly,https://sra-download.ncbi.nlm.nih.gov/traces/era0/ERR/ERR3682/ERR3682490,ERX3672106,DN536890B:C9,WGS,RANDOM,GENOMIC,PAIRED,380,99,ILLUMINA,HiSeq X Ten,ERP000195,PRJEB2141,,203973,ERS3712265,SAMEA5923723,simple,62324,Anopheles funestus,e10744d4-ca5c-11e9-abd1-68b599768938,,,,,,,no,,,,,WELLCOME SANGER …
ERR3682491,2019-11-27 08:18:42,2019-11-27 20:55:12,13835745,4178394990,13835745,302,1434,assembly,https://sra-download.ncbi.nlm.nih.gov/traces/era0/ERR/ERR3682/ERR3682491,ERX3672107,DN536890B:D9,WGS,RANDOM,GENOMIC,PAIRED,362,92,ILLUMINA,HiSeq X Ten,ERP000195,PRJEB2141,,203973,ERS3712266,SAMEA5923724,simple,62324,Anopheles funestus,e1168f52-ca5c-11e9-abd1-68b599768938,,,,,,,no,,,,,WELLCOME SANGER …
ERR3682526,2019-11-27 08:18:42,2019-11-27 21:09:12,13781397,4161981894,13781397,302,1529,assembly,https://sra-download.ncbi.nlm.nih.gov/traces/era0/ERR/ERR3682/ERR3682526,ERX3672142,DN536890B:D9,WGS,RANDOM,GENOMIC,PAIRED,363,94,ILLUMINA,HiSeq X Ten,ERP000195,PRJEB2141,,203973,ERS3712266,SAMEA5923724,simple,62324,Anopheles funestus,e1168f52-ca5c-11e9-abd1-68b599768938,,,,,,,no,,,,,WELLCOME SANGER …
ERR3682527,2019-11-27 08:18:42,2019-11-27 21:02:54,11608167,3505666434,11608167,302,1271,assembly,https://sra-download.ncbi.nlm.nih.gov/traces/era0/ERR/ERR3682/ERR3682527,ERX3672143,DN536890B:E9,WGS,RANDOM,GENOMIC,PAIRED,357,90,ILLUMINA,HiSeq X Ten,ERP000195,PRJEB2141,,203973,ERS3712267,SAMEA5923725,simple,62324,Anopheles funestus,e1253cf0-ca5c-11e9-abd1-68b599768938,,,,,,,no,,,,,WELLCOME SANGER …
ERR3682492,2019-11-27 08:18:42,2019-11-27 20:50:29,11482561,3467733422,11482561,302,1178,assembly,https://sra-download.ncbi.nlm.nih.gov/traces/era0/ERR/ERR3682/ERR3682492,ERX3672108,DN536890B:E9,WGS,RANDOM,GENOMIC,PAIRED,354,87,ILLUMINA,HiSeq X Ten,ERP000195,PRJEB2141,,203973,ERS3712267,SAMEA5923725,simple,62324,Anopheles funestus,e1253cf0-ca5c-11e9-abd1-68b599768938,,,,,,,no,,,,,WELLCOME SANGER …
ERR3682493,2019-11-27 08:18:42,2019-11-27 20:52:14,11434657,3453266414,11434657,302,1073,assembly,https://sra-download.ncbi.nlm.nih.gov/traces/era0/ERR/ERR3682/ERR3682493,ERX3672109,DN536890B:F9,WGS,RANDOM,GENOMIC,PAIRED,393,97,ILLUMINA,HiSeq X Ten,ERP000195,PRJEB2141,,203973,ERS3712268,SAMEA5923726,simple,62324,Anopheles funestus,e133bd98-ca5c-11e9-abd1-68b599768938,,,,,,,no,,,,,WELLCOME SANGER …
ERR3682528,2019-11-27 08:18:42,2019-11-27 20:55:42,11655413,3519934726,11655413,302,1193,assembly,https://sra-download.ncbi.nlm.nih.gov/traces/era0/ERR/ERR3682/ERR3682528,ERX3672144,DN536890B:F9,WGS,RANDOM,GENOMIC,PAIRED,399,99,ILLUMINA,HiSeq X Ten,ERP000195,PRJEB2141,,203973,ERS3712268,SAMEA5923726,simple,62324,Anopheles funestus,e133bd98-ca5c-11e9-abd1-68b599768938,,,,,,,no,,,,,WELLCOME SANGER …
ERR3682529,2019-11-27 08:18:42,2019-11-27 21:16:07,13404564,4048178328,13404564,302,1374,assembly,https://sra-download.ncbi.nlm.nih.gov/traces/era0/ERR/ERR3682/ERR3682529,ERX3672145,DN536890B:G9,WGS,RANDOM,GENOMIC,PAIRED,380,100,ILLUMINA,HiSeq X Ten,ERP000195,PRJEB2141,,203973,ERS3712269,SAMEA5923727,simple,62324,Anopheles funestus,e144d718-ca5c-11e9-abd1-68b599768938,,,,,,,no,,,,,WELLCOME SANGER…
ERR3682494,2019-11-27 08:18:42,2019-11-27 20:56:07,13307421,4018841142,13307421,302,1247,assembly,https://sra-download.ncbi.nlm.nih.gov/traces/era0/ERR/ERR3682/ERR3682494,ERX3672110,DN536890B:G9,WGS,RANDOM,GENOMIC,PAIRED,377,96,ILLUMINA,HiSeq X Ten,ERP000195,PRJEB2141,,203973,ERS3712269,SAMEA5923727,simple,62324,Anopheles funestus,e144d718-ca5c-11e9-abd1-68b599768938,,,,,,,no,,,,,WELLCOME SANGER …
ERR3682495,2019-11-27 08:18:42,2019-11-27 20:54:18,13965513,4217584926,13965513,302,1337,assembly,https://sra-download.ncbi.nlm.nih.gov/traces/era0/ERR/ERR3682/ERR3682495,ERX3672111,DN536890B:H9,WGS,RANDOM,GENOMIC,PAIRED,360,89,ILLUMINA,HiSeq X Ten,ERP000195,PRJEB2141,,203973,ERS3712270,SAMEA5923728,simple,62324,Anopheles funestus,e153bd64-ca5c-11e9-abd1-68b599768938,,,,,,,no,,,,,WELLCOME SANGER …
ERR3682530,2019-11-27 08:18:42,2019-11-27 21:05:29,14063598,4247206596,14063598,302,1458,assembly,https://sra-download.ncbi.nlm.nih.gov/traces/era0/ERR/ERR3682/ERR3682530,ERX3672146,DN536890B:H9,WGS,RANDOM,GENOMIC,PAIRED,362,90,ILLUMINA,HiSeq X Ten,ERP000195,PRJEB2141,,203973,ERS3712270,SAMEA5923728,simple,62324,Anopheles funestus,e153bd64-ca5c-11e9-abd1-68b599768938,,,,,,,no,,,,,WELLCOME SANGER …
ERR3682404,2019-11-27 08:18:41,2019-11-27 16:38:41,9771216,2950907232,9771216,302,863,assembly,https://sra-download.ncbi.nlm.nih.gov/traces/era0/ERR/ERR3682/ERR3682404,ERX3672020,DN536870U:G2,WGS,RANDOM,GENOMIC,PAIRED,420,130,ILLUMINA,HiSeq X Ten,ERP000195,PRJEB2141,,203973,ERS3712327,SAMEA5923785,simple,62324,Anopheles funestus,0449dab0-ca5d-11e9-90d3-68b59976a384,,,,,,,no,,,,,WELLCOME SANGER IN…
ERR3682405,2019-11-27 08:18:41,2019-11-27 16:40:00,11130400,3361380800,11130400,302,938,assembly,https://sra-download.ncbi.nlm.nih.gov/traces/era0/ERR/ERR3682/ERR3682405,ERX3672021,DN536870U:A3,WGS,RANDOM,GENOMIC,PAIRED,412,120,ILLUMINA,HiSeq X Ten,ERP000195,PRJEB2141,,203973,ERS3736465,SAMEA5947977,simple,62324,Anopheles funestus,04606302-ca5d-11e9-90d3-68b59976a384,,,,,,,no,,,,,WELLCOME SANGER …
ERR3682406,2019-11-27 08:18:41,2019-11-27 16:37:13,11661967,3521914034,11661967,302,993,assembly,https://sra-download.ncbi.nlm.nih.gov/traces/era0/ERR/ERR3682/ERR3682406,ERX3672022,DN536870U:B3,WGS,RANDOM,GENOMIC,PAIRED,410,108,ILLUMINA,HiSeq X Ten,ERP000195,PRJEB2141,,203973,ERS3736466,SAMEA5947978,simple,62324,Anopheles funestus,046b6e00-ca5d-11e9-90d3-68b59976a384,,,,,,,no,,,,,WELLCOME SANGER …
ERR3682407,2019-11-27 08:18:41,2019-11-27 16:40:47,11801715,3564117930,11801715,302,1032,assembly,https://sra-download.ncbi.nlm.nih.gov/traces/era0/ERR/ERR3682/ERR3682407,ERX3672023,DN536870U:C3,WGS,RANDOM,GENOMIC,PAIRED,423,118,ILLUMINA,HiSeq X Ten,ERP000195,PRJEB2141,,203973,ERS3736467,SAMEA5947979,simple,62324,Anopheles funestus,0475edc6-ca5d-11e9-90d3-68b59976a384,,,,,,,no,,,,,WELLCOME SANGER…
ERR3682408,2019-11-27 08:18:41,2019-11-27 16:40:36,8565951,2586917202,8565951,302,749,assembly,https://sra-download.ncbi.nlm.nih.gov/traces/era0/ERR/ERR3682/ERR3682408,ERX3672024,DN536870U:D3,WGS,RANDOM,GENOMIC,PAIRED,431,125,ILLUMINA,HiSeq X Ten,ERP000195,PRJEB2141,,203973,ERS3712328,SAMEA5923786,simple,62324,Anopheles funestus,0480a072-ca5d-11e9-90d3-68b59976a384,,,,,,,no,,,,,WELLCOME SANGER IN…
ERR3682409,2019-11-27 08:18:41,2019-11-27 16:38:47,10982021,3316570342,10982021,302,967,assembly,https://sra-download.ncbi.nlm.nih.gov/traces/era0/ERR/ERR3682/ERR3682409,ERX3672025,DN536870U:E3,WGS,RANDOM,GENOMIC,PAIRED,396,101,ILLUMINA,HiSeq X Ten,ERP000195,PRJEB2141,,203973,ERS3712329,SAMEA5923787,simple,62324,Anopheles funestus,048b7fec-ca5d-11e9-90d3-68b59976a384,,,,,,,no,,,,,WELLCOME SANGER …
ERR3682410,2019-11-27 08:18:41,2019-11-27 16:38:18,12304531,3715968362,12304531,302,1095,assembly,https://sra-download.ncbi.nlm.nih.gov/traces/era0/ERR/ERR3682/ERR3682410,ERX3672026,DN536870U:F3,WGS,RANDOM,GENOMIC,PAIRED,394,118,ILLUMINA,HiSeq X Ten,ERP000195,PRJEB2141,,203973,ERS3712330,SAMEA5923788,simple,62324,Anopheles funestus,0497a3a8-ca5d-11e9-90d3-68b59976a384,,,,,,,no,,,,,WELLCOME SANGER…
ERR3682411,2019-11-27 08:18:41,2019-11-27 16:35:55,10603678,3202310756,10603678,302,908,assembly,https://sra-download.ncbi.nlm.nih.gov/traces/era0/ERR/ERR3682/ERR3682411,ERX3672027,DN536870U:G3,WGS,RANDOM,GENOMIC,PAIRED,432,122,ILLUMINA,HiSeq X Ten,ERP000195,PRJEB2141,,203973,ERS3712331,SAMEA5923789,simple,62324,Anopheles funestus,04a381be-ca5d-11e9-90d3-68b59976a384,,,,,,,no,,,,,WELLCOME SANGER …
ERR3682412,2019-11-27 08:18:41,2019-11-27 16:41:53,11901436,3594233672,11901436,302,1076,assembly,https://sra-download.ncbi.nlm.nih.gov/traces/era0/ERR/ERR3682/ERR3682412,ERX3672028,DN536870U:H3,WGS,RANDOM,GENOMIC,PAIRED,377,106,ILLUMINA,HiSeq X Ten,ERP000195,PRJEB2141,,203973,ERS3712332,SAMEA5923790,simple,62324,Anopheles funestus,04afc9d8-ca5d-11e9-90d3-68b59976a384,,,,,,,no,,,,,WELLCOME SANGER…
ERR3682413,2019-11-27 08:18:41,2019-11-27 16:41:25,11968401,3614457102,11968401,302,1023,assembly,https://sra-download.ncbi.nlm.nih.gov/traces/era0/ERR/ERR3682/ERR3682413,ERX3672029,DN536870U:A4,WGS,RANDOM,GENOMIC,PAIRED,428,114,ILLUMINA,HiSeq X Ten,ERP000195,PRJEB2141,,203973,ERS3712333,SAMEA5923791,simple,62324,Anopheles funestus,04bbc850-ca5d-11e9-90d3-68b59976a384,,,,,,,no,,,,,WELLCOME SANGER…
ERR3682414,2019-11-27 08:18:41,2019-11-27 16:39:52,11067123,3342271146,11067123,302,963,assembly,https://sra-download.ncbi.nlm.nih.gov/traces/era0/ERR/ERR3682/ERR3682414,ERX3672030,DN536870U:B4,WGS,RANDOM,GENOMIC,PAIRED,439,124,ILLUMINA,HiSeq X Ten,ERP000195,PRJEB2141,,203973,ERS3712334,SAMEA5923792,simple,62324,Anopheles funestus,04c958f8-ca5d-11e9-90d3-68b59976a384,,,,,,,no,,,,,WELLCOME SANGER …
ERR3682415,2019-11-27 08:18:41,2019-11-27 16:44:24,10978135,3315396770,10978135,302,985,assembly,https://sra-download.ncbi.nlm.nih.gov/traces/era0/ERR/ERR3682/ERR3682415,ERX3672031,DN536870U:C4,WGS,RANDOM,GENOMIC,PAIRED,409,110,ILLUMINA,HiSeq X Ten,ERP000195,PRJEB2141,,203973,ERS3712335,SAMEA5923793,simple,62324,Anopheles funestus,04d6bb38-ca5d-11e9-90d3-68b59976a384,,,,,,,no,,,,,WELLCOME SANGER …
ERR3682416,2019-11-27 08:18:41,2019-11-27 16:41:10,8882317,2682459734,8882317,302,762,assembly,https://sra-download.ncbi.nlm.nih.gov/traces/era0/ERR/ERR3682/ERR3682416,ERX3672032,DN536870U:D4,WGS,RANDOM,GENOMIC,PAIRED,419,119,ILLUMINA,HiSeq X Ten,ERP000195,PRJEB2141,,203973,ERS3712336,SAMEA5923794,simple,62324,Anopheles funestus,04e5aeae-ca5d-11e9-90d3-68b59976a384,,,,,,,no,,,,,WELLCOME SANGER IN…
ERR3682417,2019-11-27 08:18:41,2019-11-27 16:43:10,12883956,3890954712,12883956,302,1070,assembly,https://sra-download.ncbi.nlm.nih.gov/traces/era0/ERR/ERR3682/ERR3682417,ERX3672033,DN536870U:E4,WGS,RANDOM,GENOMIC,PAIRED,424,119,ILLUMINA,HiSeq X Ten,ERP000195,PRJEB2141,,203973,ERS3712337,SAMEA5923795,simple,62324,Anopheles funestus,04f3efe6-ca5d-11e9-90d3-68b59976a384,,,,,,,no,,,,,WELLCOME SANGER…
ERR3682418,2019-11-27 08:18:41,2019-11-27 16:43:13,13680531,4131520362,13680531,302,1234,assembly,https://sra-download.ncbi.nlm.nih.gov/traces/era0/ERR/ERR3682/ERR3682418,ERX3672034,DN536870U:F4,WGS,RANDOM,GENOMIC,PAIRED,394,115,ILLUMINA,HiSeq X Ten,ERP000195,PRJEB2141,,203973,ERS3712338,SAMEA5923796,simple,62324,Anopheles funestus,05027d22-ca5d-11e9-90d3-68b59976a384,,,,,,,no,,,,,WELLCOME SANGER…
ERR3682419,2019-11-27 08:18:41,2019-11-27 16:42:16,12577247,3798328594,12577247,302,1086,assembly,https://sra-download.ncbi.nlm.nih.gov/traces/era0/ERR/ERR3682/ERR3682419,ERX3672035,DN536870U:G4,WGS,RANDOM,GENOMIC,PAIRED,409,110,ILLUMINA,HiSeq X Ten,ERP000195,PRJEB2141,,203973,ERS3712339,SAMEA5923797,simple,62324,Anopheles funestus,0510b252-ca5d-11e9-90d3-68b59976a384,,,,,,,no,,,,,WELLCOME SANGER…
ERR3682420,2019-11-27 08:18:41,2019-11-27 16:53:59,12784776,3861002352,12784776,302,1134,assembly,https://sra-download.ncbi.nlm.nih.gov/traces/era0/ERR/ERR3682/ERR3682420,ERX3672036,DN536870U:H4,WGS,RANDOM,GENOMIC,PAIRED,420,116,ILLUMINA,HiSeq X Ten,ERP000195,PRJEB2141,,203973,ERS3712340,SAMEA5923798,simple,62324,Anopheles funestus,051ecae0-ca5d-11e9-90d3-68b59976a384,,,,,,,no,,,,,WELLCOME SANGER…
ERR3682421,2019-11-27 08:18:41,2019-11-27 16:38:33,12600358,3805308116,12600358,302,1057,assembly,https://sra-download.ncbi.nlm.nih.gov/traces/era0/ERR/ERR3682/ERR3682421,ERX3672037,DN536870U:A5,WGS,RANDOM,GENOMIC,PAIRED,419,113,ILLUMINA,HiSeq X Ten,ERP000195,PRJEB2141,,203973,ERS3712341,SAMEA5923799,simple,62324,Anopheles funestus,052d0b46-ca5d-11e9-90d3-68b59976a384,,,,,,,no,,,,,WELLCOME SANGER…
ERR3682422,2019-11-27 08:18:41,2019-11-27 16:42:10,12631460,3814700920,12631460,302,1098,assembly,https://sra-download.ncbi.nlm.nih.gov/traces/era0/ERR/ERR3682/ERR3682422,ERX3672038,DN536870U:B5,WGS,RANDOM,GENOMIC,PAIRED,447,143,ILLUMINA,HiSeq X Ten,ERP000195,PRJEB2141,,203973,ERS3712342,SAMEA5923800,simple,62324,Anopheles funestus,053ae2f2-ca5d-11e9-90d3-68b59976a384,,,,,,,no,,,,,WELLCOME SANGER…
ERR3682423,2019-11-27 08:18:41,2019-11-27 16:43:53,12718692,3841044984,12718692,302,1136,assembly,https://sra-download.ncbi.nlm.nih.gov/traces/era0/ERR/ERR3682/ERR3682423,ERX3672039,DN536870U:C5,WGS,RANDOM,GENOMIC,PAIRED,412,117,ILLUMINA,HiSeq X Ten,ERP000195,PRJEB2141,,203973,ERS3712343,SAMEA5923801,simple,62324,Anopheles funestus,0548fe28-ca5d-11e9-90d3-68b59976a384,,,,,,,no,,,,,WELLCOME SANGER…
ERR3682424,2019-11-27 08:18:41,2019-11-27 16:37:17,10755532,3248170664,10755532,302,955,assembly,https://sra-download.ncbi.nlm.nih.gov/traces/era0/ERR/ERR3682/ERR3682424,ERX3672040,DN536870U:D5,WGS,RANDOM,GENOMIC,PAIRED,408,114,ILLUMINA,HiSeq X Ten,ERP000195,PRJEB2141,,203973,ERS3712344,SAMEA5923802,simple,62324,Anopheles funestus,0557a090-ca5d-11e9-90d3-68b59976a384,,,,,,,no,,,,,WELLCOME SANGER …
ERR3682425,2019-11-27 08:18:41,2019-11-27 16:50:57,10545873,3184853646,10545873,302,946,assembly,https://sra-download.ncbi.nlm.nih.gov/traces/era0/ERR/ERR3682/ERR3682425,ERX3672041,DN536870U:E5,WGS,RANDOM,GENOMIC,PAIRED,405,110,ILLUMINA,HiSeq X Ten,ERP000195,PRJEB2141,,203973,ERS3712345,SAMEA5923803,simple,62324,Anopheles funestus,056599e8-ca5d-11e9-90d3-68b59976a384,,,,,,,no,,,,,WELLCOME SANGER …
ERR3682426,2019-11-27 08:18:41,2019-11-27 16:38:18,10587695,3197483890,10587695,302,994,assembly,https://sra-download.ncbi.nlm.nih.gov/traces/era0/ERR/ERR3682/ERR3682426,ERX3672042,DN536870U:F5,WGS,RANDOM,GENOMIC,PAIRED,435,117,ILLUMINA,HiSeq X Ten,ERP000195,PRJEB2141,,203973,ERS3712346,SAMEA5923804,simple,62324,Anopheles funestus,057383b4-ca5d-11e9-90d3-68b59976a384,,,,,,,no,,,,,WELLCOME SANGER …
ERR3682427,2019-11-27 08:18:41,2019-11-27 16:41:58,8684325,2622666150,8684325,302,796,assembly,https://sra-download.ncbi.nlm.nih.gov/traces/era0/ERR/ERR3682/ERR3682427,ERX3672043,DN536870U:G5,WGS,RANDOM,GENOMIC,PAIRED,431,113,ILLUMINA,HiSeq X Ten,ERP000195,PRJEB2141,,203973,ERS3712347,SAMEA5923805,simple,62324,Anopheles funestus,05812c4e-ca5d-11e9-90d3-68b59976a384,,,,,,,no,,,,,WELLCOME SANGER IN…
ERR3682428,2019-11-27 08:18:41,2019-11-27 16:52:28,11048624,3336684448,11048624,302,980,assembly,https://sra-download.ncbi.nlm.nih.gov/traces/era0/ERR/ERR3682/ERR3682428,ERX3672044,DN536870U:H5,WGS,RANDOM,GENOMIC,PAIRED,401,111,ILLUMINA,HiSeq X Ten,ERP000195,PRJEB2141,,203973,ERS3712348,SAMEA5923806,simple,62324,Anopheles funestus,058effd6-ca5d-11e9-90d3-68b59976a384,,,,,,,no,,,,,WELLCOME SANGER …
ERR3682429,2019-11-27 08:18:41,2019-11-27 16:40:20,11007264,3324193728,11007264,302,1021,assembly,https://sra-download.ncbi.nlm.nih.gov/traces/era0/ERR/ERR3682/ERR3682429,ERX3672045,DN536870U:A6,WGS,RANDOM,GENOMIC,PAIRED,366,107,ILLUMINA,HiSeq X Ten,ERP000195,PRJEB2141,,203973,ERS3712349,SAMEA5923807,simple,62324,Anopheles funestus,059d9924-ca5d-11e9-90d3-68b59976a384,,,,,,,no,,,,,WELLCOME SANGER…
ERR3682430,2019-11-27 08:18:41,2019-11-27 16:36:34,8495088,2565516576,8495088,302,803,assembly,https://sra-download.ncbi.nlm.nih.gov/traces/era0/ERR/ERR3682/ERR3682430,ERX3672046,DN536870U:B6,WGS,RANDOM,GENOMIC,PAIRED,415,113,ILLUMINA,HiSeq X Ten,ERP000195,PRJEB2141,,203973,ERS3712350,SAMEA5923808,simple,62324,Anopheles funestus,05accc0a-ca5d-11e9-90d3-68b59976a384,,,,,,,no,,,,,WELLCOME SANGER IN…
ERR3682431,2019-11-27 08:18:41,2019-11-27 16:42:20,9843310,2972679620,9843310,302,951,assembly,https://sra-download.ncbi.nlm.nih.gov/traces/era0/ERR/ERR3682/ERR3682431,ERX3672047,DN536870U:C6,WGS,RANDOM,GENOMIC,PAIRED,375,110,ILLUMINA,HiSeq X Ten,ERP000195,PRJEB2141,,203973,ERS3712351,SAMEA5923809,simple,62324,Anopheles funestus,05ba7efe-ca5d-11e9-90d3-68b59976a384,,,,,,,no,,,,,WELLCOME SANGER IN…
ERR3682432,2019-11-27 08:18:41,2019-11-27 16:43:37,9506296,2870901392,9506296,302,919,assembly,https://sra-download.ncbi.nlm.nih.gov/traces/era0/ERR/ERR3682/ERR3682432,ERX3672048,DN536870U:D6,WGS,RANDOM,GENOMIC,PAIRED,425,120,ILLUMINA,HiSeq X Ten,ERP000195,PRJEB2141,,203973,ERS3712352,SAMEA5923810,simple,62324,Anopheles funestus,05c86b5e-ca5d-11e9-90d3-68b59976a384,,,,,,,no,,,,,WELLCOME SANGER IN…
ERR3682433,2019-11-27 08:18:41,2019-11-27 16:45:15,10956736,3308934272,10956736,302,999,assembly,https://sra-download.ncbi.nlm.nih.gov/traces/era0/ERR/ERR3682/ERR3682433,ERX3672049,DN536870U:E6,WGS,RANDOM,GENOMIC,PAIRED,423,115,ILLUMINA,HiSeq X Ten,ERP000195,PRJEB2141,,203973,ERS3712353,SAMEA5923811,simple,62324,Anopheles funestus,05d675c8-ca5d-11e9-90d3-68b59976a384,,,,,,,no,,,,,WELLCOME SANGER …
ERR3682434,2019-11-27 08:18:41,2019-11-27 16:44:53,11599540,3503061080,11599540,302,1046,assembly,https://sra-download.ncbi.nlm.nih.gov/traces/era0/ERR/ERR3682/ERR3682434,ERX3672050,DN536870U:F6,WGS,RANDOM,GENOMIC,PAIRED,425,119,ILLUMINA,HiSeq X Ten,ERP000195,PRJEB2141,,203973,ERS3712354,SAMEA5923812,simple,62324,Anopheles funestus,05e4d636-ca5d-11e9-90d3-68b59976a384,,,,,,,no,,,,,WELLCOME SANGER…
ERR3682435,2019-11-27 08:18:41,2019-11-27 16:46:46,10223515,3087501530,10223515,302,924,assembly,https://sra-download.ncbi.nlm.nih.gov/traces/era0/ERR/ERR3682/ERR3682435,ERX3672051,DN536870U:G6,WGS,RANDOM,GENOMIC,PAIRED,423,120,ILLUMINA,HiSeq X Ten,ERP000195,PRJEB2141,,203973,ERS3712355,SAMEA5923813,simple,62324,Anopheles funestus,05f28a38-ca5d-11e9-90d3-68b59976a384,,,,,,,no,,,,,WELLCOME SANGER …
ERR3682436,2019-11-27 08:18:41,2019-11-27 16:46:46,11505474,3474653148,11505474,302,1020,assembly,https://sra-download.ncbi.nlm.nih.gov/traces/era0/ERR/ERR3682/ERR3682436,ERX3672052,DN536870U:H6,WGS,RANDOM,GENOMIC,PAIRED,387,109,ILLUMINA,HiSeq X Ten,ERP000195,PRJEB2141,,203973,ERS3712356,SAMEA5923814,simple,62324,Anopheles funestus,0600873c-ca5d-11e9-90d3-68b59976a384,,,,,,,no,,,,,WELLCOME SANGER…
ERR3682437,2019-11-27 08:18:41,2019-11-27 16:44:42,10710508,3234573416,10710508,302,986,assembly,https://sra-download.ncbi.nlm.nih.gov/traces/era0/ERR/ERR3682/ERR3682437,ERX3672053,DN536870U:A7,WGS,RANDOM,GENOMIC,PAIRED,411,108,ILLUMINA,HiSeq X Ten,ERP000195,PRJEB2141,,203973,ERS3712357,SAMEA5923815,simple,62324,Anopheles funestus,060eb0f0-ca5d-11e9-90d3-68b59976a384,,,,,,,no,,,,,WELLCOME SANGER …
ERR3682438,2019-11-27 08:18:41,2019-11-27 16:48:35,11133111,3362199522,11133111,302,1027,assembly,https://sra-download.ncbi.nlm.nih.gov/traces/era0/ERR/ERR3682/ERR3682438,ERX3672054,DN536870U:B7,WGS,RANDOM,GENOMIC,PAIRED,401,105,ILLUMINA,HiSeq X Ten,ERP000195,PRJEB2141,,203973,ERS3712358,SAMEA5923816,simple,62324,Anopheles funestus,061cb5c4-ca5d-11e9-90d3-68b59976a384,,,,,,,no,,,,,WELLCOME SANGER…
ERR3682439,2019-11-27 08:18:41,2019-11-27 16:45:02,10555693,3187819286,10555693,302,947,assembly,https://sra-download.ncbi.nlm.nih.gov/traces/era0/ERR/ERR3682/ERR3682439,ERX3672055,DN536870U:C7,WGS,RANDOM,GENOMIC,PAIRED,406,107,ILLUMINA,HiSeq X Ten,ERP000195,PRJEB2141,,203973,ERS3712359,SAMEA5923817,simple,62324,Anopheles funestus,062adf82-ca5d-11e9-90d3-68b59976a384,,,,,,,no,,,,,WELLCOME SANGER …
ERR3682440,2019-11-27 08:18:41,2019-11-27 16:43:37,8994850,2716444700,8994850,302,834,assembly,https://sra-download.ncbi.nlm.nih.gov/traces/era0/ERR/ERR3682/ERR3682440,ERX3672056,DN536870U:D7,WGS,RANDOM,GENOMIC,PAIRED,399,107,ILLUMINA,HiSeq X Ten,ERP000195,PRJEB2141,,203973,ERS3712360,SAMEA5923818,simple,62324,Anopheles funestus,06396b9c-ca5d-11e9-90d3-68b59976a384,,,,,,,no,,,,,WELLCOME SANGER IN…
ERR3682441,2019-11-27 08:18:41,2019-11-27 20:48:34,10990862,3319240324,10990862,302,1056,assembly,https://sra-download.ncbi.nlm.nih.gov/traces/era0/ERR/ERR3682/ERR3682441,ERX3672057,DN536870U:E7,WGS,RANDOM,GENOMIC,PAIRED,373,108,ILLUMINA,HiSeq X Ten,ERP000195,PRJEB2141,,203973,ERS3712361,SAMEA5923819,simple,62324,Anopheles funestus,064d01c0-ca5d-11e9-90d3-68b59976a384,,,,,,,no,,,,,WELLCOME SANGER…
ERR3682442,2019-11-27 08:18:41,2019-11-27 20:38:45,11978245,3617429990,11978245,302,1081,assembly,https://sra-download.ncbi.nlm.nih.gov/traces/era0/ERR/ERR3682/ERR3682442,ERX3672058,DN536870U:F7,WGS,RANDOM,GENOMIC,PAIRED,427,115,ILLUMINA,HiSeq X Ten,ERP000195,PRJEB2141,,203973,ERS3712362,SAMEA5923820,simple,62324,Anopheles funestus,06641360-ca5d-11e9-90d3-68b59976a384,,,,,,,no,,,,,WELLCOME SANGER…
ERR3682443,2019-11-27 08:18:41,2019-11-27 20:40:18,14843732,4482807064,14843732,302,1307,assembly,https://sra-download.ncbi.nlm.nih.gov/traces/era0/ERR/ERR3682/ERR3682443,ERX3672059,DN536870U:G7,WGS,RANDOM,GENOMIC,PAIRED,390,99,ILLUMINA,HiSeq X Ten,ERP000195,PRJEB2141,,203973,ERS3712363,SAMEA5923821,simple,62324,Anopheles funestus,06765eb2-ca5d-11e9-90d3-68b59976a384,,,,,,,no,,,,,WELLCOME SANGER …
ERR3682444,2019-11-27 08:18:41,2019-11-27 20:40:23,12635819,3816017338,12635819,302,1159,assembly,https://sra-download.ncbi.nlm.nih.gov/traces/era0/ERR/ERR3682/ERR3682444,ERX3672060,DN536870U:H7,WGS,RANDOM,GENOMIC,PAIRED,353,99,ILLUMINA,HiSeq X Ten,ERP000195,PRJEB2141,,203973,ERS3712364,SAMEA5923822,simple,62324,Anopheles funestus,0688ff86-ca5d-11e9-90d3-68b59976a384,,,,,,,no,,,,,WELLCOME SANGER …
ERR3682445,2019-11-27 08:18:41,2019-11-27 20:39:02,11500602,3473181804,11500602,302,1014,assembly,https://sra-download.ncbi.nlm.nih.gov/traces/era0/ERR/ERR3682/ERR3682445,ERX3672061,DN536870U:A8,WGS,RANDOM,GENOMIC,PAIRED,393,105,ILLUMINA,HiSeq X Ten,ERP000195,PRJEB2141,,203973,ERS3712365,SAMEA5923823,simple,62324,Anopheles funestus,069f25ea-ca5d-11e9-90d3-68b59976a384,,,,,,,no,,,,,WELLCOME SANGER…
ERR3682446,2019-11-27 08:18:41,2019-11-27 20:39:51,11442176,3455537152,11442176,302,1024,assembly,https://sra-download.ncbi.nlm.nih.gov/traces/era0/ERR/ERR3682/ERR3682446,ERX3672062,DN536870U:B8,WGS,RANDOM,GENOMIC,PAIRED,395,101,ILLUMINA,HiSeq X Ten,ERP000195,PRJEB2141,,203973,ERS3712366,SAMEA5923824,simple,62324,Anopheles funestus,06b172e0-ca5d-11e9-90d3-68b59976a384,,,,,,,no,,,,,WELLCOME SANGER…
ERR3682447,2019-11-27 08:18:41,2019-11-27 20:38:42,11365024,3432237248,11365024,302,1077,assembly,https://sra-download.ncbi.nlm.nih.gov/traces/era0/ERR/ERR3682/ERR3682447,ERX3672063,DN536870U:C8,WGS,RANDOM,GENOMIC,PAIRED,398,113,ILLUMINA,HiSeq X Ten,ERP000195,PRJEB2141,,203973,ERS3712367,SAMEA5923825,simple,62324,Anopheles funestus,06c3b310-ca5d-11e9-90d3-68b59976a384,,,,,,,no,,,,,WELLCOME SANGER…
ERR3682390,2019-11-27 08:18:41,2019-11-27 16:28:58,12687617,3831660334,12687617,302,1585,assembly,https://sra-download.ncbi.nlm.nih.gov/traces/era0/ERR/ERR3682/ERR3682390,ERX3672006,DN536870U:A1,WGS,RANDOM,GENOMIC,PAIRED,369,145,ILLUMINA,HiSeq X Ten,ERP000195,PRJEB2141,,203973,ERS3736456,SAMEA5947968,simple,62324,Anopheles funestus,9253b6ba-ca5c-11e9-abd1-68b599768938,,,,,,,no,,,,,WELLCOME SANGER…
ERR3682391,2019-11-27 08:18:41,2019-11-27 16:36:04,12405999,3746611698,12405999,302,1535,assembly,https://sra-download.ncbi.nlm.nih.gov/traces/era0/ERR/ERR3682/ERR3682391,ERX3672007,DN536870U:B1,WGS,RANDOM,GENOMIC,PAIRED,401,54,ILLUMINA,HiSeq X Ten,ERP000195,PRJEB2141,,203973,ERS3736457,SAMEA5947969,simple,62324,Anopheles funestus,92716c14-ca5c-11e9-abd1-68b599768938,,,,,,,no,,,,,WELLCOME SANGER …
ERR3682392,2019-11-27 08:18:41,2019-11-27 16:30:41,11063500,3341177000,11063500,302,1393,assembly,https://sra-download.ncbi.nlm.nih.gov/traces/era0/ERR/ERR3682/ERR3682392,ERX3672008,DN536870U:C1,WGS,RANDOM,GENOMIC,PAIRED,318,129,ILLUMINA,HiSeq X Ten,ERP000195,PRJEB2141,,203973,ERS3736458,SAMEA5947970,simple,62324,Anopheles funestus,9288fea6-ca5c-11e9-abd1-68b599768938,,,,,,,no,,,,,WELLCOME SANGER…
ERR3682393,2019-11-27 08:18:41,2019-11-27 16:27:11,10584795,3196608090,10584795,302,1337,assembly,https://sra-download.ncbi.nlm.nih.gov/traces/era0/ERR/ERR3682/ERR3682393,ERX3672009,DN536870U:D1,WGS,RANDOM,GENOMIC,PAIRED,372,117,ILLUMINA,HiSeq X Ten,ERP000195,PRJEB2141,,203973,ERS3712228,SAMEA5923686,simple,62324,Anopheles funestus,92a15b9a-ca5c-11e9-abd1-68b599768938,,,,,,,no,,,,,WELLCOME SANGER…
ERR3682394,2019-11-27 08:18:41,2019-11-27 16:36:24,14350232,4333770064,14350232,302,1783,assembly,https://sra-download.ncbi.nlm.nih.gov/traces/era0/ERR/ERR3682/ERR3682394,ERX3672010,DN536870U:E1,WGS,RANDOM,GENOMIC,PAIRED,362,96,ILLUMINA,HiSeq X Ten,ERP000195,PRJEB2141,,203973,ERS3736459,SAMEA5947971,simple,62324,Anopheles funestus,92b9e5a2-ca5c-11e9-abd1-68b599768938,,,,,,,no,,,,,WELLCOME SANGER …
ERR3682395,2019-11-27 08:18:41,2019-11-27 16:40:51,12572880,3797009760,12572880,302,1573,assembly,https://sra-download.ncbi.nlm.nih.gov/traces/era0/ERR/ERR3682/ERR3682395,ERX3672011,DN536870U:F1,WGS,RANDOM,GENOMIC,PAIRED,369,72,ILLUMINA,HiSeq X Ten,ERP000195,PRJEB2141,,203973,ERS3712229,SAMEA5923687,simple,62324,Anopheles funestus,92d1dacc-ca5c-11e9-abd1-68b599768938,,,,,,,no,,,,,WELLCOME SANGER …
ERR3682396,2019-11-27 08:18:41,2019-11-27 16:38:47,11252827,3398353754,11252827,302,1432,assembly,https://sra-download.ncbi.nlm.nih.gov/traces/era0/ERR/ERR3682/ERR3682396,ERX3672012,DN536870U:G1,WGS,RANDOM,GENOMIC,PAIRED,405,109,ILLUMINA,HiSeq X Ten,ERP000195,PRJEB2141,,203973,ERS3712230,SAMEA5923688,simple,62324,Anopheles funestus,92e9c77c-ca5c-11e9-abd1-68b599768938,,,,,,,no,,,,,WELLCOME SANGER…
ERR3682397,2019-11-27 08:18:41,2019-11-27 16:38:52,12524159,3782296018,12524159,302,1551,assembly,https://sra-download.ncbi.nlm.nih.gov/traces/era0/ERR/ERR3682/ERR3682397,ERX3672013,DN536870U:H1,WGS,RANDOM,GENOMIC,PAIRED,389,104,ILLUMINA,HiSeq X Ten,ERP000195,PRJEB2141,,203973,ERS3712231,SAMEA5923689,simple,62324,Anopheles funestus,93020706-ca5c-11e9-abd1-68b599768938,,,,,,,no,,,,,WELLCOME SANGER…
ERR3682398,2019-11-27 08:18:41,2019-11-27 16:40:59,11960407,3612042914,11960407,302,1504,assembly,https://sra-download.ncbi.nlm.nih.gov/traces/era0/ERR/ERR3682/ERR3682398,ERX3672014,DN536870U:A2,WGS,RANDOM,GENOMIC,PAIRED,378,89,ILLUMINA,HiSeq X Ten,ERP000195,PRJEB2141,,203973,ERS3712232,SAMEA5923690,simple,62324,Anopheles funestus,931a714c-ca5c-11e9-abd1-68b599768938,,,,,,,no,,,,,WELLCOME SANGER …
ERR3682399,2019-11-27 08:18:41,2019-11-27 16:40:55,11923653,3600943206,11923653,302,1505,assembly,https://sra-download.ncbi.nlm.nih.gov/traces/era0/ERR/ERR3682/ERR3682399,ERX3672015,DN536870U:B2,WGS,RANDOM,GENOMIC,PAIRED,376,113,ILLUMINA,HiSeq X Ten,ERP000195,PRJEB2141,,203973,ERS3712233,SAMEA5923691,simple,62324,Anopheles funestus,9336b8ac-ca5c-11e9-abd1-68b599768938,,,,,,,no,,,,,WELLCOME SANGER…
ERR3682400,2019-11-27 08:18:41,2019-11-27 16:42:44,12055350,3640715700,12055350,302,1495,assembly,https://sra-download.ncbi.nlm.nih.gov/traces/era0/ERR/ERR3682/ERR3682400,ERX3672016,DN536870U:C2,WGS,RANDOM,GENOMIC,PAIRED,283,147,ILLUMINA,HiSeq X Ten,ERP000195,PRJEB2141,,203973,ERS3712234,SAMEA5923692,simple,62324,Anopheles funestus,934ed644-ca5c-11e9-abd1-68b599768938,,,,,,,no,,,,,WELLCOME SANGER…
ERR3682401,2019-11-27 08:18:41,2019-11-27 16:41:47,12076451,3647088202,12076451,302,1522,assembly,https://sra-download.ncbi.nlm.nih.gov/traces/era0/ERR/ERR3682/ERR3682401,ERX3672017,DN536870U:D2,WGS,RANDOM,GENOMIC,PAIRED,327,67,ILLUMINA,HiSeq X Ten,ERP000195,PRJEB2141,,203973,ERS3712235,SAMEA5923693,simple,62324,Anopheles funestus,9367145c-ca5c-11e9-abd1-68b599768938,,,,,,,no,,,,,WELLCOME SANGER …
ERR3682402,2019-11-27 08:18:41,2019-11-27 16:43:44,14251824,4304050848,14251824,302,1760,assembly,https://sra-download.ncbi.nlm.nih.gov/traces/era0/ERR/ERR3682/ERR3682402,ERX3672018,DN536870U:E2,WGS,RANDOM,GENOMIC,PAIRED,395,61,ILLUMINA,HiSeq X Ten,ERP000195,PRJEB2141,,203973,ERS3712236,SAMEA5923694,simple,62324,Anopheles funestus,937f4dc4-ca5c-11e9-abd1-68b599768938,,,,,,,no,,,,,WELLCOME SANGER …
ERR3682403,2019-11-27 08:18:41,2019-11-27 16:46:42,14248947,4303181994,14248947,302,1760,assembly,https://sra-download.ncbi.nlm.nih.gov/traces/era0/ERR/ERR3682/ERR3682403,ERX3672019,DN536870U:F2,WGS,RANDOM,GENOMIC,PAIRED,410,90,ILLUMINA,HiSeq X Ten,ERP000195,PRJEB2141,,203973,ERS3712237,SAMEA5923695,simple,62324,Anopheles funestus,93978d6c-ca5c-11e9-abd1-68b599768938,,,,,,,no,,,,,WELLCOME SANGER …
SRR10532852,2019-12-03 16:07:08,2019-11-26 12:27:56,12132163,2426432600,12132163,200,1019,,https://sra-download.ncbi.nlm.nih.gov/traces/sra79/SRR/010285/SRR10532852,SRX7216955,MKDP11,WGS,RANDOM,GENOMIC,PAIRED,0,0,ILLUMINA,Illumina HiSeq 2500,SRP230728,PRJNA589019,,589019,SRS5719596,SAMN13265096,simple,262663,Papilio rumanzovia,MKDP11,,,,,female,,no,,,,,UNIVERSITY OF CHICAGO,SRA1001410,,public,451…
SRR10532859,2019-12-03 16:07:08,2019-11-26 13:28:05,62542901,14667372000,62542901,234,5583,,https://sra-download.ncbi.nlm.nih.gov/traces/sra79/SRR/010285/SRR10532859,SRX7216948,MKDP23,WGS,RANDOM,GENOMIC,PAIRED,0,0,ILLUMINA,Illumina HiSeq 2500,SRP230728,PRJNA589019,,589019,SRS5719589,SAMN13265087,simple,262663,Papilio rumanzovia,MKDP23,,,,,female,,no,,,,,UNIVERSITY OF CHICAGO,SRA1001410,,public,E6…
SRR10532858,2019-12-03 16:07:08,2019-11-27 14:45:55,61140288,10511679350,20158891,171,5027,,https://sra-download.ncbi.nlm.nih.gov/traces/sra6/SRR/010285/SRR10532858,SRX7216949,MKDP24,WGS,RANDOM,GENOMIC,PAIRED,0,0,ILLUMINA,Illumina HiSeq 2500,SRP230728,PRJNA589019,,589019,SRS5719590,SAMN13265088,simple,262663,Papilio rumanzovia,MKDP24,,,,,female,,no,,,,,UNIVERSITY OF CHICAGO,SRA1001410,,public,E57…
SRR10532857,2019-12-03 16:07:08,2019-11-26 13:35:17,64413534,15190227400,64413534,235,5775,,https://sra-download.ncbi.nlm.nih.gov/traces/sra79/SRR/010285/SRR10532857,SRX7216950,MKDP25,WGS,RANDOM,GENOMIC,PAIRED,0,0,ILLUMINA,Illumina HiSeq 2500,SRP230728,PRJNA589019,,589019,SRS5719591,SAMN13265089,simple,262663,Papilio rumanzovia,MKDP25,,,,,female,,no,,,,,UNIVERSITY OF CHICAGO,SRA1001410,,public,9D…
SRR10532856,2019-12-03 16:07:08,2019-11-26 13:15:44,55990268,13419132800,55990268,239,5055,,https://sra-download.ncbi.nlm.nih.gov/traces/sra79/SRR/010285/SRR10532856,SRX7216951,MKDP27,WGS,RANDOM,GENOMIC,PAIRED,0,0,ILLUMINA,Illumina HiSeq 2500,SRP230728,PRJNA589019,,589019,SRS5719592,SAMN13265090,simple,262663,Papilio rumanzovia,MKDP27,,,,,female,,no,,,,,UNIVERSITY OF CHICAGO,SRA1001410,,public,15…
SRR10532851,2019-12-03 16:07:08,2019-11-26 13:09:47,58607473,12222796400,58607473,208,4094,,https://sra-download.ncbi.nlm.nih.gov/traces/sra79/SRR/010285/SRR10532851,SRX7216956,MKDP28,WGS,RANDOM,GENOMIC,PAIRED,0,0,ILLUMINA,Illumina HiSeq 2500,SRP230728,PRJNA589019,,589019,SRS5719597,SAMN13265097,simple,262663,Papilio rumanzovia,MKDP28,,,,,female,,no,,,,,UNIVERSITY OF CHICAGO,SRA1001410,,public,7E…
SRR10532850,2019-12-03 16:07:08,2019-11-26 13:49:09,71156706,18239366400,71156706,256,7410,,https://sra-download.ncbi.nlm.nih.gov/traces/sra79/SRR/010285/SRR10532850,SRX7216957,MKDP29,WGS,RANDOM,GENOMIC,PAIRED,0,0,ILLUMINA,Illumina HiSeq 2500,SRP230728,PRJNA589019,,589019,SRS5719598,SAMN13265098,simple,262663,Papilio rumanzovia,MKDP29,,,,,female,,no,,,,,UNIVERSITY OF CHICAGO,SRA1001410,,public,FD…
SRR10532855,2019-12-03 16:07:08,2019-11-26 12:29:04,17714103,3542820600,17714103,200,1481,,https://sra-download.ncbi.nlm.nih.gov/traces/sra79/SRR/010285/SRR10532855,SRX7216952,MKDP63,WGS,RANDOM,GENOMIC,PAIRED,0,0,ILLUMINA,Illumina HiSeq 2500,SRP230728,PRJNA589019,,589019,SRS5719593,SAMN13265091,simple,262663,Papilio rumanzovia,MKDP63,,,,,female,,no,,,,,UNIVERSITY OF CHICAGO,SRA1001410,,public,CD6…
SRR10532854,2019-12-03 16:07:08,2019-11-26 12:28:49,15726896,3145379200,15726896,200,1312,,https://sra-download.ncbi.nlm.nih.gov/traces/sra79/SRR/010285/SRR10532854,SRX7216953,MKDP82,WGS,RANDOM,GENOMIC,PAIRED,0,0,ILLUMINA,Illumina HiSeq 2500,SRP230728,PRJNA589019,,589019,SRS5719594,SAMN13265092,simple,262663,Papilio rumanzovia,MKDP82,,,,,female,,no,,,,,UNIVERSITY OF CHICAGO,SRA1001410,,public,632…
SRR10532853,2019-12-03 16:07:08,2019-11-27 11:25:45,18250509,3650101800,18250509,200,1845,,https://sra-download.ncbi.nlm.nih.gov/traces/sra8/SRR/010285/SRR10532853,SRX7216954,MKDP93,WGS,RANDOM,GENOMIC,PAIRED,0,0,ILLUMINA,Illumina HiSeq 2500,SRP230728,PRJNA589019,,589019,SRS5719595,SAMN13265093,simple,262663,Papilio rumanzovia,MKDP93,,,,,female,,no,,,,,UNIVERSITY OF CHICAGO,SRA1001410,,public,0893…
ERR3587407,2019-11-27 06:38:23,2019-11-27 06:20:36,102324140,19488064192,102324140,190,12273,,https://sra-download.ncbi.nlm.nih.gov/traces/era5/ERR/ERR3587/ERR3587407,ERX3583292,px16_male,WGS,RANDOM,GENOMIC,PAIRED,500,0,ILLUMINA,Illumina HiSeq 2500,ERP117495,PRJEB34571,,591839,ERS3863646,SAMEA6062521,simple,51655,Plutella xylostella,Male_Female1,,,,,Male,,no,,,,,UNIVERSITY OF LIVERPOOL,ERA2161735…
ERR3587408,2019-11-27 06:38:23,2019-11-27 06:07:51,40211886,7730696016,40211886,192,4672,,https://sra-download.ncbi.nlm.nih.gov/traces/era5/ERR/ERR3587/ERR3587408,ERX3583293,px9_female,WGS,RANDOM,GENOMIC,PAIRED,500,0,ILLUMINA,Illumina HiSeq 2500,ERP117495,PRJEB34571,,591839,ERS3863647,SAMEA6062522,simple,51655,Plutella xylostella,Male_Female2,,,,,Female,,no,,,,,UNIVERSITY OF LIVERPOOL,ERA2161735,…
ERR3587409,2019-11-27 06:38:23,2019-11-27 06:15:03,40889149,7838945908,40889149,191,4776,,https://sra-download.ncbi.nlm.nih.gov/traces/era5/ERR/ERR3587/ERR3587409,ERX3583294,px9_female,WGS,RANDOM,GENOMIC,PAIRED,500,0,ILLUMINA,Illumina HiSeq 2500,ERP117495,PRJEB34571,,591839,ERS3863647,SAMEA6062522,simple,51655,Plutella xylostella,Male_Female2,,,,,Female,,no,,,,,UNIVERSITY OF LIVERPOOL,ERA2161735,…
SRR10532860,2019-12-03 16:07:08,2019-11-26 13:27:44,68219926,13643985200,68219926,200,5147,,https://sra-download.ncbi.nlm.nih.gov/traces/sra79/SRR/010285/SRR10532860,SRX7216947,Pae15,WGS,RANDOM,GENOMIC,PAIRED,0,0,ILLUMINA,Illumina HiSeq 4000,SRP230728,PRJNA589019,,589019,SRS5719588,SAMN13265016,simple,110794,Papilio aegeus,Pae15,,,,,female,,no,,,,,UNIVERSITY OF CHICAGO,SRA1001410,,public,8C702FC9…
ERR3682461,2019-11-27 08:18:42,2019-11-27 20:38:15,12895480,3894434960,12895480,302,1340,assembly,https://sra-download.ncbi.nlm.nih.gov/traces/era0/ERR/ERR3682/ERR3682461,ERX3672077,DN536890B:E5,WGS,RANDOM,GENOMIC,PAIRED,374,95,ILLUMINA,HiSeq X Ten,ERP000195,PRJEB2141,,203973,ERS3712242,SAMEA5923700,simple,62324,Anopheles funestus,df1b9c6a-ca5c-11e9-abd1-68b599768938,,,,,,,no,,,,,WELLCOME SANGER …
ERR3682462,2019-11-27 08:18:42,2019-11-27 20:38:38,11626013,3511055926,11626013,302,1098,assembly,https://sra-download.ncbi.nlm.nih.gov/traces/era0/ERR/ERR3682/ERR3682462,ERX3672078,DN536890B:F5,WGS,RANDOM,GENOMIC,PAIRED,394,99,ILLUMINA,HiSeq X Ten,ERP000195,PRJEB2141,,203973,ERS3712243,SAMEA5923701,simple,62324,Anopheles funestus,df33ac56-ca5c-11e9-abd1-68b599768938,,,,,,,no,,,,,WELLCOME SANGER …
ERR3682463,2019-11-27 08:18:42,2019-11-27 20:43:11,10598424,3200724048,10598424,302,1098,assembly,https://sra-download.ncbi.nlm.nih.gov/traces/era0/ERR/ERR3682/ERR3682463,ERX3672079,DN536890B:G5,WGS,RANDOM,GENOMIC,PAIRED,330,63,ILLUMINA,HiSeq X Ten,ERP000195,PRJEB2141,,203973,ERS3712244,SAMEA5923702,simple,62324,Anopheles funestus,df4afc08-ca5c-11e9-abd1-68b599768938,,,,,,,no,,,,,WELLCOME SANGER …
ERR3682464,2019-11-27 08:18:42,2019-11-27 21:04:18,15749960,4756487920,15749960,302,1605,assembly,https://sra-download.ncbi.nlm.nih.gov/traces/era0/ERR/ERR3682/ERR3682464,ERX3672080,DN536890B:H5,WGS,RANDOM,GENOMIC,PAIRED,322,72,ILLUMINA,HiSeq X Ten,ERP000195,PRJEB2141,,203973,ERS3712245,SAMEA5923703,simple,62324,Anopheles funestus,df626154-ca5c-11e9-abd1-68b599768938,,,,,,,no,,,,,WELLCOME SANGER …
ERR3682465,2019-11-27 08:18:42,2019-11-27 20:39:29,12813913,3869801726,12813913,302,1267,assembly,https://sra-download.ncbi.nlm.nih.gov/traces/era0/ERR/ERR3682/ERR3682465,ERX3672081,DN536890B:A6,WGS,RANDOM,GENOMIC,PAIRED,383,99,ILLUMINA,HiSeq X Ten,ERP000195,PRJEB2141,,203973,ERS3712246,SAMEA5923704,simple,62324,Anopheles funestus,df7985dc-ca5c-11e9-abd1-68b599768938,,,,,,,no,,,,,WELLCOME SANGER …
ERR3682466,2019-11-27 08:18:42,2019-11-27 20:50:50,14889561,4496647422,14889561,302,1461,assembly,https://sra-download.ncbi.nlm.nih.gov/traces/era0/ERR/ERR3682/ERR3682466,ERX3672082,DN536890B:B6,WGS,RANDOM,GENOMIC,PAIRED,362,91,ILLUMINA,HiSeq X Ten,ERP000195,PRJEB2141,,203973,ERS3712247,SAMEA5923705,simple,62324,Anopheles funestus,df910522-ca5c-11e9-abd1-68b599768938,,,,,,,no,,,,,WELLCOME SANGER …
ERR3682467,2019-11-27 08:18:42,2019-11-27 20:40:18,11998414,3623521028,11998414,302,1173,assembly,https://sra-download.ncbi.nlm.nih.gov/traces/era0/ERR/ERR3682/ERR3682467,ERX3672083,DN536890B:C6,WGS,RANDOM,GENOMIC,PAIRED,355,93,ILLUMINA,HiSeq X Ten,ERP000195,PRJEB2141,,203973,ERS3712248,SAMEA5923706,simple,62324,Anopheles funestus,dfc1241e-ca5c-11e9-abd1-68b599768938,,,,,,,no,,,,,WELLCOME SANGER …
ERR3682468,2019-11-27 08:18:42,2019-11-27 20:37:52,9477058,2862071516,9477058,302,887,assembly,https://sra-download.ncbi.nlm.nih.gov/traces/era0/ERR/ERR3682/ERR3682468,ERX3672084,DN536890B:D6,WGS,RANDOM,GENOMIC,PAIRED,388,96,ILLUMINA,HiSeq X Ten,ERP000195,PRJEB2141,,203973,ERS3736460,SAMEA5947972,simple,62324,Anopheles funestus,dfd203e2-ca5c-11e9-abd1-68b599768938,,,,,,,no,,,,,WELLCOME SANGER INS…
ERR3682469,2019-11-27 08:18:42,2019-11-27 21:09:25,12717394,3840652988,12717394,302,1208,assembly,https://sra-download.ncbi.nlm.nih.gov/traces/era0/ERR/ERR3682/ERR3682469,ERX3672085,DN536890B:E6,WGS,RANDOM,GENOMIC,PAIRED,391,98,ILLUMINA,HiSeq X Ten,ERP000195,PRJEB2141,,203973,ERS3736461,SAMEA5947973,simple,62324,Anopheles funestus,dfdca81a-ca5c-11e9-abd1-68b599768938,,,,,,,no,,,,,WELLCOME SANGER …
ERR3682470,2019-11-27 08:18:42,2019-11-27 20:52:43,11227147,3390598394,11227147,302,1069,assembly,https://sra-download.ncbi.nlm.nih.gov/traces/era0/ERR/ERR3682/ERR3682470,ERX3672086,DN536890B:F6,WGS,RANDOM,GENOMIC,PAIRED,387,100,ILLUMINA,HiSeq X Ten,ERP000195,PRJEB2141,,203973,ERS3736462,SAMEA5947974,simple,62324,Anopheles funestus,dfe8659c-ca5c-11e9-abd1-68b599768938,,,,,,,no,,,,,WELLCOME SANGER…
ERR3682471,2019-11-27 08:18:42,2019-11-27 20:53:08,10420955,3147128410,10420955,302,1222,assembly,https://sra-download.ncbi.nlm.nih.gov/traces/era0/ERR/ERR3682/ERR3682471,ERX3672087,DN536890B:G6,WGS,RANDOM,GENOMIC,PAIRED,338,89,ILLUMINA,HiSeq X Ten,ERP000195,PRJEB2141,,203973,ERS3736463,SAMEA5947975,simple,62324,Anopheles funestus,dff4dbec-ca5c-11e9-abd1-68b599768938,,,,,,,no,,,,,WELLCOME SANGER …
ERR3682472,2019-11-27 08:18:42,2019-11-27 20:38:44,11318085,3418061670,11318085,302,1074,assembly,https://sra-download.ncbi.nlm.nih.gov/traces/era0/ERR/ERR3682/ERR3682472,ERX3672088,DN536890B:H6,WGS,RANDOM,GENOMIC,PAIRED,380,96,ILLUMINA,HiSeq X Ten,ERP000195,PRJEB2141,,203973,ERS3712239,SAMEA5923697,simple,62324,Anopheles funestus,e0016664-ca5c-11e9-abd1-68b599768938,,,,,,,no,,,,,WELLCOME SANGER …
ERR3682473,2019-11-27 08:18:42,2019-11-27 20:35:10,5806379,1753526458,5806379,302,554,assembly,https://sra-download.ncbi.nlm.nih.gov/traces/era0/ERR/ERR3682/ERR3682473,ERX3672089,DN536890B:A7,WGS,RANDOM,GENOMIC,PAIRED,333,79,ILLUMINA,HiSeq X Ten,ERP000195,PRJEB2141,,203973,ERS3712240,SAMEA5923698,simple,62324,Anopheles funestus,e00e2610-ca5c-11e9-abd1-68b599768938,,,,,,,no,,,,,WELLCOME SANGER INS…
ERR3682448,2019-11-27 08:18:41,2019-11-27 20:37:27,10413089,3144752878,10413089,302,971,assembly,https://sra-download.ncbi.nlm.nih.gov/traces/era0/ERR/ERR3682/ERR3682448,ERX3672064,DN536870U:D8,WGS,RANDOM,GENOMIC,PAIRED,424,119,ILLUMINA,HiSeq X Ten,ERP000195,PRJEB2141,,203973,ERS3712279,SAMEA5923737,simple,62324,Anopheles funestus,f0c1a07c-ca5c-11e9-90d3-68b59976a384,,,,,,,no,,,,,WELLCOME SANGER …
ERR3682449,2019-11-27 08:18:41,2019-11-27 20:40:31,11167611,3372618522,11167611,302,1032,assembly,https://sra-download.ncbi.nlm.nih.gov/traces/era0/ERR/ERR3682/ERR3682449,ERX3672065,DN536870U:E8,WGS,RANDOM,GENOMIC,PAIRED,389,100,ILLUMINA,HiSeq X Ten,ERP000195,PRJEB2141,,203973,ERS3712280,SAMEA5923738,simple,62324,Anopheles funestus,f0d8c7de-ca5c-11e9-90d3-68b59976a384,,,,,,,no,,,,,WELLCOME SANGER…
ERR3682450,2019-11-27 08:18:41,2019-11-27 20:39:08,11658704,3520928608,11658704,302,1060,assembly,https://sra-download.ncbi.nlm.nih.gov/traces/era0/ERR/ERR3682/ERR3682450,ERX3672066,DN536870U:F8,WGS,RANDOM,GENOMIC,PAIRED,408,105,ILLUMINA,HiSeq X Ten,ERP000195,PRJEB2141,,203973,ERS3712281,SAMEA5923739,simple,62324,Anopheles funestus,f0e5a63e-ca5c-11e9-90d3-68b59976a384,,,,,,,no,,,,,WELLCOME SANGER…
ERR3682451,2019-11-27 08:18:41,2019-11-27 20:36:26,8557511,2584368322,8557511,302,806,assembly,https://sra-download.ncbi.nlm.nih.gov/traces/era0/ERR/ERR3682/ERR3682451,ERX3672067,DN536870U:G8,WGS,RANDOM,GENOMIC,PAIRED,415,107,ILLUMINA,HiSeq X Ten,ERP000195,PRJEB2141,,203973,ERS3712282,SAMEA5923740,simple,62324,Anopheles funestus,f0f3d54c-ca5c-11e9-90d3-68b59976a384,,,,,,,no,,,,,WELLCOME SANGER IN…
ERR3682452,2019-11-27 08:18:42,2019-11-27 20:51:41,10796726,3260611252,10796726,302,1004,assembly,https://sra-download.ncbi.nlm.nih.gov/traces/era0/ERR/ERR3682/ERR3682452,ERX3672068,DN536870U:H8,WGS,RANDOM,GENOMIC,PAIRED,421,112,ILLUMINA,HiSeq X Ten,ERP000195,PRJEB2141,,203973,ERS3712283,SAMEA5923741,simple,62324,Anopheles funestus,f101f474-ca5c-11e9-90d3-68b59976a384,,,,,,,no,,,,,WELLCOME SANGER…
ERR3682453,2019-11-27 08:18:42,2019-11-27 20:49:33,10231766,3089993332,10231766,302,1223,assembly,https://sra-download.ncbi.nlm.nih.gov/traces/era0/ERR/ERR3682/ERR3682453,ERX3672069,DN536870U:A9,WGS,RANDOM,GENOMIC,PAIRED,350,81,ILLUMINA,HiSeq X Ten,ERP000195,PRJEB2141,,203973,ERS3712284,SAMEA5923742,simple,62324,Anopheles funestus,f11033ae-ca5c-11e9-90d3-68b59976a384,,,,,,,no,,,,,WELLCOME SANGER …
ERR3682454,2019-11-27 08:18:42,2019-11-27 21:05:13,11880214,3587824628,11880214,302,1496,assembly,https://sra-download.ncbi.nlm.nih.gov/traces/era0/ERR/ERR3682/ERR3682454,ERX3672070,DN536870U:B9,WGS,RANDOM,GENOMIC,PAIRED,331,78,ILLUMINA,HiSeq X Ten,ERP000195,PRJEB2141,,203973,ERS3712285,SAMEA5923743,simple,62324,Anopheles funestus,f11e77a2-ca5c-11e9-90d3-68b59976a384,,,,,,,no,,,,,WELLCOME SANGER …
ERR3682455,2019-11-27 08:18:42,2019-11-27 20:57:21,12168107,3674768314,12168107,302,1160,assembly,https://sra-download.ncbi.nlm.nih.gov/traces/era0/ERR/ERR3682/ERR3682455,ERX3672071,DN536870U:C9,WGS,RANDOM,GENOMIC,PAIRED,401,105,ILLUMINA,HiSeq X Ten,ERP000195,PRJEB2141,,203973,ERS3712286,SAMEA5923744,simple,62324,Anopheles funestus,f12cccc6-ca5c-11e9-90d3-68b59976a384,,,,,,,no,,,,,WELLCOME SANGER…
ERR3682456,2019-11-27 08:18:42,2019-11-27 20:38:51,12534149,3785312998,12534149,302,1131,assembly,https://sra-download.ncbi.nlm.nih.gov/traces/era0/ERR/ERR3682/ERR3682456,ERX3672072,DN536870U:D9,WGS,RANDOM,GENOMIC,PAIRED,403,103,ILLUMINA,HiSeq X Ten,ERP000195,PRJEB2141,,203973,ERS3712287,SAMEA5923745,simple,62324,Anopheles funestus,f13abd2c-ca5c-11e9-90d3-68b59976a384,,,,,,,no,,,,,WELLCOME SANGER…
ERR3682457,2019-11-27 08:18:42,2019-11-27 20:39:48,13567121,4097270542,13567121,302,1206,assembly,https://sra-download.ncbi.nlm.nih.gov/traces/era0/ERR/ERR3682/ERR3682457,ERX3672073,DN536870U:E9,WGS,RANDOM,GENOMIC,PAIRED,409,113,ILLUMINA,HiSeq X Ten,ERP000195,PRJEB2141,,203973,ERS3712288,SAMEA5923746,simple,62324,Anopheles funestus,f1488c54-ca5c-11e9-90d3-68b59976a384,,,,,,,no,,,,,WELLCOME SANGER…
ERR3682458,2019-11-27 08:18:42,2019-11-27 20:43:29,8518001,2572436302,8518001,302,863,assembly,https://sra-download.ncbi.nlm.nih.gov/traces/era0/ERR/ERR3682/ERR3682458,ERX3672074,DN536870U:F9,WGS,RANDOM,GENOMIC,PAIRED,328,75,ILLUMINA,HiSeq X Ten,ERP000195,PRJEB2141,,203973,ERS3712289,SAMEA5923747,simple,62324,Anopheles funestus,f156a442-ca5c-11e9-90d3-68b59976a384,,,,,,,no,,,,,WELLCOME SANGER INS…
ERR3682459,2019-11-27 08:18:42,2019-11-27 20:35:39,5019241,1515810782,5019241,302,671,assembly,https://sra-download.ncbi.nlm.nih.gov/traces/era0/ERR/ERR3682/ERR3682459,ERX3672075,DN536870U:G9,WGS,RANDOM,GENOMIC,PAIRED,367,87,ILLUMINA,HiSeq X Ten,ERP000195,PRJEB2141,,203973,ERS3712290,SAMEA5923748,simple,62324,Anopheles funestus,f164a416-ca5c-11e9-90d3-68b59976a384,,,,,,,no,,,,,WELLCOME SANGER INS…
ERR3682460,2019-11-27 08:18:42,2019-11-27 20:37:09,8667534,2617595268,8667534,302,820,assembly,https://sra-download.ncbi.nlm.nih.gov/traces/era0/ERR/ERR3682/ERR3682460,ERX3672076,DN536870U:H9,WGS,RANDOM,GENOMIC,PAIRED,405,107,ILLUMINA,HiSeq X Ten,ERP000195,PRJEB2141,,203973,ERS3712291,SAMEA5923749,simple,62324,Anopheles funestus,f172be8e-ca5c-11e9-90d3-68b59976a384,,,,,,,no,,,,,WELLCOME SANGER IN…
SRR10532866,2019-12-03 16:07:08,2019-11-26 12:28:34,14091125,2818225000,14091125,200,1170,,https://sra-download.ncbi.nlm.nih.gov/traces/sra79/SRR/010286/SRR10532866,SRX7216941,MKDP100,WGS,RANDOM,GENOMIC,PAIRED,0,0,ILLUMINA,Illumina HiSeq 2500,SRP230728,PRJNA589019,,589019,SRS5719583,SAMN13265081,simple,262663,Papilio rumanzovia,MKDP100,,,,,female,,no,,,,,UNIVERSITY OF CHICAGO,SRA1001410,,public,A…
SRR10532865,2019-12-03 16:07:08,2019-11-26 12:29:05,16328997,3265799400,16328997,200,1356,,https://sra-download.ncbi.nlm.nih.gov/traces/sra79/SRR/010286/SRR10532865,SRX7216942,MKDP101,WGS,RANDOM,GENOMIC,PAIRED,0,0,ILLUMINA,Illumina HiSeq 2500,SRP230728,PRJNA589019,,589019,SRS5719584,SAMN13265082,simple,262663,Papilio rumanzovia,MKDP101,,,,,female,,no,,,,,UNIVERSITY OF CHICAGO,SRA1001410,,public,7…
SRR10532864,2019-12-03 16:07:08,2019-11-26 12:27:19,13272246,2654449200,13272246,200,1103,,https://sra-download.ncbi.nlm.nih.gov/traces/sra79/SRR/010286/SRR10532864,SRX7216943,MKDP102,WGS,RANDOM,GENOMIC,PAIRED,0,0,ILLUMINA,Illumina HiSeq 2500,SRP230728,PRJNA589019,,589019,SRS5719585,SAMN13265083,simple,262663,Papilio rumanzovia,MKDP102,,,,,female,,no,,,,,UNIVERSITY OF CHICAGO,SRA1001410,,public,9…
SRR10532863,2019-12-03 16:07:08,2019-11-26 13:28:50,63762925,15755911500,63762925,247,6222,,https://sra-download.ncbi.nlm.nih.gov/traces/sra79/SRR/010285/SRR10532863,SRX7216944,MKDP20,WGS,RANDOM,GENOMIC,PAIRED,0,0,ILLUMINA,Illumina HiSeq 2500,SRP230728,PRJNA589019,,589019,SRS5719586,SAMN13265084,simple,262663,Papilio rumanzovia,MKDP20,,,,,female,,no,,,,,UNIVERSITY OF CHICAGO,SRA1001410,,public,9E…
SRR10532862,2019-12-03 16:07:08,2019-11-26 13:30:08,63579001,15529581400,63579001,244,6308,,https://sra-download.ncbi.nlm.nih.gov/traces/sra79/SRR/010285/SRR10532862,SRX7216945,MKDP21,WGS,RANDOM,GENOMIC,PAIRED,0,0,ILLUMINA,Illumina HiSeq 2500,SRP230728,PRJNA589019,,589019,SRS5719505,SAMN13265085,simple,262663,Papilio rumanzovia,MKDP21,,,,,female,,no,,,,,UNIVERSITY OF CHICAGO,SRA1001410,,public,47…
SRR10532946,2019-12-03 16:07:07,2019-11-26 14:26:37,124538580,24907716000,124538580,200,9402,,https://sra-download.ncbi.nlm.nih.gov/traces/sra79/SRR/010286/SRR10532946,SRX7216861,MKDP21-MP,WGS,RANDOM,GENOMIC,PAIRED,0,0,ILLUMINA,Illumina HiSeq 4000,SRP230728,PRJNA589019,,589019,SRS5719505,SAMN13265085,simple,262663,Papilio rumanzovia,MKDP21,,,,,female,,no,,,,,UNIVERSITY OF CHICAGO,SRA1001410,,publ…
SRR10532861,2019-12-03 16:07:08,2019-11-26 13:14:24,58310381,12878362000,58310381,220,4624,,https://sra-download.ncbi.nlm.nih.gov/traces/sra79/SRR/010285/SRR10532861,SRX7216946,MKDP22,WGS,RANDOM,GENOMIC,PAIRED,0,0,ILLUMINA,Illumina HiSeq 2500,SRP230728,PRJNA589019,,589019,SRS5719587,SAMN13265086,simple,262663,Papilio rumanzovia,MKDP22,,,,,female,,no,,,,,UNIVERSITY OF CHICAGO,SRA1001410,,public,5A…
SRR10532945,2019-12-03 16:07:07,2019-11-26 14:28:14,130789294,26157858800,130789294,200,9996,,https://sra-download.ncbi.nlm.nih.gov/traces/sra79/SRR/010286/SRR10532945,SRX7216862,MKDP30-MP,WGS,RANDOM,GENOMIC,PAIRED,0,0,ILLUMINA,Illumina HiSeq 4000,SRP230728,PRJNA589019,,589019,SRS5719464,SAMN13265099,simple,262663,Papilio rumanzovia,MKDP30,,,,,female,,no,,,,,UNIVERSITY OF CHICAGO,SRA1001410,,publ…
SRR10532943,2019-12-03 16:07:07,2019-11-26 14:28:31,134572022,26914404400,134572022,200,10577,,https://sra-download.ncbi.nlm.nih.gov/traces/sra79/SRR/010286/SRR10532943,SRX7216864,MKDP37-MP,WGS,RANDOM,GENOMIC,PAIRED,0,0,ILLUMINA,Illumina HiSeq 4000,SRP230728,PRJNA589019,,589019,SRS5719478,SAMN13265116,simple,262663,Papilio rumanzovia,MKDP37,,,,,female,,no,,,,,UNIVERSITY OF CHICAGO,SRA1001410,,pub…
SRR10532924,2019-12-03 16:07:07,2019-11-26 12:56:22,51778976,10355795200,51778976,200,4444,,https://sra-download.ncbi.nlm.nih.gov/traces/sra79/SRR/010286/SRR10532924,SRX7216883,N1,WGS,RANDOM,GENOMIC,PAIRED,0,0,ILLUMINA,Illumina HiSeq 4000,SRP230728,PRJNA589019,,589019,SRS5719525,SAMN13265038,simple,76198,Papilio memnon,N1,,,,,female,,no,,,,,UNIVERSITY OF CHICAGO,SRA1001410,,public,D1B9BDADBA8C09F…
SRR10532923,2019-12-03 16:07:07,2019-11-26 14:01:41,104413230,20882646000,104413230,200,8122,,https://sra-download.ncbi.nlm.nih.gov/traces/sra79/SRR/010286/SRR10532923,SRX7216884,N10,WGS,RANDOM,GENOMIC,PAIRED,0,0,ILLUMINA,Illumina HiSeq 4000,SRP230728,PRJNA589019,,589019,SRS5719526,SAMN13265039,simple,76198,Papilio memnon,N10,,,,,female,,no,,,,,UNIVERSITY OF CHICAGO,SRA1001410,,public,65E47AE00FB…
SRR10532922,2019-12-03 16:07:07,2019-11-26 13:19:02,52519325,10503865000,52519325,200,4269,,https://sra-download.ncbi.nlm.nih.gov/traces/sra79/SRR/010286/SRR10532922,SRX7216885,N2,WGS,RANDOM,GENOMIC,PAIRED,0,0,ILLUMINA,Illumina HiSeq 4000,SRP230728,PRJNA589019,,589019,SRS5719527,SAMN13265040,simple,76198,Papilio memnon,N2,,,,,female,,no,,,,,UNIVERSITY OF CHICAGO,SRA1001410,,public,7121A98F94F2655…
SRR10532901,2019-12-03 16:07:07,2019-11-26 13:05:28,51515182,10303036400,51515182,200,4214,,https://sra-download.ncbi.nlm.nih.gov/traces/sra79/SRR/010286/SRR10532901,SRX7216906,N205,WGS,RANDOM,GENOMIC,PAIRED,0,0,ILLUMINA,Illumina HiSeq 4000,SRP230728,PRJNA589019,,589019,SRS5719548,SAMN13265059,simple,76198,Papilio memnon,N205,,,,,female,,no,,,,,UNIVERSITY OF CHICAGO,SRA1001410,,public,9FAC56532EF…
SRR10532900,2019-12-03 16:07:08,2019-11-26 12:58:37,53697933,10739586600,53697933,200,4330,,https://sra-download.ncbi.nlm.nih.gov/traces/sra79/SRR/010286/SRR10532900,SRX7216907,N207,WGS,RANDOM,GENOMIC,PAIRED,0,0,ILLUMINA,Illumina HiSeq 4000,SRP230728,PRJNA589019,,589019,SRS5719549,SAMN13265060,simple,76198,Papilio memnon,N207,,,,,female,,no,,,,,UNIVERSITY OF CHICAGO,SRA1001410,,public,91EDE694C40…
SRR10532899,2019-12-03 16:07:08,2019-11-26 13:58:01,87948180,17589636000,87948180,200,7070,,https://sra-download.ncbi.nlm.nih.gov/traces/sra79/SRR/010286/SRR10532899,SRX7216908,N209,WGS,RANDOM,GENOMIC,PAIRED,0,0,ILLUMINA,Illumina HiSeq 4000,SRP230728,PRJNA589019,,589019,SRS5719550,SAMN13265061,simple,76198,Papilio memnon,N209,,,,,female,,no,,,,,UNIVERSITY OF CHICAGO,SRA1001410,,public,3C131756974…
SRR10532898,2019-12-03 16:07:08,2019-11-26 13:31:35,56303663,11260732600,56303663,200,5036,,https://sra-download.ncbi.nlm.nih.gov/traces/sra79/SRR/010286/SRR10532898,SRX7216909,N210,WGS,RANDOM,GENOMIC,PAIRED,0,0,ILLUMINA,Illumina HiSeq 4000,SRP230728,PRJNA589019,,589019,SRS5719551,SAMN13265062,simple,76198,Papilio memnon,N210,,,,,female,,no,,,,,UNIVERSITY OF CHICAGO,SRA1001410,,public,E11F0508A27…
SRR10532897,2019-12-03 16:07:08,2019-11-26 13:05:40,49159239,9831847800,49159239,200,4054,,https://sra-download.ncbi.nlm.nih.gov/traces/sra79/SRR/010286/SRR10532897,SRX7216910,N211,WGS,RANDOM,GENOMIC,PAIRED,0,0,ILLUMINA,Illumina HiSeq 4000,SRP230728,PRJNA589019,,589019,SRS5719552,SAMN13265063,simple,76198,Papilio memnon,N211,,,,,female,,no,,,,,UNIVERSITY OF CHICAGO,SRA1001410,,public,11F3C7B75883…
SRR10532896,2019-12-03 16:07:08,2019-11-26 13:09:18,50412405,10082481000,50412405,200,4406,,https://sra-download.ncbi.nlm.nih.gov/traces/sra79/SRR/010286/SRR10532896,SRX7216911,N215,WGS,RANDOM,GENOMIC,PAIRED,0,0,ILLUMINA,Illumina HiSeq 4000,SRP230728,PRJNA589019,,589019,SRS5719553,SAMN13265064,simple,76198,Papilio memnon,N215,,,,,female,,no,,,,,UNIVERSITY OF CHICAGO,SRA1001410,,public,BF6B4A5DAE1…
SRR10532895,2019-12-03 16:07:08,2019-11-26 13:09:01,51899332,10379866400,51899332,200,4221,,https://sra-download.ncbi.nlm.nih.gov/traces/sra79/SRR/010286/SRR10532895,SRX7216912,N221,WGS,RANDOM,GENOMIC,PAIRED,0,0,ILLUMINA,Illumina HiSeq 4000,SRP230728,PRJNA589019,,589019,SRS5719554,SAMN13265065,simple,76198,Papilio memnon,N221,,,,,female,,no,,,,,UNIVERSITY OF CHICAGO,SRA1001410,,public,3EB44C8A07C…
SRR10532894,2019-12-03 16:07:08,2019-11-26 12:59:38,51185764,10237152800,51185764,200,4218,,https://sra-download.ncbi.nlm.nih.gov/traces/sra79/SRR/010286/SRR10532894,SRX7216913,N222,WGS,RANDOM,GENOMIC,PAIRED,0,0,ILLUMINA,Illumina HiSeq 4000,SRP230728,PRJNA589019,,589019,SRS5719555,SAMN13265066,simple,76198,Papilio memnon,N222,,,,,female,,no,,,,,UNIVERSITY OF CHICAGO,SRA1001410,,public,A5742233856…
SRR10532892,2019-12-03 16:07:08,2019-11-26 13:16:41,61011140,12202228000,61011140,200,4808,,https://sra-download.ncbi.nlm.nih.gov/traces/sra79/SRR/010286/SRR10532892,SRX7216915,N224,WGS,RANDOM,GENOMIC,PAIRED,0,0,ILLUMINA,Illumina HiSeq 4000,SRP230728,PRJNA589019,,589019,SRS5719557,SAMN13265067,simple,76198,Papilio memnon,N224,,,,,female,,no,,,,,UNIVERSITY OF CHICAGO,SRA1001410,,public,2B17675E496…
SRR10532921,2019-12-03 16:07:07,2019-11-26 13:22:45,51629073,10325814600,51629073,200,4417,,https://sra-download.ncbi.nlm.nih.gov/traces/sra79/SRR/010286/SRR10532921,SRX7216886,N233,WGS,RANDOM,GENOMIC,PAIRED,0,0,ILLUMINA,Illumina HiSeq 4000,SRP230728,PRJNA589019,,589019,SRS5719528,SAMN13265041,simple,76198,Papilio memnon,N233,,,,,female,,no,,,,,UNIVERSITY OF CHICAGO,SRA1001410,,public,8E3E155AB5C…
SRR10532920,2019-12-03 16:07:07,2019-11-26 13:02:01,50346614,10069322800,50346614,200,4114,,https://sra-download.ncbi.nlm.nih.gov/traces/sra79/SRR/010286/SRR10532920,SRX7216887,N234,WGS,RANDOM,GENOMIC,PAIRED,0,0,ILLUMINA,Illumina HiSeq 4000,SRP230728,PRJNA589019,,589019,SRS5719529,SAMN13265042,simple,76198,Papilio memnon,N234,,,,,female,,no,,,,,UNIVERSITY OF CHICAGO,SRA1001410,,public,8F7CF5B8197…
SRR10532919,2019-12-03 16:07:07,2019-11-26 13:21:23,58212452,11642490400,58212452,200,4840,,https://sra-download.ncbi.nlm.nih.gov/traces/sra79/SRR/010286/SRR10532919,SRX7216888,N3,WGS,RANDOM,GENOMIC,PAIRED,0,0,ILLUMINA,Illumina HiSeq 4000,SRP230728,PRJNA589019,,589019,SRS5719530,SAMN13265043,simple,76198,Papilio memnon,N3,,,,,female,,no,,,,,UNIVERSITY OF CHICAGO,SRA1001410,,public,6AE84D26B624B0D…
SRR10532918,2019-12-03 16:07:07,2019-11-26 13:00:19,48287010,9657402000,48287010,200,3924,,https://sra-download.ncbi.nlm.nih.gov/traces/sra79/SRR/010286/SRR10532918,SRX7216889,N4,WGS,RANDOM,GENOMIC,PAIRED,0,0,ILLUMINA,Illumina HiSeq 4000,SRP230728,PRJNA589019,,589019,SRS5719531,SAMN13265044,simple,76198,Papilio memnon,N4,,,,,female,,no,,,,,UNIVERSITY OF CHICAGO,SRA1001410,,public,F31B8423CA3A4A61…
SRR10532917,2019-12-03 16:07:07,2019-11-26 13:13:39,56984848,11396969600,56984848,200,4692,,https://sra-download.ncbi.nlm.nih.gov/traces/sra79/SRR/010286/SRR10532917,SRX7216890,N5,WGS,RANDOM,GENOMIC,PAIRED,0,0,ILLUMINA,Illumina HiSeq 4000,SRP230728,PRJNA589019,,589019,SRS5719532,SAMN13265045,simple,76198,Papilio memnon,N5,,,,,female,,no,,,,,UNIVERSITY OF CHICAGO,SRA1001410,,public,598C14BB84A52FC…
SRR10532916,2019-12-03 16:07:07,2019-11-26 13:09:12,50779843,10155968600,50779843,200,4066,,https://sra-download.ncbi.nlm.nih.gov/traces/sra79/SRR/010286/SRR10532916,SRX7216891,N500,WGS,RANDOM,GENOMIC,PAIRED,0,0,ILLUMINA,Illumina HiSeq 4000,SRP230728,PRJNA589019,,589019,SRS5719533,SAMN13265046,simple,76198,Papilio memnon,N500,,,,,female,,no,,,,,UNIVERSITY OF CHICAGO,SRA1001410,,public,79E6C6219AB…
SRR10532914,2019-12-03 16:07:07,2019-11-26 13:03:30,52794849,10558969800,52794849,200,4342,,https://sra-download.ncbi.nlm.nih.gov/traces/sra79/SRR/010286/SRR10532914,SRX7216893,N502,WGS,RANDOM,GENOMIC,PAIRED,0,0,ILLUMINA,Illumina HiSeq 4000,SRP230728,PRJNA589019,,589019,SRS5719535,SAMN13265047,simple,76198,Papilio memnon,N502,,,,,female,,no,,,,,UNIVERSITY OF CHICAGO,SRA1001410,,public,C084832AFE4…
SRR10532913,2019-12-03 16:07:07,2019-11-26 13:04:53,49997754,9999550800,49997754,200,4023,,https://sra-download.ncbi.nlm.nih.gov/traces/sra79/SRR/010286/SRR10532913,SRX7216894,N503,WGS,RANDOM,GENOMIC,PAIRED,0,0,ILLUMINA,Illumina HiSeq 4000,SRP230728,PRJNA589019,,589019,SRS5719536,SAMN13265048,simple,76198,Papilio memnon,N503,,,,,female,,no,,,,,UNIVERSITY OF CHICAGO,SRA1001410,,public,FB32E792F06A…
SRR10532912,2019-12-03 16:07:07,2019-11-26 13:10:48,50370510,10074102000,50370510,200,4083,,https://sra-download.ncbi.nlm.nih.gov/traces/sra79/SRR/010286/SRR10532912,SRX7216895,N505,WGS,RANDOM,GENOMIC,PAIRED,0,0,ILLUMINA,Illumina HiSeq 4000,SRP230728,PRJNA589019,,589019,SRS5719537,SAMN13265049,simple,76198,Papilio memnon,N505,,,,,female,,no,,,,,UNIVERSITY OF CHICAGO,SRA1001410,,public,1EDB76B92D3…
SRR10532911,2019-12-03 16:07:07,2019-11-26 12:55:41,49577812,9915562400,49577812,200,4234,,https://sra-download.ncbi.nlm.nih.gov/traces/sra79/SRR/010286/SRR10532911,SRX7216896,N506,WGS,RANDOM,GENOMIC,PAIRED,0,0,ILLUMINA,Illumina HiSeq 4000,SRP230728,PRJNA589019,,589019,SRS5719538,SAMN13265050,simple,76198,Papilio memnon,N506,,,,,female,,no,,,,,UNIVERSITY OF CHICAGO,SRA1001410,,public,610DF3EC12FA…
SRR10532910,2019-12-03 16:07:07,2019-11-26 13:03:50,50626106,10125221200,50626106,200,4103,,https://sra-download.ncbi.nlm.nih.gov/traces/sra79/SRR/010286/SRR10532910,SRX7216897,N507,WGS,RANDOM,GENOMIC,PAIRED,0,0,ILLUMINA,Illumina HiSeq 4000,SRP230728,PRJNA589019,,589019,SRS5719539,SAMN13265051,simple,76198,Papilio memnon,N507,,,,,female,,no,,,,,UNIVERSITY OF CHICAGO,SRA1001410,,public,BEC97598CEC…
SRR10532909,2019-12-03 16:07:07,2019-11-26 13:05:10,50798986,10159797200,50798986,200,4118,,https://sra-download.ncbi.nlm.nih.gov/traces/sra79/SRR/010286/SRR10532909,SRX7216898,N508,WGS,RANDOM,GENOMIC,PAIRED,0,0,ILLUMINA,Illumina HiSeq 4000,SRP230728,PRJNA589019,,589019,SRS5719540,SAMN13265052,simple,76198,Papilio memnon,N508,,,,,female,,no,,,,,UNIVERSITY OF CHICAGO,SRA1001410,,public,4054C3F554E…
SRR10532908,2019-12-03 16:07:07,2019-11-26 13:08:15,49785589,9957117800,49785589,200,4000,,https://sra-download.ncbi.nlm.nih.gov/traces/sra79/SRR/010286/SRR10532908,SRX7216899,N510,WGS,RANDOM,GENOMIC,PAIRED,0,0,ILLUMINA,Illumina HiSeq 4000,SRP230728,PRJNA589019,,589019,SRS5719541,SAMN13265053,simple,76198,Papilio memnon,N510,,,,,female,,no,,,,,UNIVERSITY OF CHICAGO,SRA1001410,,public,6AC74FF65E05…
SRR10532907,2019-12-03 16:07:07,2019-11-26 13:00:28,49835132,9967026400,49835132,200,4026,,https://sra-download.ncbi.nlm.nih.gov/traces/sra79/SRR/010286/SRR10532907,SRX7216900,N511,WGS,RANDOM,GENOMIC,PAIRED,0,0,ILLUMINA,Illumina HiSeq 4000,SRP230728,PRJNA589019,,589019,SRS5719542,SAMN13265054,simple,76198,Papilio memnon,N511,,,,,female,,no,,,,,UNIVERSITY OF CHICAGO,SRA1001410,,public,190806021AE0…
SRR10532906,2019-12-03 16:07:07,2019-11-26 12:58:35,52304821,10460964200,52304821,200,4212,,https://sra-download.ncbi.nlm.nih.gov/traces/sra79/SRR/010286/SRR10532906,SRX7216901,N512,WGS,RANDOM,GENOMIC,PAIRED,0,0,ILLUMINA,Illumina HiSeq 4000,SRP230728,PRJNA589019,,589019,SRS5719543,SAMN13265055,simple,76198,Papilio memnon,N512,,,,,female,,no,,,,,UNIVERSITY OF CHICAGO,SRA1001410,,public,DC859ADA47F…
SRR10532905,2019-12-03 16:07:07,2019-11-26 13:11:28,57332128,11466425600,57332128,200,4477,,https://sra-download.ncbi.nlm.nih.gov/traces/sra79/SRR/010286/SRR10532905,SRX7216902,N6,WGS,RANDOM,GENOMIC,PAIRED,0,0,ILLUMINA,Illumina HiSeq 4000,SRP230728,PRJNA589019,,589019,SRS5719544,SAMN13265056,simple,76198,Papilio memnon,N6,,,,,female,,no,,,,,UNIVERSITY OF CHICAGO,SRA1001410,,public,0120A8EACB56A4E…
SRR10532903,2019-12-03 16:07:07,2019-11-26 14:27:28,115992771,23198554200,115992771,200,9134,,https://sra-download.ncbi.nlm.nih.gov/traces/sra79/SRR/010286/SRR10532903,SRX7216904,N8,WGS,RANDOM,GENOMIC,PAIRED,0,0,ILLUMINA,Illumina HiSeq 4000,SRP230728,PRJNA589019,,589019,SRS5719546,SAMN13265057,simple,76198,Papilio memnon,N8,,,,,female,,no,,,,,UNIVERSITY OF CHICAGO,SRA1001410,,public,DE00E220C1CC2…
SRR10532902,2019-12-03 16:07:07,2019-11-26 14:30:01,145642464,29128492800,145642464,200,11842,,https://sra-download.ncbi.nlm.nih.gov/traces/sra79/SRR/010286/SRR10532902,SRX7216905,N9,WGS,RANDOM,GENOMIC,PAIRED,0,0,ILLUMINA,Illumina HiSeq 4000,SRP230728,PRJNA589019,,589019,SRS5719547,SAMN13265058,simple,76198,Papilio memnon,N9,,,,,female,,no,,,,,UNIVERSITY OF CHICAGO,SRA1001410,,public,3B8CF8F6CCE8…
SRR10532891,2019-12-03 16:07:08,2019-11-26 12:50:58,49286540,9857308000,49286540,200,4103,,https://sra-download.ncbi.nlm.nih.gov/traces/sra79/SRR/010286/SRR10532891,SRX7216916,P1,WGS,RANDOM,GENOMIC,PAIRED,0,0,ILLUMINA,Illumina HiSeq 4000,SRP230728,PRJNA589019,,589019,SRS5719558,SAMN13332319,simple,262658,Papilio nephelus,P1,,,,,female,,no,,,,,UNIVERSITY OF CHICAGO,SRA1001410,,public,82A85EEE121D9…
SRR10532881,2019-12-03 16:07:08,2019-11-26 13:00:35,53902486,10780497200,53902486,200,4647,,https://sra-download.ncbi.nlm.nih.gov/traces/sra79/SRR/010286/SRR10532881,SRX7216926,P10,WGS,RANDOM,GENOMIC,PAIRED,0,0,ILLUMINA,Illumina HiSeq 4000,SRP230728,PRJNA589019,,589019,SRS5719568,SAMN13332328,simple,262658,Papilio nephelus,P10,,,,,female,,no,,,,,UNIVERSITY OF CHICAGO,SRA1001410,,public,70C6C4B8CE…
SRR10532890,2019-12-03 16:07:08,2019-11-26 12:57:42,50989791,10197958200,50989791,200,4479,,https://sra-download.ncbi.nlm.nih.gov/traces/sra79/SRR/010286/SRR10532890,SRX7216917,P2,WGS,RANDOM,GENOMIC,PAIRED,0,0,ILLUMINA,Illumina HiSeq 4000,SRP230728,PRJNA589019,,589019,SRS5719559,SAMN13332320,simple,262658,Papilio nephelus,P2,,,,,female,,no,,,,,UNIVERSITY OF CHICAGO,SRA1001410,,public,73DF7F507D7A…
SRR10532889,2019-12-03 16:07:08,2019-11-26 13:41:35,83144667,16628933400,83144667,200,6748,,https://sra-download.ncbi.nlm.nih.gov/traces/sra79/SRR/010286/SRR10532889,SRX7216918,P3,WGS,RANDOM,GENOMIC,PAIRED,0,0,ILLUMINA,Illumina HiSeq 4000,SRP230728,PRJNA589019,,589019,SRS5719560,SAMN13332321,simple,262658,Papilio nephelus,P3,,,,,female,,no,,,,,UNIVERSITY OF CHICAGO,SRA1001410,,public,2394D1E1E89B…
SRR10532888,2019-12-03 16:07:08,2019-11-26 13:18:29,56564446,11312889200,56564446,200,5278,,https://sra-download.ncbi.nlm.nih.gov/traces/sra79/SRR/010286/SRR10532888,SRX7216919,P4,WGS,RANDOM,GENOMIC,PAIRED,0,0,ILLUMINA,Illumina HiSeq 4000,SRP230728,PRJNA589019,,589019,SRS5719561,SAMN13332322,simple,262658,Papilio nephelus,P4,,,,,female,,no,,,,,UNIVERSITY OF CHICAGO,SRA1001410,,public,F1839400B837…
SRR10532887,2019-12-03 16:07:08,2019-11-26 13:17:37,53541899,10708379800,53541899,200,4302,,https://sra-download.ncbi.nlm.nih.gov/traces/sra79/SRR/010286/SRR10532887,SRX7216920,P5,WGS,RANDOM,GENOMIC,PAIRED,0,0,ILLUMINA,Illumina HiSeq 4000,SRP230728,PRJNA589019,,589019,SRS5719562,SAMN13332323,simple,262658,Papilio nephelus,P5,,,,,female,,no,,,,,UNIVERSITY OF CHICAGO,SRA1001410,,public,C723A9D0B51B…
SRR10532886,2019-12-03 16:07:08,2019-11-26 13:01:12,50337208,10067441600,50337208,200,4182,,https://sra-download.ncbi.nlm.nih.gov/traces/sra79/SRR/010286/SRR10532886,SRX7216921,P6,WGS,RANDOM,GENOMIC,PAIRED,0,0,ILLUMINA,Illumina HiSeq 4000,SRP230728,PRJNA589019,,589019,SRS5719563,SAMN13332324,simple,262658,Papilio nephelus,P6,,,,,female,,no,,,,,UNIVERSITY OF CHICAGO,SRA1001410,,public,922E2CA6169A…
SRR10532885,2019-12-03 16:07:08,2019-11-26 13:05:02,51117267,10223453400,51117267,200,4272,,https://sra-download.ncbi.nlm.nih.gov/traces/sra79/SRR/010286/SRR10532885,SRX7216922,P7,WGS,RANDOM,GENOMIC,PAIRED,0,0,ILLUMINA,Illumina HiSeq 4000,SRP230728,PRJNA589019,,589019,SRS5719564,SAMN13332325,simple,262658,Papilio nephelus,P7,,,,,female,,no,,,,,UNIVERSITY OF CHICAGO,SRA1001410,,public,9FDD24220CC8…
SRR10532884,2019-12-03 16:07:08,2019-11-26 13:01:34,54162738,10832547600,54162738,200,4407,,https://sra-download.ncbi.nlm.nih.gov/traces/sra79/SRR/010286/SRR10532884,SRX7216923,P8,WGS,RANDOM,GENOMIC,PAIRED,0,0,ILLUMINA,Illumina HiSeq 4000,SRP230728,PRJNA589019,,589019,SRS5719565,SAMN13332326,simple,262658,Papilio nephelus,P8,,,,,female,,no,,,,,UNIVERSITY OF CHICAGO,SRA1001410,,public,2EF65D6DB7C5…
SRR10532883,2019-12-03 16:07:08,2019-11-26 13:03:00,50631271,10126254200,50631271,200,4014,,https://sra-download.ncbi.nlm.nih.gov/traces/sra79/SRR/010286/SRR10532883,SRX7216924,P9,WGS,RANDOM,GENOMIC,PAIRED,0,0,ILLUMINA,Illumina HiSeq 4000,SRP230728,PRJNA589019,,589019,SRS5719566,SAMN13332327,simple,262658,Papilio nephelus,P9,,,,,female,,no,,,,,UNIVERSITY OF CHICAGO,SRA1001410,,public,DB856BEF3742…
SRR10532926,2019-12-03 16:07:07,2019-11-26 12:35:07,30788138,6157627600,30788138,200,2632,,https://sra-download.ncbi.nlm.nih.gov/traces/sra79/SRR/010286/SRR10532926,SRX7216881,Pae12,WGS,RANDOM,GENOMIC,PAIRED,0,0,ILLUMINA,Illumina HiSeq 4000,SRP230728,PRJNA589019,,589019,SRS5719523,SAMN13265010,simple,110794,Papilio aegeus,Pae12,,,,,female,,no,,,,,UNIVERSITY OF CHICAGO,SRA1001410,,public,1E45AE3B4…
SRR10532871,2019-12-03 16:07:08,2019-11-26 13:25:41,78948943,15789788600,78948943,200,5916,,https://sra-download.ncbi.nlm.nih.gov/traces/sra79/SRR/010286/SRR10532871,SRX7216936,Pae14,WGS,RANDOM,GENOMIC,PAIRED,0,0,ILLUMINA,Illumina HiSeq 4000,SRP230728,PRJNA589019,,589019,SRS5719578,SAMN13265015,simple,110794,Papilio aegeus,Pae14,,,,,female,,no,,,,,UNIVERSITY OF CHICAGO,SRA1001410,,public,0E9938E5…
SRR10532915,2019-12-03 16:07:07,2019-11-26 13:23:43,59185872,11837174400,59185872,200,4594,,https://sra-download.ncbi.nlm.nih.gov/traces/sra79/SRR/010286/SRR10532915,SRX7216892,Pae20,WGS,RANDOM,GENOMIC,PAIRED,0,0,ILLUMINA,Illumina HiSeq 4000,SRP230728,PRJNA589019,,589019,SRS5719534,SAMN13265011,simple,110794,Papilio aegeus,Pae20,,,,,female,,no,,,,,UNIVERSITY OF CHICAGO,SRA1001410,,public,DDC997B0…
SRR10532904,2019-12-03 16:07:07,2019-11-26 13:12:13,58468093,11693618600,58468093,200,4444,,https://sra-download.ncbi.nlm.nih.gov/traces/sra79/SRR/010286/SRR10532904,SRX7216903,Pae21,WGS,RANDOM,GENOMIC,PAIRED,0,0,ILLUMINA,Illumina HiSeq 4000,SRP230728,PRJNA589019,,589019,SRS5719545,SAMN13265012,simple,110794,Papilio aegeus,Pae21,,,,,female,,no,,,,,UNIVERSITY OF CHICAGO,SRA1001410,,public,09591C8D…
SRR10532893,2019-12-03 16:07:08,2019-11-26 13:03:02,55531915,11106383000,55531915,200,4236,,https://sra-download.ncbi.nlm.nih.gov/traces/sra79/SRR/010286/SRR10532893,SRX7216914,Pae22,WGS,RANDOM,GENOMIC,PAIRED,0,0,ILLUMINA,Illumina HiSeq 4000,SRP230728,PRJNA589019,,589019,SRS5719556,SAMN13265013,simple,110794,Papilio aegeus,Pae22,,,,,female,,no,,,,,UNIVERSITY OF CHICAGO,SRA1001410,,public,A283390B…
SRR10532882,2019-12-03 16:07:08,2019-11-26 14:07:26,57198100,11439620000,57198100,200,4210,,https://sra-download.ncbi.nlm.nih.gov/traces/sra79/SRR/010286/SRR10532882,SRX7216925,Pae23,WGS,RANDOM,GENOMIC,PAIRED,0,0,ILLUMINA,Illumina HiSeq 4000,SRP230728,PRJNA589019,,589019,SRS5719567,SAMN13265014,simple,110794,Papilio aegeus,Pae23,,,,,female,,no,,,,,UNIVERSITY OF CHICAGO,SRA1001410,,public,53CC1580…
SRR10532937,2019-12-03 16:07:07,2019-11-26 13:02:01,46537981,9307596200,46537981,200,3634,,https://sra-download.ncbi.nlm.nih.gov/traces/sra79/SRR/010286/SRR10532937,SRX7216870,Pae9,WGS,RANDOM,GENOMIC,PAIRED,0,0,ILLUMINA,Illumina HiSeq 4000,SRP230728,PRJNA589019,,589019,SRS5719512,SAMN13265009,simple,110794,Papilio aegeus,Pae9,,,,,female,,no,,,,,UNIVERSITY OF CHICAGO,SRA1001410,,public,1E8FBB8EF7A…
SRR10532955,2019-12-03 16:07:07,2019-11-26 13:11:02,53948887,10789777400,53948887,200,4207,,https://sra-download.ncbi.nlm.nih.gov/traces/sra79/SRR/010286/SRR10532955,SRX7216852,Pam1,WGS,RANDOM,GENOMIC,PAIRED,0,0,ILLUMINA,Illumina HiSeq 4000,SRP230728,PRJNA589019,,589019,SRS5719496,SAMN13265020,simple,1375868,Papilio ambrax,Pam1,,,,,female,,no,,,,,UNIVERSITY OF CHICAGO,SRA1001410,,public,9810B6BBC…
SRR10532944,2019-12-03 16:07:07,2019-11-26 14:14:44,128071979,25614395800,128071979,200,10359,,https://sra-download.ncbi.nlm.nih.gov/traces/sra79/SRR/010286/SRR10532944,SRX7216863,Pam2,WGS,RANDOM,GENOMIC,PAIRED,0,0,ILLUMINA,Illumina HiSeq 4000,SRP230728,PRJNA589019,,589019,SRS5719506,SAMN13265021,simple,1375868,Papilio ambrax,Pam2,,,,,female,,no,,,,,UNIVERSITY OF CHICAGO,SRA1001410,,public,3D7A6A…
SRR10532942,2019-12-03 16:07:07,2019-11-26 13:17:39,59042416,11808483200,59042416,200,4929,,https://sra-download.ncbi.nlm.nih.gov/traces/sra79/SRR/010286/SRR10532942,SRX7216865,Pam3,WGS,RANDOM,GENOMIC,PAIRED,0,0,ILLUMINA,Illumina HiSeq 4000,SRP230728,PRJNA589019,,589019,SRS5719507,SAMN13265022,simple,1375868,Papilio ambrax,Pam3,,,,,female,,no,,,,,UNIVERSITY OF CHICAGO,SRA1001410,,public,DEE5ED8DC…
SRR10532941,2019-12-03 16:07:07,2019-11-26 13:17:05,55226960,11045392000,55226960,200,4606,,https://sra-download.ncbi.nlm.nih.gov/traces/sra79/SRR/010286/SRR10532941,SRX7216866,Pam4,WGS,RANDOM,GENOMIC,PAIRED,0,0,ILLUMINA,Illumina HiSeq 4000,SRP230728,PRJNA589019,,589019,SRS5719508,SAMN13265023,simple,1375868,Papilio ambrax,Pam4,,,,,female,,no,,,,,UNIVERSITY OF CHICAGO,SRA1001410,,public,F6901F5DC…
SRR10532940,2019-12-03 16:07:07,2019-11-26 13:45:45,75884365,15176873000,75884365,200,6090,,https://sra-download.ncbi.nlm.nih.gov/traces/sra79/SRR/010286/SRR10532940,SRX7216867,Pam5,WGS,RANDOM,GENOMIC,PAIRED,0,0,ILLUMINA,Illumina HiSeq 4000,SRP230728,PRJNA589019,,589019,SRS5719509,SAMN13265024,simple,1375868,Papilio ambrax,Pam5,,,,,female,,no,,,,,UNIVERSITY OF CHICAGO,SRA1001410,,public,ED69A2F39…
SRR10532936,2019-12-03 16:07:07,2019-11-26 13:40:25,80795572,16159114400,80795572,200,6399,,https://sra-download.ncbi.nlm.nih.gov/traces/sra79/SRR/010286/SRR10532936,SRX7216871,Pas1,WGS,RANDOM,GENOMIC,PAIRED,0,0,ILLUMINA,Illumina HiSeq 4000,SRP230728,PRJNA589019,,589019,SRS5719513,SAMN13265027,simple,1968069,Papilio ascalaphus,Pas1,,,,,female,,no,,,,,UNIVERSITY OF CHICAGO,SRA1001410,,public,1081E…
SRR10532935,2019-12-03 16:07:07,2019-11-26 13:25:02,64745285,12949057000,64745285,200,4965,,https://sra-download.ncbi.nlm.nih.gov/traces/sra79/SRR/010286/SRR10532935,SRX7216872,Pas3,WGS,RANDOM,GENOMIC,PAIRED,0,0,ILLUMINA,Illumina HiSeq 4000,SRP230728,PRJNA589019,,589019,SRS5719514,SAMN13265028,simple,1968069,Papilio ascalaphus,Pas3,,,,,female,,no,,,,,UNIVERSITY OF CHICAGO,SRA1001410,,public,5D548…
SRR10532939,2019-12-03 16:07:07,2019-11-26 12:48:08,41963973,8392794600,41963973,200,3267,,https://sra-download.ncbi.nlm.nih.gov/traces/sra79/SRR/010286/SRR10532939,SRX7216868,Pas4,WGS,RANDOM,GENOMIC,PAIRED,0,0,ILLUMINA,Illumina HiSeq 4000,SRP230728,PRJNA589019,,589019,SRS5719510,SAMN13265025,simple,1968069,Papilio ascalaphus,Pas4,,,,,female,,no,,,,,UNIVERSITY OF CHICAGO,SRA1001410,,public,7A9389…
SRR10532938,2019-12-03 16:07:07,2019-11-26 13:08:38,59973104,11994620800,59973104,200,4652,,https://sra-download.ncbi.nlm.nih.gov/traces/sra79/SRR/010286/SRR10532938,SRX7216869,Pas5,WGS,RANDOM,GENOMIC,PAIRED,0,0,ILLUMINA,Illumina HiSeq 4000,SRP230728,PRJNA589019,,589019,SRS5719511,SAMN13265026,simple,1968069,Papilio ascalaphus,Pas5,,,,,female,,no,,,,,UNIVERSITY OF CHICAGO,SRA1001410,,public,BB683…
SRR10532934,2019-12-03 16:07:07,2019-11-26 13:29:54,70465787,14093157400,70465787,200,5321,,https://sra-download.ncbi.nlm.nih.gov/traces/sra79/SRR/010286/SRR10532934,SRX7216873,Pas6,WGS,RANDOM,GENOMIC,PAIRED,0,0,ILLUMINA,Illumina HiSeq 4000,SRP230728,PRJNA589019,,589019,SRS5719515,SAMN13265029,simple,1968069,Papilio ascalaphus,Pas6,,,,,female,,no,,,,,UNIVERSITY OF CHICAGO,SRA1001410,,public,77502…
SRR10532933,2019-12-03 16:07:07,2019-11-26 13:21:57,62540192,12508038400,62540192,200,4348,,https://sra-download.ncbi.nlm.nih.gov/traces/sra79/SRR/010286/SRR10532933,SRX7216874,Pboo,WGS,RANDOM,GENOMIC,PAIRED,0,0,ILLUMINA,Illumina HiSeq 4000,SRP230728,PRJNA589019,,589019,SRS5719516,SAMN13265030,simple,1239066,Papilio bootes,Pboo,,,,,female,,no,,,,,UNIVERSITY OF CHICAGO,SRA1001410,,public,EC58682EC…
SRR10532932,2019-12-03 16:07:07,2019-11-26 13:10:03,59226409,11845281800,59226409,200,4095,,https://sra-download.ncbi.nlm.nih.gov/traces/sra79/SRR/010286/SRR10532932,SRX7216875,Pcas1,WGS,RANDOM,GENOMIC,PAIRED,0,0,ILLUMINA,Illumina HiSeq 4000,SRP230728,PRJNA589019,,589019,SRS5719517,SAMN13265031,simple,501352,Papilio castor,Pcas1,,,,,female,,no,,,,,UNIVERSITY OF CHICAGO,SRA1001410,,public,3D3EDB76…
SRR10532931,2019-12-03 16:07:07,2019-11-26 13:12:13,62551850,12510370000,62551850,200,4483,,https://sra-download.ncbi.nlm.nih.gov/traces/sra79/SRR/010286/SRR10532931,SRX7216876,Pcas2,WGS,RANDOM,GENOMIC,PAIRED,0,0,ILLUMINA,Illumina HiSeq 4000,SRP230728,PRJNA589019,,589019,SRS5719518,SAMN13265032,simple,501352,Papilio castor,Pcas2,,,,,female,,no,,,,,UNIVERSITY OF CHICAGO,SRA1001410,,public,B8AFF426…
SRR10532930,2019-12-03 16:07:07,2019-11-26 13:43:29,63038216,12607643200,63038216,200,4895,,https://sra-download.ncbi.nlm.nih.gov/traces/sra79/SRR/010286/SRR10532930,SRX7216877,Pgam1,WGS,RANDOM,GENOMIC,PAIRED,0,0,ILLUMINA,Illumina HiSeq 4000,SRP230728,PRJNA589019,,589019,SRS5719519,SAMN13265033,simple,996775,Papilio gambrisius,Pgam1,,,,,female,,no,,,,,UNIVERSITY OF CHICAGO,SRA1001410,,public,399E…
SRR10532929,2019-12-03 16:07:07,2019-11-26 12:47:52,37974659,7594931800,37974659,200,2912,,https://sra-download.ncbi.nlm.nih.gov/traces/sra79/SRR/010286/SRR10532929,SRX7216878,Pgam2,WGS,RANDOM,GENOMIC,PAIRED,0,0,ILLUMINA,Illumina HiSeq 4000,SRP230728,PRJNA589019,,589019,SRS5719520,SAMN13265034,simple,996775,Papilio gambrisius,Pgam2,,,,,female,,no,,,,,UNIVERSITY OF CHICAGO,SRA1001410,,public,EE008…
SRR10532928,2019-12-03 16:07:07,2019-11-26 13:41:05,73008601,14601720200,73008601,200,5485,,https://sra-download.ncbi.nlm.nih.gov/traces/sra79/SRR/010286/SRR10532928,SRX7216879,Pgam3,WGS,RANDOM,GENOMIC,PAIRED,0,0,ILLUMINA,Illumina HiSeq 4000,SRP230728,PRJNA589019,,589019,SRS5719521,SAMN13265035,simple,996775,Papilio gambrisius,Pgam3,,,,,female,,no,,,,,UNIVERSITY OF CHICAGO,SRA1001410,,public,5E7D…
SRR10532927,2019-12-03 16:07:07,2019-11-26 13:18:36,62420849,12484169800,62420849,200,4630,,https://sra-download.ncbi.nlm.nih.gov/traces/sra79/SRR/010286/SRR10532927,SRX7216880,Pis1,WGS,RANDOM,GENOMIC,PAIRED,0,0,ILLUMINA,Illumina HiSeq 4000,SRP230728,PRJNA589019,,589019,SRS5719522,SAMN13265036,simple,1401853,Papilio iswara,Pis1,,,,,female,,no,,,,,UNIVERSITY OF CHICAGO,SRA1001410,,public,ADC4AFCD5…
SRR10532925,2019-12-03 16:07:07,2019-11-26 13:14:07,63986585,12797317000,63986585,200,5300,,https://sra-download.ncbi.nlm.nih.gov/traces/sra79/SRR/010286/SRR10532925,SRX7216882,Pmac1,WGS,RANDOM,GENOMIC,PAIRED,0,0,ILLUMINA,Illumina HiSeq 4000,SRP230728,PRJNA589019,,589019,SRS5719524,SAMN13265037,simple,76197,Papilio macilentus,Pmac1,,,,,female,,no,,,,,UNIVERSITY OF CHICAGO,SRA1001410,,public,2DE74…
SRR10532880,2019-12-03 16:07:08,2019-11-26 13:14:52,60157783,12031556600,60157783,200,4212,,https://sra-download.ncbi.nlm.nih.gov/traces/sra79/SRR/010286/SRR10532880,SRX7216927,Poe,WGS,RANDOM,GENOMIC,PAIRED,0,0,ILLUMINA,Illumina HiSeq 4000,SRP230728,PRJNA589019,,589019,SRS5719569,SAMN13265068,simple,996784,Papilio oenomaus,Poe,,,,,female,,no,,,,,UNIVERSITY OF CHICAGO,SRA1001410,,public,D1A67F911B…
SRR10532879,2019-12-03 16:07:08,2019-11-26 13:19:45,67384862,13476972400,67384862,200,5157,,https://sra-download.ncbi.nlm.nih.gov/traces/sra79/SRR/010286/SRR10532879,SRX7216928,Poe1,WGS,RANDOM,GENOMIC,PAIRED,0,0,ILLUMINA,Illumina HiSeq 4000,SRP230728,PRJNA589019,,589019,SRS5719570,SAMN13265069,simple,996784,Papilio oenomaus,Poe1,,,,,female,,no,,,,,UNIVERSITY OF CHICAGO,SRA1001410,,public,04310D13…
SRR10532878,2019-12-03 16:07:08,2019-11-26 13:27:23,68214820,13642964000,68214820,200,5139,,https://sra-download.ncbi.nlm.nih.gov/traces/sra79/SRR/010286/SRR10532878,SRX7216929,Poe2,WGS,RANDOM,GENOMIC,PAIRED,0,0,ILLUMINA,Illumina HiSeq 4000,SRP230728,PRJNA589019,,589019,SRS5719571,SAMN13265070,simple,996784,Papilio oenomaus,Poe2,,,,,female,,no,,,,,UNIVERSITY OF CHICAGO,SRA1001410,,public,4B45417A…
SRR10532877,2019-12-03 16:07:08,2019-11-26 13:12:14,56710365,11342073000,56710365,200,4374,,https://sra-download.ncbi.nlm.nih.gov/traces/sra79/SRR/010286/SRR10532877,SRX7216930,Ppm1,WGS,RANDOM,GENOMIC,PAIRED,0,0,ILLUMINA,Illumina HiSeq 4000,SRP230728,PRJNA589019,,589019,SRS5719572,SAMN13265071,simple,551220,Papilio polymnestor,Ppm1,,,,,female,,no,,,,,UNIVERSITY OF CHICAGO,SRA1001410,,public,589C2…
SRR10532876,2019-12-03 16:07:08,2019-11-26 13:50:00,69934999,13986999800,69934999,200,5357,,https://sra-download.ncbi.nlm.nih.gov/traces/sra79/SRR/010286/SRR10532876,SRX7216931,Ppm2,WGS,RANDOM,GENOMIC,PAIRED,0,0,ILLUMINA,Illumina HiSeq 4000,SRP230728,PRJNA589019,,589019,SRS5719573,SAMN13265072,simple,551220,Papilio polymnestor,Ppm2,,,,,female,,no,,,,,UNIVERSITY OF CHICAGO,SRA1001410,,public,F26C5…
SRR10532875,2019-12-03 16:07:08,2019-11-26 13:01:51,63013419,12602683800,63013419,200,4600,,https://sra-download.ncbi.nlm.nih.gov/traces/sra79/SRR/010286/SRR10532875,SRX7216932,Ppm3,WGS,RANDOM,GENOMIC,PAIRED,0,0,ILLUMINA,Illumina HiSeq 4000,SRP230728,PRJNA589019,,589019,SRS5719574,SAMN13265073,simple,551220,Papilio polymnestor,Ppm3,,,,,female,,no,,,,,UNIVERSITY OF CHICAGO,SRA1001410,,public,42098…
SRR10532874,2019-12-03 16:07:08,2019-11-26 13:16:47,61702525,12340505000,61702525,200,4269,,https://sra-download.ncbi.nlm.nih.gov/traces/sra79/SRR/010286/SRR10532874,SRX7216933,Ppro1,WGS,RANDOM,GENOMIC,PAIRED,0,0,ILLUMINA,Illumina HiSeq 4000,SRP230728,PRJNA589019,,589019,SRS5719575,SAMN13265074,simple,76196,Papilio protenor,Ppro1,,,,,female,,no,,,,,UNIVERSITY OF CHICAGO,SRA1001410,,public,59FAD03…
SRR10532873,2019-12-03 16:07:08,2019-11-26 13:17:30,57823165,11564633000,57823165,200,4206,,https://sra-download.ncbi.nlm.nih.gov/traces/sra79/SRR/010286/SRR10532873,SRX7216934,Ppro2,WGS,RANDOM,GENOMIC,PAIRED,0,0,ILLUMINA,Illumina HiSeq 4000,SRP230728,PRJNA589019,,589019,SRS5719576,SAMN13265075,simple,76196,Papilio protenor,Ppro2,,,,,female,,no,,,,,UNIVERSITY OF CHICAGO,SRA1001410,,public,9CAD1D2…
SRR10532872,2019-12-03 16:07:08,2019-11-26 13:28:52,58316341,11663268200,58316341,200,4197,,https://sra-download.ncbi.nlm.nih.gov/traces/sra79/SRR/010286/SRR10532872,SRX7216935,Ppro3,WGS,RANDOM,GENOMIC,PAIRED,0,0,ILLUMINA,Illumina HiSeq 4000,SRP230728,PRJNA589019,,589019,SRS5719577,SAMN13265076,simple,76196,Papilio protenor,Ppro3,,,,,female,,no,,,,,UNIVERSITY OF CHICAGO,SRA1001410,,public,199FE83…
SRR10532870,2019-12-03 16:07:08,2019-11-26 13:06:35,58328364,11665672800,58328364,200,4344,,https://sra-download.ncbi.nlm.nih.gov/traces/sra79/SRR/010286/SRR10532870,SRX7216937,Ppro4,WGS,RANDOM,GENOMIC,PAIRED,0,0,ILLUMINA,Illumina HiSeq 4000,SRP230728,PRJNA589019,,589019,SRS5719579,SAMN13265077,simple,76196,Papilio protenor,Ppro4,,,,,female,,no,,,,,UNIVERSITY OF CHICAGO,SRA1001410,,public,F60B6C2…
SRR10532869,2019-12-03 16:07:08,2019-11-26 13:04:32,59331674,11866334800,59331674,200,4288,,https://sra-download.ncbi.nlm.nih.gov/traces/sra79/SRR/010286/SRR10532869,SRX7216938,Ppro5,WGS,RANDOM,GENOMIC,PAIRED,0,0,ILLUMINA,Illumina HiSeq 4000,SRP230728,PRJNA589019,,589019,SRS5719580,SAMN13265078,simple,76196,Papilio protenor,Ppro5,,,,,female,,no,,,,,UNIVERSITY OF CHICAGO,SRA1001410,,public,1EF1E04…
SRR10532868,2019-12-03 16:07:08,2019-11-26 14:07:28,59805447,11961089400,59805447,200,4310,,https://sra-download.ncbi.nlm.nih.gov/traces/sra79/SRR/010286/SRR10532868,SRX7216939,Ppro6,WGS,RANDOM,GENOMIC,PAIRED,0,0,ILLUMINA,Illumina HiSeq 4000,SRP230728,PRJNA589019,,589019,SRS5719581,SAMN13265079,simple,76196,Papilio protenor,Ppro6,,,,,female,,no,,,,,UNIVERSITY OF CHICAGO,SRA1001410,,public,1ED8A77…
SRR10532867,2019-12-03 16:07:08,2019-11-26 13:08:27,63092407,12618481400,63092407,200,4473,,https://sra-download.ncbi.nlm.nih.gov/traces/sra79/SRR/010286/SRR10532867,SRX7216940,Ppro7,WGS,RANDOM,GENOMIC,PAIRED,0,0,ILLUMINA,Illumina HiSeq 4000,SRP230728,PRJNA589019,,589019,SRS5719582,SAMN13265080,simple,76196,Papilio protenor,Ppro7,,,,,female,,no,,,,,UNIVERSITY OF CHICAGO,SRA1001410,,public,53BE23A…
SRR10532960,2019-12-03 16:07:06,2019-11-26 13:41:44,62980860,12596172000,62980860,200,4889,,https://sra-download.ncbi.nlm.nih.gov/traces/sra79/SRR/010286/SRR10532960,SRX7216847,Psat1,WGS,RANDOM,GENOMIC,PAIRED,0,0,ILLUMINA,Illumina HiSeq 4000,SRP230728,PRJNA589019,,589019,SRS5719491,SAMN13265128,simple,1968091,Papilio sataspes,Psat1,,,,,female,,no,,,,,UNIVERSITY OF CHICAGO,SRA1001410,,public,D5289…
SRR10532959,2019-12-03 16:07:07,2019-11-26 14:14:54,39424676,7884935200,39424676,200,2953,,https://sra-download.ncbi.nlm.nih.gov/traces/sra79/SRR/010286/SRR10532959,SRX7216848,Psat2,WGS,RANDOM,GENOMIC,PAIRED,0,0,ILLUMINA,Illumina HiSeq 4000,SRP230728,PRJNA589019,,589019,SRS5719492,SAMN13265129,simple,1968091,Papilio sataspes,Psat2,,,,,female,,no,,,,,UNIVERSITY OF CHICAGO,SRA1001410,,public,F3686E…
SRR10532958,2019-12-03 16:07:07,2019-11-26 14:14:16,68898229,13779645800,68898229,200,5439,,https://sra-download.ncbi.nlm.nih.gov/traces/sra79/SRR/010286/SRR10532958,SRX7216849,Psat3,WGS,RANDOM,GENOMIC,PAIRED,0,0,ILLUMINA,Illumina HiSeq 4000,SRP230728,PRJNA589019,,589019,SRS5719493,SAMN13265130,simple,1968091,Papilio sataspes,Psat3,,,,,female,,no,,,,,UNIVERSITY OF CHICAGO,SRA1001410,,public,C77FE…
SRR10532957,2019-12-03 16:07:07,2019-11-26 13:20:09,70764280,14152856000,70764280,200,5481,,https://sra-download.ncbi.nlm.nih.gov/traces/sra79/SRR/010286/SRR10532957,SRX7216850,Ptai1,WGS,RANDOM,GENOMIC,PAIRED,0,0,ILLUMINA,Illumina HiSeq 4000,SRP230728,PRJNA589019,,589019,SRS5719494,SAMN13265131,simple,501366,Papilio thaiwanus,Ptai1,,,,,female,,no,,,,,UNIVERSITY OF CHICAGO,SRA1001410,,public,AD96C…
SRR10532956,2019-12-03 16:07:07,2019-11-26 13:08:27,54567628,10913525600,54567628,200,4438,,https://sra-download.ncbi.nlm.nih.gov/traces/sra79/SRR/010286/SRR10532956,SRX7216851,Pty1,WGS,RANDOM,GENOMIC,PAIRED,0,0,ILLUMINA,Illumina HiSeq 4000,SRP230728,PRJNA589019,,589019,SRS5719495,SAMN13265132,simple,996786,Papilio tydeus,Pty1,,,,,female,,no,,,,,UNIVERSITY OF CHICAGO,SRA1001410,,public,CF7E78DF71…
SRR10532954,2019-12-03 16:07:07,2019-11-26 13:08:36,58934811,11786962200,58934811,200,4534,,https://sra-download.ncbi.nlm.nih.gov/traces/sra79/SRR/010286/SRR10532954,SRX7216853,Pty2,WGS,RANDOM,GENOMIC,PAIRED,0,0,ILLUMINA,Illumina HiSeq 4000,SRP230728,PRJNA589019,,589019,SRS5719497,SAMN13265133,simple,996786,Papilio tydeus,Pty2,,,,,female,,no,,,,,UNIVERSITY OF CHICAGO,SRA1001410,,public,10BF6C3758…
SRR10532953,2019-12-03 16:07:07,2019-11-26 13:09:26,52790487,10558097400,52790487,200,4157,,https://sra-download.ncbi.nlm.nih.gov/traces/sra79/SRR/010286/SRR10532953,SRX7216854,Pty3,WGS,RANDOM,GENOMIC,PAIRED,0,0,ILLUMINA,Illumina HiSeq 4000,SRP230728,PRJNA589019,,589019,SRS5719498,SAMN13265134,simple,996786,Papilio tydeus,Pty3,,,,,female,,no,,,,,UNIVERSITY OF CHICAGO,SRA1001410,,public,ED325AF404…
SRR10532952,2019-12-03 16:07:07,2019-11-26 13:10:09,52914873,10582974600,52914873,200,3965,,https://sra-download.ncbi.nlm.nih.gov/traces/sra79/SRR/010286/SRR10532952,SRX7216855,Pty4,WGS,RANDOM,GENOMIC,PAIRED,0,0,ILLUMINA,Illumina HiSeq 4000,SRP230728,PRJNA589019,,589019,SRS5719499,SAMN13265135,simple,996786,Papilio tydeus,Pty4,,,,,female,,no,,,,,UNIVERSITY OF CHICAGO,SRA1001410,,public,B51D1A6DE5…
SRR10532951,2019-12-03 16:07:07,2019-11-26 13:09:48,55431006,11086201200,55431006,200,4152,,https://sra-download.ncbi.nlm.nih.gov/traces/sra79/SRR/010286/SRR10532951,SRX7216856,Pty5,WGS,RANDOM,GENOMIC,PAIRED,0,0,ILLUMINA,Illumina HiSeq 4000,SRP230728,PRJNA589019,,589019,SRS5719500,SAMN13265136,simple,996786,Papilio tydeus,Pty5,,,,,female,,no,,,,,UNIVERSITY OF CHICAGO,SRA1001410,,public,B11C547B4D…
SRR10532950,2019-12-03 16:07:07,2019-11-26 12:59:31,54035469,10807093800,54035469,200,4105,,https://sra-download.ncbi.nlm.nih.gov/traces/sra79/SRR/010286/SRR10532950,SRX7216857,Pty6,WGS,RANDOM,GENOMIC,PAIRED,0,0,ILLUMINA,Illumina HiSeq 4000,SRP230728,PRJNA589019,,589019,SRS5719501,SAMN13265137,simple,996786,Papilio tydeus,Pty6,,,,,female,,no,,,,,UNIVERSITY OF CHICAGO,SRA1001410,,public,B40644D895…
SRR10532949,2019-12-03 16:07:07,2019-11-26 12:50:34,41596704,8319340800,41596704,200,2944,,https://sra-download.ncbi.nlm.nih.gov/traces/sra79/SRR/010286/SRR10532949,SRX7216858,Pwoo1,WGS,RANDOM,GENOMIC,PAIRED,0,0,ILLUMINA,Illumina HiSeq 4000,SRP230728,PRJNA589019,,589019,SRS5719502,SAMN13265138,simple,1968097,Papilio woodfordi,Pwoo1,,,,,female,,no,,,,,UNIVERSITY OF CHICAGO,SRA1001410,,public,13C57…
SRR10532948,2019-12-03 16:07:07,2019-11-26 12:51:02,52496480,10499296000,52496480,200,3780,,https://sra-download.ncbi.nlm.nih.gov/traces/sra79/SRR/010286/SRR10532948,SRX7216859,Pwoo2,WGS,RANDOM,GENOMIC,PAIRED,0,0,ILLUMINA,Illumina HiSeq 4000,SRP230728,PRJNA589019,,589019,SRS5719503,SAMN13265139,simple,1968097,Papilio woodfordi,Pwoo2,,,,,female,,no,,,,,UNIVERSITY OF CHICAGO,SRA1001410,,public,5F7C…
SRR10532947,2019-12-03 16:07:07,2019-11-26 12:53:40,52699123,10539824600,52699123,200,3663,,https://sra-download.ncbi.nlm.nih.gov/traces/sra79/SRR/010286/SRR10532947,SRX7216860,Pwoo3,WGS,RANDOM,GENOMIC,PAIRED,0,0,ILLUMINA,Illumina HiSeq 4000,SRP230728,PRJNA589019,,589019,SRS5719504,SAMN13265140,simple,1968097,Papilio woodfordi,Pwoo3,,,,,female,,no,,,,,UNIVERSITY OF CHICAGO,SRA1001410,,public,6669…
SRR10512928,2019-11-23 17:44:40,2019-11-22 13:22:56,107589522,32276856600,107589522,300,11220,,https://sra-download.ncbi.nlm.nih.gov/traces/sra78/SRR/010266/SRR10512928,SRX7201040,alaus_oculatus_00_2,WGS,RANDOM,GENOMIC,PAIRED,0,0,ILLUMINA,HiSeq X Ten,SRP226641,PRJNA578932,,578932,SRS5556373,SAMN13087576,simple,374458,Alaus oculatus,Alaus oculatus,,,,,,,no,,,,,IRIDIAN GENOMES,SRA1000677,,public,FC…
SRR10532978,2019-12-03 16:07:06,2019-11-26 12:35:17,13006629,2601325800,13006629,200,1084,,https://sra-download.ncbi.nlm.nih.gov/traces/sra79/SRR/010286/SRR10532978,SRX7216829,MKDP10,WGS,RANDOM,GENOMIC,PAIRED,0,0,ILLUMINA,Illumina HiSeq 2500,SRP230728,PRJNA589019,,589019,SRS5719473,SAMN13265112,simple,262663,Papilio rumanzovia,MKDP10,,,,,female,,no,,,,,UNIVERSITY OF CHICAGO,SRA1001410,,public,B1C…
SRR10532976,2019-12-03 16:07:06,2019-11-26 12:29:57,13509512,2701902400,13509512,200,1126,,https://sra-download.ncbi.nlm.nih.gov/traces/sra79/SRR/010286/SRR10532976,SRX7216831,MKDP12,WGS,RANDOM,GENOMIC,PAIRED,0,0,ILLUMINA,Illumina HiSeq 2500,SRP230728,PRJNA589019,,589019,SRS5719475,SAMN13265113,simple,262663,Papilio rumanzovia,MKDP12,,,,,female,,no,,,,,UNIVERSITY OF CHICAGO,SRA1001410,,public,39B…
SRR10532975,2019-12-03 16:07:06,2019-11-26 12:32:02,17032705,3406541000,17032705,200,1430,,https://sra-download.ncbi.nlm.nih.gov/traces/sra79/SRR/010286/SRR10532975,SRX7216832,MKDP18,WGS,RANDOM,GENOMIC,PAIRED,0,0,ILLUMINA,Illumina HiSeq 2500,SRP230728,PRJNA589019,,589019,SRS5719476,SAMN13265114,simple,262663,Papilio rumanzovia,MKDP18,,,,,female,,no,,,,,UNIVERSITY OF CHICAGO,SRA1001410,,public,E04…
SRR10532987,2019-12-03 16:07:06,2019-11-26 14:05:31,68451994,18025409200,68451994,263,7498,,https://sra-download.ncbi.nlm.nih.gov/traces/sra79/SRR/010286/SRR10532987,SRX7216820,MKDP30,WGS,RANDOM,GENOMIC,PAIRED,0,0,ILLUMINA,Illumina HiSeq 2500,SRP230728,PRJNA589019,,589019,SRS5719464,SAMN13265099,simple,262663,Papilio rumanzovia,MKDP30,,,,,female,,no,,,,,UNIVERSITY OF CHICAGO,SRA1001410,,public,F1…
SRR10532986,2019-12-03 16:07:06,2019-11-26 14:01:12,68280209,18572345700,68280209,272,7861,,https://sra-download.ncbi.nlm.nih.gov/traces/sra79/SRR/010286/SRR10532986,SRX7216821,MKDP31,WGS,RANDOM,GENOMIC,PAIRED,0,0,ILLUMINA,Illumina HiSeq 2500,SRP230728,PRJNA589019,,589019,SRS5719465,SAMN13265100,simple,262663,Papilio rumanzovia,MKDP31,,,,,female,,no,,,,,UNIVERSITY OF CHICAGO,SRA1001410,,public,09…
SRR10532985,2019-12-03 16:07:06,2019-11-26 12:38:39,15916911,3183382200,15916911,200,1011,,https://sra-download.ncbi.nlm.nih.gov/traces/sra79/SRR/010286/SRR10532985,SRX7216822,MKDP32,WGS,RANDOM,GENOMIC,PAIRED,0,0,ILLUMINA,Illumina HiSeq 2500,SRP230728,PRJNA589019,,589019,SRS5719466,SAMN13265101,simple,262663,Papilio rumanzovia,MKDP32,,,,,female,,no,,,,,UNIVERSITY OF CHICAGO,SRA1001410,,public,5BC…
SRR10532984,2019-12-03 16:07:06,2019-11-26 14:13:39,72500903,19425746600,72500903,267,8173,,https://sra-download.ncbi.nlm.nih.gov/traces/sra79/SRR/010286/SRR10532984,SRX7216823,MKDP33,WGS,RANDOM,GENOMIC,PAIRED,0,0,ILLUMINA,Illumina HiSeq 2500,SRP230728,PRJNA589019,,589019,SRS5719467,SAMN13265102,simple,262663,Papilio rumanzovia,MKDP33,,,,,female,,no,,,,,UNIVERSITY OF CHICAGO,SRA1001410,,public,80…
SRR10532983,2019-12-03 16:07:06,2019-11-26 14:00:29,64168396,16490053036,62806771,256,6821,,https://sra-download.ncbi.nlm.nih.gov/traces/sra79/SRR/010286/SRR10532983,SRX7216824,MKDP34,WGS,RANDOM,GENOMIC,PAIRED,0,0,ILLUMINA,Illumina HiSeq 2500,SRP230728,PRJNA589019,,589019,SRS5719468,SAMN13265103,simple,262663,Papilio rumanzovia,MKDP34,,,,,female,,no,,,,,UNIVERSITY OF CHICAGO,SRA1001410,,public,DE…
SRR10532982,2019-12-03 16:07:06,2019-11-26 14:10:24,65248763,17232677800,65248763,264,7451,,https://sra-download.ncbi.nlm.nih.gov/traces/sra79/SRR/010286/SRR10532982,SRX7216825,MKDP35,WGS,RANDOM,GENOMIC,PAIRED,0,0,ILLUMINA,Illumina HiSeq 2500,SRP230728,PRJNA589019,,589019,SRS5719469,SAMN13265104,simple,262663,Papilio rumanzovia,MKDP35,,,,,female,,no,,,,,UNIVERSITY OF CHICAGO,SRA1001410,,public,26…
SRR10532974,2019-12-03 16:07:06,2019-11-26 13:59:05,68641606,17125805300,68641606,249,6907,,https://sra-download.ncbi.nlm.nih.gov/traces/sra79/SRR/010286/SRR10532974,SRX7216833,MKDP36,WGS,RANDOM,GENOMIC,PAIRED,0,0,ILLUMINA,Illumina HiSeq 2500,SRP230728,PRJNA589019,,589019,SRS5719477,SAMN13265115,simple,262663,Papilio rumanzovia,MKDP36,,,,,female,,no,,,,,UNIVERSITY OF CHICAGO,SRA1001410,,public,F9…
SRR10532973,2019-12-03 16:07:06,2019-11-26 13:55:30,63767903,16427160700,63767903,257,6927,,https://sra-download.ncbi.nlm.nih.gov/traces/sra79/SRR/010286/SRR10532973,SRX7216834,MKDP37,WGS,RANDOM,GENOMIC,PAIRED,0,0,ILLUMINA,Illumina HiSeq 2500,SRP230728,PRJNA589019,,589019,SRS5719478,SAMN13265116,simple,262663,Papilio rumanzovia,MKDP37,,,,,female,,no,,,,,UNIVERSITY OF CHICAGO,SRA1001410,,public,3A…
SRR10532972,2019-12-03 16:07:06,2019-11-26 14:04:16,66633459,15917618800,66633459,238,6196,,https://sra-download.ncbi.nlm.nih.gov/traces/sra79/SRR/010286/SRR10532972,SRX7216835,MKDP38,WGS,RANDOM,GENOMIC,PAIRED,0,0,ILLUMINA,Illumina HiSeq 2500,SRP230728,PRJNA589019,,589019,SRS5719479,SAMN13265117,simple,262663,Papilio rumanzovia,MKDP38,,,,,female,,no,,,,,UNIVERSITY OF CHICAGO,SRA1001410,,public,B0…
SRR10532971,2019-12-03 16:07:06,2019-11-26 14:04:32,64421248,16462412700,64421248,255,6772,,https://sra-download.ncbi.nlm.nih.gov/traces/sra79/SRR/010286/SRR10532971,SRX7216836,MKDP39,WGS,RANDOM,GENOMIC,PAIRED,0,0,ILLUMINA,Illumina HiSeq 2500,SRP230728,PRJNA589019,,589019,SRS5719480,SAMN13265118,simple,262663,Papilio rumanzovia,MKDP39,,,,,female,,no,,,,,UNIVERSITY OF CHICAGO,SRA1001410,,public,30…
SRR10532970,2019-12-03 16:07:06,2019-11-26 13:40:01,62721705,14923276600,62721705,237,5751,,https://sra-download.ncbi.nlm.nih.gov/traces/sra79/SRR/010286/SRR10532970,SRX7216837,MKDP40,WGS,RANDOM,GENOMIC,PAIRED,0,0,ILLUMINA,Illumina HiSeq 2500,SRP230728,PRJNA589019,,589019,SRS5719481,SAMN13265119,simple,262663,Papilio rumanzovia,MKDP40,,,,,female,,no,,,,,UNIVERSITY OF CHICAGO,SRA1001410,,public,14…
SRR10532969,2019-12-03 16:07:06,2019-11-26 14:10:00,65024490,18938774200,65024490,291,8170,,https://sra-download.ncbi.nlm.nih.gov/traces/sra79/SRR/010286/SRR10532969,SRX7216838,MKDP41,WGS,RANDOM,GENOMIC,PAIRED,0,0,ILLUMINA,Illumina HiSeq 2500,SRP230728,PRJNA589019,,589019,SRS5719482,SAMN13265120,simple,262663,Papilio rumanzovia,MKDP41,,,,,female,,no,,,,,UNIVERSITY OF CHICAGO,SRA1001410,,public,F7…
SRR10532968,2019-12-03 16:07:06,2019-11-26 13:10:19,52086589,9795270387,17402145,188,4033,,https://sra-download.ncbi.nlm.nih.gov/traces/sra79/SRR/010286/SRR10532968,SRX7216839,MKDP42,WGS,RANDOM,GENOMIC,PAIRED,0,0,ILLUMINA,Illumina HiSeq 2500,SRP230728,PRJNA589019,,589019,SRS5719483,SAMN13265121,simple,262663,Papilio rumanzovia,MKDP42,,,,,female,,no,,,,,UNIVERSITY OF CHICAGO,SRA1001410,,public,B82…
SRR10532967,2019-12-03 16:07:06,2019-11-27 15:02:33,46187092,11707800200,39923702,253,5748,,https://sra-download.ncbi.nlm.nih.gov/traces/sra6/SRR/010286/SRR10532967,SRX7216840,MKDP43,WGS,RANDOM,GENOMIC,PAIRED,0,0,ILLUMINA,Illumina HiSeq 2500,SRP230728,PRJNA589019,,589019,SRS5719484,SAMN13265122,simple,262663,Papilio rumanzovia,MKDP43,,,,,female,,no,,,,,UNIVERSITY OF CHICAGO,SRA1001410,,public,65E…
SRR10532965,2019-12-03 16:07:06,2019-11-26 12:29:01,14516783,2903356600,14516783,200,1205,,https://sra-download.ncbi.nlm.nih.gov/traces/sra79/SRR/010286/SRR10532965,SRX7216842,MKDP53,WGS,RANDOM,GENOMIC,PAIRED,0,0,ILLUMINA,Illumina HiSeq 2500,SRP230728,PRJNA589019,,589019,SRS5719486,SAMN13265123,simple,262663,Papilio rumanzovia,MKDP53,,,,,female,,no,,,,,UNIVERSITY OF CHICAGO,SRA1001410,,public,3C5…
SRR10532964,2019-12-03 16:07:06,2019-11-26 12:30:09,16120797,3224159400,16120797,200,1346,,https://sra-download.ncbi.nlm.nih.gov/traces/sra79/SRR/010286/SRR10532964,SRX7216843,MKDP58,WGS,RANDOM,GENOMIC,PAIRED,0,0,ILLUMINA,Illumina HiSeq 2500,SRP230728,PRJNA589019,,589019,SRS5719487,SAMN13265124,simple,262663,Papilio rumanzovia,MKDP58,,,,,female,,no,,,,,UNIVERSITY OF CHICAGO,SRA1001410,,public,8CE…
SRR10532963,2019-12-03 16:07:06,2019-11-26 12:28:41,13388957,2677791400,13388957,200,1111,,https://sra-download.ncbi.nlm.nih.gov/traces/sra79/SRR/010286/SRR10532963,SRX7216844,MKDP60,WGS,RANDOM,GENOMIC,PAIRED,0,0,ILLUMINA,Illumina HiSeq 2500,SRP230728,PRJNA589019,,589019,SRS5719488,SAMN13265125,simple,262663,Papilio rumanzovia,MKDP60,,,,,female,,no,,,,,UNIVERSITY OF CHICAGO,SRA1001410,,public,E38…
SRR10532981,2019-12-03 16:07:06,2019-11-26 12:33:21,11609188,2321837600,11609188,200,970,,https://sra-download.ncbi.nlm.nih.gov/traces/sra79/SRR/010286/SRR10532981,SRX7216826,MKDP61,WGS,RANDOM,GENOMIC,PAIRED,0,0,ILLUMINA,Illumina HiSeq 2500,SRP230728,PRJNA589019,,589019,SRS5719470,SAMN13265105,simple,262663,Papilio rumanzovia,MKDP61,,,,,female,,no,,,,,UNIVERSITY OF CHICAGO,SRA1001410,,public,6BC1…
SRR10532962,2019-12-03 16:07:06,2019-11-26 12:28:17,11153272,2230654400,11153272,200,927,,https://sra-download.ncbi.nlm.nih.gov/traces/sra79/SRR/010286/SRR10532962,SRX7216845,MKDP62,WGS,RANDOM,GENOMIC,PAIRED,0,0,ILLUMINA,Illumina HiSeq 2500,SRP230728,PRJNA589019,,589019,SRS5719489,SAMN13265126,simple,262663,Papilio rumanzovia,MKDP62,,,,,female,,no,,,,,UNIVERSITY OF CHICAGO,SRA1001410,,public,F9AE…
SRR10532961,2019-12-03 16:07:06,2019-11-26 12:28:28,12955759,2591151800,12955759,200,1082,,https://sra-download.ncbi.nlm.nih.gov/traces/sra79/SRR/010286/SRR10532961,SRX7216846,MKDP83,WGS,RANDOM,GENOMIC,PAIRED,0,0,ILLUMINA,Illumina HiSeq 2500,SRP230728,PRJNA589019,,589019,SRS5719490,SAMN13265127,simple,262663,Papilio rumanzovia,MKDP83,,,,,female,,no,,,,,UNIVERSITY OF CHICAGO,SRA1001410,,public,C6E…
SRR10532980,2019-12-03 16:07:06,2019-11-26 12:32:27,10399837,2079967400,10399837,200,866,,https://sra-download.ncbi.nlm.nih.gov/traces/sra79/SRR/010286/SRR10532980,SRX7216827,MKDP85,WGS,RANDOM,GENOMIC,PAIRED,0,0,ILLUMINA,Illumina HiSeq 2500,SRP230728,PRJNA589019,,589019,SRS5719471,SAMN13265106,simple,262663,Papilio rumanzovia,MKDP85,,,,,female,,no,,,,,UNIVERSITY OF CHICAGO,SRA1001410,,public,26E6…
SRR10532979,2019-12-03 16:07:06,2019-11-27 10:48:56,13463725,2692745000,13463725,200,1345,,https://sra-download.ncbi.nlm.nih.gov/traces/sra68/SRR/010286/SRR10532979,SRX7216828,MKDP89,WGS,RANDOM,GENOMIC,PAIRED,0,0,ILLUMINA,Illumina HiSeq 2500,SRP230728,PRJNA589019,,589019,SRS5719472,SAMN13265107,simple,262663,Papilio rumanzovia,MKDP89,,,,,female,,no,,,,,UNIVERSITY OF CHICAGO,SRA1001410,,public,671…
SRR10532988,2019-12-03 16:07:06,2019-11-26 13:45:45,72844148,14568829600,72844148,200,5362,,https://sra-download.ncbi.nlm.nih.gov/traces/sra79/SRR/010286/SRR10532988,SRX7216819,Pae16,WGS,RANDOM,GENOMIC,PAIRED,0,0,ILLUMINA,Illumina HiSeq 4000,SRP230728,PRJNA589019,,589019,SRS5719463,SAMN13265017,simple,110794,Papilio aegeus,Pae16,,,,,female,,no,,,,,UNIVERSITY OF CHICAGO,SRA1001410,,public,28F90EF3…
SRR10532977,2019-12-03 16:07:06,2019-11-26 13:19:09,54529090,10905818000,54529090,200,4094,,https://sra-download.ncbi.nlm.nih.gov/traces/sra79/SRR/010286/SRR10532977,SRX7216830,Pae17,WGS,RANDOM,GENOMIC,PAIRED,0,0,ILLUMINA,Illumina HiSeq 4000,SRP230728,PRJNA589019,,589019,SRS5719474,SAMN13265018,simple,110794,Papilio aegeus,Pae17,,,,,female,,no,,,,,UNIVERSITY OF CHICAGO,SRA1001410,,public,34AD3625…
SRR10532990,2019-12-03 16:07:06,2019-11-26 14:05:22,85602000,17120400000,85602000,200,6795,,https://sra-download.ncbi.nlm.nih.gov/traces/sra79/SRR/010286/SRR10532990,SRX7216817,Pae7,WGS,RANDOM,GENOMIC,PAIRED,0,0,ILLUMINA,Illumina HiSeq 4000,SRP230728,PRJNA589019,,589019,SRS5719461,SAMN13265007,simple,110794,Papilio aegeus,Pae7,,,,,female,,no,,,,,UNIVERSITY OF CHICAGO,SRA1001410,,public,1F30FBD0C4…
SRR10532989,2019-12-03 16:07:06,2019-11-26 12:55:01,35342628,7068525600,35342628,200,2691,,https://sra-download.ncbi.nlm.nih.gov/traces/sra79/SRR/010286/SRR10532989,SRX7216818,Pae8,WGS,RANDOM,GENOMIC,PAIRED,0,0,ILLUMINA,Illumina HiSeq 4000,SRP230728,PRJNA589019,,589019,SRS5719462,SAMN13265008,simple,110794,Papilio aegeus,Pae8,,,,,female,,no,,,,,UNIVERSITY OF CHICAGO,SRA1001410,,public,DF638B8B738…
SRR10532966,2019-12-03 16:07:06,2019-11-26 13:23:16,61018266,12203653200,61018266,200,4303,,https://sra-download.ncbi.nlm.nih.gov/traces/sra79/SRR/010286/SRR10532966,SRX7216841,Palc,WGS,RANDOM,GENOMIC,PAIRED,0,0,ILLUMINA,Illumina HiSeq 4000,SRP230728,PRJNA589019,,589019,SRS5719485,SAMN13265019,simple,1968064,Papilio alcmenor,Palc,,,,,female,,no,,,,,UNIVERSITY OF CHICAGO,SRA1001410,,public,FE698D8…
ERR3674776,2019-11-23 14:20:42,2019-11-23 17:21:19,0,0,0,0,5819,,https://sra-download.ncbi.nlm.nih.gov/traces/era5/ERR/ERR3674/ERR3674776,ERX3666109,unspecified,WGS,RANDOM,GENOMIC,PAIRED,300,0,ILLUMINA,Illumina MiSeq,ERP115516,PRJEB32795,,557033,ERS4040036,SAMEA6240349,simple,315576,Chironomus riparius,ST14A,,,,,,,no,,,,,SENCKENBER BIODIVERSITY AND CLIMATE RESEARCH CENTR,ERA2297182,,public,C6656E…
ERR3674777,2019-11-23 14:20:42,2019-11-23 17:17:18,0,0,0,0,5090,,https://sra-download.ncbi.nlm.nih.gov/traces/era5/ERR/ERR3674/ERR3674777,ERX3666110,unspecified,WGS,RANDOM,GENOMIC,PAIRED,300,0,ILLUMINA,Illumina MiSeq,ERP115516,PRJEB32795,,557033,ERS4040037,SAMEA6240350,simple,315576,Chironomus riparius,ST14B,,,,,,,no,,,,,SENCKENBER BIODIVERSITY AND CLIMATE RESEARCH CENTR,ERA2297182,,public,4F1413…
ERR3674778,2019-11-23 14:20:42,2019-11-23 17:16:20,0,0,0,0,4678,,https://sra-download.ncbi.nlm.nih.gov/traces/era5/ERR/ERR3674/ERR3674778,ERX3666111,unspecified,WGS,RANDOM,GENOMIC,PAIRED,300,0,ILLUMINA,Illumina MiSeq,ERP115516,PRJEB32795,,557033,ERS4040038,SAMEA6240351,simple,315576,Chironomus riparius,ST20A,,,,,,,no,,,,,SENCKENBER BIODIVERSITY AND CLIMATE RESEARCH CENTR,ERA2297182,,public,D2B35E…
ERR3674779,2019-11-23 14:20:42,2019-11-23 18:17:07,0,0,0,0,4783,,https://sra-download.ncbi.nlm.nih.gov/traces/era5/ERR/ERR3674/ERR3674779,ERX3666112,unspecified,WGS,RANDOM,GENOMIC,PAIRED,300,0,ILLUMINA,Illumina MiSeq,ERP115516,PRJEB32795,,557033,ERS4040039,SAMEA6240352,simple,315576,Chironomus riparius,ST20B,,,,,,,no,,,,,SENCKENBER BIODIVERSITY AND CLIMATE RESEARCH CENTR,ERA2297182,,public,E04926…
ERR3674780,2019-11-23 14:20:42,2019-11-23 18:15:03,0,0,0,0,5106,,https://sra-download.ncbi.nlm.nih.gov/traces/era5/ERR/ERR3674/ERR3674780,ERX3666113,unspecified,WGS,RANDOM,GENOMIC,PAIRED,300,0,ILLUMINA,Illumina MiSeq,ERP115516,PRJEB32795,,557033,ERS4040040,SAMEA6240353,simple,315576,Chironomus riparius,ST26A,,,,,,,no,,,,,SENCKENBER BIODIVERSITY AND CLIMATE RESEARCH CENTR,ERA2297182,,public,9221AC…
ERR3674781,2019-11-23 14:20:42,2019-11-23 18:21:23,0,0,0,0,6389,,https://sra-download.ncbi.nlm.nih.gov/traces/era5/ERR/ERR3674/ERR3674781,ERX3666114,unspecified,WGS,RANDOM,GENOMIC,PAIRED,300,0,ILLUMINA,Illumina MiSeq,ERP115516,PRJEB32795,,557033,ERS4040041,SAMEA6240354,simple,315576,Chironomus riparius,ST26B,,,,,,,no,,,,,SENCKENBER BIODIVERSITY AND CLIMATE RESEARCH CENTR,ERA2297182,,public,D1B7DC…
ERR3669217,2019-11-21 14:43:58,2019-11-21 22:29:27,15540426,4693208652,15540426,302,1465,assembly,https://sra-download.ncbi.nlm.nih.gov/traces/era4/ERR/ERR3669/ERR3669217,ERX3660710,DN536890B:D5,WGS,RANDOM,GENOMIC,PAIRED,326,79,ILLUMINA,HiSeq X Ten,ERP000195,PRJEB2141,,203973,ERS3712238,SAMEA5923696,simple,62324,Anopheles funestus,df003c22-ca5c-11e9-abd1-68b599768938,,,,,,,no,,,,,WELLCOME SANGER …
ERR3669218,2019-11-21 17:48:39,2019-11-22 07:59:28,14279748,4312483896,14279748,302,1341,assembly,https://sra-download.ncbi.nlm.nih.gov/traces/era4/ERR/ERR3669/ERR3669218,ERX3660711,DN536890B:E5,WGS,RANDOM,GENOMIC,PAIRED,373,96,ILLUMINA,HiSeq X Ten,ERP000195,PRJEB2141,,203973,ERS3712242,SAMEA5923700,simple,62324,Anopheles funestus,df1b9c6a-ca5c-11e9-abd1-68b599768938,,,,,,,no,,,,,WELLCOME SANGER …
ERR3669219,2019-11-21 17:48:39,2019-11-22 07:58:58,12746545,3849456590,12746545,302,1071,assembly,https://sra-download.ncbi.nlm.nih.gov/traces/era4/ERR/ERR3669/ERR3669219,ERX3660712,DN536890B:F5,WGS,RANDOM,GENOMIC,PAIRED,397,100,ILLUMINA,HiSeq X Ten,ERP000195,PRJEB2141,,203973,ERS3712243,SAMEA5923701,simple,62324,Anopheles funestus,df33ac56-ca5c-11e9-abd1-68b599768938,,,,,,,no,,,,,WELLCOME SANGER…
ERR3669220,2019-11-21 14:43:58,2019-11-21 22:27:54,11355391,3429328082,11355391,302,1058,assembly,https://sra-download.ncbi.nlm.nih.gov/traces/era4/ERR/ERR3669/ERR3669220,ERX3660713,DN536890B:G5,WGS,RANDOM,GENOMIC,PAIRED,326,60,ILLUMINA,HiSeq X Ten,ERP000195,PRJEB2141,,203973,ERS3712244,SAMEA5923702,simple,62324,Anopheles funestus,df4afc08-ca5c-11e9-abd1-68b599768938,,,,,,,no,,,,,WELLCOME SANGER …
ERR3669221,2019-11-21 14:43:58,2019-11-21 22:26:22,16715402,5048051404,16715402,302,1532,assembly,https://sra-download.ncbi.nlm.nih.gov/traces/era4/ERR/ERR3669/ERR3669221,ERX3660714,DN536890B:H5,WGS,RANDOM,GENOMIC,PAIRED,325,71,ILLUMINA,HiSeq X Ten,ERP000195,PRJEB2141,,203973,ERS3712245,SAMEA5923703,simple,62324,Anopheles funestus,df626154-ca5c-11e9-abd1-68b599768938,,,,,,,no,,,,,WELLCOME SANGER …
ERR3669222,2019-11-21 14:43:58,2019-11-21 22:28:01,14022782,4234880164,14022782,302,1246,assembly,https://sra-download.ncbi.nlm.nih.gov/traces/era4/ERR/ERR3669/ERR3669222,ERX3660715,DN536890B:A6,WGS,RANDOM,GENOMIC,PAIRED,383,102,ILLUMINA,HiSeq X Ten,ERP000195,PRJEB2141,,203973,ERS3712246,SAMEA5923704,simple,62324,Anopheles funestus,df7985dc-ca5c-11e9-abd1-68b599768938,,,,,,,no,,,,,WELLCOME SANGER…
ERR3669223,2019-11-21 14:43:58,2019-11-21 22:33:22,16243523,4905543946,16243523,302,1427,assembly,https://sra-download.ncbi.nlm.nih.gov/traces/era4/ERR/ERR3669/ERR3669223,ERX3660716,DN536890B:B6,WGS,RANDOM,GENOMIC,PAIRED,359,93,ILLUMINA,HiSeq X Ten,ERP000195,PRJEB2141,,203973,ERS3712247,SAMEA5923705,simple,62324,Anopheles funestus,df910522-ca5c-11e9-abd1-68b599768938,,,,,,,no,,,,,WELLCOME SANGER …
ERR3669224,2019-11-21 14:43:58,2019-11-21 22:28:44,13224490,3993795980,13224490,302,1163,assembly,https://sra-download.ncbi.nlm.nih.gov/traces/era4/ERR/ERR3669/ERR3669224,ERX3660717,DN536890B:C6,WGS,RANDOM,GENOMIC,PAIRED,357,93,ILLUMINA,HiSeq X Ten,ERP000195,PRJEB2141,,203973,ERS3712248,SAMEA5923706,simple,62324,Anopheles funestus,dfc1241e-ca5c-11e9-abd1-68b599768938,,,,,,,no,,,,,WELLCOME SANGER …
ERR3669225,2019-11-21 14:43:58,2019-11-21 22:26:48,10324213,3117912326,10324213,302,866,assembly,https://sra-download.ncbi.nlm.nih.gov/traces/era4/ERR/ERR3669/ERR3669225,ERX3660718,DN536890B:D6,WGS,RANDOM,GENOMIC,PAIRED,387,94,ILLUMINA,HiSeq X Ten,ERP000195,PRJEB2141,,203973,ERS3736460,SAMEA5947972,simple,62324,Anopheles funestus,dfd203e2-ca5c-11e9-abd1-68b599768938,,,,,,,no,,,,,WELLCOME SANGER I…
ERR3669226,2019-11-21 14:43:58,2019-11-21 22:25:17,14197750,4287720500,14197750,302,1206,assembly,https://sra-download.ncbi.nlm.nih.gov/traces/era4/ERR/ERR3669/ERR3669226,ERX3660719,DN536890B:E6,WGS,RANDOM,GENOMIC,PAIRED,391,99,ILLUMINA,HiSeq X Ten,ERP000195,PRJEB2141,,203973,ERS3736461,SAMEA5947973,simple,62324,Anopheles funestus,dfdca81a-ca5c-11e9-abd1-68b599768938,,,,,,,no,,,,,WELLCOME SANGER …
ERR3669227,2019-11-21 14:43:58,2019-11-21 22:36:01,12292628,3712373656,12292628,302,1048,assembly,https://sra-download.ncbi.nlm.nih.gov/traces/era4/ERR/ERR3669/ERR3669227,ERX3660720,DN536890B:F6,WGS,RANDOM,GENOMIC,PAIRED,387,99,ILLUMINA,HiSeq X Ten,ERP000195,PRJEB2141,,203973,ERS3736462,SAMEA5947974,simple,62324,Anopheles funestus,dfe8659c-ca5c-11e9-abd1-68b599768938,,,,,,,no,,,,,WELLCOME SANGER …
ERR3669228,2019-11-21 14:43:58,2019-11-21 22:25:19,11244633,3395879166,11244633,302,1213,assembly,https://sra-download.ncbi.nlm.nih.gov/traces/era4/ERR/ERR3669/ERR3669228,ERX3660721,DN536890B:G6,WGS,RANDOM,GENOMIC,PAIRED,337,91,ILLUMINA,HiSeq X Ten,ERP000195,PRJEB2141,,203973,ERS3736463,SAMEA5947975,simple,62324,Anopheles funestus,dff4dbec-ca5c-11e9-abd1-68b599768938,,,,,,,no,,,,,WELLCOME SANGER …
ERR3669229,2019-11-21 14:43:58,2019-11-21 22:24:59,12598041,3804608382,12598041,302,1069,assembly,https://sra-download.ncbi.nlm.nih.gov/traces/era4/ERR/ERR3669/ERR3669229,ERX3660722,DN536890B:H6,WGS,RANDOM,GENOMIC,PAIRED,380,96,ILLUMINA,HiSeq X Ten,ERP000195,PRJEB2141,,203973,ERS3712239,SAMEA5923697,simple,62324,Anopheles funestus,e0016664-ca5c-11e9-abd1-68b599768938,,,,,,,no,,,,,WELLCOME SANGER …
ERR3669230,2019-11-21 14:43:58,2019-11-21 22:22:05,6306232,1904482064,6306232,302,538,assembly,https://sra-download.ncbi.nlm.nih.gov/traces/era4/ERR/ERR3669/ERR3669230,ERX3660723,DN536890B:A7,WGS,RANDOM,GENOMIC,PAIRED,332,79,ILLUMINA,HiSeq X Ten,ERP000195,PRJEB2141,,203973,ERS3712240,SAMEA5923698,simple,62324,Anopheles funestus,e00e2610-ca5c-11e9-abd1-68b599768938,,,,,,,no,,,,,WELLCOME SANGER INS…
ERR3669231,2019-11-21 14:43:58,2019-11-21 22:26:22,14525623,4386738146,14525623,302,1344,assembly,https://sra-download.ncbi.nlm.nih.gov/traces/era4/ERR/ERR3669/ERR3669231,ERX3660724,DN536890B:B7,WGS,RANDOM,GENOMIC,PAIRED,366,98,ILLUMINA,HiSeq X Ten,ERP000195,PRJEB2141,,203973,ERS3712241,SAMEA5923699,simple,62324,Anopheles funestus,e01ae3c8-ca5c-11e9-abd1-68b599768938,,,,,,,no,,,,,WELLCOME SANGER …
ERR3669232,2019-11-21 14:43:58,2019-11-21 22:26:15,8593269,2595167238,8593269,302,803,assembly,https://sra-download.ncbi.nlm.nih.gov/traces/era4/ERR/ERR3669/ERR3669232,ERX3660725,DN536890B:C7,WGS,RANDOM,GENOMIC,PAIRED,348,82,ILLUMINA,HiSeq X Ten,ERP000195,PRJEB2141,,203973,ERS3712249,SAMEA5923707,simple,62324,Anopheles funestus,e0271eea-ca5c-11e9-abd1-68b599768938,,,,,,,no,,,,,WELLCOME SANGER INS…
ERR3669233,2019-11-21 14:43:58,2019-11-21 22:28:46,15085365,4555780230,15085365,302,1387,assembly,https://sra-download.ncbi.nlm.nih.gov/traces/era4/ERR/ERR3669/ERR3669233,ERX3660726,DN536890B:D7,WGS,RANDOM,GENOMIC,PAIRED,347,85,ILLUMINA,HiSeq X Ten,ERP000195,PRJEB2141,,203973,ERS3712250,SAMEA5923708,simple,62324,Anopheles funestus,e033c9d8-ca5c-11e9-abd1-68b599768938,,,,,,,no,,,,,WELLCOME SANGER …
ERR3669234,2019-11-21 14:43:58,2019-11-21 22:36:46,14026291,4235939882,14026291,302,1278,assembly,https://sra-download.ncbi.nlm.nih.gov/traces/era4/ERR/ERR3669/ERR3669234,ERX3660727,DN536890B:E7,WGS,RANDOM,GENOMIC,PAIRED,369,91,ILLUMINA,HiSeq X Ten,ERP000195,PRJEB2141,,203973,ERS3712251,SAMEA5923709,simple,62324,Anopheles funestus,e041404a-ca5c-11e9-abd1-68b599768938,,,,,,,no,,,,,WELLCOME SANGER …
ERR3669235,2019-11-21 14:43:58,2019-11-21 22:34:09,13141870,3968844740,13141870,302,1098,assembly,https://sra-download.ncbi.nlm.nih.gov/traces/era4/ERR/ERR3669/ERR3669235,ERX3660728,DN536890B:F7,WGS,RANDOM,GENOMIC,PAIRED,368,90,ILLUMINA,HiSeq X Ten,ERP000195,PRJEB2141,,203973,ERS3712252,SAMEA5923710,simple,62324,Anopheles funestus,e04d287e-ca5c-11e9-abd1-68b599768938,,,,,,,no,,,,,WELLCOME SANGER …
ERR3669236,2019-11-21 14:43:58,2019-11-21 22:38:20,16822288,5080330976,16822288,302,1415,assembly,https://sra-download.ncbi.nlm.nih.gov/traces/era4/ERR/ERR3669/ERR3669236,ERX3660729,DN536890B:G7,WGS,RANDOM,GENOMIC,PAIRED,338,87,ILLUMINA,HiSeq X Ten,ERP000195,PRJEB2141,,203973,ERS3712253,SAMEA5923711,simple,62324,Anopheles funestus,e059401e-ca5c-11e9-abd1-68b599768938,,,,,,,no,,,,,WELLCOME SANGER …
ERR3669237,2019-11-21 14:43:58,2019-11-21 22:30:13,15127249,4568429198,15127249,302,1593,assembly,https://sra-download.ncbi.nlm.nih.gov/traces/era5/ERR/ERR3669/ERR3669237,ERX3660730,DN536890B:A8,WGS,RANDOM,GENOMIC,PAIRED,353,95,ILLUMINA,HiSeq X Ten,ERP000195,PRJEB2141,,203973,ERS3712255,SAMEA5923713,simple,62324,Anopheles funestus,e07562a8-ca5c-11e9-abd1-68b599768938,,,,,,,no,,,,,WELLCOME SANGER …
ERR3669238,2019-11-21 14:43:58,2019-11-21 22:34:23,11578520,3496713040,11578520,302,1182,assembly,https://sra-download.ncbi.nlm.nih.gov/traces/era4/ERR/ERR3669/ERR3669238,ERX3660731,DN536890B:B8,WGS,RANDOM,GENOMIC,PAIRED,367,99,ILLUMINA,HiSeq X Ten,ERP000195,PRJEB2141,,203973,ERS3712256,SAMEA5923714,simple,62324,Anopheles funestus,e081707a-ca5c-11e9-abd1-68b599768938,,,,,,,no,,,,,WELLCOME SANGER …
ERR3669239,2019-11-21 14:43:58,2019-11-21 22:28:33,15224460,4597786920,15224460,302,1402,assembly,https://sra-download.ncbi.nlm.nih.gov/traces/era4/ERR/ERR3669/ERR3669239,ERX3660732,DN536890B:C8,WGS,RANDOM,GENOMIC,PAIRED,333,84,ILLUMINA,HiSeq X Ten,ERP000195,PRJEB2141,,203973,ERS3712257,SAMEA5923715,simple,62324,Anopheles funestus,e08fad0c-ca5c-11e9-abd1-68b599768938,,,,,,,no,,,,,WELLCOME SANGER …
ERR3669240,2019-11-21 14:43:58,2019-11-21 22:35:14,13143963,3969476826,13143963,302,1193,assembly,https://sra-download.ncbi.nlm.nih.gov/traces/era4/ERR/ERR3669/ERR3669240,ERX3660733,DN536890B:D8,WGS,RANDOM,GENOMIC,PAIRED,333,84,ILLUMINA,HiSeq X Ten,ERP000195,PRJEB2141,,203973,ERS3712258,SAMEA5923716,simple,62324,Anopheles funestus,e09ded2c-ca5c-11e9-abd1-68b599768938,,,,,,,no,,,,,WELLCOME SANGER …
ERR3669241,2019-11-21 14:43:58,2019-11-21 22:31:34,15785440,4767202880,15785440,302,1344,assembly,https://sra-download.ncbi.nlm.nih.gov/traces/era5/ERR/ERR3669/ERR3669241,ERX3660734,DN536890B:E8,WGS,RANDOM,GENOMIC,PAIRED,364,91,ILLUMINA,HiSeq X Ten,ERP000195,PRJEB2141,,203973,ERS3712259,SAMEA5923717,simple,62324,Anopheles funestus,e0accb12-ca5c-11e9-abd1-68b599768938,,,,,,,no,,,,,WELLCOME SANGER …
ERR3669242,2019-11-21 14:43:58,2019-11-21 22:36:46,13935813,4208615526,13935813,302,1335,assembly,https://sra-download.ncbi.nlm.nih.gov/traces/era4/ERR/ERR3669/ERR3669242,ERX3660735,DN536890B:F8,WGS,RANDOM,GENOMIC,PAIRED,385,99,ILLUMINA,HiSeq X Ten,ERP000195,PRJEB2141,,203973,ERS3712260,SAMEA5923718,simple,62324,Anopheles funestus,e0bd734a-ca5c-11e9-abd1-68b599768938,,,,,,,no,,,,,WELLCOME SANGER …
ERR3669243,2019-11-21 14:43:58,2019-11-21 22:29:16,12054590,3640486180,12054590,302,1066,assembly,https://sra-download.ncbi.nlm.nih.gov/traces/era4/ERR/ERR3669/ERR3669243,ERX3660736,DN536890B:G8,WGS,RANDOM,GENOMIC,PAIRED,370,94,ILLUMINA,HiSeq X Ten,ERP000195,PRJEB2141,,203973,ERS3712261,SAMEA5923719,simple,62324,Anopheles funestus,e0cc7ebc-ca5c-11e9-abd1-68b599768938,,,,,,,no,,,,,WELLCOME SANGER …
ERR3669244,2019-11-21 14:43:58,2019-11-21 22:27:36,12673232,3827316064,12673232,302,1130,assembly,https://sra-download.ncbi.nlm.nih.gov/traces/era4/ERR/ERR3669/ERR3669244,ERX3660737,DN536890B:H8,WGS,RANDOM,GENOMIC,PAIRED,381,97,ILLUMINA,HiSeq X Ten,ERP000195,PRJEB2141,,203973,ERS3712262,SAMEA5923720,simple,62324,Anopheles funestus,e0db5914-ca5c-11e9-abd1-68b599768938,,,,,,,no,,,,,WELLCOME SANGER …
ERR3669245,2019-11-21 14:43:58,2019-11-21 22:35:59,11833102,3573596804,11833102,302,1232,assembly,https://sra-download.ncbi.nlm.nih.gov/traces/era4/ERR/ERR3669/ERR3669245,ERX3660738,DN536890B:A9,WGS,RANDOM,GENOMIC,PAIRED,363,96,ILLUMINA,HiSeq X Ten,ERP000195,PRJEB2141,,203973,ERS3712263,SAMEA5923721,simple,62324,Anopheles funestus,e0eaac52-ca5c-11e9-abd1-68b599768938,,,,,,,no,,,,,WELLCOME SANGER …
ERR3669246,2019-11-21 14:43:58,2019-11-21 22:30:21,13654847,4123763794,13654847,302,1207,assembly,https://sra-download.ncbi.nlm.nih.gov/traces/era4/ERR/ERR3669/ERR3669246,ERX3660739,DN536890B:B9,WGS,RANDOM,GENOMIC,PAIRED,370,96,ILLUMINA,HiSeq X Ten,ERP000195,PRJEB2141,,203973,ERS3712264,SAMEA5923722,simple,62324,Anopheles funestus,e0f9309c-ca5c-11e9-abd1-68b599768938,,,,,,,no,,,,,WELLCOME SANGER …
ERR3669247,2019-11-21 14:43:58,2019-11-21 22:39:30,13964030,4217137060,13964030,302,1389,assembly,https://sra-download.ncbi.nlm.nih.gov/traces/era4/ERR/ERR3669/ERR3669247,ERX3660740,DN536890B:C9,WGS,RANDOM,GENOMIC,PAIRED,379,99,ILLUMINA,HiSeq X Ten,ERP000195,PRJEB2141,,203973,ERS3712265,SAMEA5923723,simple,62324,Anopheles funestus,e10744d4-ca5c-11e9-abd1-68b599768938,,,,,,,no,,,,,WELLCOME SANGER …
ERR3669248,2019-11-21 14:43:58,2019-11-21 22:38:51,14875662,4492449924,14875662,302,1395,assembly,https://sra-download.ncbi.nlm.nih.gov/traces/era4/ERR/ERR3669/ERR3669248,ERX3660741,DN536890B:D9,WGS,RANDOM,GENOMIC,PAIRED,361,92,ILLUMINA,HiSeq X Ten,ERP000195,PRJEB2141,,203973,ERS3712266,SAMEA5923724,simple,62324,Anopheles funestus,e1168f52-ca5c-11e9-abd1-68b599768938,,,,,,,no,,,,,WELLCOME SANGER …
ERR3669249,2019-11-21 14:43:58,2019-11-21 22:35:52,12782035,3860174570,12782035,302,1180,assembly,https://sra-download.ncbi.nlm.nih.gov/traces/era4/ERR/ERR3669/ERR3669249,ERX3660742,DN536890B:E9,WGS,RANDOM,GENOMIC,PAIRED,353,90,ILLUMINA,HiSeq X Ten,ERP000195,PRJEB2141,,203973,ERS3712267,SAMEA5923725,simple,62324,Anopheles funestus,e1253cf0-ca5c-11e9-abd1-68b599768938,,,,,,,no,,,,,WELLCOME SANGER …
ERR3669250,2019-11-21 14:43:58,2019-11-21 22:36:00,12984817,3921414734,12984817,302,1088,assembly,https://sra-download.ncbi.nlm.nih.gov/traces/era4/ERR/ERR3669/ERR3669250,ERX3660743,DN536890B:F9,WGS,RANDOM,GENOMIC,PAIRED,394,101,ILLUMINA,HiSeq X Ten,ERP000195,PRJEB2141,,203973,ERS3712268,SAMEA5923726,simple,62324,Anopheles funestus,e133bd98-ca5c-11e9-abd1-68b599768938,,,,,,,no,,,,,WELLCOME SANGER…
ERR3669251,2019-11-21 14:43:58,2019-11-21 22:38:44,14905904,4501583008,14905904,302,1246,assembly,https://sra-download.ncbi.nlm.nih.gov/traces/era4/ERR/ERR3669/ERR3669251,ERX3660744,DN536890B:G9,WGS,RANDOM,GENOMIC,PAIRED,379,99,ILLUMINA,HiSeq X Ten,ERP000195,PRJEB2141,,203973,ERS3712269,SAMEA5923727,simple,62324,Anopheles funestus,e144d718-ca5c-11e9-abd1-68b599768938,,,,,,,no,,,,,WELLCOME SANGER …
ERR3669252,2019-11-21 14:43:58,2019-11-21 22:38:34,15173098,4582275596,15173098,302,1296,assembly,https://sra-download.ncbi.nlm.nih.gov/traces/era4/ERR/ERR3669/ERR3669252,ERX3660745,DN536890B:H9,WGS,RANDOM,GENOMIC,PAIRED,363,88,ILLUMINA,HiSeq X Ten,ERP000195,PRJEB2141,,203973,ERS3712270,SAMEA5923728,simple,62324,Anopheles funestus,e153bd64-ca5c-11e9-abd1-68b599768938,,,,,,,no,,,,,WELLCOME SANGER …
ERR3669194,2019-11-21 14:43:57,2019-11-21 22:28:46,14480413,4373084726,14480413,302,1234,assembly,https://sra-download.ncbi.nlm.nih.gov/traces/era4/ERR/ERR3669/ERR3669194,ERX3660687,DN536890B:E2,WGS,RANDOM,GENOMIC,PAIRED,402,105,ILLUMINA,HiSeq X Ten,ERP000195,PRJEB2141,,203973,ERS3712304,SAMEA5923762,simple,62324,Anopheles funestus,f22d343a-ca5c-11e9-90d3-68b59976a384,,,,,,,no,,,,,WELLCOME SANGER…
ERR3669195,2019-11-21 14:43:57,2019-11-21 22:26:43,14580623,4403348146,14580623,302,1263,assembly,https://sra-download.ncbi.nlm.nih.gov/traces/era4/ERR/ERR3669/ERR3669195,ERX3660688,DN536890B:F2,WGS,RANDOM,GENOMIC,PAIRED,400,118,ILLUMINA,HiSeq X Ten,ERP000195,PRJEB2141,,203973,ERS3712305,SAMEA5923763,simple,62324,Anopheles funestus,f23bc1e4-ca5c-11e9-90d3-68b59976a384,,,,,,,no,,,,,WELLCOME SANGER…
ERR3669196,2019-11-21 14:43:57,2019-11-21 22:25:06,10885375,3287383250,10885375,302,902,assembly,https://sra-download.ncbi.nlm.nih.gov/traces/era4/ERR/ERR3669/ERR3669196,ERX3660689,DN536890B:G2,WGS,RANDOM,GENOMIC,PAIRED,397,102,ILLUMINA,HiSeq X Ten,ERP000195,PRJEB2141,,203973,ERS3712306,SAMEA5923764,simple,62324,Anopheles funestus,f249fc64-ca5c-11e9-90d3-68b59976a384,,,,,,,no,,,,,WELLCOME SANGER …
ERR3669197,2019-11-21 14:43:57,2019-11-21 22:27:43,14191100,4285712200,14191100,302,1196,assembly,https://sra-download.ncbi.nlm.nih.gov/traces/era4/ERR/ERR3669/ERR3669197,ERX3660690,DN536890B:H2,WGS,RANDOM,GENOMIC,PAIRED,404,114,ILLUMINA,HiSeq X Ten,ERP000195,PRJEB2141,,203973,ERS3712307,SAMEA5923765,simple,62324,Anopheles funestus,f258d824-ca5c-11e9-90d3-68b59976a384,,,,,,,no,,,,,WELLCOME SANGER…
ERR3669198,2019-11-21 14:43:57,2019-11-21 22:25:27,11912169,3597475038,11912169,302,1032,assembly,https://sra-download.ncbi.nlm.nih.gov/traces/era4/ERR/ERR3669/ERR3669198,ERX3660691,DN536890B:A3,WGS,RANDOM,GENOMIC,PAIRED,437,122,ILLUMINA,HiSeq X Ten,ERP000195,PRJEB2141,,203973,ERS3712308,SAMEA5923766,simple,62324,Anopheles funestus,f26741de-ca5c-11e9-90d3-68b59976a384,,,,,,,no,,,,,WELLCOME SANGER…
ERR3669199,2019-11-21 14:43:57,2019-11-21 22:26:07,13669054,4128054308,13669054,302,1157,assembly,https://sra-download.ncbi.nlm.nih.gov/traces/era4/ERR/ERR3669/ERR3669199,ERX3660692,DN536890B:B3,WGS,RANDOM,GENOMIC,PAIRED,389,105,ILLUMINA,HiSeq X Ten,ERP000195,PRJEB2141,,203973,ERS3712309,SAMEA5923767,simple,62324,Anopheles funestus,f275c98e-ca5c-11e9-90d3-68b59976a384,,,,,,,no,,,,,WELLCOME SANGER…
ERR3669200,2019-11-21 14:43:57,2019-11-21 22:27:01,12838068,3877096536,12838068,302,1090,assembly,https://sra-download.ncbi.nlm.nih.gov/traces/era4/ERR/ERR3669/ERR3669200,ERX3660693,DN536890B:C3,WGS,RANDOM,GENOMIC,PAIRED,386,105,ILLUMINA,HiSeq X Ten,ERP000195,PRJEB2141,,203973,ERS3712310,SAMEA5923768,simple,62324,Anopheles funestus,f28434e2-ca5c-11e9-90d3-68b59976a384,,,,,,,no,,,,,WELLCOME SANGER…
ERR3669201,2019-11-21 14:43:57,2019-11-21 22:27:34,11149991,3367297282,11149991,302,997,assembly,https://sra-download.ncbi.nlm.nih.gov/traces/era4/ERR/ERR3669/ERR3669201,ERX3660694,DN536890B:D3,WGS,RANDOM,GENOMIC,PAIRED,418,113,ILLUMINA,HiSeq X Ten,ERP000195,PRJEB2141,,203973,ERS3712311,SAMEA5923769,simple,62324,Anopheles funestus,f292c3e0-ca5c-11e9-90d3-68b59976a384,,,,,,,no,,,,,WELLCOME SANGER …
ERR3669202,2019-11-21 14:43:57,2019-11-21 22:24:28,11867677,3584038454,11867677,302,1123,assembly,https://sra-download.ncbi.nlm.nih.gov/traces/era4/ERR/ERR3669/ERR3669202,ERX3660695,DN536890B:E3,WGS,RANDOM,GENOMIC,PAIRED,412,114,ILLUMINA,HiSeq X Ten,ERP000195,PRJEB2141,,203973,ERS3712312,SAMEA5923770,simple,62324,Anopheles funestus,f2a16f4e-ca5c-11e9-90d3-68b59976a384,,,,,,,no,,,,,WELLCOME SANGER…
ERR3669203,2019-11-21 14:43:58,2019-11-21 22:25:18,12276001,3707352302,12276001,302,1023,assembly,https://sra-download.ncbi.nlm.nih.gov/traces/era4/ERR/ERR3669/ERR3669203,ERX3660696,DN536890B:F3,WGS,RANDOM,GENOMIC,PAIRED,413,109,ILLUMINA,HiSeq X Ten,ERP000195,PRJEB2141,,203973,ERS3712313,SAMEA5923771,simple,62324,Anopheles funestus,f2b005f4-ca5c-11e9-90d3-68b59976a384,,,,,,,no,,,,,WELLCOME SANGER…
ERR3669204,2019-11-21 14:43:58,2019-11-21 22:24:18,9983999,3015167698,9983999,302,1266,assembly,https://sra-download.ncbi.nlm.nih.gov/traces/era4/ERR/ERR3669/ERR3669204,ERX3660697,DN536890B:G3,WGS,RANDOM,GENOMIC,PAIRED,380,39,ILLUMINA,HiSeq X Ten,ERP000195,PRJEB2141,,203973,ERS3712314,SAMEA5923772,simple,62324,Anopheles funestus,f2be4eca-ca5c-11e9-90d3-68b59976a384,,,,,,,no,,,,,WELLCOME SANGER IN…
ERR3669205,2019-11-21 14:43:58,2019-11-21 22:26:56,13419051,4052553402,13419051,302,1166,assembly,https://sra-download.ncbi.nlm.nih.gov/traces/era4/ERR/ERR3669/ERR3669205,ERX3660698,DN536890B:H3,WGS,RANDOM,GENOMIC,PAIRED,404,104,ILLUMINA,HiSeq X Ten,ERP000195,PRJEB2141,,203973,ERS3712315,SAMEA5923773,simple,62324,Anopheles funestus,f2d0b47a-ca5c-11e9-90d3-68b59976a384,,,,,,,no,,,,,WELLCOME SANGER…
ERR3669206,2019-11-21 14:43:58,2019-11-21 22:25:44,10581099,3195491898,10581099,302,949,assembly,https://sra-download.ncbi.nlm.nih.gov/traces/era4/ERR/ERR3669/ERR3669206,ERX3660699,DN536890B:A4,WGS,RANDOM,GENOMIC,PAIRED,447,137,ILLUMINA,HiSeq X Ten,ERP000195,PRJEB2141,,203973,ERS3712316,SAMEA5923774,simple,62324,Anopheles funestus,f2deb598-ca5c-11e9-90d3-68b59976a384,,,,,,,no,,,,,WELLCOME SANGER …
ERR3669207,2019-11-21 14:43:58,2019-11-21 22:27:42,15061702,4548634004,15061702,302,1296,assembly,https://sra-download.ncbi.nlm.nih.gov/traces/era5/ERR/ERR3669/ERR3669207,ERX3660700,DN536890B:B4,WGS,RANDOM,GENOMIC,PAIRED,425,113,ILLUMINA,HiSeq X Ten,ERP000195,PRJEB2141,,203973,ERS3712317,SAMEA5923775,simple,62324,Anopheles funestus,f2ed04f4-ca5c-11e9-90d3-68b59976a384,,,,,,,no,,,,,WELLCOME SANGER…
ERR3669208,2019-11-21 14:43:58,2019-11-21 22:24:51,11008748,3324641896,11008748,302,1083,assembly,https://sra-download.ncbi.nlm.nih.gov/traces/era4/ERR/ERR3669/ERR3669208,ERX3660701,DN536890B:C4,WGS,RANDOM,GENOMIC,PAIRED,399,106,ILLUMINA,HiSeq X Ten,ERP000195,PRJEB2141,,203973,ERS3712318,SAMEA5923776,simple,62324,Anopheles funestus,f2fb851a-ca5c-11e9-90d3-68b59976a384,,,,,,,no,,,,,WELLCOME SANGER…
ERR3669209,2019-11-21 14:43:58,2019-11-21 22:23:14,10479272,3164740144,10479272,302,871,assembly,https://sra-download.ncbi.nlm.nih.gov/traces/era4/ERR/ERR3669/ERR3669209,ERX3660702,DN536890B:D4,WGS,RANDOM,GENOMIC,PAIRED,434,113,ILLUMINA,HiSeq X Ten,ERP000195,PRJEB2141,,203973,ERS3712319,SAMEA5923777,simple,62324,Anopheles funestus,f309f67c-ca5c-11e9-90d3-68b59976a384,,,,,,,no,,,,,WELLCOME SANGER …
ERR3669210,2019-11-21 14:43:58,2019-11-21 22:26:36,12436504,3755824208,12436504,302,1130,assembly,https://sra-download.ncbi.nlm.nih.gov/traces/era4/ERR/ERR3669/ERR3669210,ERX3660703,DN536890B:E4,WGS,RANDOM,GENOMIC,PAIRED,410,115,ILLUMINA,HiSeq X Ten,ERP000195,PRJEB2141,,203973,ERS3712320,SAMEA5923778,simple,62324,Anopheles funestus,f3184fec-ca5c-11e9-90d3-68b59976a384,,,,,,,no,,,,,WELLCOME SANGER…
ERR3669211,2019-11-21 14:43:58,2019-11-21 22:26:11,11658330,3520815660,11658330,302,1077,assembly,https://sra-download.ncbi.nlm.nih.gov/traces/era4/ERR/ERR3669/ERR3669211,ERX3660704,DN536890B:F4,WGS,RANDOM,GENOMIC,PAIRED,416,116,ILLUMINA,HiSeq X Ten,ERP000195,PRJEB2141,,203973,ERS3712321,SAMEA5923779,simple,62324,Anopheles funestus,f32c47c2-ca5c-11e9-90d3-68b59976a384,,,,,,,no,,,,,WELLCOME SANGER…
ERR3669212,2019-11-21 14:43:58,2019-11-21 22:30:58,14839611,4481562522,14839611,302,1249,assembly,https://sra-download.ncbi.nlm.nih.gov/traces/era5/ERR/ERR3669/ERR3669212,ERX3660705,DN536890B:G4,WGS,RANDOM,GENOMIC,PAIRED,372,103,ILLUMINA,HiSeq X Ten,ERP000195,PRJEB2141,,203973,ERS3712322,SAMEA5923780,simple,62324,Anopheles funestus,f33acdb0-ca5c-11e9-90d3-68b59976a384,,,,,,,no,,,,,WELLCOME SANGER…
ERR3669213,2019-11-21 14:43:58,2019-11-21 22:38:07,15558730,4698736460,15558730,302,1322,assembly,https://sra-download.ncbi.nlm.nih.gov/traces/era4/ERR/ERR3669/ERR3669213,ERX3660706,DN536890B:H4,WGS,RANDOM,GENOMIC,PAIRED,387,107,ILLUMINA,HiSeq X Ten,ERP000195,PRJEB2141,,203973,ERS3712323,SAMEA5923781,simple,62324,Anopheles funestus,f3494fac-ca5c-11e9-90d3-68b59976a384,,,,,,,no,,,,,WELLCOME SANGER…
ERR3669214,2019-11-21 14:43:58,2019-11-21 22:27:28,13776498,4160502396,13776498,302,1193,assembly,https://sra-download.ncbi.nlm.nih.gov/traces/era5/ERR/ERR3669/ERR3669214,ERX3660707,DN536890B:A5,WGS,RANDOM,GENOMIC,PAIRED,417,113,ILLUMINA,HiSeq X Ten,ERP000195,PRJEB2141,,203973,ERS3712324,SAMEA5923782,simple,62324,Anopheles funestus,f357f642-ca5c-11e9-90d3-68b59976a384,,,,,,,no,,,,,WELLCOME SANGER…
ERR3669215,2019-11-21 14:43:58,2019-11-21 22:37:45,14632152,4418909904,14632152,302,1261,assembly,https://sra-download.ncbi.nlm.nih.gov/traces/era4/ERR/ERR3669/ERR3669215,ERX3660708,DN536890B:B5,WGS,RANDOM,GENOMIC,PAIRED,416,109,ILLUMINA,HiSeq X Ten,ERP000195,PRJEB2141,,203973,ERS3712325,SAMEA5923783,simple,62324,Anopheles funestus,f3666722-ca5c-11e9-90d3-68b59976a384,,,,,,,no,,,,,WELLCOME SANGER…
ERR3669216,2019-11-21 14:43:58,2019-11-21 22:27:06,12029855,3633016210,12029855,302,1052,assembly,https://sra-download.ncbi.nlm.nih.gov/traces/era4/ERR/ERR3669/ERR3669216,ERX3660709,DN536890B:C5,WGS,RANDOM,GENOMIC,PAIRED,425,121,ILLUMINA,HiSeq X Ten,ERP000195,PRJEB2141,,203973,ERS3712326,SAMEA5923784,simple,62324,Anopheles funestus,f374cc90-ca5c-11e9-90d3-68b59976a384,,,,,,,no,,,,,WELLCOME SANGER…
SRR10500358,2019-12-03 16:07:06,2019-11-20 13:43:02,14489282,1448928200,0,100,603,,https://sra-download.ncbi.nlm.nih.gov/traces/sra68/SRR/010254/SRR10500358,SRX7189382,MKDP94,WGS,RANDOM,GENOMIC,PAIRED,0,0,ILLUMINA,Illumina HiSeq 2500,SRP230728,PRJNA589019,,589019,SRS5695455,SAMN13265108,simple,262663,Papilio rumanzovia,MKDP94,,,,,female,,no,,,,,UNIVERSITY OF CHICAGO,SRA999306,,public,B39675A39702…
SRR10500357,2019-12-03 16:07:06,2019-11-20 13:40:33,16241614,3248322800,16241614,200,1359,,https://sra-download.ncbi.nlm.nih.gov/traces/sra20/SRR/010254/SRR10500357,SRX7189383,MKDP95,WGS,RANDOM,GENOMIC,PAIRED,0,0,ILLUMINA,Illumina HiSeq 2500,SRP230728,PRJNA589019,,589019,SRS5695456,SAMN13265109,simple,262663,Papilio rumanzovia,MKDP95,,,,,female,,no,,,,,UNIVERSITY OF CHICAGO,SRA999306,,public,BDDF…
SRR10500356,2019-12-03 16:07:06,2019-11-20 13:32:30,16921760,3384352000,16921760,200,1405,,https://sra-download.ncbi.nlm.nih.gov/traces/sra33/SRR/010254/SRR10500356,SRX7189384,MKDP96,WGS,RANDOM,GENOMIC,PAIRED,0,0,ILLUMINA,Illumina HiSeq 2500,SRP230728,PRJNA589019,,589019,SRS5695457,SAMN13265110,simple,262663,Papilio rumanzovia,MKDP96,,,,,female,,no,,,,,UNIVERSITY OF CHICAGO,SRA999306,,public,E8DE…
SRR10500355,2019-12-03 16:07:06,2019-11-20 13:39:06,15071556,3014311200,15071556,200,1255,,https://sra-download.ncbi.nlm.nih.gov/traces/sra13/SRR/010254/SRR10500355,SRX7189385,MKDP97,WGS,RANDOM,GENOMIC,PAIRED,0,0,ILLUMINA,Illumina HiSeq 2500,SRP230728,PRJNA589019,,589019,SRS5695458,SAMN13265111,simple,262663,Papilio rumanzovia,MKDP97,,,,,female,,no,,,,,UNIVERSITY OF CHICAGO,SRA999306,,public,042F…
SRR10500360,2019-12-03 16:07:06,2019-11-20 13:34:13,19556185,3911237000,19556185,200,1642,,https://sra-download.ncbi.nlm.nih.gov/traces/sra13/SRR/010254/SRR10500360,SRX7189380,MKDP98,WGS,RANDOM,GENOMIC,PAIRED,0,0,ILLUMINA,Illumina HiSeq 2500,SRP230728,PRJNA589019,,589019,SRS5695453,SAMN13265094,simple,262663,Papilio rumanzovia,MKDP98,,,,,female,,no,,,,,UNIVERSITY OF CHICAGO,SRA999306,,public,311F…
SRR10500359,2019-12-03 16:07:06,2019-11-20 13:31:47,18865896,3773179200,18865896,200,1580,,https://sra-download.ncbi.nlm.nih.gov/traces/sra33/SRR/010254/SRR10500359,SRX7189381,MKDP99,WGS,RANDOM,GENOMIC,PAIRED,0,0,ILLUMINA,Illumina HiSeq 2500,SRP230728,PRJNA589019,,589019,SRS5695454,SAMN13265095,simple,262663,Papilio rumanzovia,MKDP99,,,,,female,,no,,,,,UNIVERSITY OF CHICAGO,SRA999306,,public,C6FB…
ERR3669181,2019-11-21 14:43:57,2019-11-21 22:14:19,15098341,4559698982,15098341,302,1417,assembly,https://sra-download.ncbi.nlm.nih.gov/traces/era4/ERR/ERR3669/ERR3669181,ERX3660674,DN536890B:D5,WGS,RANDOM,GENOMIC,PAIRED,326,83,ILLUMINA,HiSeq X Ten,ERP000195,PRJEB2141,,203973,ERS3712238,SAMEA5923696,simple,62324,Anopheles funestus,df003c22-ca5c-11e9-abd1-68b599768938,,,,,,,no,,,,,WELLCOME SANGER …
ERR3669145,2019-11-21 14:43:57,2019-11-21 22:07:12,16663291,5032313882,16663291,302,1510,assembly,https://sra-download.ncbi.nlm.nih.gov/traces/era4/ERR/ERR3669/ERR3669145,ERX3660638,DN536890B:D5,WGS,RANDOM,GENOMIC,PAIRED,325,76,ILLUMINA,HiSeq X Ten,ERP000195,PRJEB2141,,203973,ERS3712238,SAMEA5923696,simple,62324,Anopheles funestus,df003c22-ca5c-11e9-abd1-68b599768938,,,,,,,no,,,,,WELLCOME SANGER …
ERR3669146,2019-11-21 14:43:57,2019-11-21 22:03:04,11579832,3497109264,11579832,302,1446,assembly,https://sra-download.ncbi.nlm.nih.gov/traces/era4/ERR/ERR3669/ERR3669146,ERX3660639,DN536890B:A1,WGS,RANDOM,GENOMIC,PAIRED,397,104,ILLUMINA,HiSeq X Ten,ERP000195,PRJEB2141,,203973,ERS3712292,SAMEA5923750,simple,62324,Anopheles funestus,f180d690-ca5c-11e9-90d3-68b59976a384,,,,,,,no,,,,,WELLCOME SANGER…
ERR3669110,2019-11-21 14:43:57,2019-11-21 21:00:01,12093011,3652089322,12093011,302,1480,assembly,https://sra-download.ncbi.nlm.nih.gov/traces/era4/ERR/ERR3669/ERR3669110,ERX3660603,DN536890B:A1,WGS,RANDOM,GENOMIC,PAIRED,379,93,ILLUMINA,HiSeq X Ten,ERP000195,PRJEB2141,,203973,ERS3712292,SAMEA5923750,simple,62324,Anopheles funestus,f180d690-ca5c-11e9-90d3-68b59976a384,,,,,,,no,,,,,WELLCOME SANGER …
ERR3669182,2019-11-21 14:43:57,2019-11-21 22:09:08,11907015,3595918530,11907015,302,1497,assembly,https://sra-download.ncbi.nlm.nih.gov/traces/era4/ERR/ERR3669/ERR3669182,ERX3660675,DN536890B:A1,WGS,RANDOM,GENOMIC,PAIRED,390,106,ILLUMINA,HiSeq X Ten,ERP000195,PRJEB2141,,203973,ERS3712292,SAMEA5923750,simple,62324,Anopheles funestus,f180d690-ca5c-11e9-90d3-68b59976a384,,,,,,,no,,,,,WELLCOME SANGER…
ERR3669183,2019-11-21 14:43:57,2019-11-21 22:13:26,12384867,3740229834,12384867,302,1060,assembly,https://sra-download.ncbi.nlm.nih.gov/traces/era4/ERR/ERR3669/ERR3669183,ERX3660676,DN536890B:B1,WGS,RANDOM,GENOMIC,PAIRED,416,110,ILLUMINA,HiSeq X Ten,ERP000195,PRJEB2141,,203973,ERS3712293,SAMEA5923751,simple,62324,Anopheles funestus,f18ec822-ca5c-11e9-90d3-68b59976a384,,,,,,,no,,,,,WELLCOME SANGER…
ERR3669111,2019-11-21 14:43:57,2019-11-21 20:47:04,12700490,3835547980,12700490,302,1041,assembly,https://sra-download.ncbi.nlm.nih.gov/traces/era4/ERR/ERR3669/ERR3669111,ERX3660604,DN536890B:B1,WGS,RANDOM,GENOMIC,PAIRED,411,110,ILLUMINA,HiSeq X Ten,ERP000195,PRJEB2141,,203973,ERS3712293,SAMEA5923751,simple,62324,Anopheles funestus,f18ec822-ca5c-11e9-90d3-68b59976a384,,,,,,,no,,,,,WELLCOME SANGER…
ERR3669147,2019-11-21 14:43:57,2019-11-21 22:12:46,12066044,3643945288,12066044,302,1022,assembly,https://sra-download.ncbi.nlm.nih.gov/traces/era4/ERR/ERR3669/ERR3669147,ERX3660640,DN536890B:B1,WGS,RANDOM,GENOMIC,PAIRED,415,114,ILLUMINA,HiSeq X Ten,ERP000195,PRJEB2141,,203973,ERS3712293,SAMEA5923751,simple,62324,Anopheles funestus,f18ec822-ca5c-11e9-90d3-68b59976a384,,,,,,,no,,,,,WELLCOME SANGER…
ERR3669148,2019-11-21 14:43:57,2019-11-21 22:04:14,9314481,2812973262,9314481,302,847,assembly,https://sra-download.ncbi.nlm.nih.gov/traces/era4/ERR/ERR3669/ERR3669148,ERX3660641,DN536890B:C1,WGS,RANDOM,GENOMIC,PAIRED,433,116,ILLUMINA,HiSeq X Ten,ERP000195,PRJEB2141,,203973,ERS3712294,SAMEA5923752,simple,62324,Anopheles funestus,f19d19a4-ca5c-11e9-90d3-68b59976a384,,,,,,,no,,,,,WELLCOME SANGER IN…
ERR3669112,2019-11-21 14:43:57,2019-11-21 20:46:57,9860756,2977948312,9860756,302,870,assembly,https://sra-download.ncbi.nlm.nih.gov/traces/era1/ERR/ERR3669/ERR3669112,ERX3660605,DN536890B:C1,WGS,RANDOM,GENOMIC,PAIRED,433,112,ILLUMINA,HiSeq X Ten,ERP000195,PRJEB2141,,203973,ERS3712294,SAMEA5923752,simple,62324,Anopheles funestus,f19d19a4-ca5c-11e9-90d3-68b59976a384,,,,,,,no,,,,,WELLCOME SANGER IN…
ERR3669184,2019-11-21 14:43:57,2019-11-21 22:09:56,9565101,2888660502,9565101,302,877,assembly,https://sra-download.ncbi.nlm.nih.gov/traces/era1/ERR/ERR3669/ERR3669184,ERX3660677,DN536890B:C1,WGS,RANDOM,GENOMIC,PAIRED,436,113,ILLUMINA,HiSeq X Ten,ERP000195,PRJEB2141,,203973,ERS3712294,SAMEA5923752,simple,62324,Anopheles funestus,f19d19a4-ca5c-11e9-90d3-68b59976a384,,,,,,,no,,,,,WELLCOME SANGER IN…
ERR3669185,2019-11-21 14:43:57,2019-11-21 22:05:36,9214848,2782884096,9214848,302,824,assembly,https://sra-download.ncbi.nlm.nih.gov/traces/era4/ERR/ERR3669/ERR3669185,ERX3660678,DN536890B:D1,WGS,RANDOM,GENOMIC,PAIRED,444,121,ILLUMINA,HiSeq X Ten,ERP000195,PRJEB2141,,203973,ERS3712295,SAMEA5923753,simple,62324,Anopheles funestus,f1ab2530-ca5c-11e9-90d3-68b59976a384,,,,,,,no,,,,,WELLCOME SANGER IN…
ERR3669113,2019-11-21 14:43:57,2019-11-21 20:53:57,9476063,2861771026,9476063,302,812,assembly,https://sra-download.ncbi.nlm.nih.gov/traces/era1/ERR/ERR3669/ERR3669113,ERX3660606,DN536890B:D1,WGS,RANDOM,GENOMIC,PAIRED,435,118,ILLUMINA,HiSeq X Ten,ERP000195,PRJEB2141,,203973,ERS3712295,SAMEA5923753,simple,62324,Anopheles funestus,f1ab2530-ca5c-11e9-90d3-68b59976a384,,,,,,,no,,,,,WELLCOME SANGER IN…
ERR3669149,2019-11-21 14:43:57,2019-11-21 21:35:02,9040243,2730153386,9040243,302,800,assembly,https://sra-download.ncbi.nlm.nih.gov/traces/era4/ERR/ERR3669/ERR3669149,ERX3660642,DN536890B:D1,WGS,RANDOM,GENOMIC,PAIRED,444,121,ILLUMINA,HiSeq X Ten,ERP000195,PRJEB2141,,203973,ERS3712295,SAMEA5923753,simple,62324,Anopheles funestus,f1ab2530-ca5c-11e9-90d3-68b59976a384,,,,,,,no,,,,,WELLCOME SANGER IN…
ERR3669150,2019-11-21 14:43:57,2019-11-21 21:36:41,11314210,3416891420,11314210,302,1398,assembly,https://sra-download.ncbi.nlm.nih.gov/traces/era4/ERR/ERR3669/ERR3669150,ERX3660643,DN536890B:E1,WGS,RANDOM,GENOMIC,PAIRED,450,0,ILLUMINA,HiSeq X Ten,ERP000195,PRJEB2141,,203973,ERS3712296,SAMEA5923754,simple,62324,Anopheles funestus,f1b9a47a-ca5c-11e9-90d3-68b59976a384,,,,,,,no,,,,,WELLCOME SANGER I…
ERR3669114,2019-11-21 14:43:57,2019-11-21 21:31:28,11813455,3567663410,11813455,302,1430,assembly,https://sra-download.ncbi.nlm.nih.gov/traces/era4/ERR/ERR3669/ERR3669114,ERX3660607,DN536890B:E1,WGS,RANDOM,GENOMIC,PAIRED,379,0,ILLUMINA,HiSeq X Ten,ERP000195,PRJEB2141,,203973,ERS3712296,SAMEA5923754,simple,62324,Anopheles funestus,f1b9a47a-ca5c-11e9-90d3-68b59976a384,,,,,,,no,,,,,WELLCOME SANGER I…
ERR3669186,2019-11-21 14:43:57,2019-11-21 22:10:00,11580256,3497237312,11580256,302,1440,assembly,https://sra-download.ncbi.nlm.nih.gov/traces/era4/ERR/ERR3669/ERR3669186,ERX3660679,DN536890B:E1,WGS,RANDOM,GENOMIC,PAIRED,450,0,ILLUMINA,HiSeq X Ten,ERP000195,PRJEB2141,,203973,ERS3712296,SAMEA5923754,simple,62324,Anopheles funestus,f1b9a47a-ca5c-11e9-90d3-68b59976a384,,,,,,,no,,,,,WELLCOME SANGER I…
ERR3669187,2019-11-21 14:43:57,2019-11-21 22:03:43,10745636,3245182072,10745636,302,921,assembly,https://sra-download.ncbi.nlm.nih.gov/traces/era1/ERR/ERR3669/ERR3669187,ERX3660680,DN536890B:F1,WGS,RANDOM,GENOMIC,PAIRED,420,116,ILLUMINA,HiSeq X Ten,ERP000195,PRJEB2141,,203973,ERS3712297,SAMEA5923755,simple,62324,Anopheles funestus,f1c7ee68-ca5c-11e9-90d3-68b59976a384,,,,,,,no,,,,,WELLCOME SANGER …
ERR3669115,2019-11-21 14:43:57,2019-11-21 20:59:08,11032858,3331923116,11032858,302,906,assembly,https://sra-download.ncbi.nlm.nih.gov/traces/era1/ERR/ERR3669/ERR3669115,ERX3660608,DN536890B:F1,WGS,RANDOM,GENOMIC,PAIRED,417,120,ILLUMINA,HiSeq X Ten,ERP000195,PRJEB2141,,203973,ERS3712297,SAMEA5923755,simple,62324,Anopheles funestus,f1c7ee68-ca5c-11e9-90d3-68b59976a384,,,,,,,no,,,,,WELLCOME SANGER …
ERR3669151,2019-11-21 14:43:57,2019-11-21 21:47:30,10453298,3156895996,10453298,302,887,assembly,https://sra-download.ncbi.nlm.nih.gov/traces/era4/ERR/ERR3669/ERR3669151,ERX3660644,DN536890B:F1,WGS,RANDOM,GENOMIC,PAIRED,420,122,ILLUMINA,HiSeq X Ten,ERP000195,PRJEB2141,,203973,ERS3712297,SAMEA5923755,simple,62324,Anopheles funestus,f1c7ee68-ca5c-11e9-90d3-68b59976a384,,,,,,,no,,,,,WELLCOME SANGER …
ERR3669152,2019-11-21 14:43:57,2019-11-21 22:07:16,9589338,2895980076,9589338,302,841,assembly,https://sra-download.ncbi.nlm.nih.gov/traces/era4/ERR/ERR3669/ERR3669152,ERX3660645,DN536890B:G1,WGS,RANDOM,GENOMIC,PAIRED,409,108,ILLUMINA,HiSeq X Ten,ERP000195,PRJEB2141,,203973,ERS3712298,SAMEA5923756,simple,62324,Anopheles funestus,f1d7a5b0-ca5c-11e9-90d3-68b59976a384,,,,,,,no,,,,,WELLCOME SANGER IN…
ERR3669116,2019-11-21 14:43:57,2019-11-21 22:01:46,10177843,3073708586,10177843,302,862,assembly,https://sra-download.ncbi.nlm.nih.gov/traces/era4/ERR/ERR3669/ERR3669116,ERX3660609,DN536890B:G1,WGS,RANDOM,GENOMIC,PAIRED,406,107,ILLUMINA,HiSeq X Ten,ERP000195,PRJEB2141,,203973,ERS3712298,SAMEA5923756,simple,62324,Anopheles funestus,f1d7a5b0-ca5c-11e9-90d3-68b59976a384,,,,,,,no,,,,,WELLCOME SANGER …
ERR3669188,2019-11-21 14:43:57,2019-11-21 21:57:05,9849333,2974498566,9849333,302,871,assembly,https://sra-download.ncbi.nlm.nih.gov/traces/era4/ERR/ERR3669/ERR3669188,ERX3660681,DN536890B:G1,WGS,RANDOM,GENOMIC,PAIRED,409,107,ILLUMINA,HiSeq X Ten,ERP000195,PRJEB2141,,203973,ERS3712298,SAMEA5923756,simple,62324,Anopheles funestus,f1d7a5b0-ca5c-11e9-90d3-68b59976a384,,,,,,,no,,,,,WELLCOME SANGER IN…
ERR3669189,2019-11-21 14:43:57,2019-11-21 22:24:24,11661641,3521815582,11661641,302,1476,assembly,https://sra-download.ncbi.nlm.nih.gov/traces/era4/ERR/ERR3669/ERR3669189,ERX3660682,DN536890B:H1,WGS,RANDOM,GENOMIC,PAIRED,340,82,ILLUMINA,HiSeq X Ten,ERP000195,PRJEB2141,,203973,ERS3712299,SAMEA5923757,simple,62324,Anopheles funestus,f1e5e4a4-ca5c-11e9-90d3-68b59976a384,,,,,,,no,,,,,WELLCOME SANGER …
ERR3669117,2019-11-21 14:43:57,2019-11-21 22:05:02,12026290,3631939580,12026290,302,1481,assembly,https://sra-download.ncbi.nlm.nih.gov/traces/era4/ERR/ERR3669/ERR3669117,ERX3660610,DN536890B:H1,WGS,RANDOM,GENOMIC,PAIRED,342,84,ILLUMINA,HiSeq X Ten,ERP000195,PRJEB2141,,203973,ERS3712299,SAMEA5923757,simple,62324,Anopheles funestus,f1e5e4a4-ca5c-11e9-90d3-68b59976a384,,,,,,,no,,,,,WELLCOME SANGER …
ERR3669153,2019-11-21 14:43:57,2019-11-21 22:03:43,11333978,3422861356,11333978,302,1425,assembly,https://sra-download.ncbi.nlm.nih.gov/traces/era4/ERR/ERR3669/ERR3669153,ERX3660646,DN536890B:H1,WGS,RANDOM,GENOMIC,PAIRED,408,76,ILLUMINA,HiSeq X Ten,ERP000195,PRJEB2141,,203973,ERS3712299,SAMEA5923757,simple,62324,Anopheles funestus,f1e5e4a4-ca5c-11e9-90d3-68b59976a384,,,,,,,no,,,,,WELLCOME SANGER …
ERR3669154,2019-11-21 14:43:57,2019-11-21 21:49:16,11549956,3488086712,11549956,302,1000,assembly,https://sra-download.ncbi.nlm.nih.gov/traces/era4/ERR/ERR3669/ERR3669154,ERX3660647,DN536890B:A2,WGS,RANDOM,GENOMIC,PAIRED,406,107,ILLUMINA,HiSeq X Ten,ERP000195,PRJEB2141,,203973,ERS3712300,SAMEA5923758,simple,62324,Anopheles funestus,f1f425aa-ca5c-11e9-90d3-68b59976a384,,,,,,,no,,,,,WELLCOME SANGER…
ERR3669118,2019-11-21 14:43:57,2019-11-21 22:12:20,12266962,3704622524,12266962,302,1027,assembly,https://sra-download.ncbi.nlm.nih.gov/traces/era4/ERR/ERR3669/ERR3669118,ERX3660611,DN536890B:A2,WGS,RANDOM,GENOMIC,PAIRED,406,109,ILLUMINA,HiSeq X Ten,ERP000195,PRJEB2141,,203973,ERS3712300,SAMEA5923758,simple,62324,Anopheles funestus,f1f425aa-ca5c-11e9-90d3-68b59976a384,,,,,,,no,,,,,WELLCOME SANGER…
ERR3669190,2019-11-21 14:43:57,2019-11-21 22:04:41,11882766,3588595332,11882766,302,1040,assembly,https://sra-download.ncbi.nlm.nih.gov/traces/era4/ERR/ERR3669/ERR3669190,ERX3660683,DN536890B:A2,WGS,RANDOM,GENOMIC,PAIRED,407,115,ILLUMINA,HiSeq X Ten,ERP000195,PRJEB2141,,203973,ERS3712300,SAMEA5923758,simple,62324,Anopheles funestus,f1f425aa-ca5c-11e9-90d3-68b59976a384,,,,,,,no,,,,,WELLCOME SANGER…
ERR3669191,2019-11-21 14:43:57,2019-11-21 22:43:01,12195627,3683079354,12195627,302,1070,assembly,https://sra-download.ncbi.nlm.nih.gov/traces/era4/ERR/ERR3669/ERR3669191,ERX3660684,DN536890B:B2,WGS,RANDOM,GENOMIC,PAIRED,419,121,ILLUMINA,HiSeq X Ten,ERP000195,PRJEB2141,,203973,ERS3712301,SAMEA5923759,simple,62324,Anopheles funestus,f20244d2-ca5c-11e9-90d3-68b59976a384,,,,,,,no,,,,,WELLCOME SANGER…
ERR3669119,2019-11-21 14:43:57,2019-11-21 22:00:33,12628408,3813779216,12628408,302,1063,assembly,https://sra-download.ncbi.nlm.nih.gov/traces/era4/ERR/ERR3669/ERR3669119,ERX3660612,DN536890B:B2,WGS,RANDOM,GENOMIC,PAIRED,413,119,ILLUMINA,HiSeq X Ten,ERP000195,PRJEB2141,,203973,ERS3712301,SAMEA5923759,simple,62324,Anopheles funestus,f20244d2-ca5c-11e9-90d3-68b59976a384,,,,,,,no,,,,,WELLCOME SANGER…
ERR3669155,2019-11-21 14:43:57,2019-11-21 21:59:42,11830246,3572734292,11830246,302,1026,assembly,https://sra-download.ncbi.nlm.nih.gov/traces/era4/ERR/ERR3669/ERR3669155,ERX3660648,DN536890B:B2,WGS,RANDOM,GENOMIC,PAIRED,417,119,ILLUMINA,HiSeq X Ten,ERP000195,PRJEB2141,,203973,ERS3712301,SAMEA5923759,simple,62324,Anopheles funestus,f20244d2-ca5c-11e9-90d3-68b59976a384,,,,,,,no,,,,,WELLCOME SANGER…
ERR3669156,2019-11-21 14:43:57,2019-11-21 21:59:43,12601880,3805767760,12601880,302,1041,assembly,https://sra-download.ncbi.nlm.nih.gov/traces/era4/ERR/ERR3669/ERR3669156,ERX3660649,DN536890B:C2,WGS,RANDOM,GENOMIC,PAIRED,378,91,ILLUMINA,HiSeq X Ten,ERP000195,PRJEB2141,,203973,ERS3712302,SAMEA5923760,simple,62324,Anopheles funestus,f2100b3a-ca5c-11e9-90d3-68b59976a384,,,,,,,no,,,,,WELLCOME SANGER …
ERR3669120,2019-11-21 14:43:57,2019-11-22 08:52:40,13646507,4121245114,13646507,302,1087,assembly,https://sra-download.ncbi.nlm.nih.gov/traces/era4/ERR/ERR3669/ERR3669120,ERX3660613,DN536890B:C2,WGS,RANDOM,GENOMIC,PAIRED,376,90,ILLUMINA,HiSeq X Ten,ERP000195,PRJEB2141,,203973,ERS3712302,SAMEA5923760,simple,62324,Anopheles funestus,f2100b3a-ca5c-11e9-90d3-68b59976a384,,,,,,,no,,,,,WELLCOME SANGER …
ERR3669192,2019-11-21 14:43:57,2019-11-21 22:26:16,12987525,3922232550,12987525,302,1083,assembly,https://sra-download.ncbi.nlm.nih.gov/traces/era4/ERR/ERR3669/ERR3669192,ERX3660685,DN536890B:C2,WGS,RANDOM,GENOMIC,PAIRED,381,91,ILLUMINA,HiSeq X Ten,ERP000195,PRJEB2141,,203973,ERS3712302,SAMEA5923760,simple,62324,Anopheles funestus,f2100b3a-ca5c-11e9-90d3-68b59976a384,,,,,,,no,,,,,WELLCOME SANGER …
ERR3669193,2019-11-21 14:43:57,2019-11-21 22:25:40,12891915,3893358330,12891915,302,1251,assembly,https://sra-download.ncbi.nlm.nih.gov/traces/era4/ERR/ERR3669/ERR3669193,ERX3660686,DN536890B:D2,WGS,RANDOM,GENOMIC,PAIRED,397,110,ILLUMINA,HiSeq X Ten,ERP000195,PRJEB2141,,203973,ERS3712303,SAMEA5923761,simple,62324,Anopheles funestus,f21f0162-ca5c-11e9-90d3-68b59976a384,,,,,,,no,,,,,WELLCOME SANGER…
ERR3669121,2019-11-21 14:43:57,2019-11-22 08:52:55,13301403,4017023706,13301403,302,1244,assembly,https://sra-download.ncbi.nlm.nih.gov/traces/era4/ERR/ERR3669/ERR3669121,ERX3660614,DN536890B:D2,WGS,RANDOM,GENOMIC,PAIRED,397,113,ILLUMINA,HiSeq X Ten,ERP000195,PRJEB2141,,203973,ERS3712303,SAMEA5923761,simple,62324,Anopheles funestus,f21f0162-ca5c-11e9-90d3-68b59976a384,,,,,,,no,,,,,WELLCOME SANGER…
ERR3669157,2019-11-21 14:43:57,2019-11-21 22:12:03,12607461,3807453222,12607461,302,1215,assembly,https://sra-download.ncbi.nlm.nih.gov/traces/era4/ERR/ERR3669/ERR3669157,ERX3660650,DN536890B:D2,WGS,RANDOM,GENOMIC,PAIRED,401,109,ILLUMINA,HiSeq X Ten,ERP000195,PRJEB2141,,203973,ERS3712303,SAMEA5923761,simple,62324,Anopheles funestus,f21f0162-ca5c-11e9-90d3-68b59976a384,,,,,,,no,,,,,WELLCOME SANGER…
ERR3669158,2019-11-21 14:43:57,2019-11-21 22:07:34,14109045,4260931590,14109045,302,1190,assembly,https://sra-download.ncbi.nlm.nih.gov/traces/era4/ERR/ERR3669/ERR3669158,ERX3660651,DN536890B:E2,WGS,RANDOM,GENOMIC,PAIRED,405,107,ILLUMINA,HiSeq X Ten,ERP000195,PRJEB2141,,203973,ERS3712304,SAMEA5923762,simple,62324,Anopheles funestus,f22d343a-ca5c-11e9-90d3-68b59976a384,,,,,,,no,,,,,WELLCOME SANGER…
ERR3669122,2019-11-21 14:43:57,2019-11-22 08:54:00,14948796,4514536392,14948796,302,1216,assembly,https://sra-download.ncbi.nlm.nih.gov/traces/era4/ERR/ERR3669/ERR3669122,ERX3660615,DN536890B:E2,WGS,RANDOM,GENOMIC,PAIRED,398,100,ILLUMINA,HiSeq X Ten,ERP000195,PRJEB2141,,203973,ERS3712304,SAMEA5923762,simple,62324,Anopheles funestus,f22d343a-ca5c-11e9-90d3-68b59976a384,,,,,,,no,,,,,WELLCOME SANGER…
ERR3669123,2019-11-21 14:43:57,2019-11-22 15:04:34,14976024,4522759248,14976024,302,1244,assembly,https://sra-download.ncbi.nlm.nih.gov/traces/era4/ERR/ERR3669/ERR3669123,ERX3660616,DN536890B:F2,WGS,RANDOM,GENOMIC,PAIRED,395,113,ILLUMINA,HiSeq X Ten,ERP000195,PRJEB2141,,203973,ERS3712305,SAMEA5923763,simple,62324,Anopheles funestus,f23bc1e4-ca5c-11e9-90d3-68b59976a384,,,,,,,no,,,,,WELLCOME SANGER…
ERR3669159,2019-11-21 14:43:57,2019-11-21 22:05:42,14185451,4284006202,14185451,302,1217,assembly,https://sra-download.ncbi.nlm.nih.gov/traces/era4/ERR/ERR3669/ERR3669159,ERX3660652,DN536890B:F2,WGS,RANDOM,GENOMIC,PAIRED,401,119,ILLUMINA,HiSeq X Ten,ERP000195,PRJEB2141,,203973,ERS3712305,SAMEA5923763,simple,62324,Anopheles funestus,f23bc1e4-ca5c-11e9-90d3-68b59976a384,,,,,,,no,,,,,WELLCOME SANGER…
ERR3669160,2019-11-21 14:43:57,2019-11-21 21:51:04,10645736,3215012272,10645736,302,873,assembly,https://sra-download.ncbi.nlm.nih.gov/traces/era4/ERR/ERR3669/ERR3669160,ERX3660653,DN536890B:G2,WGS,RANDOM,GENOMIC,PAIRED,395,102,ILLUMINA,HiSeq X Ten,ERP000195,PRJEB2141,,203973,ERS3712306,SAMEA5923764,simple,62324,Anopheles funestus,f249fc64-ca5c-11e9-90d3-68b59976a384,,,,,,,no,,,,,WELLCOME SANGER …
ERR3669124,2019-11-21 14:43:57,2019-11-22 08:52:02,11369403,3433559706,11369403,302,897,assembly,https://sra-download.ncbi.nlm.nih.gov/traces/era4/ERR/ERR3669/ERR3669124,ERX3660617,DN536890B:G2,WGS,RANDOM,GENOMIC,PAIRED,395,105,ILLUMINA,HiSeq X Ten,ERP000195,PRJEB2141,,203973,ERS3712306,SAMEA5923764,simple,62324,Anopheles funestus,f249fc64-ca5c-11e9-90d3-68b59976a384,,,,,,,no,,,,,WELLCOME SANGER …
ERR3669125,2019-11-21 14:43:57,2019-11-22 08:53:25,14545520,4392747040,14545520,302,1171,assembly,https://sra-download.ncbi.nlm.nih.gov/traces/era4/ERR/ERR3669/ERR3669125,ERX3660618,DN536890B:H2,WGS,RANDOM,GENOMIC,PAIRED,401,110,ILLUMINA,HiSeq X Ten,ERP000195,PRJEB2141,,203973,ERS3712307,SAMEA5923765,simple,62324,Anopheles funestus,f258d824-ca5c-11e9-90d3-68b59976a384,,,,,,,no,,,,,WELLCOME SANGER…
ERR3669161,2019-11-21 14:43:57,2019-11-21 22:05:23,13899130,4197537260,13899130,302,1158,assembly,https://sra-download.ncbi.nlm.nih.gov/traces/era4/ERR/ERR3669/ERR3669161,ERX3660654,DN536890B:H2,WGS,RANDOM,GENOMIC,PAIRED,407,113,ILLUMINA,HiSeq X Ten,ERP000195,PRJEB2141,,203973,ERS3712307,SAMEA5923765,simple,62324,Anopheles funestus,f258d824-ca5c-11e9-90d3-68b59976a384,,,,,,,no,,,,,WELLCOME SANGER…
ERR3669162,2019-11-21 14:43:57,2019-11-21 22:06:20,11610495,3506369490,11610495,302,993,assembly,https://sra-download.ncbi.nlm.nih.gov/traces/era4/ERR/ERR3669/ERR3669162,ERX3660655,DN536890B:A3,WGS,RANDOM,GENOMIC,PAIRED,435,124,ILLUMINA,HiSeq X Ten,ERP000195,PRJEB2141,,203973,ERS3712308,SAMEA5923766,simple,62324,Anopheles funestus,f26741de-ca5c-11e9-90d3-68b59976a384,,,,,,,no,,,,,WELLCOME SANGER …
ERR3669126,2019-11-21 14:43:57,2019-11-22 14:39:33,12200567,3684571234,12200567,302,1012,assembly,https://sra-download.ncbi.nlm.nih.gov/traces/era4/ERR/ERR3669/ERR3669126,ERX3660619,DN536890B:A3,WGS,RANDOM,GENOMIC,PAIRED,429,118,ILLUMINA,HiSeq X Ten,ERP000195,PRJEB2141,,203973,ERS3712308,SAMEA5923766,simple,62324,Anopheles funestus,f26741de-ca5c-11e9-90d3-68b59976a384,,,,,,,no,,,,,WELLCOME SANGER…
ERR3669127,2019-11-21 14:43:57,2019-11-22 08:56:09,14166060,4278150120,14166060,302,1145,assembly,https://sra-download.ncbi.nlm.nih.gov/traces/era4/ERR/ERR3669/ERR3669127,ERX3660620,DN536890B:B3,WGS,RANDOM,GENOMIC,PAIRED,389,102,ILLUMINA,HiSeq X Ten,ERP000195,PRJEB2141,,203973,ERS3712309,SAMEA5923767,simple,62324,Anopheles funestus,f275c98e-ca5c-11e9-90d3-68b59976a384,,,,,,,no,,,,,WELLCOME SANGER…
ERR3669163,2019-11-21 14:43:57,2019-11-21 22:06:06,13329878,4025623156,13329878,302,1117,assembly,https://sra-download.ncbi.nlm.nih.gov/traces/era4/ERR/ERR3669/ERR3669163,ERX3660656,DN536890B:B3,WGS,RANDOM,GENOMIC,PAIRED,394,104,ILLUMINA,HiSeq X Ten,ERP000195,PRJEB2141,,203973,ERS3712309,SAMEA5923767,simple,62324,Anopheles funestus,f275c98e-ca5c-11e9-90d3-68b59976a384,,,,,,,no,,,,,WELLCOME SANGER…
ERR3669164,2019-11-21 14:43:57,2019-11-21 21:36:19,12442389,3757601478,12442389,302,1046,assembly,https://sra-download.ncbi.nlm.nih.gov/traces/era4/ERR/ERR3669/ERR3669164,ERX3660657,DN536890B:C3,WGS,RANDOM,GENOMIC,PAIRED,385,102,ILLUMINA,HiSeq X Ten,ERP000195,PRJEB2141,,203973,ERS3712310,SAMEA5923768,simple,62324,Anopheles funestus,f28434e2-ca5c-11e9-90d3-68b59976a384,,,,,,,no,,,,,WELLCOME SANGER…
ERR3669128,2019-11-21 14:43:57,2019-11-22 08:54:53,13397970,4046186940,13397970,302,1088,assembly,https://sra-download.ncbi.nlm.nih.gov/traces/era4/ERR/ERR3669/ERR3669128,ERX3660621,DN536890B:C3,WGS,RANDOM,GENOMIC,PAIRED,384,105,ILLUMINA,HiSeq X Ten,ERP000195,PRJEB2141,,203973,ERS3712310,SAMEA5923768,simple,62324,Anopheles funestus,f28434e2-ca5c-11e9-90d3-68b59976a384,,,,,,,no,,,,,WELLCOME SANGER…
ERR3669129,2019-11-21 14:43:57,2019-11-22 08:51:25,11484736,3468390272,11484736,302,986,assembly,https://sra-download.ncbi.nlm.nih.gov/traces/era4/ERR/ERR3669/ERR3669129,ERX3660622,DN536890B:D3,WGS,RANDOM,GENOMIC,PAIRED,417,116,ILLUMINA,HiSeq X Ten,ERP000195,PRJEB2141,,203973,ERS3712311,SAMEA5923769,simple,62324,Anopheles funestus,f292c3e0-ca5c-11e9-90d3-68b59976a384,,,,,,,no,,,,,WELLCOME SANGER …
ERR3669165,2019-11-21 14:43:57,2019-11-21 22:05:15,10879264,3285537728,10879264,302,964,assembly,https://sra-download.ncbi.nlm.nih.gov/traces/era1/ERR/ERR3669/ERR3669165,ERX3660658,DN536890B:D3,WGS,RANDOM,GENOMIC,PAIRED,422,116,ILLUMINA,HiSeq X Ten,ERP000195,PRJEB2141,,203973,ERS3712311,SAMEA5923769,simple,62324,Anopheles funestus,f292c3e0-ca5c-11e9-90d3-68b59976a384,,,,,,,no,,,,,WELLCOME SANGER …
ERR3669166,2019-11-21 14:43:57,2019-11-21 22:03:23,11561968,3491714336,11561968,302,1087,assembly,https://sra-download.ncbi.nlm.nih.gov/traces/era4/ERR/ERR3669/ERR3669166,ERX3660659,DN536890B:E3,WGS,RANDOM,GENOMIC,PAIRED,417,117,ILLUMINA,HiSeq X Ten,ERP000195,PRJEB2141,,203973,ERS3712312,SAMEA5923770,simple,62324,Anopheles funestus,f2a16f4e-ca5c-11e9-90d3-68b59976a384,,,,,,,no,,,,,WELLCOME SANGER…
ERR3669130,2019-11-21 14:43:57,2019-11-22 08:52:17,12259438,3702350276,12259438,302,1118,assembly,https://sra-download.ncbi.nlm.nih.gov/traces/era4/ERR/ERR3669/ERR3669130,ERX3660623,DN536890B:E3,WGS,RANDOM,GENOMIC,PAIRED,408,114,ILLUMINA,HiSeq X Ten,ERP000195,PRJEB2141,,203973,ERS3712312,SAMEA5923770,simple,62324,Anopheles funestus,f2a16f4e-ca5c-11e9-90d3-68b59976a384,,,,,,,no,,,,,WELLCOME SANGER…
ERR3669131,2019-11-21 14:43:57,2019-11-22 08:51:16,12572167,3796794434,12572167,302,1000,assembly,https://sra-download.ncbi.nlm.nih.gov/traces/era4/ERR/ERR3669/ERR3669131,ERX3660624,DN536890B:F3,WGS,RANDOM,GENOMIC,PAIRED,405,104,ILLUMINA,HiSeq X Ten,ERP000195,PRJEB2141,,203973,ERS3712313,SAMEA5923771,simple,62324,Anopheles funestus,f2b005f4-ca5c-11e9-90d3-68b59976a384,,,,,,,no,,,,,WELLCOME SANGER…
ERR3669167,2019-11-21 14:43:57,2019-11-21 22:12:06,12014914,3628504028,12014914,302,990,assembly,https://sra-download.ncbi.nlm.nih.gov/traces/era4/ERR/ERR3669/ERR3669167,ERX3660660,DN536890B:F3,WGS,RANDOM,GENOMIC,PAIRED,412,107,ILLUMINA,HiSeq X Ten,ERP000195,PRJEB2141,,203973,ERS3712313,SAMEA5923771,simple,62324,Anopheles funestus,f2b005f4-ca5c-11e9-90d3-68b59976a384,,,,,,,no,,,,,WELLCOME SANGER …
ERR3669168,2019-11-21 14:43:57,2019-11-21 22:04:43,9677101,2922484502,9677101,302,1220,assembly,https://sra-download.ncbi.nlm.nih.gov/traces/era4/ERR/ERR3669/ERR3669168,ERX3660661,DN536890B:G3,WGS,RANDOM,GENOMIC,PAIRED,389,106,ILLUMINA,HiSeq X Ten,ERP000195,PRJEB2141,,203973,ERS3712314,SAMEA5923772,simple,62324,Anopheles funestus,f2be4eca-ca5c-11e9-90d3-68b59976a384,,,,,,,no,,,,,WELLCOME SANGER I…
ERR3669132,2019-11-21 14:43:57,2019-11-22 08:51:57,10294904,3109061008,10294904,302,1270,assembly,https://sra-download.ncbi.nlm.nih.gov/traces/era4/ERR/ERR3669/ERR3669132,ERX3660625,DN536890B:G3,WGS,RANDOM,GENOMIC,PAIRED,346,87,ILLUMINA,HiSeq X Ten,ERP000195,PRJEB2141,,203973,ERS3712314,SAMEA5923772,simple,62324,Anopheles funestus,f2be4eca-ca5c-11e9-90d3-68b59976a384,,,,,,,no,,,,,WELLCOME SANGER …
ERR3669133,2019-11-21 14:43:57,2019-11-21 21:51:13,13896083,4196617066,13896083,302,1156,assembly,https://sra-download.ncbi.nlm.nih.gov/traces/era4/ERR/ERR3669/ERR3669133,ERX3660626,DN536890B:H3,WGS,RANDOM,GENOMIC,PAIRED,402,103,ILLUMINA,HiSeq X Ten,ERP000195,PRJEB2141,,203973,ERS3712315,SAMEA5923773,simple,62324,Anopheles funestus,f2d0b47a-ca5c-11e9-90d3-68b59976a384,,,,,,,no,,,,,WELLCOME SANGER…
ERR3669169,2019-11-21 14:43:57,2019-11-21 22:07:49,13051449,3941537598,13051449,302,1124,assembly,https://sra-download.ncbi.nlm.nih.gov/traces/era4/ERR/ERR3669/ERR3669169,ERX3660662,DN536890B:H3,WGS,RANDOM,GENOMIC,PAIRED,406,107,ILLUMINA,HiSeq X Ten,ERP000195,PRJEB2141,,203973,ERS3712315,SAMEA5923773,simple,62324,Anopheles funestus,f2d0b47a-ca5c-11e9-90d3-68b59976a384,,,,,,,no,,,,,WELLCOME SANGER…
ERR3669170,2019-11-21 14:43:57,2019-11-21 22:11:36,10307786,3112951372,10307786,302,915,assembly,https://sra-download.ncbi.nlm.nih.gov/traces/era4/ERR/ERR3669/ERR3669170,ERX3660663,DN536890B:A4,WGS,RANDOM,GENOMIC,PAIRED,450,137,ILLUMINA,HiSeq X Ten,ERP000195,PRJEB2141,,203973,ERS3712316,SAMEA5923774,simple,62324,Anopheles funestus,f2deb598-ca5c-11e9-90d3-68b59976a384,,,,,,,no,,,,,WELLCOME SANGER …
ERR3669134,2019-11-21 14:43:57,2019-11-21 21:03:45,10832172,3271315944,10832172,302,934,assembly,https://sra-download.ncbi.nlm.nih.gov/traces/era1/ERR/ERR3669/ERR3669134,ERX3660627,DN536890B:A4,WGS,RANDOM,GENOMIC,PAIRED,440,135,ILLUMINA,HiSeq X Ten,ERP000195,PRJEB2141,,203973,ERS3712316,SAMEA5923774,simple,62324,Anopheles funestus,f2deb598-ca5c-11e9-90d3-68b59976a384,,,,,,,no,,,,,WELLCOME SANGER …
ERR3669135,2019-11-21 14:43:57,2019-11-21 21:40:46,15336245,4631545990,15336245,302,1265,assembly,https://sra-download.ncbi.nlm.nih.gov/traces/era4/ERR/ERR3669/ERR3669135,ERX3660628,DN536890B:B4,WGS,RANDOM,GENOMIC,PAIRED,420,113,ILLUMINA,HiSeq X Ten,ERP000195,PRJEB2141,,203973,ERS3712317,SAMEA5923775,simple,62324,Anopheles funestus,f2ed04f4-ca5c-11e9-90d3-68b59976a384,,,,,,,no,,,,,WELLCOME SANGER…
ERR3669171,2019-11-21 14:43:57,2019-11-21 22:03:36,14733246,4449440292,14733246,302,1254,assembly,https://sra-download.ncbi.nlm.nih.gov/traces/era4/ERR/ERR3669/ERR3669171,ERX3660664,DN536890B:B4,WGS,RANDOM,GENOMIC,PAIRED,426,114,ILLUMINA,HiSeq X Ten,ERP000195,PRJEB2141,,203973,ERS3712317,SAMEA5923775,simple,62324,Anopheles funestus,f2ed04f4-ca5c-11e9-90d3-68b59976a384,,,,,,,no,,,,,WELLCOME SANGER…
ERR3669172,2019-11-21 14:43:57,2019-11-21 22:04:00,10743633,3244577166,10743633,302,1051,assembly,https://sra-download.ncbi.nlm.nih.gov/traces/era4/ERR/ERR3669/ERR3669172,ERX3660665,DN536890B:C4,WGS,RANDOM,GENOMIC,PAIRED,395,107,ILLUMINA,HiSeq X Ten,ERP000195,PRJEB2141,,203973,ERS3712318,SAMEA5923776,simple,62324,Anopheles funestus,f2fb851a-ca5c-11e9-90d3-68b59976a384,,,,,,,no,,,,,WELLCOME SANGER…
ERR3669136,2019-11-21 14:43:57,2019-11-21 21:12:40,11369122,3433474844,11369122,302,1077,assembly,https://sra-download.ncbi.nlm.nih.gov/traces/era4/ERR/ERR3669/ERR3669136,ERX3660629,DN536890B:C4,WGS,RANDOM,GENOMIC,PAIRED,391,109,ILLUMINA,HiSeq X Ten,ERP000195,PRJEB2141,,203973,ERS3712318,SAMEA5923776,simple,62324,Anopheles funestus,f2fb851a-ca5c-11e9-90d3-68b59976a384,,,,,,,no,,,,,WELLCOME SANGER…
ERR3669137,2019-11-21 14:43:57,2019-11-21 22:01:47,10780090,3255587180,10780090,302,856,assembly,https://sra-download.ncbi.nlm.nih.gov/traces/era4/ERR/ERR3669/ERR3669137,ERX3660630,DN536890B:D4,WGS,RANDOM,GENOMIC,PAIRED,428,108,ILLUMINA,HiSeq X Ten,ERP000195,PRJEB2141,,203973,ERS3712319,SAMEA5923777,simple,62324,Anopheles funestus,f309f67c-ca5c-11e9-90d3-68b59976a384,,,,,,,no,,,,,WELLCOME SANGER …
ERR3669173,2019-11-21 14:43:57,2019-11-21 22:06:53,10158770,3067948540,10158770,302,833,assembly,https://sra-download.ncbi.nlm.nih.gov/traces/era4/ERR/ERR3669/ERR3669173,ERX3660666,DN536890B:D4,WGS,RANDOM,GENOMIC,PAIRED,432,114,ILLUMINA,HiSeq X Ten,ERP000195,PRJEB2141,,203973,ERS3712319,SAMEA5923777,simple,62324,Anopheles funestus,f309f67c-ca5c-11e9-90d3-68b59976a384,,,,,,,no,,,,,WELLCOME SANGER …
ERR3669174,2019-11-21 14:43:57,2019-11-21 22:07:20,12167744,3674658688,12167744,302,1096,assembly,https://sra-download.ncbi.nlm.nih.gov/traces/era4/ERR/ERR3669/ERR3669174,ERX3660667,DN536890B:E4,WGS,RANDOM,GENOMIC,PAIRED,413,115,ILLUMINA,HiSeq X Ten,ERP000195,PRJEB2141,,203973,ERS3712320,SAMEA5923778,simple,62324,Anopheles funestus,f3184fec-ca5c-11e9-90d3-68b59976a384,,,,,,,no,,,,,WELLCOME SANGER…
ERR3669138,2019-11-21 14:43:57,2019-11-21 20:53:23,12722428,3842173256,12722428,302,1111,assembly,https://sra-download.ncbi.nlm.nih.gov/traces/era4/ERR/ERR3669/ERR3669138,ERX3660631,DN536890B:E4,WGS,RANDOM,GENOMIC,PAIRED,410,114,ILLUMINA,HiSeq X Ten,ERP000195,PRJEB2141,,203973,ERS3712320,SAMEA5923778,simple,62324,Anopheles funestus,f3184fec-ca5c-11e9-90d3-68b59976a384,,,,,,,no,,,,,WELLCOME SANGER…
ERR3669139,2019-11-21 14:43:57,2019-11-21 21:32:24,11943404,3606908008,11943404,302,1062,assembly,https://sra-download.ncbi.nlm.nih.gov/traces/era4/ERR/ERR3669/ERR3669139,ERX3660632,DN536890B:F4,WGS,RANDOM,GENOMIC,PAIRED,411,110,ILLUMINA,HiSeq X Ten,ERP000195,PRJEB2141,,203973,ERS3712321,SAMEA5923779,simple,62324,Anopheles funestus,f32c47c2-ca5c-11e9-90d3-68b59976a384,,,,,,,no,,,,,WELLCOME SANGER…
ERR3669175,2019-11-21 14:43:57,2019-11-21 22:10:55,11389913,3439753726,11389913,302,1043,assembly,https://sra-download.ncbi.nlm.nih.gov/traces/era4/ERR/ERR3669/ERR3669175,ERX3660668,DN536890B:F4,WGS,RANDOM,GENOMIC,PAIRED,423,113,ILLUMINA,HiSeq X Ten,ERP000195,PRJEB2141,,203973,ERS3712321,SAMEA5923779,simple,62324,Anopheles funestus,f32c47c2-ca5c-11e9-90d3-68b59976a384,,,,,,,no,,,,,WELLCOME SANGER…
ERR3669176,2019-11-21 14:43:57,2019-11-21 22:13:45,14419812,4354783224,14419812,302,1200,assembly,https://sra-download.ncbi.nlm.nih.gov/traces/era4/ERR/ERR3669/ERR3669176,ERX3660669,DN536890B:G4,WGS,RANDOM,GENOMIC,PAIRED,374,104,ILLUMINA,HiSeq X Ten,ERP000195,PRJEB2141,,203973,ERS3712322,SAMEA5923780,simple,62324,Anopheles funestus,f33acdb0-ca5c-11e9-90d3-68b59976a384,,,,,,,no,,,,,WELLCOME SANGER…
ERR3669140,2019-11-21 14:43:57,2019-11-21 21:54:55,15542956,4693972712,15542956,302,1247,assembly,https://sra-download.ncbi.nlm.nih.gov/traces/era4/ERR/ERR3669/ERR3669140,ERX3660633,DN536890B:G4,WGS,RANDOM,GENOMIC,PAIRED,368,100,ILLUMINA,HiSeq X Ten,ERP000195,PRJEB2141,,203973,ERS3712322,SAMEA5923780,simple,62324,Anopheles funestus,f33acdb0-ca5c-11e9-90d3-68b59976a384,,,,,,,no,,,,,WELLCOME SANGER…
ERR3669141,2019-11-21 14:43:57,2019-11-21 21:48:10,16147327,4876492754,16147327,302,1314,assembly,https://sra-download.ncbi.nlm.nih.gov/traces/era4/ERR/ERR3669/ERR3669141,ERX3660634,DN536890B:H4,WGS,RANDOM,GENOMIC,PAIRED,381,110,ILLUMINA,HiSeq X Ten,ERP000195,PRJEB2141,,203973,ERS3712323,SAMEA5923781,simple,62324,Anopheles funestus,f3494fac-ca5c-11e9-90d3-68b59976a384,,,,,,,no,,,,,WELLCOME SANGER…
ERR3669177,2019-11-21 14:43:57,2019-11-21 22:09:20,15066292,4550020184,15066292,302,1267,assembly,https://sra-download.ncbi.nlm.nih.gov/traces/era4/ERR/ERR3669/ERR3669177,ERX3660670,DN536890B:H4,WGS,RANDOM,GENOMIC,PAIRED,387,113,ILLUMINA,HiSeq X Ten,ERP000195,PRJEB2141,,203973,ERS3712323,SAMEA5923781,simple,62324,Anopheles funestus,f3494fac-ca5c-11e9-90d3-68b59976a384,,,,,,,no,,,,,WELLCOME SANGER…
ERR3669178,2019-11-21 14:43:57,2019-11-21 22:11:58,13398727,4046415554,13398727,302,1148,assembly,https://sra-download.ncbi.nlm.nih.gov/traces/era4/ERR/ERR3669/ERR3669178,ERX3660671,DN536890B:A5,WGS,RANDOM,GENOMIC,PAIRED,417,114,ILLUMINA,HiSeq X Ten,ERP000195,PRJEB2141,,203973,ERS3712324,SAMEA5923782,simple,62324,Anopheles funestus,f357f642-ca5c-11e9-90d3-68b59976a384,,,,,,,no,,,,,WELLCOME SANGER…
ERR3669142,2019-11-21 14:43:57,2019-11-21 20:59:40,14098213,4257660326,14098213,302,1171,assembly,https://sra-download.ncbi.nlm.nih.gov/traces/era4/ERR/ERR3669/ERR3669142,ERX3660635,DN536890B:A5,WGS,RANDOM,GENOMIC,PAIRED,410,112,ILLUMINA,HiSeq X Ten,ERP000195,PRJEB2141,,203973,ERS3712324,SAMEA5923782,simple,62324,Anopheles funestus,f357f642-ca5c-11e9-90d3-68b59976a384,,,,,,,no,,,,,WELLCOME SANGER…
ERR3669143,2019-11-21 14:43:57,2019-11-21 22:06:34,14874630,4492138260,14874630,302,1229,assembly,https://sra-download.ncbi.nlm.nih.gov/traces/era4/ERR/ERR3669/ERR3669143,ERX3660636,DN536890B:B5,WGS,RANDOM,GENOMIC,PAIRED,412,108,ILLUMINA,HiSeq X Ten,ERP000195,PRJEB2141,,203973,ERS3712325,SAMEA5923783,simple,62324,Anopheles funestus,f3666722-ca5c-11e9-90d3-68b59976a384,,,,,,,no,,,,,WELLCOME SANGER…
ERR3669179,2019-11-21 14:43:57,2019-11-21 22:07:24,14309410,4321441820,14309410,302,1220,assembly,https://sra-download.ncbi.nlm.nih.gov/traces/era4/ERR/ERR3669/ERR3669179,ERX3660672,DN536890B:B5,WGS,RANDOM,GENOMIC,PAIRED,419,110,ILLUMINA,HiSeq X Ten,ERP000195,PRJEB2141,,203973,ERS3712325,SAMEA5923783,simple,62324,Anopheles funestus,f3666722-ca5c-11e9-90d3-68b59976a384,,,,,,,no,,,,,WELLCOME SANGER…
ERR3669180,2019-11-21 14:43:57,2019-11-21 22:04:11,11710064,3536439328,11710064,302,1013,assembly,https://sra-download.ncbi.nlm.nih.gov/traces/era4/ERR/ERR3669/ERR3669180,ERX3660673,DN536890B:C5,WGS,RANDOM,GENOMIC,PAIRED,421,119,ILLUMINA,HiSeq X Ten,ERP000195,PRJEB2141,,203973,ERS3712326,SAMEA5923784,simple,62324,Anopheles funestus,f374cc90-ca5c-11e9-90d3-68b59976a384,,,,,,,no,,,,,WELLCOME SANGER…
ERR3669144,2019-11-21 14:43:57,2019-11-21 22:12:50,12312817,3718470734,12312817,302,1031,assembly,https://sra-download.ncbi.nlm.nih.gov/traces/era4/ERR/ERR3669/ERR3669144,ERX3660637,DN536890B:C5,WGS,RANDOM,GENOMIC,PAIRED,417,115,ILLUMINA,HiSeq X Ten,ERP000195,PRJEB2141,,203973,ERS3712326,SAMEA5923784,simple,62324,Anopheles funestus,f374cc90-ca5c-11e9-90d3-68b59976a384,,,,,,,no,,,,,WELLCOME SANGER…
ERR3655066,2019-11-17 06:18:27,2019-11-17 09:40:31,9470216,2860005232,9470216,302,896,assembly,https://sra-download.ncbi.nlm.nih.gov/traces/era4/ERR/ERR3655/ERR3655066,ERX3647055,DN536870U:G2,WGS,RANDOM,GENOMIC,PAIRED,419,129,ILLUMINA,HiSeq X Ten,ERP000195,PRJEB2141,,203973,ERS3712327,SAMEA5923785,simple,62324,Anopheles funestus,0449dab0-ca5d-11e9-90d3-68b59976a384,,,,,,,no,,,,,WELLCOME SANGER IN…
ERR3655101,2019-11-17 06:18:27,2019-11-17 09:54:23,9950032,3004909664,9950032,302,960,assembly,https://sra-download.ncbi.nlm.nih.gov/traces/era4/ERR/ERR3655/ERR3655101,ERX3647090,DN536870U:G2,WGS,RANDOM,GENOMIC,PAIRED,415,133,ILLUMINA,HiSeq X Ten,ERP000195,PRJEB2141,,203973,ERS3712327,SAMEA5923785,simple,62324,Anopheles funestus,0449dab0-ca5d-11e9-90d3-68b59976a384,,,,,,,no,,,,,WELLCOME SANGER IN…
ERR3655102,2019-11-17 06:18:27,2019-11-17 09:47:24,11273568,3404617536,11273568,302,1047,assembly,https://sra-download.ncbi.nlm.nih.gov/traces/era4/ERR/ERR3655/ERR3655102,ERX3647091,DN536870U:A3,WGS,RANDOM,GENOMIC,PAIRED,408,117,ILLUMINA,HiSeq X Ten,ERP000195,PRJEB2141,,203973,ERS3736465,SAMEA5947977,simple,62324,Anopheles funestus,04606302-ca5d-11e9-90d3-68b59976a384,,,,,,,no,,,,,WELLCOME SANGER…
ERR3655067,2019-11-17 06:18:27,2019-11-17 09:45:50,10721399,3237862498,10721399,302,972,assembly,https://sra-download.ncbi.nlm.nih.gov/traces/era4/ERR/ERR3655/ERR3655067,ERX3647056,DN536870U:A3,WGS,RANDOM,GENOMIC,PAIRED,413,116,ILLUMINA,HiSeq X Ten,ERP000195,PRJEB2141,,203973,ERS3736465,SAMEA5947977,simple,62324,Anopheles funestus,04606302-ca5d-11e9-90d3-68b59976a384,,,,,,,no,,,,,WELLCOME SANGER …
ERR3655068,2019-11-17 06:18:27,2019-11-17 09:41:16,11235966,3393261732,11235966,302,1030,assembly,https://sra-download.ncbi.nlm.nih.gov/traces/era4/ERR/ERR3655/ERR3655068,ERX3647057,DN536870U:B3,WGS,RANDOM,GENOMIC,PAIRED,408,113,ILLUMINA,HiSeq X Ten,ERP000195,PRJEB2141,,203973,ERS3736466,SAMEA5947978,simple,62324,Anopheles funestus,046b6e00-ca5d-11e9-90d3-68b59976a384,,,,,,,no,,,,,WELLCOME SANGER…
ERR3655103,2019-11-17 06:18:27,2019-11-17 09:50:33,11821115,3569976730,11821115,302,1108,assembly,https://sra-download.ncbi.nlm.nih.gov/traces/era4/ERR/ERR3655/ERR3655103,ERX3647092,DN536870U:B3,WGS,RANDOM,GENOMIC,PAIRED,402,108,ILLUMINA,HiSeq X Ten,ERP000195,PRJEB2141,,203973,ERS3736466,SAMEA5947978,simple,62324,Anopheles funestus,046b6e00-ca5d-11e9-90d3-68b59976a384,,,,,,,no,,,,,WELLCOME SANGER…
ERR3655104,2019-11-17 06:18:27,2019-11-17 09:58:12,12050249,3639175198,12050249,302,1155,assembly,https://sra-download.ncbi.nlm.nih.gov/traces/era4/ERR/ERR3655/ERR3655104,ERX3647093,DN536870U:C3,WGS,RANDOM,GENOMIC,PAIRED,420,114,ILLUMINA,HiSeq X Ten,ERP000195,PRJEB2141,,203973,ERS3736467,SAMEA5947979,simple,62324,Anopheles funestus,0475edc6-ca5d-11e9-90d3-68b59976a384,,,,,,,no,,,,,WELLCOME SANGER…
ERR3655069,2019-11-17 06:18:27,2019-11-17 09:50:42,11419737,3448760574,11419737,302,1071,assembly,https://sra-download.ncbi.nlm.nih.gov/traces/era4/ERR/ERR3655/ERR3655069,ERX3647058,DN536870U:C3,WGS,RANDOM,GENOMIC,PAIRED,418,116,ILLUMINA,HiSeq X Ten,ERP000195,PRJEB2141,,203973,ERS3736467,SAMEA5947979,simple,62324,Anopheles funestus,0475edc6-ca5d-11e9-90d3-68b59976a384,,,,,,,no,,,,,WELLCOME SANGER…
ERR3655070,2019-11-17 06:18:27,2019-11-17 09:44:48,8297941,2505978182,8297941,302,781,assembly,https://sra-download.ncbi.nlm.nih.gov/traces/era4/ERR/ERR3655/ERR3655070,ERX3647059,DN536870U:D3,WGS,RANDOM,GENOMIC,PAIRED,431,119,ILLUMINA,HiSeq X Ten,ERP000195,PRJEB2141,,203973,ERS3712328,SAMEA5923786,simple,62324,Anopheles funestus,0480a072-ca5d-11e9-90d3-68b59976a384,,,,,,,no,,,,,WELLCOME SANGER IN…
ERR3655105,2019-11-17 06:18:27,2019-11-17 09:48:04,8659070,2615039140,8659070,302,834,assembly,https://sra-download.ncbi.nlm.nih.gov/traces/era4/ERR/ERR3655/ERR3655105,ERX3647094,DN536870U:D3,WGS,RANDOM,GENOMIC,PAIRED,425,121,ILLUMINA,HiSeq X Ten,ERP000195,PRJEB2141,,203973,ERS3712328,SAMEA5923786,simple,62324,Anopheles funestus,0480a072-ca5d-11e9-90d3-68b59976a384,,,,,,,no,,,,,WELLCOME SANGER IN…
ERR3655106,2019-11-17 06:18:27,2019-11-17 09:54:33,11392036,3440394872,11392036,302,1087,assembly,https://sra-download.ncbi.nlm.nih.gov/traces/era4/ERR/ERR3655/ERR3655106,ERX3647095,DN536870U:E3,WGS,RANDOM,GENOMIC,PAIRED,390,102,ILLUMINA,HiSeq X Ten,ERP000195,PRJEB2141,,203973,ERS3712329,SAMEA5923787,simple,62324,Anopheles funestus,048b7fec-ca5d-11e9-90d3-68b59976a384,,,,,,,no,,,,,WELLCOME SANGER…
ERR3655071,2019-11-17 06:18:27,2019-11-17 09:48:51,10736241,3242344782,10736241,302,1008,assembly,https://sra-download.ncbi.nlm.nih.gov/traces/era4/ERR/ERR3655/ERR3655071,ERX3647060,DN536870U:E3,WGS,RANDOM,GENOMIC,PAIRED,391,99,ILLUMINA,HiSeq X Ten,ERP000195,PRJEB2141,,203973,ERS3712329,SAMEA5923787,simple,62324,Anopheles funestus,048b7fec-ca5d-11e9-90d3-68b59976a384,,,,,,,no,,,,,WELLCOME SANGER …
ERR3655072,2019-11-17 06:18:27,2019-11-17 09:45:39,11874899,3586219498,11874899,302,1126,assembly,https://sra-download.ncbi.nlm.nih.gov/traces/era4/ERR/ERR3655/ERR3655072,ERX3647061,DN536870U:F3,WGS,RANDOM,GENOMIC,PAIRED,394,120,ILLUMINA,HiSeq X Ten,ERP000195,PRJEB2141,,203973,ERS3712330,SAMEA5923788,simple,62324,Anopheles funestus,0497a3a8-ca5d-11e9-90d3-68b59976a384,,,,,,,no,,,,,WELLCOME SANGER…
ERR3655107,2019-11-17 06:18:27,2019-11-17 09:54:25,12456308,3761805016,12456308,302,1202,assembly,https://sra-download.ncbi.nlm.nih.gov/traces/era4/ERR/ERR3655/ERR3655107,ERX3647096,DN536870U:F3,WGS,RANDOM,GENOMIC,PAIRED,392,122,ILLUMINA,HiSeq X Ten,ERP000195,PRJEB2141,,203973,ERS3712330,SAMEA5923788,simple,62324,Anopheles funestus,0497a3a8-ca5d-11e9-90d3-68b59976a384,,,,,,,no,,,,,WELLCOME SANGER…
ERR3655108,2019-11-17 06:18:27,2019-11-17 09:54:57,10713553,3235493006,10713553,302,1013,assembly,https://sra-download.ncbi.nlm.nih.gov/traces/era4/ERR/ERR3655/ERR3655108,ERX3647097,DN536870U:G3,WGS,RANDOM,GENOMIC,PAIRED,427,121,ILLUMINA,HiSeq X Ten,ERP000195,PRJEB2141,,203973,ERS3712331,SAMEA5923789,simple,62324,Anopheles funestus,04a381be-ca5d-11e9-90d3-68b59976a384,,,,,,,no,,,,,WELLCOME SANGER…
ERR3655073,2019-11-17 06:18:27,2019-11-17 09:52:20,10222341,3087146982,10222341,302,943,assembly,https://sra-download.ncbi.nlm.nih.gov/traces/era4/ERR/ERR3655/ERR3655073,ERX3647062,DN536870U:G3,WGS,RANDOM,GENOMIC,PAIRED,434,123,ILLUMINA,HiSeq X Ten,ERP000195,PRJEB2141,,203973,ERS3712331,SAMEA5923789,simple,62324,Anopheles funestus,04a381be-ca5d-11e9-90d3-68b59976a384,,,,,,,no,,,,,WELLCOME SANGER …
ERR3655074,2019-11-17 06:18:27,2019-11-17 09:43:55,11638776,3514910352,11638776,302,1118,assembly,https://sra-download.ncbi.nlm.nih.gov/traces/era4/ERR/ERR3655/ERR3655074,ERX3647063,DN536870U:H3,WGS,RANDOM,GENOMIC,PAIRED,372,107,ILLUMINA,HiSeq X Ten,ERP000195,PRJEB2141,,203973,ERS3712332,SAMEA5923790,simple,62324,Anopheles funestus,04afc9d8-ca5d-11e9-90d3-68b59976a384,,,,,,,no,,,,,WELLCOME SANGER…
ERR3655109,2019-11-17 06:18:27,2019-11-17 09:52:28,12473928,3767126256,12473928,302,1216,assembly,https://sra-download.ncbi.nlm.nih.gov/traces/era4/ERR/ERR3655/ERR3655109,ERX3647098,DN536870U:H3,WGS,RANDOM,GENOMIC,PAIRED,372,105,ILLUMINA,HiSeq X Ten,ERP000195,PRJEB2141,,203973,ERS3712332,SAMEA5923790,simple,62324,Anopheles funestus,04afc9d8-ca5d-11e9-90d3-68b59976a384,,,,,,,no,,,,,WELLCOME SANGER…
ERR3655110,2019-11-17 06:18:27,2019-11-17 09:54:03,12141097,3666611294,12141097,302,1140,assembly,https://sra-download.ncbi.nlm.nih.gov/traces/era4/ERR/ERR3655/ERR3655110,ERX3647099,DN536870U:A4,WGS,RANDOM,GENOMIC,PAIRED,421,114,ILLUMINA,HiSeq X Ten,ERP000195,PRJEB2141,,203973,ERS3712333,SAMEA5923791,simple,62324,Anopheles funestus,04bbc850-ca5d-11e9-90d3-68b59976a384,,,,,,,no,,,,,WELLCOME SANGER…
ERR3655075,2019-11-17 06:18:27,2019-11-17 09:43:57,11536741,3484095782,11536741,302,1059,assembly,https://sra-download.ncbi.nlm.nih.gov/traces/era4/ERR/ERR3655/ERR3655075,ERX3647064,DN536870U:A4,WGS,RANDOM,GENOMIC,PAIRED,424,114,ILLUMINA,HiSeq X Ten,ERP000195,PRJEB2141,,203973,ERS3712333,SAMEA5923791,simple,62324,Anopheles funestus,04bbc850-ca5d-11e9-90d3-68b59976a384,,,,,,,no,,,,,WELLCOME SANGER…
ERR3655076,2019-11-17 06:18:27,2019-11-17 09:50:51,10615400,3205850800,10615400,302,993,assembly,https://sra-download.ncbi.nlm.nih.gov/traces/era4/ERR/ERR3655/ERR3655076,ERX3647065,DN536870U:B4,WGS,RANDOM,GENOMIC,PAIRED,436,122,ILLUMINA,HiSeq X Ten,ERP000195,PRJEB2141,,203973,ERS3712334,SAMEA5923792,simple,62324,Anopheles funestus,04c958f8-ca5d-11e9-90d3-68b59976a384,,,,,,,no,,,,,WELLCOME SANGER …
ERR3655111,2019-11-17 06:18:27,2019-11-17 09:54:22,11005782,3323746164,11005782,302,1055,assembly,https://sra-download.ncbi.nlm.nih.gov/traces/era4/ERR/ERR3655/ERR3655111,ERX3647100,DN536870U:B4,WGS,RANDOM,GENOMIC,PAIRED,432,120,ILLUMINA,HiSeq X Ten,ERP000195,PRJEB2141,,203973,ERS3712334,SAMEA5923792,simple,62324,Anopheles funestus,04c958f8-ca5d-11e9-90d3-68b59976a384,,,,,,,no,,,,,WELLCOME SANGER…
ERR3655112,2019-11-17 06:18:27,2019-11-17 09:55:26,11128116,3360691032,11128116,302,1068,assembly,https://sra-download.ncbi.nlm.nih.gov/traces/era4/ERR/ERR3655/ERR3655112,ERX3647101,DN536870U:C4,WGS,RANDOM,GENOMIC,PAIRED,405,114,ILLUMINA,HiSeq X Ten,ERP000195,PRJEB2141,,203973,ERS3712335,SAMEA5923793,simple,62324,Anopheles funestus,04d6bb38-ca5d-11e9-90d3-68b59976a384,,,,,,,no,,,,,WELLCOME SANGER…
ERR3655077,2019-11-17 06:18:27,2019-11-17 09:48:11,10605127,3202748354,10605127,302,1002,assembly,https://sra-download.ncbi.nlm.nih.gov/traces/era4/ERR/ERR3655/ERR3655077,ERX3647066,DN536870U:C4,WGS,RANDOM,GENOMIC,PAIRED,406,113,ILLUMINA,HiSeq X Ten,ERP000195,PRJEB2141,,203973,ERS3712335,SAMEA5923793,simple,62324,Anopheles funestus,04d6bb38-ca5d-11e9-90d3-68b59976a384,,,,,,,no,,,,,WELLCOME SANGER…
ERR3655078,2019-11-17 06:18:27,2019-11-17 09:39:50,8639170,2609029340,8639170,302,797,assembly,https://sra-download.ncbi.nlm.nih.gov/traces/era4/ERR/ERR3655/ERR3655078,ERX3647067,DN536870U:D4,WGS,RANDOM,GENOMIC,PAIRED,420,122,ILLUMINA,HiSeq X Ten,ERP000195,PRJEB2141,,203973,ERS3712336,SAMEA5923794,simple,62324,Anopheles funestus,04e5aeae-ca5d-11e9-90d3-68b59976a384,,,,,,,no,,,,,WELLCOME SANGER IN…
ERR3655113,2019-11-17 06:18:27,2019-11-17 09:54:52,9148989,2762994678,9148989,302,863,assembly,https://sra-download.ncbi.nlm.nih.gov/traces/era4/ERR/ERR3655/ERR3655113,ERX3647102,DN536870U:D4,WGS,RANDOM,GENOMIC,PAIRED,416,120,ILLUMINA,HiSeq X Ten,ERP000195,PRJEB2141,,203973,ERS3712336,SAMEA5923794,simple,62324,Anopheles funestus,04e5aeae-ca5d-11e9-90d3-68b59976a384,,,,,,,no,,,,,WELLCOME SANGER IN…
ERR3655114,2019-11-17 06:18:27,2019-11-17 09:54:21,12883933,3890947766,12883933,302,1182,assembly,https://sra-download.ncbi.nlm.nih.gov/traces/era4/ERR/ERR3655/ERR3655114,ERX3647103,DN536870U:E4,WGS,RANDOM,GENOMIC,PAIRED,421,116,ILLUMINA,HiSeq X Ten,ERP000195,PRJEB2141,,203973,ERS3712337,SAMEA5923795,simple,62324,Anopheles funestus,04f3efe6-ca5d-11e9-90d3-68b59976a384,,,,,,,no,,,,,WELLCOME SANGER…
ERR3655079,2019-11-17 06:18:27,2019-11-17 09:53:45,12396109,3743624918,12396109,302,1110,assembly,https://sra-download.ncbi.nlm.nih.gov/traces/era4/ERR/ERR3655/ERR3655079,ERX3647068,DN536870U:E4,WGS,RANDOM,GENOMIC,PAIRED,425,114,ILLUMINA,HiSeq X Ten,ERP000195,PRJEB2141,,203973,ERS3712337,SAMEA5923795,simple,62324,Anopheles funestus,04f3efe6-ca5d-11e9-90d3-68b59976a384,,,,,,,no,,,,,WELLCOME SANGER…
ERR3655080,2019-11-17 06:18:27,2019-11-17 09:55:46,13186182,3982226964,13186182,302,1265,assembly,https://sra-download.ncbi.nlm.nih.gov/traces/era4/ERR/ERR3655/ERR3655080,ERX3647069,DN536870U:F4,WGS,RANDOM,GENOMIC,PAIRED,389,113,ILLUMINA,HiSeq X Ten,ERP000195,PRJEB2141,,203973,ERS3712338,SAMEA5923796,simple,62324,Anopheles funestus,05027d22-ca5d-11e9-90d3-68b59976a384,,,,,,,no,,,,,WELLCOME SANGER…
ERR3655115,2019-11-17 06:18:27,2019-11-17 09:56:08,13833435,4177697370,13833435,302,1351,assembly,https://sra-download.ncbi.nlm.nih.gov/traces/era4/ERR/ERR3655/ERR3655115,ERX3647104,DN536870U:F4,WGS,RANDOM,GENOMIC,PAIRED,385,109,ILLUMINA,HiSeq X Ten,ERP000195,PRJEB2141,,203973,ERS3712338,SAMEA5923796,simple,62324,Anopheles funestus,05027d22-ca5d-11e9-90d3-68b59976a384,,,,,,,no,,,,,WELLCOME SANGER…
ERR3655116,2019-11-17 06:18:27,2019-11-17 09:58:55,12746663,3849492226,12746663,302,1208,assembly,https://sra-download.ncbi.nlm.nih.gov/traces/era4/ERR/ERR3655/ERR3655116,ERX3647105,DN536870U:G4,WGS,RANDOM,GENOMIC,PAIRED,403,107,ILLUMINA,HiSeq X Ten,ERP000195,PRJEB2141,,203973,ERS3712339,SAMEA5923797,simple,62324,Anopheles funestus,0510b252-ca5d-11e9-90d3-68b59976a384,,,,,,,no,,,,,WELLCOME SANGER…
ERR3655081,2019-11-17 06:18:27,2019-11-17 09:53:07,12132389,3663981478,12132389,302,1124,assembly,https://sra-download.ncbi.nlm.nih.gov/traces/era4/ERR/ERR3655/ERR3655081,ERX3647070,DN536870U:G4,WGS,RANDOM,GENOMIC,PAIRED,408,110,ILLUMINA,HiSeq X Ten,ERP000195,PRJEB2141,,203973,ERS3712339,SAMEA5923797,simple,62324,Anopheles funestus,0510b252-ca5d-11e9-90d3-68b59976a384,,,,,,,no,,,,,WELLCOME SANGER…
ERR3655082,2019-11-17 06:18:27,2019-11-17 09:45:31,12315608,3719313616,12315608,302,1168,assembly,https://sra-download.ncbi.nlm.nih.gov/traces/era4/ERR/ERR3655/ERR3655082,ERX3647071,DN536870U:H4,WGS,RANDOM,GENOMIC,PAIRED,422,117,ILLUMINA,HiSeq X Ten,ERP000195,PRJEB2141,,203973,ERS3712340,SAMEA5923798,simple,62324,Anopheles funestus,051ecae0-ca5d-11e9-90d3-68b59976a384,,,,,,,no,,,,,WELLCOME SANGER…
ERR3655117,2019-11-17 06:18:27,2019-11-17 09:57:09,13022485,3932790470,13022485,302,1260,assembly,https://sra-download.ncbi.nlm.nih.gov/traces/era4/ERR/ERR3655/ERR3655117,ERX3647106,DN536870U:H4,WGS,RANDOM,GENOMIC,PAIRED,420,118,ILLUMINA,HiSeq X Ten,ERP000195,PRJEB2141,,203973,ERS3712340,SAMEA5923798,simple,62324,Anopheles funestus,051ecae0-ca5d-11e9-90d3-68b59976a384,,,,,,,no,,,,,WELLCOME SANGER…
ERR3655118,2019-11-17 06:18:27,2019-11-17 09:55:56,12809251,3868393802,12809251,302,1184,assembly,https://sra-download.ncbi.nlm.nih.gov/traces/era4/ERR/ERR3655/ERR3655118,ERX3647107,DN536870U:A5,WGS,RANDOM,GENOMIC,PAIRED,412,114,ILLUMINA,HiSeq X Ten,ERP000195,PRJEB2141,,203973,ERS3712341,SAMEA5923799,simple,62324,Anopheles funestus,052d0b46-ca5d-11e9-90d3-68b59976a384,,,,,,,no,,,,,WELLCOME SANGER…
ERR3655083,2019-11-17 06:18:27,2019-11-17 09:42:56,12229804,3693400808,12229804,302,1103,assembly,https://sra-download.ncbi.nlm.nih.gov/traces/era4/ERR/ERR3655/ERR3655083,ERX3647072,DN536870U:A5,WGS,RANDOM,GENOMIC,PAIRED,415,113,ILLUMINA,HiSeq X Ten,ERP000195,PRJEB2141,,203973,ERS3712341,SAMEA5923799,simple,62324,Anopheles funestus,052d0b46-ca5d-11e9-90d3-68b59976a384,,,,,,,no,,,,,WELLCOME SANGER…
ERR3655084,2019-11-17 06:18:27,2019-11-17 09:53:46,12044361,3637397022,12044361,302,1125,assembly,https://sra-download.ncbi.nlm.nih.gov/traces/era4/ERR/ERR3655/ERR3655084,ERX3647073,DN536870U:B5,WGS,RANDOM,GENOMIC,PAIRED,438,137,ILLUMINA,HiSeq X Ten,ERP000195,PRJEB2141,,203973,ERS3712342,SAMEA5923800,simple,62324,Anopheles funestus,053ae2f2-ca5d-11e9-90d3-68b59976a384,,,,,,,no,,,,,WELLCOME SANGER…
ERR3655119,2019-11-17 06:18:27,2019-11-17 09:58:57,12501852,3775559304,12501852,302,1196,assembly,https://sra-download.ncbi.nlm.nih.gov/traces/era4/ERR/ERR3655/ERR3655119,ERX3647108,DN536870U:B5,WGS,RANDOM,GENOMIC,PAIRED,440,140,ILLUMINA,HiSeq X Ten,ERP000195,PRJEB2141,,203973,ERS3712342,SAMEA5923800,simple,62324,Anopheles funestus,053ae2f2-ca5d-11e9-90d3-68b59976a384,,,,,,,no,,,,,WELLCOME SANGER…
ERR3655120,2019-11-17 06:18:27,2019-11-17 09:55:21,12917345,3901038190,12917345,302,1251,assembly,https://sra-download.ncbi.nlm.nih.gov/traces/era4/ERR/ERR3655/ERR3655120,ERX3647109,DN536870U:C5,WGS,RANDOM,GENOMIC,PAIRED,405,113,ILLUMINA,HiSeq X Ten,ERP000195,PRJEB2141,,203973,ERS3712343,SAMEA5923801,simple,62324,Anopheles funestus,0548fe28-ca5d-11e9-90d3-68b59976a384,,,,,,,no,,,,,WELLCOME SANGER…
ERR3655085,2019-11-17 06:18:27,2019-11-17 09:56:23,12337776,3726008352,12337776,302,1173,assembly,https://sra-download.ncbi.nlm.nih.gov/traces/era4/ERR/ERR3655/ERR3655085,ERX3647074,DN536870U:C5,WGS,RANDOM,GENOMIC,PAIRED,409,118,ILLUMINA,HiSeq X Ten,ERP000195,PRJEB2141,,203973,ERS3712343,SAMEA5923801,simple,62324,Anopheles funestus,0548fe28-ca5d-11e9-90d3-68b59976a384,,,,,,,no,,,,,WELLCOME SANGER…
ERR3655086,2019-11-17 06:18:27,2019-11-17 09:48:06,10312758,3114452916,10312758,302,980,assembly,https://sra-download.ncbi.nlm.nih.gov/traces/era4/ERR/ERR3655/ERR3655086,ERX3647075,DN536870U:D5,WGS,RANDOM,GENOMIC,PAIRED,404,113,ILLUMINA,HiSeq X Ten,ERP000195,PRJEB2141,,203973,ERS3712344,SAMEA5923802,simple,62324,Anopheles funestus,0557a090-ca5d-11e9-90d3-68b59976a384,,,,,,,no,,,,,WELLCOME SANGER …
ERR3655121,2019-11-17 06:18:27,2019-11-17 09:56:27,10835682,3272375964,10835682,302,1051,assembly,https://sra-download.ncbi.nlm.nih.gov/traces/era4/ERR/ERR3655/ERR3655121,ERX3647110,DN536870U:D5,WGS,RANDOM,GENOMIC,PAIRED,401,112,ILLUMINA,HiSeq X Ten,ERP000195,PRJEB2141,,203973,ERS3712344,SAMEA5923802,simple,62324,Anopheles funestus,0557a090-ca5d-11e9-90d3-68b59976a384,,,,,,,no,,,,,WELLCOME SANGER…
ERR3655024,2019-11-17 06:18:26,2019-11-17 09:40:44,11574668,3495549736,11574668,302,1019,assembly,https://sra-download.ncbi.nlm.nih.gov/traces/era4/ERR/ERR3655/ERR3655024,ERX3647013,DN536870U:E6,WGS,RANDOM,GENOMIC,PAIRED,431,116,ILLUMINA,HiSeq X Ten,ERP000195,PRJEB2141,,203973,ERS3712353,SAMEA5923811,simple,62324,Anopheles funestus,05d675c8-ca5d-11e9-90d3-68b59976a384,,,,,,,no,,,,,WELLCOME SANGER…
ERR3655025,2019-11-17 06:18:26,2019-11-17 09:40:35,12425744,3752574688,12425744,302,1085,assembly,https://sra-download.ncbi.nlm.nih.gov/traces/era4/ERR/ERR3655/ERR3655025,ERX3647014,DN536870U:F6,WGS,RANDOM,GENOMIC,PAIRED,434,124,ILLUMINA,HiSeq X Ten,ERP000195,PRJEB2141,,203973,ERS3712354,SAMEA5923812,simple,62324,Anopheles funestus,05e4d636-ca5d-11e9-90d3-68b59976a384,,,,,,,no,,,,,WELLCOME SANGER…
ERR3655026,2019-11-17 06:18:26,2019-11-17 09:39:49,10789040,3258290080,10789040,302,943,assembly,https://sra-download.ncbi.nlm.nih.gov/traces/era4/ERR/ERR3655/ERR3655026,ERX3647015,DN536870U:G6,WGS,RANDOM,GENOMIC,PAIRED,433,128,ILLUMINA,HiSeq X Ten,ERP000195,PRJEB2141,,203973,ERS3712355,SAMEA5923813,simple,62324,Anopheles funestus,05f28a38-ca5d-11e9-90d3-68b59976a384,,,,,,,no,,,,,WELLCOME SANGER …
ERR3655027,2019-11-17 06:18:26,2019-11-17 09:40:24,11941386,3606298572,11941386,302,1020,assembly,https://sra-download.ncbi.nlm.nih.gov/traces/era4/ERR/ERR3655/ERR3655027,ERX3647016,DN536870U:H6,WGS,RANDOM,GENOMIC,PAIRED,393,110,ILLUMINA,HiSeq X Ten,ERP000195,PRJEB2141,,203973,ERS3712356,SAMEA5923814,simple,62324,Anopheles funestus,0600873c-ca5d-11e9-90d3-68b59976a384,,,,,,,no,,,,,WELLCOME SANGER…
ERR3655028,2019-11-17 06:18:26,2019-11-17 09:40:34,11187560,3378643120,11187560,302,995,assembly,https://sra-download.ncbi.nlm.nih.gov/traces/era4/ERR/ERR3655/ERR3655028,ERX3647017,DN536870U:A7,WGS,RANDOM,GENOMIC,PAIRED,417,114,ILLUMINA,HiSeq X Ten,ERP000195,PRJEB2141,,203973,ERS3712357,SAMEA5923815,simple,62324,Anopheles funestus,060eb0f0-ca5d-11e9-90d3-68b59976a384,,,,,,,no,,,,,WELLCOME SANGER …
ERR3655029,2019-11-17 06:18:26,2019-11-17 09:41:34,11661866,3521883532,11661866,302,1040,assembly,https://sra-download.ncbi.nlm.nih.gov/traces/era4/ERR/ERR3655/ERR3655029,ERX3647018,DN536870U:B7,WGS,RANDOM,GENOMIC,PAIRED,407,106,ILLUMINA,HiSeq X Ten,ERP000195,PRJEB2141,,203973,ERS3712358,SAMEA5923816,simple,62324,Anopheles funestus,061cb5c4-ca5d-11e9-90d3-68b59976a384,,,,,,,no,,,,,WELLCOME SANGER…
ERR3655030,2019-11-17 06:18:26,2019-11-17 09:40:30,11034029,3332276758,11034029,302,955,assembly,https://sra-download.ncbi.nlm.nih.gov/traces/era4/ERR/ERR3655/ERR3655030,ERX3647019,DN536870U:C7,WGS,RANDOM,GENOMIC,PAIRED,414,109,ILLUMINA,HiSeq X Ten,ERP000195,PRJEB2141,,203973,ERS3712359,SAMEA5923817,simple,62324,Anopheles funestus,062adf82-ca5d-11e9-90d3-68b59976a384,,,,,,,no,,,,,WELLCOME SANGER …
ERR3655031,2019-11-17 06:18:26,2019-11-17 09:39:00,9262518,2797280436,9262518,302,829,assembly,https://sra-download.ncbi.nlm.nih.gov/traces/era4/ERR/ERR3655/ERR3655031,ERX3647020,DN536870U:D7,WGS,RANDOM,GENOMIC,PAIRED,405,112,ILLUMINA,HiSeq X Ten,ERP000195,PRJEB2141,,203973,ERS3712360,SAMEA5923818,simple,62324,Anopheles funestus,06396b9c-ca5d-11e9-90d3-68b59976a384,,,,,,,no,,,,,WELLCOME SANGER IN…
ERR3655032,2019-11-17 06:18:26,2019-11-17 09:42:42,11353762,3428836124,11353762,302,1054,assembly,https://sra-download.ncbi.nlm.nih.gov/traces/era4/ERR/ERR3655/ERR3655032,ERX3647021,DN536870U:E7,WGS,RANDOM,GENOMIC,PAIRED,380,114,ILLUMINA,HiSeq X Ten,ERP000195,PRJEB2141,,203973,ERS3712361,SAMEA5923819,simple,62324,Anopheles funestus,064d01c0-ca5d-11e9-90d3-68b59976a384,,,,,,,no,,,,,WELLCOME SANGER…
ERR3655033,2019-11-17 06:18:26,2019-11-17 09:42:00,12698247,3834870594,12698247,302,1108,assembly,https://sra-download.ncbi.nlm.nih.gov/traces/era4/ERR/ERR3655/ERR3655033,ERX3647022,DN536870U:F7,WGS,RANDOM,GENOMIC,PAIRED,436,118,ILLUMINA,HiSeq X Ten,ERP000195,PRJEB2141,,203973,ERS3712362,SAMEA5923820,simple,62324,Anopheles funestus,06641360-ca5d-11e9-90d3-68b59976a384,,,,,,,no,,,,,WELLCOME SANGER…
ERR3655034,2019-11-17 06:18:26,2019-11-17 09:45:57,15514257,4685305614,15514257,302,1320,assembly,https://sra-download.ncbi.nlm.nih.gov/traces/era4/ERR/ERR3655/ERR3655034,ERX3647023,DN536870U:G7,WGS,RANDOM,GENOMIC,PAIRED,395,102,ILLUMINA,HiSeq X Ten,ERP000195,PRJEB2141,,203973,ERS3712363,SAMEA5923821,simple,62324,Anopheles funestus,06765eb2-ca5d-11e9-90d3-68b59976a384,,,,,,,no,,,,,WELLCOME SANGER…
ERR3655035,2019-11-17 06:18:26,2019-11-17 09:41:54,12832255,3875341010,12832255,302,1136,assembly,https://sra-download.ncbi.nlm.nih.gov/traces/era4/ERR/ERR3655/ERR3655035,ERX3647024,DN536870U:H7,WGS,RANDOM,GENOMIC,PAIRED,352,104,ILLUMINA,HiSeq X Ten,ERP000195,PRJEB2141,,203973,ERS3712364,SAMEA5923822,simple,62324,Anopheles funestus,0688ff86-ca5d-11e9-90d3-68b59976a384,,,,,,,no,,,,,WELLCOME SANGER…
ERR3655036,2019-11-17 06:18:26,2019-11-17 09:41:06,11978670,3617558340,11978670,302,1017,assembly,https://sra-download.ncbi.nlm.nih.gov/traces/era4/ERR/ERR3655/ERR3655036,ERX3647025,DN536870U:A8,WGS,RANDOM,GENOMIC,PAIRED,406,109,ILLUMINA,HiSeq X Ten,ERP000195,PRJEB2141,,203973,ERS3712365,SAMEA5923823,simple,62324,Anopheles funestus,069f25ea-ca5d-11e9-90d3-68b59976a384,,,,,,,no,,,,,WELLCOME SANGER…
ERR3655037,2019-11-17 06:18:26,2019-11-17 09:42:21,11874062,3585966724,11874062,302,1024,assembly,https://sra-download.ncbi.nlm.nih.gov/traces/era4/ERR/ERR3655/ERR3655037,ERX3647026,DN536870U:B8,WGS,RANDOM,GENOMIC,PAIRED,403,105,ILLUMINA,HiSeq X Ten,ERP000195,PRJEB2141,,203973,ERS3712366,SAMEA5923824,simple,62324,Anopheles funestus,06b172e0-ca5d-11e9-90d3-68b59976a384,,,,,,,no,,,,,WELLCOME SANGER…
ERR3655038,2019-11-17 06:18:26,2019-11-17 09:42:37,11822627,3570433354,11822627,302,1084,assembly,https://sra-download.ncbi.nlm.nih.gov/traces/era4/ERR/ERR3655/ERR3655038,ERX3647027,DN536870U:C8,WGS,RANDOM,GENOMIC,PAIRED,404,116,ILLUMINA,HiSeq X Ten,ERP000195,PRJEB2141,,203973,ERS3712367,SAMEA5923825,simple,62324,Anopheles funestus,06c3b310-ca5d-11e9-90d3-68b59976a384,,,,,,,no,,,,,WELLCOME SANGER…
ERR3655087,2019-11-17 06:18:27,2019-11-17 09:55:32,12842179,3878338058,12842179,302,1688,assembly,https://sra-download.ncbi.nlm.nih.gov/traces/era4/ERR/ERR3655/ERR3655087,ERX3647076,DN536870U:A1,WGS,RANDOM,GENOMIC,PAIRED,310,60,ILLUMINA,HiSeq X Ten,ERP000195,PRJEB2141,,203973,ERS3736456,SAMEA5947968,simple,62324,Anopheles funestus,9253b6ba-ca5c-11e9-abd1-68b599768938,,,,,,,no,,,,,WELLCOME SANGER …
ERR3655052,2019-11-17 06:18:27,2019-11-17 09:41:18,12190110,3681413220,12190110,302,1585,assembly,https://sra-download.ncbi.nlm.nih.gov/traces/era4/ERR/ERR3655/ERR3655052,ERX3647041,DN536870U:A1,WGS,RANDOM,GENOMIC,PAIRED,363,44,ILLUMINA,HiSeq X Ten,ERP000195,PRJEB2141,,203973,ERS3736456,SAMEA5947968,simple,62324,Anopheles funestus,9253b6ba-ca5c-11e9-abd1-68b599768938,,,,,,,no,,,,,WELLCOME SANGER …
ERR3655053,2019-11-17 06:18:27,2019-11-17 09:41:40,12024665,3631448830,12024665,302,1549,assembly,https://sra-download.ncbi.nlm.nih.gov/traces/era4/ERR/ERR3655/ERR3655053,ERX3647042,DN536870U:B1,WGS,RANDOM,GENOMIC,PAIRED,392,54,ILLUMINA,HiSeq X Ten,ERP000195,PRJEB2141,,203973,ERS3736457,SAMEA5947969,simple,62324,Anopheles funestus,92716c14-ca5c-11e9-abd1-68b599768938,,,,,,,no,,,,,WELLCOME SANGER …
ERR3655088,2019-11-17 06:18:27,2019-11-17 09:55:23,12734227,3845736554,12734227,302,1658,assembly,https://sra-download.ncbi.nlm.nih.gov/traces/era4/ERR/ERR3655/ERR3655088,ERX3647077,DN536870U:B1,WGS,RANDOM,GENOMIC,PAIRED,331,60,ILLUMINA,HiSeq X Ten,ERP000195,PRJEB2141,,203973,ERS3736457,SAMEA5947969,simple,62324,Anopheles funestus,92716c14-ca5c-11e9-abd1-68b599768938,,,,,,,no,,,,,WELLCOME SANGER …
ERR3655089,2019-11-17 06:18:27,2019-11-17 09:48:02,11317143,3417777186,11317143,302,1500,assembly,https://sra-download.ncbi.nlm.nih.gov/traces/era4/ERR/ERR3655/ERR3655089,ERX3647078,DN536870U:C1,WGS,RANDOM,GENOMIC,PAIRED,363,134,ILLUMINA,HiSeq X Ten,ERP000195,PRJEB2141,,203973,ERS3736458,SAMEA5947970,simple,62324,Anopheles funestus,9288fea6-ca5c-11e9-abd1-68b599768938,,,,,,,no,,,,,WELLCOME SANGER…
ERR3655054,2019-11-17 06:18:27,2019-11-17 09:41:23,10707450,3233649900,10707450,302,1404,assembly,https://sra-download.ncbi.nlm.nih.gov/traces/era4/ERR/ERR3655/ERR3655054,ERX3647043,DN536870U:C1,WGS,RANDOM,GENOMIC,PAIRED,290,107,ILLUMINA,HiSeq X Ten,ERP000195,PRJEB2141,,203973,ERS3736458,SAMEA5947970,simple,62324,Anopheles funestus,9288fea6-ca5c-11e9-abd1-68b599768938,,,,,,,no,,,,,WELLCOME SANGER…
ERR3655055,2019-11-17 06:18:27,2019-11-17 09:41:58,10352139,3126345978,10352139,302,1359,assembly,https://sra-download.ncbi.nlm.nih.gov/traces/era4/ERR/ERR3655/ERR3655055,ERX3647044,DN536870U:D1,WGS,RANDOM,GENOMIC,PAIRED,354,79,ILLUMINA,HiSeq X Ten,ERP000195,PRJEB2141,,203973,ERS3712228,SAMEA5923686,simple,62324,Anopheles funestus,92a15b9a-ca5c-11e9-abd1-68b599768938,,,,,,,no,,,,,WELLCOME SANGER …
ERR3655090,2019-11-17 06:18:27,2019-11-17 09:57:40,10904008,3293010416,10904008,302,1446,assembly,https://sra-download.ncbi.nlm.nih.gov/traces/era4/ERR/ERR3655/ERR3655090,ERX3647079,DN536870U:D1,WGS,RANDOM,GENOMIC,PAIRED,422,111,ILLUMINA,HiSeq X Ten,ERP000195,PRJEB2141,,203973,ERS3712228,SAMEA5923686,simple,62324,Anopheles funestus,92a15b9a-ca5c-11e9-abd1-68b599768938,,,,,,,no,,,,,WELLCOME SANGER…
ERR3655091,2019-11-17 06:18:27,2019-11-17 09:56:37,14329492,4327506584,14329492,302,1876,assembly,https://sra-download.ncbi.nlm.nih.gov/traces/era4/ERR/ERR3655/ERR3655091,ERX3647080,DN536870U:E1,WGS,RANDOM,GENOMIC,PAIRED,345,67,ILLUMINA,HiSeq X Ten,ERP000195,PRJEB2141,,203973,ERS3736459,SAMEA5947971,simple,62324,Anopheles funestus,92b9e5a2-ca5c-11e9-abd1-68b599768938,,,,,,,no,,,,,WELLCOME SANGER …
ERR3655056,2019-11-17 06:18:27,2019-11-17 09:47:54,13723581,4144521462,13723581,302,1777,assembly,https://sra-download.ncbi.nlm.nih.gov/traces/era4/ERR/ERR3655/ERR3655056,ERX3647045,DN536870U:E1,WGS,RANDOM,GENOMIC,PAIRED,340,95,ILLUMINA,HiSeq X Ten,ERP000195,PRJEB2141,,203973,ERS3736459,SAMEA5947971,simple,62324,Anopheles funestus,92b9e5a2-ca5c-11e9-abd1-68b599768938,,,,,,,no,,,,,WELLCOME SANGER …
ERR3655057,2019-11-17 06:18:27,2019-11-17 09:51:36,12092835,3652036170,12092835,302,1576,assembly,https://sra-download.ncbi.nlm.nih.gov/traces/era4/ERR/ERR3655/ERR3655057,ERX3647046,DN536870U:F1,WGS,RANDOM,GENOMIC,PAIRED,342,44,ILLUMINA,HiSeq X Ten,ERP000195,PRJEB2141,,203973,ERS3712229,SAMEA5923687,simple,62324,Anopheles funestus,92d1dacc-ca5c-11e9-abd1-68b599768938,,,,,,,no,,,,,WELLCOME SANGER …
ERR3655092,2019-11-17 06:18:27,2019-11-17 09:51:55,12852908,3881578216,12852908,302,1694,assembly,https://sra-download.ncbi.nlm.nih.gov/traces/era4/ERR/ERR3655/ERR3655092,ERX3647081,DN536870U:F1,WGS,RANDOM,GENOMIC,PAIRED,398,92,ILLUMINA,HiSeq X Ten,ERP000195,PRJEB2141,,203973,ERS3712229,SAMEA5923687,simple,62324,Anopheles funestus,92d1dacc-ca5c-11e9-abd1-68b599768938,,,,,,,no,,,,,WELLCOME SANGER …
ERR3655093,2019-11-17 06:18:27,2019-11-17 09:49:20,11547742,3487418084,11547742,302,1549,assembly,https://sra-download.ncbi.nlm.nih.gov/traces/era4/ERR/ERR3655/ERR3655093,ERX3647082,DN536870U:G1,WGS,RANDOM,GENOMIC,PAIRED,362,58,ILLUMINA,HiSeq X Ten,ERP000195,PRJEB2141,,203973,ERS3712230,SAMEA5923688,simple,62324,Anopheles funestus,92e9c77c-ca5c-11e9-abd1-68b599768938,,,,,,,no,,,,,WELLCOME SANGER …
ERR3655058,2019-11-17 06:18:27,2019-11-17 09:43:27,10975423,3314577746,10975423,302,1455,assembly,https://sra-download.ncbi.nlm.nih.gov/traces/era4/ERR/ERR3655/ERR3655058,ERX3647047,DN536870U:G1,WGS,RANDOM,GENOMIC,PAIRED,394,53,ILLUMINA,HiSeq X Ten,ERP000195,PRJEB2141,,203973,ERS3712230,SAMEA5923688,simple,62324,Anopheles funestus,92e9c77c-ca5c-11e9-abd1-68b599768938,,,,,,,no,,,,,WELLCOME SANGER …
ERR3655059,2019-11-17 06:18:27,2019-11-17 09:46:31,12118838,3659889076,12118838,302,1569,assembly,https://sra-download.ncbi.nlm.nih.gov/traces/era4/ERR/ERR3655/ERR3655059,ERX3647048,DN536870U:H1,WGS,RANDOM,GENOMIC,PAIRED,337,47,ILLUMINA,HiSeq X Ten,ERP000195,PRJEB2141,,203973,ERS3712231,SAMEA5923689,simple,62324,Anopheles funestus,93020706-ca5c-11e9-abd1-68b599768938,,,,,,,no,,,,,WELLCOME SANGER …
ERR3655094,2019-11-17 06:18:27,2019-11-17 09:53:07,12714685,3839834870,12714685,302,1665,assembly,https://sra-download.ncbi.nlm.nih.gov/traces/era4/ERR/ERR3655/ERR3655094,ERX3647083,DN536870U:H1,WGS,RANDOM,GENOMIC,PAIRED,369,68,ILLUMINA,HiSeq X Ten,ERP000195,PRJEB2141,,203973,ERS3712231,SAMEA5923689,simple,62324,Anopheles funestus,93020706-ca5c-11e9-abd1-68b599768938,,,,,,,no,,,,,WELLCOME SANGER …
ERR3655095,2019-11-17 06:18:27,2019-11-17 09:56:35,12169971,3675331242,12169971,302,1613,assembly,https://sra-download.ncbi.nlm.nih.gov/traces/era4/ERR/ERR3655/ERR3655095,ERX3647084,DN536870U:A2,WGS,RANDOM,GENOMIC,PAIRED,375,113,ILLUMINA,HiSeq X Ten,ERP000195,PRJEB2141,,203973,ERS3712232,SAMEA5923690,simple,62324,Anopheles funestus,931a714c-ca5c-11e9-abd1-68b599768938,,,,,,,no,,,,,WELLCOME SANGER…
ERR3655060,2019-11-17 06:18:27,2019-11-17 09:53:51,11537668,3484375736,11537668,302,1511,assembly,https://sra-download.ncbi.nlm.nih.gov/traces/era4/ERR/ERR3655/ERR3655060,ERX3647049,DN536870U:A2,WGS,RANDOM,GENOMIC,PAIRED,393,53,ILLUMINA,HiSeq X Ten,ERP000195,PRJEB2141,,203973,ERS3712232,SAMEA5923690,simple,62324,Anopheles funestus,931a714c-ca5c-11e9-abd1-68b599768938,,,,,,,no,,,,,WELLCOME SANGER …
ERR3655061,2019-11-17 06:18:27,2019-11-17 09:42:59,11478915,3466632330,11478915,302,1509,assembly,https://sra-download.ncbi.nlm.nih.gov/traces/era4/ERR/ERR3655/ERR3655061,ERX3647050,DN536870U:B2,WGS,RANDOM,GENOMIC,PAIRED,363,129,ILLUMINA,HiSeq X Ten,ERP000195,PRJEB2141,,203973,ERS3712233,SAMEA5923691,simple,62324,Anopheles funestus,9336b8ac-ca5c-11e9-abd1-68b599768938,,,,,,,no,,,,,WELLCOME SANGER…
ERR3655096,2019-11-17 06:18:27,2019-11-17 09:56:59,12218990,3690134980,12218990,302,1624,assembly,https://sra-download.ncbi.nlm.nih.gov/traces/era4/ERR/ERR3655/ERR3655096,ERX3647085,DN536870U:B2,WGS,RANDOM,GENOMIC,PAIRED,373,95,ILLUMINA,HiSeq X Ten,ERP000195,PRJEB2141,,203973,ERS3712233,SAMEA5923691,simple,62324,Anopheles funestus,9336b8ac-ca5c-11e9-abd1-68b599768938,,,,,,,no,,,,,WELLCOME SANGER …
ERR3655097,2019-11-17 06:18:27,2019-11-17 09:55:09,12555272,3791692144,12555272,302,1637,assembly,https://sra-download.ncbi.nlm.nih.gov/traces/era4/ERR/ERR3655/ERR3655097,ERX3647086,DN536870U:C2,WGS,RANDOM,GENOMIC,PAIRED,318,50,ILLUMINA,HiSeq X Ten,ERP000195,PRJEB2141,,203973,ERS3712234,SAMEA5923692,simple,62324,Anopheles funestus,934ed644-ca5c-11e9-abd1-68b599768938,,,,,,,no,,,,,WELLCOME SANGER …
ERR3655062,2019-11-17 06:18:27,2019-11-17 09:53:37,11777210,3556717420,11777210,302,1520,assembly,https://sra-download.ncbi.nlm.nih.gov/traces/era4/ERR/ERR3655/ERR3655062,ERX3647051,DN536870U:C2,WGS,RANDOM,GENOMIC,PAIRED,387,64,ILLUMINA,HiSeq X Ten,ERP000195,PRJEB2141,,203973,ERS3712234,SAMEA5923692,simple,62324,Anopheles funestus,934ed644-ca5c-11e9-abd1-68b599768938,,,,,,,no,,,,,WELLCOME SANGER …
ERR3655063,2019-11-17 06:18:27,2019-11-17 09:55:54,11747717,3547810534,11747717,302,1543,assembly,https://sra-download.ncbi.nlm.nih.gov/traces/era4/ERR/ERR3655/ERR3655063,ERX3647052,DN536870U:D2,WGS,RANDOM,GENOMIC,PAIRED,362,104,ILLUMINA,HiSeq X Ten,ERP000195,PRJEB2141,,203973,ERS3712235,SAMEA5923693,simple,62324,Anopheles funestus,9367145c-ca5c-11e9-abd1-68b599768938,,,,,,,no,,,,,WELLCOME SANGER…
ERR3655098,2019-11-17 06:18:27,2019-11-17 09:56:02,12250810,3699744620,12250810,302,1627,assembly,https://sra-download.ncbi.nlm.nih.gov/traces/era4/ERR/ERR3655/ERR3655098,ERX3647087,DN536870U:D2,WGS,RANDOM,GENOMIC,PAIRED,374,67,ILLUMINA,HiSeq X Ten,ERP000195,PRJEB2141,,203973,ERS3712235,SAMEA5923693,simple,62324,Anopheles funestus,9367145c-ca5c-11e9-abd1-68b599768938,,,,,,,no,,,,,WELLCOME SANGER …
ERR3655099,2019-11-17 06:18:27,2019-11-17 09:57:40,14609530,4412078060,14609530,302,1897,assembly,https://sra-download.ncbi.nlm.nih.gov/traces/era4/ERR/ERR3655/ERR3655099,ERX3647088,DN536870U:E2,WGS,RANDOM,GENOMIC,PAIRED,375,53,ILLUMINA,HiSeq X Ten,ERP000195,PRJEB2141,,203973,ERS3712236,SAMEA5923694,simple,62324,Anopheles funestus,937f4dc4-ca5c-11e9-abd1-68b599768938,,,,,,,no,,,,,WELLCOME SANGER …
ERR3655064,2019-11-17 06:18:27,2019-11-17 09:46:58,13830958,4176949316,13830958,302,1778,assembly,https://sra-download.ncbi.nlm.nih.gov/traces/era4/ERR/ERR3655/ERR3655064,ERX3647053,DN536870U:E2,WGS,RANDOM,GENOMIC,PAIRED,388,83,ILLUMINA,HiSeq X Ten,ERP000195,PRJEB2141,,203973,ERS3712236,SAMEA5923694,simple,62324,Anopheles funestus,937f4dc4-ca5c-11e9-abd1-68b599768938,,,,,,,no,,,,,WELLCOME SANGER …
ERR3655065,2019-11-17 06:18:27,2019-11-17 09:58:09,13633874,4117429948,13633874,302,1752,assembly,https://sra-download.ncbi.nlm.nih.gov/traces/era4/ERR/ERR3655/ERR3655065,ERX3647054,DN536870U:F2,WGS,RANDOM,GENOMIC,PAIRED,336,35,ILLUMINA,HiSeq X Ten,ERP000195,PRJEB2141,,203973,ERS3712237,SAMEA5923695,simple,62324,Anopheles funestus,93978d6c-ca5c-11e9-abd1-68b599768938,,,,,,,no,,,,,WELLCOME SANGER …
ERR3655100,2019-11-17 06:18:27,2019-11-17 09:57:39,14368585,4339312670,14368585,302,1867,assembly,https://sra-download.ncbi.nlm.nih.gov/traces/era4/ERR/ERR3655/ERR3655100,ERX3647089,DN536870U:F2,WGS,RANDOM,GENOMIC,PAIRED,418,56,ILLUMINA,HiSeq X Ten,ERP000195,PRJEB2141,,203973,ERS3712237,SAMEA5923695,simple,62324,Anopheles funestus,93978d6c-ca5c-11e9-abd1-68b599768938,,,,,,,no,,,,,WELLCOME SANGER …
SRR10484712,2019-12-03 14:48:03,2019-11-19 03:38:00,635546226,191934960252,635546226,302,64513,,https://sra-download.ncbi.nlm.nih.gov/traces/sra20/SRR/010238/SRR10484712,SRX7174408,Cray,WGS,RANDOM,GENOMIC,PAIRED,0,0,ILLUMINA,Illumina NovaSeq 6000,SRP223920,PRJNA559771,,559771,SRS5570252,SAMN12558911,simple,27406,Cherax quadricarinatus,DWN,,,,,,,no,,,,,DEAKIN UNIVERSITY,SRA997959,,public,FFD079F4A…
ERR3655039,2019-11-17 06:18:26,2019-11-17 09:42:08,11037013,3333177926,11037013,302,996,assembly,https://sra-download.ncbi.nlm.nih.gov/traces/era4/ERR/ERR3655/ERR3655039,ERX3647028,DN536870U:D8,WGS,RANDOM,GENOMIC,PAIRED,434,125,ILLUMINA,HiSeq X Ten,ERP000195,PRJEB2141,,203973,ERS3712279,SAMEA5923737,simple,62324,Anopheles funestus,f0c1a07c-ca5c-11e9-90d3-68b59976a384,,,,,,,no,,,,,WELLCOME SANGER …
ERR3655040,2019-11-17 06:18:26,2019-11-17 09:40:57,11639206,3515040212,11639206,302,1034,assembly,https://sra-download.ncbi.nlm.nih.gov/traces/era4/ERR/ERR3655/ERR3655040,ERX3647029,DN536870U:E8,WGS,RANDOM,GENOMIC,PAIRED,394,104,ILLUMINA,HiSeq X Ten,ERP000195,PRJEB2141,,203973,ERS3712280,SAMEA5923738,simple,62324,Anopheles funestus,f0d8c7de-ca5c-11e9-90d3-68b59976a384,,,,,,,no,,,,,WELLCOME SANGER…
ERR3655041,2019-11-17 06:18:26,2019-11-17 09:41:51,12182605,3679146710,12182605,302,1067,assembly,https://sra-download.ncbi.nlm.nih.gov/traces/era4/ERR/ERR3655/ERR3655041,ERX3647030,DN536870U:F8,WGS,RANDOM,GENOMIC,PAIRED,412,111,ILLUMINA,HiSeq X Ten,ERP000195,PRJEB2141,,203973,ERS3712281,SAMEA5923739,simple,62324,Anopheles funestus,f0e5a63e-ca5c-11e9-90d3-68b59976a384,,,,,,,no,,,,,WELLCOME SANGER…
ERR3655042,2019-11-17 06:18:26,2019-11-17 09:39:05,8886186,2683628172,8886186,302,810,assembly,https://sra-download.ncbi.nlm.nih.gov/traces/era4/ERR/ERR3655/ERR3655042,ERX3647031,DN536870U:G8,WGS,RANDOM,GENOMIC,PAIRED,417,114,ILLUMINA,HiSeq X Ten,ERP000195,PRJEB2141,,203973,ERS3712282,SAMEA5923740,simple,62324,Anopheles funestus,f0f3d54c-ca5c-11e9-90d3-68b59976a384,,,,,,,no,,,,,WELLCOME SANGER IN…
ERR3655043,2019-11-17 06:18:26,2019-11-17 09:41:17,11377691,3436062682,11377691,302,1022,assembly,https://sra-download.ncbi.nlm.nih.gov/traces/era4/ERR/ERR3655/ERR3655043,ERX3647032,DN536870U:H8,WGS,RANDOM,GENOMIC,PAIRED,423,119,ILLUMINA,HiSeq X Ten,ERP000195,PRJEB2141,,203973,ERS3712283,SAMEA5923741,simple,62324,Anopheles funestus,f101f474-ca5c-11e9-90d3-68b59976a384,,,,,,,no,,,,,WELLCOME SANGER…
ERR3655044,2019-11-17 06:18:26,2019-11-17 09:38:09,10674694,3223757588,10674694,302,1252,assembly,https://sra-download.ncbi.nlm.nih.gov/traces/era4/ERR/ERR3655/ERR3655044,ERX3647033,DN536870U:A9,WGS,RANDOM,GENOMIC,PAIRED,375,75,ILLUMINA,HiSeq X Ten,ERP000195,PRJEB2141,,203973,ERS3712284,SAMEA5923742,simple,62324,Anopheles funestus,f11033ae-ca5c-11e9-90d3-68b59976a384,,,,,,,no,,,,,WELLCOME SANGER …
ERR3655045,2019-11-17 06:18:26,2019-11-17 09:45:48,11992149,3621628998,11992149,302,1471,assembly,https://sra-download.ncbi.nlm.nih.gov/traces/era4/ERR/ERR3655/ERR3655045,ERX3647034,DN536870U:B9,WGS,RANDOM,GENOMIC,PAIRED,329,44,ILLUMINA,HiSeq X Ten,ERP000195,PRJEB2141,,203973,ERS3712285,SAMEA5923743,simple,62324,Anopheles funestus,f11e77a2-ca5c-11e9-90d3-68b59976a384,,,,,,,no,,,,,WELLCOME SANGER …
ERR3655046,2019-11-17 06:18:27,2019-11-17 09:42:52,12724055,3842664610,12724055,302,1170,assembly,https://sra-download.ncbi.nlm.nih.gov/traces/era4/ERR/ERR3655/ERR3655046,ERX3647035,DN536870U:C9,WGS,RANDOM,GENOMIC,PAIRED,405,107,ILLUMINA,HiSeq X Ten,ERP000195,PRJEB2141,,203973,ERS3712286,SAMEA5923744,simple,62324,Anopheles funestus,f12cccc6-ca5c-11e9-90d3-68b59976a384,,,,,,,no,,,,,WELLCOME SANGER…
ERR3655047,2019-11-17 06:18:27,2019-11-17 09:42:04,13233826,3996615452,13233826,302,1154,assembly,https://sra-download.ncbi.nlm.nih.gov/traces/era4/ERR/ERR3655/ERR3655047,ERX3647036,DN536870U:D9,WGS,RANDOM,GENOMIC,PAIRED,410,109,ILLUMINA,HiSeq X Ten,ERP000195,PRJEB2141,,203973,ERS3712287,SAMEA5923745,simple,62324,Anopheles funestus,f13abd2c-ca5c-11e9-90d3-68b59976a384,,,,,,,no,,,,,WELLCOME SANGER…
ERR3655048,2019-11-17 06:18:27,2019-11-17 09:50:19,14366909,4338806518,14366909,302,1233,assembly,https://sra-download.ncbi.nlm.nih.gov/traces/era4/ERR/ERR3655/ERR3655048,ERX3647037,DN536870U:E9,WGS,RANDOM,GENOMIC,PAIRED,412,113,ILLUMINA,HiSeq X Ten,ERP000195,PRJEB2141,,203973,ERS3712288,SAMEA5923746,simple,62324,Anopheles funestus,f1488c54-ca5c-11e9-90d3-68b59976a384,,,,,,,no,,,,,WELLCOME SANGER…
ERR3655049,2019-11-17 06:18:27,2019-11-17 09:40:14,8628048,2605670496,8628048,302,843,assembly,https://sra-download.ncbi.nlm.nih.gov/traces/era4/ERR/ERR3655/ERR3655049,ERX3647038,DN536870U:F9,WGS,RANDOM,GENOMIC,PAIRED,329,73,ILLUMINA,HiSeq X Ten,ERP000195,PRJEB2141,,203973,ERS3712289,SAMEA5923747,simple,62324,Anopheles funestus,f156a442-ca5c-11e9-90d3-68b59976a384,,,,,,,no,,,,,WELLCOME SANGER INS…
ERR3655050,2019-11-17 06:18:27,2019-11-17 09:43:29,5244425,1583816350,5244425,302,687,assembly,https://sra-download.ncbi.nlm.nih.gov/traces/era4/ERR/ERR3655/ERR3655050,ERX3647039,DN536870U:G9,WGS,RANDOM,GENOMIC,PAIRED,370,91,ILLUMINA,HiSeq X Ten,ERP000195,PRJEB2141,,203973,ERS3712290,SAMEA5923748,simple,62324,Anopheles funestus,f164a416-ca5c-11e9-90d3-68b59976a384,,,,,,,no,,,,,WELLCOME SANGER INS…
ERR3655051,2019-11-17 06:18:27,2019-11-17 09:40:51,9101528,2748661456,9101528,302,832,assembly,https://sra-download.ncbi.nlm.nih.gov/traces/era4/ERR/ERR3655/ERR3655051,ERX3647040,DN536870U:H9,WGS,RANDOM,GENOMIC,PAIRED,414,117,ILLUMINA,HiSeq X Ten,ERP000195,PRJEB2141,,203973,ERS3712291,SAMEA5923749,simple,62324,Anopheles funestus,f172be8e-ca5c-11e9-90d3-68b59976a384,,,,,,,no,,,,,WELLCOME SANGER IN…
ERR3654980,2019-11-17 06:18:26,2019-11-17 09:40:12,11140522,3364437644,11140522,302,975,assembly,https://sra-download.ncbi.nlm.nih.gov/traces/era4/ERR/ERR3654/ERR3654980,ERX3646969,DN536870U:E5,WGS,RANDOM,GENOMIC,PAIRED,412,114,ILLUMINA,HiSeq X Ten,ERP000195,PRJEB2141,,203973,ERS3712345,SAMEA5923803,simple,62324,Anopheles funestus,056599e8-ca5d-11e9-90d3-68b59976a384,,,,,,,no,,,,,WELLCOME SANGER …
ERR3655016,2019-11-17 06:18:26,2019-11-17 09:40:30,11105313,3353804526,11105313,302,963,assembly,https://sra-download.ncbi.nlm.nih.gov/traces/era4/ERR/ERR3655/ERR3655016,ERX3647005,DN536870U:E5,WGS,RANDOM,GENOMIC,PAIRED,412,116,ILLUMINA,HiSeq X Ten,ERP000195,PRJEB2141,,203973,ERS3712345,SAMEA5923803,simple,62324,Anopheles funestus,056599e8-ca5d-11e9-90d3-68b59976a384,,,,,,,no,,,,,WELLCOME SANGER …
ERR3655017,2019-11-17 06:18:26,2019-11-17 09:40:18,11255883,3399276666,11255883,302,1023,assembly,https://sra-download.ncbi.nlm.nih.gov/traces/era4/ERR/ERR3655/ERR3655017,ERX3647006,DN536870U:F5,WGS,RANDOM,GENOMIC,PAIRED,443,120,ILLUMINA,HiSeq X Ten,ERP000195,PRJEB2141,,203973,ERS3712346,SAMEA5923804,simple,62324,Anopheles funestus,057383b4-ca5d-11e9-90d3-68b59976a384,,,,,,,no,,,,,WELLCOME SANGER…
ERR3654981,2019-11-17 06:18:26,2019-11-17 09:39:54,11297919,3411971538,11297919,302,1034,assembly,https://sra-download.ncbi.nlm.nih.gov/traces/era4/ERR/ERR3654/ERR3654981,ERX3646970,DN536870U:F5,WGS,RANDOM,GENOMIC,PAIRED,449,122,ILLUMINA,HiSeq X Ten,ERP000195,PRJEB2141,,203973,ERS3712346,SAMEA5923804,simple,62324,Anopheles funestus,057383b4-ca5d-11e9-90d3-68b59976a384,,,,,,,no,,,,,WELLCOME SANGER…
ERR3654982,2019-11-17 06:18:26,2019-11-17 09:39:22,9208174,2780868548,9208174,302,823,assembly,https://sra-download.ncbi.nlm.nih.gov/traces/era4/ERR/ERR3654/ERR3654982,ERX3646971,DN536870U:G5,WGS,RANDOM,GENOMIC,PAIRED,434,120,ILLUMINA,HiSeq X Ten,ERP000195,PRJEB2141,,203973,ERS3712347,SAMEA5923805,simple,62324,Anopheles funestus,05812c4e-ca5d-11e9-90d3-68b59976a384,,,,,,,no,,,,,WELLCOME SANGER IN…
ERR3655018,2019-11-17 06:18:26,2019-11-17 09:43:16,9165975,2768124450,9165975,302,812,assembly,https://sra-download.ncbi.nlm.nih.gov/traces/era4/ERR/ERR3655/ERR3655018,ERX3647007,DN536870U:G5,WGS,RANDOM,GENOMIC,PAIRED,438,118,ILLUMINA,HiSeq X Ten,ERP000195,PRJEB2141,,203973,ERS3712347,SAMEA5923805,simple,62324,Anopheles funestus,05812c4e-ca5d-11e9-90d3-68b59976a384,,,,,,,no,,,,,WELLCOME SANGER IN…
ERR3655019,2019-11-17 06:18:26,2019-11-17 09:42:32,11500237,3473071574,11500237,302,985,assembly,https://sra-download.ncbi.nlm.nih.gov/traces/era4/ERR/ERR3655/ERR3655019,ERX3647008,DN536870U:H5,WGS,RANDOM,GENOMIC,PAIRED,405,116,ILLUMINA,HiSeq X Ten,ERP000195,PRJEB2141,,203973,ERS3712348,SAMEA5923806,simple,62324,Anopheles funestus,058effd6-ca5d-11e9-90d3-68b59976a384,,,,,,,no,,,,,WELLCOME SANGER …
ERR3654983,2019-11-17 06:18:26,2019-11-17 09:40:50,11517250,3478209500,11517250,302,996,assembly,https://sra-download.ncbi.nlm.nih.gov/traces/era4/ERR/ERR3654/ERR3654983,ERX3646972,DN536870U:H5,WGS,RANDOM,GENOMIC,PAIRED,410,116,ILLUMINA,HiSeq X Ten,ERP000195,PRJEB2141,,203973,ERS3712348,SAMEA5923806,simple,62324,Anopheles funestus,058effd6-ca5d-11e9-90d3-68b59976a384,,,,,,,no,,,,,WELLCOME SANGER …
ERR3654984,2019-11-17 06:18:26,2019-11-17 09:40:28,11304208,3413870816,11304208,302,1023,assembly,https://sra-download.ncbi.nlm.nih.gov/traces/era4/ERR/ERR3654/ERR3654984,ERX3646973,DN536870U:A6,WGS,RANDOM,GENOMIC,PAIRED,370,110,ILLUMINA,HiSeq X Ten,ERP000195,PRJEB2141,,203973,ERS3712349,SAMEA5923807,simple,62324,Anopheles funestus,059d9924-ca5d-11e9-90d3-68b59976a384,,,,,,,no,,,,,WELLCOME SANGER…
ERR3655020,2019-11-17 06:18:26,2019-11-17 09:40:16,11287745,3408898990,11287745,302,1013,assembly,https://sra-download.ncbi.nlm.nih.gov/traces/era4/ERR/ERR3655/ERR3655020,ERX3647009,DN536870U:A6,WGS,RANDOM,GENOMIC,PAIRED,370,110,ILLUMINA,HiSeq X Ten,ERP000195,PRJEB2141,,203973,ERS3712349,SAMEA5923807,simple,62324,Anopheles funestus,059d9924-ca5d-11e9-90d3-68b59976a384,,,,,,,no,,,,,WELLCOME SANGER…
ERR3655021,2019-11-17 06:18:26,2019-11-17 09:39:22,8939906,2699851612,8939906,302,817,assembly,https://sra-download.ncbi.nlm.nih.gov/traces/era4/ERR/ERR3655/ERR3655021,ERX3647010,DN536870U:B6,WGS,RANDOM,GENOMIC,PAIRED,425,112,ILLUMINA,HiSeq X Ten,ERP000195,PRJEB2141,,203973,ERS3712350,SAMEA5923808,simple,62324,Anopheles funestus,05accc0a-ca5d-11e9-90d3-68b59976a384,,,,,,,no,,,,,WELLCOME SANGER IN…
ERR3654985,2019-11-17 06:18:26,2019-11-17 09:39:19,9002643,2718798186,9002643,302,831,assembly,https://sra-download.ncbi.nlm.nih.gov/traces/era4/ERR/ERR3654/ERR3654985,ERX3646974,DN536870U:B6,WGS,RANDOM,GENOMIC,PAIRED,424,115,ILLUMINA,HiSeq X Ten,ERP000195,PRJEB2141,,203973,ERS3712350,SAMEA5923808,simple,62324,Anopheles funestus,05accc0a-ca5d-11e9-90d3-68b59976a384,,,,,,,no,,,,,WELLCOME SANGER IN…
ERR3654986,2019-11-17 06:18:26,2019-11-17 09:42:23,10158541,3067879382,10158541,302,956,assembly,https://sra-download.ncbi.nlm.nih.gov/traces/era4/ERR/ERR3654/ERR3654986,ERX3646975,DN536870U:C6,WGS,RANDOM,GENOMIC,PAIRED,383,117,ILLUMINA,HiSeq X Ten,ERP000195,PRJEB2141,,203973,ERS3712351,SAMEA5923809,simple,62324,Anopheles funestus,05ba7efe-ca5d-11e9-90d3-68b59976a384,,,,,,,no,,,,,WELLCOME SANGER …
ERR3655022,2019-11-17 06:18:26,2019-11-17 09:41:12,10133493,3060314886,10133493,302,945,assembly,https://sra-download.ncbi.nlm.nih.gov/traces/era4/ERR/ERR3655/ERR3655022,ERX3647011,DN536870U:C6,WGS,RANDOM,GENOMIC,PAIRED,382,112,ILLUMINA,HiSeq X Ten,ERP000195,PRJEB2141,,203973,ERS3712351,SAMEA5923809,simple,62324,Anopheles funestus,05ba7efe-ca5d-11e9-90d3-68b59976a384,,,,,,,no,,,,,WELLCOME SANGER …
ERR3655023,2019-11-17 06:18:26,2019-11-17 09:40:12,10115379,3054844458,10115379,302,949,assembly,https://sra-download.ncbi.nlm.nih.gov/traces/era4/ERR/ERR3655/ERR3655023,ERX3647012,DN536870U:D6,WGS,RANDOM,GENOMIC,PAIRED,432,122,ILLUMINA,HiSeq X Ten,ERP000195,PRJEB2141,,203973,ERS3712352,SAMEA5923810,simple,62324,Anopheles funestus,05c86b5e-ca5d-11e9-90d3-68b59976a384,,,,,,,no,,,,,WELLCOME SANGER …
ERR3654987,2019-11-17 06:18:26,2019-11-17 09:39:46,10181730,3074882460,10181730,302,962,assembly,https://sra-download.ncbi.nlm.nih.gov/traces/era4/ERR/ERR3654/ERR3654987,ERX3646976,DN536870U:D6,WGS,RANDOM,GENOMIC,PAIRED,432,122,ILLUMINA,HiSeq X Ten,ERP000195,PRJEB2141,,203973,ERS3712352,SAMEA5923810,simple,62324,Anopheles funestus,05c86b5e-ca5d-11e9-90d3-68b59976a384,,,,,,,no,,,,,WELLCOME SANGER …
ERR3654988,2019-11-17 06:18:26,2019-11-17 09:41:23,11618531,3508796362,11618531,302,1032,assembly,https://sra-download.ncbi.nlm.nih.gov/traces/era4/ERR/ERR3654/ERR3654988,ERX3646977,DN536870U:E6,WGS,RANDOM,GENOMIC,PAIRED,436,119,ILLUMINA,HiSeq X Ten,ERP000195,PRJEB2141,,203973,ERS3712353,SAMEA5923811,simple,62324,Anopheles funestus,05d675c8-ca5d-11e9-90d3-68b59976a384,,,,,,,no,,,,,WELLCOME SANGER…
ERR3654989,2019-11-17 06:18:26,2019-11-17 09:40:39,12493613,3773071126,12493613,302,1100,assembly,https://sra-download.ncbi.nlm.nih.gov/traces/era4/ERR/ERR3654/ERR3654989,ERX3646978,DN536870U:F6,WGS,RANDOM,GENOMIC,PAIRED,428,125,ILLUMINA,HiSeq X Ten,ERP000195,PRJEB2141,,203973,ERS3712354,SAMEA5923812,simple,62324,Anopheles funestus,05e4d636-ca5d-11e9-90d3-68b59976a384,,,,,,,no,,,,,WELLCOME SANGER…
ERR3654990,2019-11-17 06:18:26,2019-11-17 09:39:51,10840329,3273779358,10840329,302,955,assembly,https://sra-download.ncbi.nlm.nih.gov/traces/era4/ERR/ERR3654/ERR3654990,ERX3646979,DN536870U:G6,WGS,RANDOM,GENOMIC,PAIRED,432,125,ILLUMINA,HiSeq X Ten,ERP000195,PRJEB2141,,203973,ERS3712355,SAMEA5923813,simple,62324,Anopheles funestus,05f28a38-ca5d-11e9-90d3-68b59976a384,,,,,,,no,,,,,WELLCOME SANGER …
ERR3654991,2019-11-17 06:18:26,2019-11-17 09:41:18,11956883,3610978666,11956883,302,1032,assembly,https://sra-download.ncbi.nlm.nih.gov/traces/era4/ERR/ERR3654/ERR3654991,ERX3646980,DN536870U:H6,WGS,RANDOM,GENOMIC,PAIRED,393,112,ILLUMINA,HiSeq X Ten,ERP000195,PRJEB2141,,203973,ERS3712356,SAMEA5923814,simple,62324,Anopheles funestus,0600873c-ca5d-11e9-90d3-68b59976a384,,,,,,,no,,,,,WELLCOME SANGER…
ERR3654992,2019-11-17 06:18:26,2019-11-17 09:40:30,11208744,3385040688,11208744,302,1005,assembly,https://sra-download.ncbi.nlm.nih.gov/traces/era4/ERR/ERR3654/ERR3654992,ERX3646981,DN536870U:A7,WGS,RANDOM,GENOMIC,PAIRED,417,115,ILLUMINA,HiSeq X Ten,ERP000195,PRJEB2141,,203973,ERS3712357,SAMEA5923815,simple,62324,Anopheles funestus,060eb0f0-ca5d-11e9-90d3-68b59976a384,,,,,,,no,,,,,WELLCOME SANGER…
ERR3654993,2019-11-17 06:18:26,2019-11-17 09:41:25,11722315,3540139130,11722315,302,1055,assembly,https://sra-download.ncbi.nlm.nih.gov/traces/era4/ERR/ERR3654/ERR3654993,ERX3646982,DN536870U:B7,WGS,RANDOM,GENOMIC,PAIRED,405,111,ILLUMINA,HiSeq X Ten,ERP000195,PRJEB2141,,203973,ERS3712358,SAMEA5923816,simple,62324,Anopheles funestus,061cb5c4-ca5d-11e9-90d3-68b59976a384,,,,,,,no,,,,,WELLCOME SANGER…
ERR3654994,2019-11-17 06:18:26,2019-11-17 09:40:29,11055837,3338862774,11055837,302,966,assembly,https://sra-download.ncbi.nlm.nih.gov/traces/era4/ERR/ERR3654/ERR3654994,ERX3646983,DN536870U:C7,WGS,RANDOM,GENOMIC,PAIRED,413,112,ILLUMINA,HiSeq X Ten,ERP000195,PRJEB2141,,203973,ERS3712359,SAMEA5923817,simple,62324,Anopheles funestus,062adf82-ca5d-11e9-90d3-68b59976a384,,,,,,,no,,,,,WELLCOME SANGER …
ERR3654995,2019-11-17 06:18:26,2019-11-17 09:39:32,9297931,2807975162,9297931,302,840,assembly,https://sra-download.ncbi.nlm.nih.gov/traces/era4/ERR/ERR3654/ERR3654995,ERX3646984,DN536870U:D7,WGS,RANDOM,GENOMIC,PAIRED,406,113,ILLUMINA,HiSeq X Ten,ERP000195,PRJEB2141,,203973,ERS3712360,SAMEA5923818,simple,62324,Anopheles funestus,06396b9c-ca5d-11e9-90d3-68b59976a384,,,,,,,no,,,,,WELLCOME SANGER IN…
ERR3654996,2019-11-17 06:18:26,2019-11-17 09:45:54,11377493,3436002886,11377493,302,1064,assembly,https://sra-download.ncbi.nlm.nih.gov/traces/era4/ERR/ERR3654/ERR3654996,ERX3646985,DN536870U:E7,WGS,RANDOM,GENOMIC,PAIRED,381,110,ILLUMINA,HiSeq X Ten,ERP000195,PRJEB2141,,203973,ERS3712361,SAMEA5923819,simple,62324,Anopheles funestus,064d01c0-ca5d-11e9-90d3-68b59976a384,,,,,,,no,,,,,WELLCOME SANGER…
ERR3654997,2019-11-17 06:18:26,2019-11-17 09:42:50,12774443,3857881786,12774443,302,1124,assembly,https://sra-download.ncbi.nlm.nih.gov/traces/era4/ERR/ERR3654/ERR3654997,ERX3646986,DN536870U:F7,WGS,RANDOM,GENOMIC,PAIRED,441,119,ILLUMINA,HiSeq X Ten,ERP000195,PRJEB2141,,203973,ERS3712362,SAMEA5923820,simple,62324,Anopheles funestus,06641360-ca5d-11e9-90d3-68b59976a384,,,,,,,no,,,,,WELLCOME SANGER…
ERR3654998,2019-11-17 06:18:26,2019-11-17 09:43:52,15522640,4687837280,15522640,302,1333,assembly,https://sra-download.ncbi.nlm.nih.gov/traces/era4/ERR/ERR3654/ERR3654998,ERX3646987,DN536870U:G7,WGS,RANDOM,GENOMIC,PAIRED,394,103,ILLUMINA,HiSeq X Ten,ERP000195,PRJEB2141,,203973,ERS3712363,SAMEA5923821,simple,62324,Anopheles funestus,06765eb2-ca5d-11e9-90d3-68b59976a384,,,,,,,no,,,,,WELLCOME SANGER…
ERR3654999,2019-11-17 06:18:26,2019-11-17 09:42:00,12858441,3883249182,12858441,302,1149,assembly,https://sra-download.ncbi.nlm.nih.gov/traces/era4/ERR/ERR3654/ERR3654999,ERX3646988,DN536870U:H7,WGS,RANDOM,GENOMIC,PAIRED,354,104,ILLUMINA,HiSeq X Ten,ERP000195,PRJEB2141,,203973,ERS3712364,SAMEA5923822,simple,62324,Anopheles funestus,0688ff86-ca5d-11e9-90d3-68b59976a384,,,,,,,no,,,,,WELLCOME SANGER…
ERR3655000,2019-11-17 06:18:26,2019-11-17 09:42:33,12035717,3634786534,12035717,302,1033,assembly,https://sra-download.ncbi.nlm.nih.gov/traces/era4/ERR/ERR3655/ERR3655000,ERX3646989,DN536870U:A8,WGS,RANDOM,GENOMIC,PAIRED,403,110,ILLUMINA,HiSeq X Ten,ERP000195,PRJEB2141,,203973,ERS3712365,SAMEA5923823,simple,62324,Anopheles funestus,069f25ea-ca5d-11e9-90d3-68b59976a384,,,,,,,no,,,,,WELLCOME SANGER…
ERR3655001,2019-11-17 06:18:26,2019-11-17 09:42:02,11903209,3594769118,11903209,302,1035,assembly,https://sra-download.ncbi.nlm.nih.gov/traces/era4/ERR/ERR3655/ERR3655001,ERX3646990,DN536870U:B8,WGS,RANDOM,GENOMIC,PAIRED,400,104,ILLUMINA,HiSeq X Ten,ERP000195,PRJEB2141,,203973,ERS3712366,SAMEA5923824,simple,62324,Anopheles funestus,06b172e0-ca5d-11e9-90d3-68b59976a384,,,,,,,no,,,,,WELLCOME SANGER…
ERR3655002,2019-11-17 06:18:26,2019-11-17 09:41:43,11859444,3581552088,11859444,302,1097,assembly,https://sra-download.ncbi.nlm.nih.gov/traces/era4/ERR/ERR3655/ERR3655002,ERX3646991,DN536870U:C8,WGS,RANDOM,GENOMIC,PAIRED,400,115,ILLUMINA,HiSeq X Ten,ERP000195,PRJEB2141,,203973,ERS3712367,SAMEA5923825,simple,62324,Anopheles funestus,06c3b310-ca5d-11e9-90d3-68b59976a384,,,,,,,no,,,,,WELLCOME SANGER…
SRR10467055,2019-11-17 17:22:31,2019-11-16 23:43:26,418053185,126252061870,418053185,302,40491,,https://sra-download.ncbi.nlm.nih.gov/traces/sra20/SRR/010221/SRR10467055,SRX7158319,CDF2_Illumina_PCRFree,WGS,RANDOM,GENOMIC,PAIRED,0,0,ILLUMINA,Illumina NovaSeq 6000,SRP230247,PRJNA588861,,588861,SRS5665295,SAMN13258587,simple,6723,Cherax destructor,CDF2,,,,,female,,no,,,,,DEAKIN UNIVERSITY,SRA997205…
SRR10445782,2019-12-03 14:48:03,2019-11-15 06:46:15,638089793,192703117486,638089793,302,65032,,https://sra-download.ncbi.nlm.nih.gov/traces/sra68/SRR/010200/SRR10445782,SRX7140527,Cray,WGS,RANDOM,GENOMIC,PAIRED,0,0,ILLUMINA,Illumina NovaSeq 6000,SRP223920,PRJNA559771,,559771,SRS5570252,SAMN12558911,simple,27406,Cherax quadricarinatus,DWN,,,,,,,no,,,,,DEAKIN UNIVERSITY,SRA996175,,public,1C8BB0890…
SRR10445783,2019-12-03 14:48:03,2019-11-15 04:42:54,658867904,198978107008,658867904,302,66299,,https://sra-download.ncbi.nlm.nih.gov/traces/sra27/SRR/010200/SRR10445783,SRX7140528,Cray,WGS,RANDOM,GENOMIC,PAIRED,0,0,ILLUMINA,Illumina NovaSeq 6000,SRP223920,PRJNA559771,,559771,SRS5570252,SAMN12558911,simple,27406,Cherax quadricarinatus,DWN,,,,,,,no,,,,,DEAKIN UNIVERSITY,SRA996174,,public,A210B55C4…
SRR10445784,2019-12-03 14:48:03,2019-11-15 04:12:32,630854540,190518071080,630854540,302,64412,,https://sra-download.ncbi.nlm.nih.gov/traces/sra5/SRR/010200/SRR10445784,SRX7140529,Cray,WGS,RANDOM,GENOMIC,PAIRED,0,0,ILLUMINA,Illumina NovaSeq 6000,SRP223920,PRJNA559771,,559771,SRS5570252,SAMN12558911,simple,27406,Cherax quadricarinatus,DWN,,,,,,,no,,,,,DEAKIN UNIVERSITY,SRA996176,,public,F3E24C26E3…
SRR10441889,2019-12-31 00:08:43,2019-11-14 09:54:15,115408782,34622634600,115408782,300,12345,,https://sra-download.ncbi.nlm.nih.gov/traces/sra27/SRR/010197/SRR10441889,SRX7136623,WGS_300bp,WGA,RANDOM,GENOMIC,PAIRED,0,0,ILLUMINA,HiSeq X Ten,SRP229782,PRJNA588360,,588360,SRS5645403,SAMN13242354,simple,7107,Spodoptera exigua,Spodoptera_exigua_whs,,,,,female,,no,,,,,NANJING AGRICULTURAL UNIVERSITY,S…
ERR3655003,2019-11-17 06:18:26,2019-11-17 09:39:49,11084630,3347558260,11084630,302,1007,assembly,https://sra-download.ncbi.nlm.nih.gov/traces/era4/ERR/ERR3655/ERR3655003,ERX3646992,DN536870U:D8,WGS,RANDOM,GENOMIC,PAIRED,427,125,ILLUMINA,HiSeq X Ten,ERP000195,PRJEB2141,,203973,ERS3712279,SAMEA5923737,simple,62324,Anopheles funestus,f0c1a07c-ca5c-11e9-90d3-68b59976a384,,,,,,,no,,,,,WELLCOME SANGER…
ERR3655004,2019-11-17 06:18:26,2019-11-17 09:40:53,11653816,3519452432,11653816,302,1044,assembly,https://sra-download.ncbi.nlm.nih.gov/traces/era4/ERR/ERR3655/ERR3655004,ERX3646993,DN536870U:E8,WGS,RANDOM,GENOMIC,PAIRED,392,102,ILLUMINA,HiSeq X Ten,ERP000195,PRJEB2141,,203973,ERS3712280,SAMEA5923738,simple,62324,Anopheles funestus,f0d8c7de-ca5c-11e9-90d3-68b59976a384,,,,,,,no,,,,,WELLCOME SANGER…
ERR3655005,2019-11-17 06:18:26,2019-11-17 09:43:24,12220301,3690530902,12220301,302,1079,assembly,https://sra-download.ncbi.nlm.nih.gov/traces/era4/ERR/ERR3655/ERR3655005,ERX3646994,DN536870U:F8,WGS,RANDOM,GENOMIC,PAIRED,413,110,ILLUMINA,HiSeq X Ten,ERP000195,PRJEB2141,,203973,ERS3712281,SAMEA5923739,simple,62324,Anopheles funestus,f0e5a63e-ca5c-11e9-90d3-68b59976a384,,,,,,,no,,,,,WELLCOME SANGER…
ERR3655006,2019-11-17 06:18:26,2019-11-17 09:41:08,8921650,2694338300,8921650,302,820,assembly,https://sra-download.ncbi.nlm.nih.gov/traces/era4/ERR/ERR3655/ERR3655006,ERX3646995,DN536870U:G8,WGS,RANDOM,GENOMIC,PAIRED,424,116,ILLUMINA,HiSeq X Ten,ERP000195,PRJEB2141,,203973,ERS3712282,SAMEA5923740,simple,62324,Anopheles funestus,f0f3d54c-ca5c-11e9-90d3-68b59976a384,,,,,,,no,,,,,WELLCOME SANGER IN…
ERR3655007,2019-11-17 06:18:26,2019-11-17 09:40:05,11437164,3454023528,11437164,302,1035,assembly,https://sra-download.ncbi.nlm.nih.gov/traces/era4/ERR/ERR3655/ERR3655007,ERX3646996,DN536870U:H8,WGS,RANDOM,GENOMIC,PAIRED,428,122,ILLUMINA,HiSeq X Ten,ERP000195,PRJEB2141,,203973,ERS3712283,SAMEA5923741,simple,62324,Anopheles funestus,f101f474-ca5c-11e9-90d3-68b59976a384,,,,,,,no,,,,,WELLCOME SANGER…
ERR3655008,2019-11-17 06:18:26,2019-11-17 09:58:59,10699856,3231356512,10699856,302,1258,assembly,https://sra-download.ncbi.nlm.nih.gov/traces/era4/ERR/ERR3655/ERR3655008,ERX3646997,DN536870U:A9,WGS,RANDOM,GENOMIC,PAIRED,372,95,ILLUMINA,HiSeq X Ten,ERP000195,PRJEB2141,,203973,ERS3712284,SAMEA5923742,simple,62324,Anopheles funestus,f11033ae-ca5c-11e9-90d3-68b59976a384,,,,,,,no,,,,,WELLCOME SANGER …
ERR3655009,2019-11-17 06:18:26,2019-11-17 09:41:55,11992742,3621808084,11992742,302,1477,assembly,https://sra-download.ncbi.nlm.nih.gov/traces/era4/ERR/ERR3655/ERR3655009,ERX3646998,DN536870U:B9,WGS,RANDOM,GENOMIC,PAIRED,318,70,ILLUMINA,HiSeq X Ten,ERP000195,PRJEB2141,,203973,ERS3712285,SAMEA5923743,simple,62324,Anopheles funestus,f11e77a2-ca5c-11e9-90d3-68b59976a384,,,,,,,no,,,,,WELLCOME SANGER …
ERR3655010,2019-11-17 06:18:26,2019-11-17 09:41:00,12772115,3857178730,12772115,302,1182,assembly,https://sra-download.ncbi.nlm.nih.gov/traces/era4/ERR/ERR3655/ERR3655010,ERX3646999,DN536870U:C9,WGS,RANDOM,GENOMIC,PAIRED,408,107,ILLUMINA,HiSeq X Ten,ERP000195,PRJEB2141,,203973,ERS3712286,SAMEA5923744,simple,62324,Anopheles funestus,f12cccc6-ca5c-11e9-90d3-68b59976a384,,,,,,,no,,,,,WELLCOME SANGER…
ERR3655011,2019-11-17 06:18:26,2019-11-17 09:45:14,13284379,4011882458,13284379,302,1168,assembly,https://sra-download.ncbi.nlm.nih.gov/traces/era4/ERR/ERR3655/ERR3655011,ERX3647000,DN536870U:D9,WGS,RANDOM,GENOMIC,PAIRED,410,111,ILLUMINA,HiSeq X Ten,ERP000195,PRJEB2141,,203973,ERS3712287,SAMEA5923745,simple,62324,Anopheles funestus,f13abd2c-ca5c-11e9-90d3-68b59976a384,,,,,,,no,,,,,WELLCOME SANGER…
ERR3655012,2019-11-17 06:18:26,2019-11-17 09:41:38,14433651,4358962602,14433651,302,1250,assembly,https://sra-download.ncbi.nlm.nih.gov/traces/era4/ERR/ERR3655/ERR3655012,ERX3647001,DN536870U:E9,WGS,RANDOM,GENOMIC,PAIRED,418,116,ILLUMINA,HiSeq X Ten,ERP000195,PRJEB2141,,203973,ERS3712288,SAMEA5923746,simple,62324,Anopheles funestus,f1488c54-ca5c-11e9-90d3-68b59976a384,,,,,,,no,,,,,WELLCOME SANGER…
ERR3655013,2019-11-17 06:18:26,2019-11-17 09:40:05,8656117,2614147334,8656117,302,851,assembly,https://sra-download.ncbi.nlm.nih.gov/traces/era4/ERR/ERR3655/ERR3655013,ERX3647002,DN536870U:F9,WGS,RANDOM,GENOMIC,PAIRED,333,79,ILLUMINA,HiSeq X Ten,ERP000195,PRJEB2141,,203973,ERS3712289,SAMEA5923747,simple,62324,Anopheles funestus,f156a442-ca5c-11e9-90d3-68b59976a384,,,,,,,no,,,,,WELLCOME SANGER INS…
ERR3655014,2019-11-17 06:18:26,2019-11-17 09:37:25,5267425,1590762350,5267425,302,691,assembly,https://sra-download.ncbi.nlm.nih.gov/traces/era4/ERR/ERR3655/ERR3655014,ERX3647003,DN536870U:G9,WGS,RANDOM,GENOMIC,PAIRED,375,110,ILLUMINA,HiSeq X Ten,ERP000195,PRJEB2141,,203973,ERS3712290,SAMEA5923748,simple,62324,Anopheles funestus,f164a416-ca5c-11e9-90d3-68b59976a384,,,,,,,no,,,,,WELLCOME SANGER IN…
ERR3655015,2019-11-17 06:18:26,2019-11-17 09:45:51,9165639,2768022978,9165639,302,845,assembly,https://sra-download.ncbi.nlm.nih.gov/traces/era4/ERR/ERR3655/ERR3655015,ERX3647004,DN536870U:H9,WGS,RANDOM,GENOMIC,PAIRED,413,115,ILLUMINA,HiSeq X Ten,ERP000195,PRJEB2141,,203973,ERS3712291,SAMEA5923749,simple,62324,Anopheles funestus,f172be8e-ca5c-11e9-90d3-68b59976a384,,,,,,,no,,,,,WELLCOME SANGER IN…
SRR10405242,2019-12-17 06:33:06,2019-11-06 21:41:18,376235149,75247029800,376235149,200,27279,,https://sra-download.ncbi.nlm.nih.gov/traces/sra36/SRR/010161/SRR10405242,SRX7104581,180bp reads,WGS,RANDOM,GENOMIC,PAIRED,0,0,ILLUMINA,Illumina HiSeq 4000,SRP228699,PRJNA588020,,588020,SRS5615855,SAMN13226819,simple,72248,Colias croceus,Alba_female_All_path_assembly_reads,,,,,female,,no,,,,,STOCKHOLM U…
SRR10415515,2019-12-17 06:33:06,2019-11-07 19:44:08,217273098,54752820696,217273098,252,17810,,https://sra-download.ncbi.nlm.nih.gov/traces/sra36/SRR/010171/SRR10415515,SRX7113720,3kb_mate_pair,WGS,RANDOM,GENOMIC,PAIRED,0,0,ILLUMINA,Illumina HiSeq 2500,SRP228699,PRJNA588020,,588020,SRS5615855,SAMN13226819,simple,72248,Colias croceus,Alba_female_All_path_assembly_reads,,,,,female,,no,,,,,STOCKHOLM…
SRR10416210,2019-12-03 14:48:03,2019-11-08 05:24:56,947010261,191296072722,947010261,202,83329,,https://sra-download.ncbi.nlm.nih.gov/traces/sra36/SRR/010172/SRR10416210,SRX7114413,DWN1,WGS,RANDOM,GENOMIC,PAIRED,0,0,ILLUMINA,Illumina NovaSeq 6000,SRP223920,PRJNA559771,,559771,SRS5570252,SAMN12558911,simple,27406,Cherax quadricarinatus,DWN,,,,,,,no,,,,,DEAKIN UNIVERSITY,SRA992627,,public,AAB65DD81…
SRR10397971,2019-12-17 06:34:53,2019-11-05 20:02:45,30590221,9238246742,30590221,302,4041,,https://sra-download.ncbi.nlm.nih.gov/traces/sra36/SRR/010154/SRR10397971,SRX7098251,Field_Alba_AW15143,WGS,RANDOM,GENOMIC,PAIRED,0,0,ILLUMINA,HiSeq X Ten,SRP228511,PRJNA587791,,587791,SRS5610535,SAMN13219072,simple,72248,Colias croceus,Field_Alba_AW15143,,,,,,,no,,,,,STOCKHOLM UNIVERSITY,SRA991293,,public,…
SRR10397970,2019-12-17 06:34:53,2019-11-05 20:17:31,50068645,15120730790,50068645,302,6554,,https://sra-download.ncbi.nlm.nih.gov/traces/sra29/SRR/010154/SRR10397970,SRX7098252,Field_Orange_AW1574,WGS,RANDOM,GENOMIC,PAIRED,0,0,ILLUMINA,HiSeq X Ten,SRP228511,PRJNA587791,,587791,SRS5610536,SAMN13219073,simple,72248,Colias croceus,Field_Orange_AW1574,,,,,,,no,,,,,STOCKHOLM UNIVERSITY,SRA991293,,publ…
SRR10397972,2019-12-17 06:34:53,2019-11-05 20:07:50,39016562,11783001724,39016562,302,5131,,https://sra-download.ncbi.nlm.nih.gov/traces/sra1/SRR/010154/SRR10397972,SRX7098250,Field_Orange_OB_Capri_45,WGS,RANDOM,GENOMIC,PAIRED,0,0,ILLUMINA,HiSeq X Ten,SRP228511,PRJNA587791,,587791,SRS5610534,SAMN13219071,simple,72248,Colias croceus,Field_Orange_OB_Capri_45,,,,,,,no,,,,,STOCKHOLM UNIVERSITY,SRA991…
SRR10411628,2019-11-08 16:27:35,2019-11-07 09:06:27,64557903,19367370900,64557903,300,6772,,https://sra-download.ncbi.nlm.nih.gov/traces/sra36/SRR/010167/SRR10411628,SRX7109834,M-2018-1-02,WGS,RANDOM,GENOMIC,PAIRED,0,0,ILLUMINA,HiSeq X Ten,SRP228874,PRJNA578946,,578946,SRS5620949,SAMN13088836,simple,270525,Tetragonula clypearis,Tetragonula_clypearis_M-2018-01,,,,,,,no,,,,,THE UNIVERSITY OF QUEENS…
SRR10405219,2019-11-07 17:16:58,2019-11-06 18:23:07,55961281,16690450333,55961281,298,5870,,https://sra-download.ncbi.nlm.nih.gov/traces/sra26/SRR/010161/SRR10405219,SRX7104558,TB-64_01,WGS,RANDOM,GENOMIC,PAIRED,0,0,ILLUMINA,HiSeq X Ten,SRP228711,PRJNA578998,,578998,SRS5615851,SAMN13089823,simple,597209,Tetragonula davenporti,Tetragonula_davenporti_gold-coast_2019,,,,,,,no,,,,,THE UNIVERSITY OF Q…
SRR10426324,2019-11-12 17:18:48,2019-11-11 06:50:57,121365180,36409554000,121365180,300,13010,,https://sra-download.ncbi.nlm.nih.gov/traces/sra24/SRR/010181/SRR10426324,SRX7122411,mellipes2_M-2017-1-01,WGS,RANDOM,GENOMIC,PAIRED,0,0,ILLUMINA,HiSeq X Ten,SRP228465,PRJNA579239,,579239,SRS5608204,SAMN13107058,simple,270529,Tetragonula mellipes,Tetragonula_mellipes_M-2017-01,,,,,,,no,,,,,THE UNIVERSIT…
SRR10395479,2019-12-17 06:33:53,2019-11-05 19:04:15,193915418,38783083600,193915418,200,29247,,https://sra-download.ncbi.nlm.nih.gov/traces/sra26/SRR/010151/SRR10395479,SRX7095856,F1_Alba_pool_MICI,WGS,RANDOM,GENOMIC,PAIRED,0,0,ILLUMINA,Illumina HiSeq 2500,SRP228413,PRJNA587518,,587518,SRS5608322,SAMN13199784,simple,72248,Colias croceus,F1_Alba_pool_MICI,,,,,,,no,,,,,STOCKHOLM UNIVERSITY,SRA99067…
SRR10395480,2019-12-17 06:33:53,2019-11-05 18:55:06,180594559,36118911800,180594559,200,27534,,https://sra-download.ncbi.nlm.nih.gov/traces/sra26/SRR/010151/SRR10395480,SRX7095855,F1_orange_pool_MICI,WGS,RANDOM,GENOMIC,PAIRED,0,0,ILLUMINA,Illumina HiSeq 2500,SRP228413,PRJNA587518,,587518,SRS5608321,SAMN13199783,simple,72248,Colias croceus,F1_orange_pool_MICI,,,,,,,no,,,,,STOCKHOLM UNIVERSITY,SRA9…
SRR10395240,2019-12-17 06:34:08,2019-11-05 18:40:33,149039449,29807889800,149039449,200,19075,,https://sra-download.ncbi.nlm.nih.gov/traces/sra24/SRR/010151/SRR10395240,SRX7095616,FIC_Alba_F1_pool,WGS,RANDOM,GENOMIC,PAIRED,0,0,ILLUMINA,Illumina HiSeq 2500,SRP228460,PRJNA587696,,587696,SRS5608076,SAMN13198622,simple,72248,Colias croceus,FIC_Alba_F1_pool,,,,,,,no,,,,,STOCKHOLM UNIVERSITY,SRA990490,…
SRR10395241,2019-12-17 06:34:08,2019-11-05 17:45:38,58986174,11797234800,58986174,200,7853,,https://sra-download.ncbi.nlm.nih.gov/traces/sra24/SRR/010151/SRR10395241,SRX7095615,FIC_Alba_mother,WGS,RANDOM,GENOMIC,PAIRED,0,0,ILLUMINA,Illumina HiSeq 2500,SRP228460,PRJNA587696,,587696,SRS5608075,SAMN13198621,simple,72248,Colias croceus,FIC_Alba_mother,,,,,,,no,,,,,STOCKHOLM UNIVERSITY,SRA990490,,publ…
SRR10395239,2019-12-17 06:34:08,2019-11-05 18:31:13,123071305,24614261000,123071305,200,15291,,https://sra-download.ncbi.nlm.nih.gov/traces/sra24/SRR/010151/SRR10395239,SRX7095617,FIC_orange_F1_pool,WGS,RANDOM,GENOMIC,PAIRED,0,0,ILLUMINA,Illumina HiSeq 2500,SRP228460,PRJNA587696,,587696,SRS5608077,SAMN13198623,simple,72248,Colias croceus,FIC_orange_F1_pool,,,,,,,no,,,,,STOCKHOLM UNIVERSITY,SRA990…
SRR10397999,2019-12-17 06:34:53,2019-11-05 20:40:48,42828052,12934071704,42828052,302,5622,,https://sra-download.ncbi.nlm.nih.gov/traces/sra71/SRR/010154/SRR10397999,SRX7098223,Field_Alba_AW15142,WGS,RANDOM,GENOMIC,PAIRED,0,0,ILLUMINA,HiSeq X Ten,SRP228511,PRJNA587791,,587791,SRS5610507,SAMN13219064,simple,72248,Colias croceus,Field_Alba_AW15142,,,,,,,no,,,,,STOCKHOLM UNIVERSITY,SRA991293,,public…
SRR10397993,2019-12-17 06:34:53,2019-11-05 20:38:03,43725080,13204974160,43725080,302,5583,,https://sra-download.ncbi.nlm.nih.gov/traces/sra36/SRR/010154/SRR10397993,SRX7098229,Field_Alba_AW15144,WGS,RANDOM,GENOMIC,PAIRED,0,0,ILLUMINA,HiSeq X Ten,SRP228511,PRJNA587791,,587791,SRS5610513,SAMN13219078,simple,72248,Colias croceus,Field_Alba_AW15144,,,,,,,no,,,,,STOCKHOLM UNIVERSITY,SRA991293,,public…
SRR10397977,2019-12-17 06:34:53,2019-11-05 20:20:26,57905107,17487342314,57905107,302,7322,,https://sra-download.ncbi.nlm.nih.gov/traces/sra38/SRR/010154/SRR10397977,SRX7098245,Field_Alba_AW15145,WGS,RANDOM,GENOMIC,PAIRED,0,0,ILLUMINA,HiSeq X Ten,SRP228511,PRJNA587791,,587791,SRS5610529,SAMN13219093,simple,72248,Colias croceus,Field_Alba_AW15145,,,,,,,no,,,,,STOCKHOLM UNIVERSITY,SRA991293,,public…
SRR10397985,2019-12-17 06:34:53,2019-11-05 20:24:41,49220995,14864740490,49220995,302,6200,,https://sra-download.ncbi.nlm.nih.gov/traces/sra71/SRR/010154/SRR10397985,SRX7098237,Field_Alba_AW15146,WGS,RANDOM,GENOMIC,PAIRED,0,0,ILLUMINA,HiSeq X Ten,SRP228511,PRJNA587791,,587791,SRS5610521,SAMN13219085,simple,72248,Colias croceus,Field_Alba_AW15146,,,,,,,no,,,,,STOCKHOLM UNIVERSITY,SRA991293,,public…
SRR10397990,2019-12-17 06:34:53,2019-11-05 20:28:53,33713448,10181461296,33713448,302,4311,,https://sra-download.ncbi.nlm.nih.gov/traces/sra30/SRR/010154/SRR10397990,SRX7098232,Field_Alba_AW15148,WGS,RANDOM,GENOMIC,PAIRED,0,0,ILLUMINA,HiSeq X Ten,SRP228511,PRJNA587791,,587791,SRS5610516,SAMN13219081,simple,72248,Colias croceus,Field_Alba_AW15148,,,,,,,no,,,,,STOCKHOLM UNIVERSITY,SRA991293,,public…
SRR10397976,2019-12-17 06:34:53,2019-11-05 20:07:11,34835070,10520191140,34835070,302,4616,,https://sra-download.ncbi.nlm.nih.gov/traces/sra1/SRR/010154/SRR10397976,SRX7098246,Field_Alba_OB_Capri_44,WGS,RANDOM,GENOMIC,PAIRED,0,0,ILLUMINA,HiSeq X Ten,SRP228511,PRJNA587791,,587791,SRS5610530,SAMN13219067,simple,72248,Colias croceus,Field_Alba_OB_Capri_44,,,,,,,no,,,,,STOCKHOLM UNIVERSITY,SRA991293,…
SRR10397981,2019-12-17 06:34:53,2019-11-05 20:11:39,43263468,13065567336,43263468,302,5458,,https://sra-download.ncbi.nlm.nih.gov/traces/sra24/SRR/010154/SRR10397981,SRX7098241,Field_Alba_OB_Capri_48,WGS,RANDOM,GENOMIC,PAIRED,0,0,ILLUMINA,HiSeq X Ten,SRP228511,PRJNA587791,,587791,SRS5610525,SAMN13219089,simple,72248,Colias croceus,Field_Alba_OB_Capri_48,,,,,,,no,,,,,STOCKHOLM UNIVERSITY,SRA991293…
SRR10397973,2019-12-17 06:34:53,2019-11-05 20:11:07,43124546,13023612892,43124546,302,5653,,https://sra-download.ncbi.nlm.nih.gov/traces/sra22/SRR/010154/SRR10397973,SRX7098249,Field_Alba_OB_Capri_49,WGS,RANDOM,GENOMIC,PAIRED,0,0,ILLUMINA,HiSeq X Ten,SRP228511,PRJNA587791,,587791,SRS5610533,SAMN13219070,simple,72248,Colias croceus,Field_Alba_OB_Capri_49,,,,,,,no,,,,,STOCKHOLM UNIVERSITY,SRA991293…
SRR10397988,2019-12-17 06:34:53,2019-11-05 20:44:45,60241164,18192831528,60241164,302,7669,,https://sra-download.ncbi.nlm.nih.gov/traces/sra67/SRR/010154/SRR10397988,SRX7098234,Field_Alba_OB_Capri_57,WGS,RANDOM,GENOMIC,PAIRED,0,0,ILLUMINA,HiSeq X Ten,SRP228511,PRJNA587791,,587791,SRS5610518,SAMN13219083,simple,72248,Colias croceus,Field_Alba_OB_Capri_57,,,,,,,no,,,,,STOCKHOLM UNIVERSITY,SRA991293…
SRR10397980,2019-12-17 06:34:53,2019-11-05 20:17:20,48485883,14642736666,48485883,302,6086,,https://sra-download.ncbi.nlm.nih.gov/traces/sra23/SRR/010154/SRR10397980,SRX7098242,Field_Alba_OB_Capri_60,WGS,RANDOM,GENOMIC,PAIRED,0,0,ILLUMINA,HiSeq X Ten,SRP228511,PRJNA587791,,587791,SRS5610526,SAMN13219090,simple,72248,Colias croceus,Field_Alba_OB_Capri_60,,,,,,,no,,,,,STOCKHOLM UNIVERSITY,SRA991293…
SRR10397982,2019-12-17 06:34:53,2019-11-05 20:14:45,44241228,13360850856,44241228,302,5531,,https://sra-download.ncbi.nlm.nih.gov/traces/sra20/SRR/010154/SRR10397982,SRX7098240,Field_Alba_SP41AW14,WGS,RANDOM,GENOMIC,PAIRED,0,0,ILLUMINA,HiSeq X Ten,SRP228511,PRJNA587791,,587791,SRS5610524,SAMN13219088,simple,72248,Colias croceus,Field_Alba_SP41AW14,,,,,,,no,,,,,STOCKHOLM UNIVERSITY,SRA991293,,publ…
SRR10397997,2019-12-17 06:34:53,2019-11-05 20:40:41,44689480,13496222960,44689480,302,5744,,https://sra-download.ncbi.nlm.nih.gov/traces/sra26/SRR/010154/SRR10397997,SRX7098225,Field_Alba_SP50AW14,WGS,RANDOM,GENOMIC,PAIRED,0,0,ILLUMINA,HiSeq X Ten,SRP228511,PRJNA587791,,587791,SRS5610509,SAMN13219074,simple,72248,Colias croceus,Field_Alba_SP50AW14,,,,,,,no,,,,,STOCKHOLM UNIVERSITY,SRA991293,,publ…
SRR10397974,2019-12-17 06:34:53,2019-11-05 20:11:03,41637970,12574666940,41637970,302,5425,,https://sra-download.ncbi.nlm.nih.gov/traces/sra20/SRR/010154/SRR10397974,SRX7098248,Field_Alba_SP60AW14,WGS,RANDOM,GENOMIC,PAIRED,0,0,ILLUMINA,HiSeq X Ten,SRP228511,PRJNA587791,,587791,SRS5610532,SAMN13219069,simple,72248,Colias croceus,Field_Alba_SP60AW14,,,,,,,no,,,,,STOCKHOLM UNIVERSITY,SRA991293,,publ…
SRR10397983,2019-12-17 06:34:53,2019-11-05 20:12:05,40255192,12157067984,40255192,302,5152,,https://sra-download.ncbi.nlm.nih.gov/traces/sra71/SRR/010154/SRR10397983,SRX7098239,Field_Alba_SP64AW14,WGS,RANDOM,GENOMIC,PAIRED,0,0,ILLUMINA,HiSeq X Ten,SRP228511,PRJNA587791,,587791,SRS5610523,SAMN13219087,simple,72248,Colias croceus,Field_Alba_SP64AW14,,,,,,,no,,,,,STOCKHOLM UNIVERSITY,SRA991293,,publ…
SRR10397998,2019-12-17 06:34:53,2019-11-05 20:44:14,52898375,15975309250,52898375,302,6928,,https://sra-download.ncbi.nlm.nih.gov/traces/sra24/SRR/010154/SRR10397998,SRX7098224,Field_Orange_AW1570,WGS,RANDOM,GENOMIC,PAIRED,0,0,ILLUMINA,HiSeq X Ten,SRP228511,PRJNA587791,,587791,SRS5610508,SAMN13219065,simple,72248,Colias croceus,Field_Orange_AW1570,,,,,,,no,,,,,STOCKHOLM UNIVERSITY,SRA991293,,publ…
SRR10397975,2019-12-17 06:34:52,2019-11-05 20:12:04,43692349,13195089398,43692349,302,5698,,https://sra-download.ncbi.nlm.nih.gov/traces/sra42/SRR/010154/SRR10397975,SRX7098247,Field_Orange_AW1571,WGS,RANDOM,GENOMIC,PAIRED,0,0,ILLUMINA,HiSeq X Ten,SRP228511,PRJNA587791,,587791,SRS5610531,SAMN13219068,simple,72248,Colias croceus,Field_Orange_AW1571,,,,,,,no,,,,,STOCKHOLM UNIVERSITY,SRA991293,,publ…
SRR10397979,2019-12-17 06:34:53,2019-11-05 20:18:50,47801138,14435943676,47801138,302,6017,,https://sra-download.ncbi.nlm.nih.gov/traces/sra22/SRR/010154/SRR10397979,SRX7098243,Field_Orange_AW1573,WGS,RANDOM,GENOMIC,PAIRED,0,0,ILLUMINA,HiSeq X Ten,SRP228511,PRJNA587791,,587791,SRS5610527,SAMN13219091,simple,72248,Colias croceus,Field_Orange_AW1573,,,,,,,no,,,,,STOCKHOLM UNIVERSITY,SRA991293,,publ…
SRR10397996,2019-12-17 06:34:53,2019-11-05 20:40:01,47755652,14422206904,47755652,302,6116,,https://sra-download.ncbi.nlm.nih.gov/traces/sra71/SRR/010154/SRR10397996,SRX7098226,Field_Orange_AW1575,WGS,RANDOM,GENOMIC,PAIRED,0,0,ILLUMINA,HiSeq X Ten,SRP228511,PRJNA587791,,587791,SRS5610510,SAMN13219075,simple,72248,Colias croceus,Field_Orange_AW1575,,,,,,,no,,,,,STOCKHOLM UNIVERSITY,SRA991293,,publ…
SRR10397992,2019-12-17 06:34:53,2019-11-05 20:38:20,44923861,13567006022,44923861,302,5716,,https://sra-download.ncbi.nlm.nih.gov/traces/sra1/SRR/010154/SRR10397992,SRX7098230,Field_Orange_AW1576,WGS,RANDOM,GENOMIC,PAIRED,0,0,ILLUMINA,HiSeq X Ten,SRP228511,PRJNA587791,,587791,SRS5610514,SAMN13219079,simple,72248,Colias croceus,Field_Orange_AW1576,,,,,,,no,,,,,STOCKHOLM UNIVERSITY,SRA991293,,publi…
SRR10397991,2019-12-17 06:34:53,2019-11-05 20:40:40,49035094,14808598388,49035094,302,6265,,https://sra-download.ncbi.nlm.nih.gov/traces/sra30/SRR/010154/SRR10397991,SRX7098231,Field_Orange_AW1577,WGS,RANDOM,GENOMIC,PAIRED,0,0,ILLUMINA,HiSeq X Ten,SRP228511,PRJNA587791,,587791,SRS5610515,SAMN13219080,simple,72248,Colias croceus,Field_Orange_AW1577,,,,,,,no,,,,,STOCKHOLM UNIVERSITY,SRA991293,,publ…
SRR10397986,2019-12-17 06:34:53,2019-11-05 20:29:00,43846377,13241605854,43846377,302,5513,,https://sra-download.ncbi.nlm.nih.gov/traces/sra54/SRR/010154/SRR10397986,SRX7098236,Field_Orange_AW1579,WGS,RANDOM,GENOMIC,PAIRED,0,0,ILLUMINA,HiSeq X Ten,SRP228511,PRJNA587791,,587791,SRS5610520,SAMN13219084,simple,72248,Colias croceus,Field_Orange_AW1579,,,,,,,no,,,,,STOCKHOLM UNIVERSITY,SRA991293,,publ…
SRR10397989,2019-12-17 06:34:53,2019-11-05 20:36:51,45986032,13887781664,45986032,302,5930,,https://sra-download.ncbi.nlm.nih.gov/traces/sra1/SRR/010154/SRR10397989,SRX7098233,Field_Orange_AW1582,WGS,RANDOM,GENOMIC,PAIRED,0,0,ILLUMINA,HiSeq X Ten,SRP228511,PRJNA587791,,587791,SRS5610517,SAMN13219082,simple,72248,Colias croceus,Field_Orange_AW1582,,,,,,,no,,,,,STOCKHOLM UNIVERSITY,SRA991293,,publi…
SRR10397984,2019-12-17 06:34:53,2019-11-05 20:14:19,41227055,12450570610,41227055,302,5160,,https://sra-download.ncbi.nlm.nih.gov/traces/sra74/SRR/010154/SRR10397984,SRX7098238,Field_Orange_AW1583,WGS,RANDOM,GENOMIC,PAIRED,0,0,ILLUMINA,HiSeq X Ten,SRP228511,PRJNA587791,,587791,SRS5610522,SAMN13219086,simple,72248,Colias croceus,Field_Orange_AW1583,,,,,,,no,,,,,STOCKHOLM UNIVERSITY,SRA991293,,publ…
SRR10397987,2019-12-17 06:34:53,2019-11-05 20:23:00,40302512,12171358624,40302512,302,5275,,https://sra-download.ncbi.nlm.nih.gov/traces/sra33/SRR/010154/SRR10397987,SRX7098235,Field_Orange_OB_Capri_43,WGS,RANDOM,GENOMIC,PAIRED,0,0,ILLUMINA,HiSeq X Ten,SRP228511,PRJNA587791,,587791,SRS5610519,SAMN13219066,simple,72248,Colias croceus,Field_Orange_OB_Capri_43,,,,,,,no,,,,,STOCKHOLM UNIVERSITY,SRA99…
SRR10397995,2019-12-17 06:34:53,2019-11-05 20:32:44,36690929,11080660558,36690929,302,4697,,https://sra-download.ncbi.nlm.nih.gov/traces/sra29/SRR/010154/SRR10397995,SRX7098227,Field_Orange_OB_Capri_47,WGS,RANDOM,GENOMIC,PAIRED,0,0,ILLUMINA,HiSeq X Ten,SRP228511,PRJNA587791,,587791,SRS5610511,SAMN13219076,simple,72248,Colias croceus,Field_Orange_OB_Capri_47,,,,,,,no,,,,,STOCKHOLM UNIVERSITY,SRA99…
SRR10397994,2019-12-17 06:34:53,2019-11-05 20:36:33,41285556,12468237912,41285556,302,5333,,https://sra-download.ncbi.nlm.nih.gov/traces/sra29/SRR/010154/SRR10397994,SRX7098228,Field_Orange_OB_Capri_53,WGS,RANDOM,GENOMIC,PAIRED,0,0,ILLUMINA,HiSeq X Ten,SRP228511,PRJNA587791,,587791,SRS5610512,SAMN13219077,simple,72248,Colias croceus,Field_Orange_OB_Capri_53,,,,,,,no,,,,,STOCKHOLM UNIVERSITY,SRA99…
SRR10397978,2019-12-17 06:34:53,2019-11-05 20:11:16,42070102,12705170804,42070102,302,5336,,https://sra-download.ncbi.nlm.nih.gov/traces/sra20/SRR/010154/SRR10397978,SRX7098244,Field_Orange_OB_Capri_55,WGS,RANDOM,GENOMIC,PAIRED,0,0,ILLUMINA,HiSeq X Ten,SRP228511,PRJNA587791,,587791,SRS5610528,SAMN13219092,simple,72248,Colias croceus,Field_Orange_OB_Capri_55,,,,,,,no,,,,,STOCKHOLM UNIVERSITY,SRA99…
SRR10396498,2019-12-17 06:34:21,2019-11-05 19:02:58,106772799,32245385298,106772799,302,13306,,https://sra-download.ncbi.nlm.nih.gov/traces/sra24/SRR/010152/SRR10396498,SRX7096873,MIC_II_F1_Alba_pool,WGS,RANDOM,GENOMIC,PAIRED,0,0,ILLUMINA,HiSeq X Ten,SRP228473,PRJNA587716,,587716,SRS5609338,SAMN13207225,simple,72248,Colias croceus,MIC_II_F1_Alba_pool,,,,,,,no,,,,,STOCKHOLM UNIVERSITY,SRA990848,,p…
SRR10396497,2019-12-17 06:34:21,2019-11-05 18:35:24,87971028,26567250456,87971028,302,11053,,https://sra-download.ncbi.nlm.nih.gov/traces/sra38/SRR/010152/SRR10396497,SRX7096874,MIC_II_F1_orange_pool,WGS,RANDOM,GENOMIC,PAIRED,0,0,ILLUMINA,HiSeq X Ten,SRP228473,PRJNA587716,,587716,SRS5609339,SAMN13207226,simple,72248,Colias croceus,MIC_II_F1_orange_pool,,,,,,,no,,,,,STOCKHOLM UNIVERSITY,SRA990848,…
SRR10389202,2019-11-02 22:41:12,2019-11-02 22:26:16,44588694,13220152422,44588694,296,5040,,https://sra-download.ncbi.nlm.nih.gov/traces/sra53/SRR/010145/SRR10389202,SRX7089578,B5,WGS,RANDOM,GENOMIC,PAIRED,0,0,ILLUMINA,HiSeq X Ten,SRP228132,PRJNA578948,,578948,SRS5603398,SAMN13088838,simple,148810,Tetragonula carbonaria,Tetragonula_carbonaria_newcomen_st,,,,,,,no,,,,,THE UNIVERSITY OF QUEENSLAND,…
SRR10390715,2019-11-06 17:15:28,2019-11-05 16:21:18,55381360,16398533107,55381360,296,6199,,https://sra-download.ncbi.nlm.nih.gov/traces/sra75/SRR/010147/SRR10390715,SRX7091091,B6_hockingsi,WGS,RANDOM,GENOMIC,PAIRED,0,0,ILLUMINA,HiSeq X Ten,SRP228291,PRJNA578994,,578994,SRS5604804,SAMN13089661,simple,270528,Tetragonula hockingsi,Tetragonula_hockingsi_newcomen_st,,,,,,,no,,,,,THE UNIVERSITY OF QUE…
SRR10395358,2019-11-06 17:16:22,2019-11-05 18:15:52,92426787,27728036100,92426787,300,9623,,https://sra-download.ncbi.nlm.nih.gov/traces/sra33/SRR/010151/SRR10395358,SRX7095734,Mellipes1_GTGGCC,WGS,RANDOM,GENOMIC,PAIRED,0,0,ILLUMINA,HiSeq X Ten,SRP228465,PRJNA579239,,579239,SRS5608204,SAMN13107058,simple,270529,Tetragonula mellipes,Tetragonula_mellipes_M-2017-01,,,,,,,no,,,,,THE UNIVERSITY OF QUE…
SRR10393356,2019-12-17 06:33:53,2019-11-05 16:42:11,34184252,6836850400,34184252,200,4939,,https://sra-download.ncbi.nlm.nih.gov/traces/sra38/SRR/010149/SRR10393356,SRX7093732,MICI,WGS,RANDOM,GENOMIC,PAIRED,0,0,ILLUMINA,Illumina HiSeq 2500,SRP228413,PRJNA587518,,587518,SRS5606391,SAMN13192409,simple,72248,Colias croceus,orange mother MIC I,,,,,,,no,,,,,STOCKHOLM UNIVERSITY,SRA989693,,public,384C6…
ERR3497754,2019-10-28 09:19:31,2019-10-28 18:10:13,7982191,2394657300,7982191,300,941,,https://sra-download.ncbi.nlm.nih.gov/traces/era4/ERR/ERR3497/ERR3497754,ERX3519010,LIBX_CAM025019,WGS,RANDOM,GENOMIC,PAIRED,400,0,ILLUMINA,HiSeq X Ten,ERP117024,PRJEB34160,,579952,ERS3660129,SAMEA5871643,simple,1911933,Heliconius cydno chioneus x Heliconius melpomene rosina,CAM025019,,,,,,,no,,,,,"UNIVERSITY O…
ERR3497711,2019-10-28 09:19:31,2019-10-28 17:31:29,8474107,2542232100,8474107,300,969,,https://sra-download.ncbi.nlm.nih.gov/traces/era4/ERR/ERR3497/ERR3497711,ERX3518967,RM2_CAM025089,WGS,RANDOM,GENOMIC,PAIRED,400,0,ILLUMINA,HiSeq X Ten,ERP117024,PRJEB34160,,579952,ERS3660133,SAMEA5871647,simple,1911933,Heliconius cydno chioneus x Heliconius melpomene rosina,CAM025089,,,,,,,no,,,,,"UNIVERSITY OF…
ERR3497712,2019-10-28 09:19:31,2019-10-28 17:31:18,7087089,2126126700,7087089,300,888,,https://sra-download.ncbi.nlm.nih.gov/traces/era4/ERR/ERR3497/ERR3497712,ERX3518968,RM2_CAM025132,WGS,RANDOM,GENOMIC,PAIRED,400,0,ILLUMINA,HiSeq X Ten,ERP117024,PRJEB34160,,579952,ERS3660135,SAMEA5871649,simple,1911933,Heliconius cydno chioneus x Heliconius melpomene rosina,CAM025132,,,,,,,no,,,,,"UNIVERSITY OF…
ERR3497713,2019-10-28 09:19:31,2019-10-28 17:32:31,8846251,2653875300,8846251,300,1073,,https://sra-download.ncbi.nlm.nih.gov/traces/era4/ERR/ERR3497/ERR3497713,ERX3518969,RM2_CAM025134,WGS,RANDOM,GENOMIC,PAIRED,400,0,ILLUMINA,HiSeq X Ten,ERP117024,PRJEB34160,,579952,ERS3660136,SAMEA5871650,simple,1911933,Heliconius cydno chioneus x Heliconius melpomene rosina,CAM025134,,,,,,,no,,,,,"UNIVERSITY O…
ERR3497714,2019-10-28 09:19:31,2019-10-28 17:32:40,7717604,2315281200,7717604,300,894,,https://sra-download.ncbi.nlm.nih.gov/traces/era4/ERR/ERR3497/ERR3497714,ERX3518970,RM2_CAM025135,WGS,RANDOM,GENOMIC,PAIRED,400,0,ILLUMINA,HiSeq X Ten,ERP117024,PRJEB34160,,579952,ERS3660137,SAMEA5871651,simple,1911933,Heliconius cydno chioneus x Heliconius melpomene rosina,CAM025135,,,,,,,no,,,,,"UNIVERSITY OF…
ERR3497755,2019-10-28 09:19:31,2019-10-28 18:11:41,9091603,2727480900,9091603,300,1054,,https://sra-download.ncbi.nlm.nih.gov/traces/era4/ERR/ERR3497/ERR3497755,ERX3519011,LIBX_CAM025139,WGS,RANDOM,GENOMIC,PAIRED,400,0,ILLUMINA,HiSeq X Ten,ERP117024,PRJEB34160,,579952,ERS3660138,SAMEA5871652,simple,1911933,Heliconius cydno chioneus x Heliconius melpomene rosina,CAM025139,,,,,,,no,,,,,"UNIVERSITY …
ERR3497715,2019-10-28 09:19:31,2019-10-28 17:37:29,26875643,8062692900,26875643,300,3107,,https://sra-download.ncbi.nlm.nih.gov/traces/era4/ERR/ERR3497/ERR3497715,ERX3518971,RM2_CAM025140-ATGCGCAG,WGS,RANDOM,GENOMIC,PAIRED,400,0,ILLUMINA,HiSeq X Ten,ERP117024,PRJEB34160,,579952,ERS3660139,SAMEA5871653,simple,1911933,Heliconius cydno chioneus x Heliconius melpomene rosina,CAM025140,,,,,,,no,,,,,"U…
ERR3497716,2019-10-28 09:19:31,2019-10-28 17:35:04,7741008,2322302400,7741008,300,884,,https://sra-download.ncbi.nlm.nih.gov/traces/era4/ERR/ERR3497/ERR3497716,ERX3518972,RM2_CAM025140-CCTAAGAC,WGS,RANDOM,GENOMIC,PAIRED,400,0,ILLUMINA,HiSeq X Ten,ERP117024,PRJEB34160,,579952,ERS3660139,SAMEA5871653,simple,1911933,Heliconius cydno chioneus x Heliconius melpomene rosina,CAM025140,,,,,,,no,,,,,"UNIV…
ERR3497717,2019-10-28 09:19:31,2019-10-28 17:35:36,9311659,2793497700,9311659,300,1094,,https://sra-download.ncbi.nlm.nih.gov/traces/era4/ERR/ERR3497/ERR3497717,ERX3518973,RM2_CAM025150,WGS,RANDOM,GENOMIC,PAIRED,400,0,ILLUMINA,HiSeq X Ten,ERP117024,PRJEB34160,,579952,ERS3660141,SAMEA5871655,simple,1911933,Heliconius cydno chioneus x Heliconius melpomene rosina,CAM025150,,,,,,,no,,,,,"UNIVERSITY O…
ERR3497756,2019-10-28 09:19:31,2019-10-28 18:11:53,8998072,2699421600,8998072,300,1064,,https://sra-download.ncbi.nlm.nih.gov/traces/era4/ERR/ERR3497/ERR3497756,ERX3519012,LIBX_CAM025152,WGS,RANDOM,GENOMIC,PAIRED,400,0,ILLUMINA,HiSeq X Ten,ERP117024,PRJEB34160,,579952,ERS3660542,SAMEA5872056,simple,1911933,Heliconius cydno chioneus x Heliconius melpomene rosina,CAM025152,,,,,,,no,,,,,"UNIVERSITY …
ERR3497718,2019-10-28 09:19:31,2019-10-28 17:36:52,8811500,2643450000,8811500,300,1023,,https://sra-download.ncbi.nlm.nih.gov/traces/era4/ERR/ERR3497/ERR3497718,ERX3518974,RM2_CAM025154,WGS,RANDOM,GENOMIC,PAIRED,400,0,ILLUMINA,HiSeq X Ten,ERP117024,PRJEB34160,,579952,ERS3660142,SAMEA5871656,simple,1911933,Heliconius cydno chioneus x Heliconius melpomene rosina,CAM025154,,,,,,,no,,,,,"UNIVERSITY O…
ERR3497719,2019-10-28 09:19:31,2019-10-28 17:37:16,8256341,2476902300,8256341,300,976,,https://sra-download.ncbi.nlm.nih.gov/traces/era4/ERR/ERR3497/ERR3497719,ERX3518975,RM2_CAM025160,WGS,RANDOM,GENOMIC,PAIRED,400,0,ILLUMINA,HiSeq X Ten,ERP117024,PRJEB34160,,579952,ERS3660144,SAMEA5871658,simple,1911933,Heliconius cydno chioneus x Heliconius melpomene rosina,CAM025160,,,,,,,no,,,,,"UNIVERSITY OF…
ERR3497720,2019-10-28 09:19:31,2019-10-28 17:39:01,10677393,3203217900,10677393,300,1249,,https://sra-download.ncbi.nlm.nih.gov/traces/era4/ERR/ERR3497/ERR3497720,ERX3518976,RM2_CAM025164,WGS,RANDOM,GENOMIC,PAIRED,400,0,ILLUMINA,HiSeq X Ten,ERP117024,PRJEB34160,,579952,ERS3660146,SAMEA5871660,simple,1911933,Heliconius cydno chioneus x Heliconius melpomene rosina,CAM025164,,,,,,,no,,,,,"UNIVERSITY…
ERR3497721,2019-10-28 09:19:31,2019-10-28 17:38:51,7822825,2346847500,7822825,300,892,,https://sra-download.ncbi.nlm.nih.gov/traces/era4/ERR/ERR3497/ERR3497721,ERX3518977,RM2_CAM025166,WGS,RANDOM,GENOMIC,PAIRED,400,0,ILLUMINA,HiSeq X Ten,ERP117024,PRJEB34160,,579952,ERS3660147,SAMEA5871661,simple,1911933,Heliconius cydno chioneus x Heliconius melpomene rosina,CAM025166,,,,,,,no,,,,,"UNIVERSITY OF…
ERR3497722,2019-10-28 09:19:31,2019-10-28 17:40:27,11466884,3440065200,11466884,300,1305,,https://sra-download.ncbi.nlm.nih.gov/traces/era4/ERR/ERR3497/ERR3497722,ERX3518978,RM2_CAM025168,WGS,RANDOM,GENOMIC,PAIRED,400,0,ILLUMINA,HiSeq X Ten,ERP117024,PRJEB34160,,579952,ERS3660149,SAMEA5871663,simple,1911933,Heliconius cydno chioneus x Heliconius melpomene rosina,CAM025168,,,,,,,no,,,,,"UNIVERSITY…
ERR3497723,2019-10-28 09:19:31,2019-10-28 17:40:24,7212366,2163709800,7212366,300,831,,https://sra-download.ncbi.nlm.nih.gov/traces/era4/ERR/ERR3497/ERR3497723,ERX3518979,RM2_CAM025169,WGS,RANDOM,GENOMIC,PAIRED,400,0,ILLUMINA,HiSeq X Ten,ERP117024,PRJEB34160,,579952,ERS3660150,SAMEA5871664,simple,1911933,Heliconius cydno chioneus x Heliconius melpomene rosina,CAM025169,,,,,,,no,,,,,"UNIVERSITY OF…
ERR3497724,2019-10-28 09:19:31,2019-10-28 17:41:12,7063243,2118972900,7063243,300,918,,https://sra-download.ncbi.nlm.nih.gov/traces/era4/ERR/ERR3497/ERR3497724,ERX3518980,RM2_CAM025170,WGS,RANDOM,GENOMIC,PAIRED,400,0,ILLUMINA,HiSeq X Ten,ERP117024,PRJEB34160,,579952,ERS3660151,SAMEA5871665,simple,1911933,Heliconius cydno chioneus x Heliconius melpomene rosina,CAM025170,,,,,,,no,,,,,"UNIVERSITY OF…
ERR3497725,2019-10-28 09:19:31,2019-10-28 17:42:44,11538408,3461522400,11538408,300,1305,,https://sra-download.ncbi.nlm.nih.gov/traces/era4/ERR/ERR3497/ERR3497725,ERX3518981,RM2_CAM025179,WGS,RANDOM,GENOMIC,PAIRED,400,0,ILLUMINA,HiSeq X Ten,ERP117024,PRJEB34160,,579952,ERS3660153,SAMEA5871667,simple,1911933,Heliconius cydno chioneus x Heliconius melpomene rosina,CAM025179,,,,,,,no,,,,,"UNIVERSITY…
ERR3497757,2019-10-28 09:19:32,2019-10-28 18:13:51,18863689,5659106700,18863689,300,2154,,https://sra-download.ncbi.nlm.nih.gov/traces/era4/ERR/ERR3497/ERR3497757,ERX3519013,LIBX_CAM025180-TATCAGCA,WGS,RANDOM,GENOMIC,PAIRED,400,0,ILLUMINA,HiSeq X Ten,ERP117024,PRJEB34160,,579952,ERS3660543,SAMEA5872057,simple,1911933,Heliconius cydno chioneus x Heliconius melpomene rosina,CAM025180,,,,,,,no,,,,,"…
ERR3497758,2019-10-28 09:19:32,2019-10-28 18:17:15,26145058,7843517400,26145058,300,2993,,https://sra-download.ncbi.nlm.nih.gov/traces/era4/ERR/ERR3497/ERR3497758,ERX3519014,LIBX_CAM025180-TCGACGTC,WGS,RANDOM,GENOMIC,PAIRED,400,0,ILLUMINA,HiSeq X Ten,ERP117024,PRJEB34160,,579952,ERS3660543,SAMEA5872057,simple,1911933,Heliconius cydno chioneus x Heliconius melpomene rosina,CAM025180,,,,,,,no,,,,,"…
ERR3497726,2019-10-28 09:19:31,2019-10-28 17:46:22,23583413,7075023900,23583413,300,2702,,https://sra-download.ncbi.nlm.nih.gov/traces/era4/ERR/ERR3497/ERR3497726,ERX3518982,RM2_CAM025183,WGS,RANDOM,GENOMIC,PAIRED,400,0,ILLUMINA,HiSeq X Ten,ERP117024,PRJEB34160,,579952,ERS3660154,SAMEA5871668,simple,1911933,Heliconius cydno chioneus x Heliconius melpomene rosina,CAM025183,,,,,,,no,,,,,"UNIVERSITY…
ERR3497727,2019-10-28 09:19:31,2019-10-28 17:43:38,8760752,2628225600,8760752,300,1079,,https://sra-download.ncbi.nlm.nih.gov/traces/era4/ERR/ERR3497/ERR3497727,ERX3518983,RM2_CAM025192,WGS,RANDOM,GENOMIC,PAIRED,400,0,ILLUMINA,HiSeq X Ten,ERP117024,PRJEB34160,,579952,ERS3660158,SAMEA5871672,simple,1911933,Heliconius cydno chioneus x Heliconius melpomene rosina,CAM025192,,,,,,,no,,,,,"UNIVERSITY O…
ERR3497728,2019-10-28 09:19:31,2019-10-28 17:44:48,9346705,2804011500,9346705,300,1080,,https://sra-download.ncbi.nlm.nih.gov/traces/era4/ERR/ERR3497/ERR3497728,ERX3518984,RM2_CAM025208,WGS,RANDOM,GENOMIC,PAIRED,400,0,ILLUMINA,HiSeq X Ten,ERP117024,PRJEB34160,,579952,ERS3660161,SAMEA5871675,simple,1911933,Heliconius cydno chioneus x Heliconius melpomene rosina,CAM025208,,,,,,,no,,,,,"UNIVERSITY O…
ERR3497729,2019-10-28 09:19:31,2019-10-28 17:46:23,9597275,2879182500,9597275,300,1101,,https://sra-download.ncbi.nlm.nih.gov/traces/era4/ERR/ERR3497/ERR3497729,ERX3518985,RM2_CAM025241,WGS,RANDOM,GENOMIC,PAIRED,400,0,ILLUMINA,HiSeq X Ten,ERP117024,PRJEB34160,,579952,ERS3660163,SAMEA5871677,simple,1911933,Heliconius cydno chioneus x Heliconius melpomene rosina,CAM025241,,,,,,,no,,,,,"UNIVERSITY O…
ERR3497730,2019-10-28 09:19:31,2019-10-28 17:47:32,10977759,3293327700,10977759,300,1243,,https://sra-download.ncbi.nlm.nih.gov/traces/era4/ERR/ERR3497/ERR3497730,ERX3518986,RM2_CAM025253,WGS,RANDOM,GENOMIC,PAIRED,400,0,ILLUMINA,HiSeq X Ten,ERP117024,PRJEB34160,,579952,ERS3660164,SAMEA5871678,simple,1911933,Heliconius cydno chioneus x Heliconius melpomene rosina,CAM025253,,,,,,,no,,,,,"UNIVERSITY…
ERR3497731,2019-10-28 09:19:31,2019-10-28 17:49:31,10016785,3005035500,10016785,300,1111,,https://sra-download.ncbi.nlm.nih.gov/traces/era4/ERR/ERR3497/ERR3497731,ERX3518987,RM2_CAM025266,WGS,RANDOM,GENOMIC,PAIRED,400,0,ILLUMINA,HiSeq X Ten,ERP117024,PRJEB34160,,579952,ERS3660165,SAMEA5871679,simple,1911933,Heliconius cydno chioneus x Heliconius melpomene rosina,CAM025266,,,,,,,no,,,,,"UNIVERSITY…
ERR3497732,2019-10-28 09:19:31,2019-10-28 17:49:04,6625148,1987544400,6625148,300,835,,https://sra-download.ncbi.nlm.nih.gov/traces/era4/ERR/ERR3497/ERR3497732,ERX3518988,RM2_CAM025301,WGS,RANDOM,GENOMIC,PAIRED,400,0,ILLUMINA,HiSeq X Ten,ERP117024,PRJEB34160,,579952,ERS3660170,SAMEA5871684,simple,1911933,Heliconius cydno chioneus x Heliconius melpomene rosina,CAM025301,,,,,,,no,,,,,"UNIVERSITY OF…
ERR3497733,2019-10-28 09:19:31,2019-10-28 17:50:29,10131850,3039555000,10131850,300,1165,,https://sra-download.ncbi.nlm.nih.gov/traces/era4/ERR/ERR3497/ERR3497733,ERX3518989,RM2_CAM025309,WGS,RANDOM,GENOMIC,PAIRED,400,0,ILLUMINA,HiSeq X Ten,ERP117024,PRJEB34160,,579952,ERS3660171,SAMEA5871685,simple,1911933,Heliconius cydno chioneus x Heliconius melpomene rosina,CAM025309,,,,,,,no,,,,,"UNIVERSITY…
ERR3497759,2019-10-28 09:19:32,2019-10-28 18:13:29,5778016,1733404800,5778016,300,682,,https://sra-download.ncbi.nlm.nih.gov/traces/era4/ERR/ERR3497/ERR3497759,ERX3519015,LIBX_CAM025314,WGS,RANDOM,GENOMIC,PAIRED,400,0,ILLUMINA,HiSeq X Ten,ERP117024,PRJEB34160,,579952,ERS3660172,SAMEA5871686,simple,1911933,Heliconius cydno chioneus x Heliconius melpomene rosina,CAM025314,,,,,,,no,,,,,"UNIVERSITY O…
ERR3497734,2019-10-28 09:19:31,2019-10-28 17:50:56,7529592,2258877600,7529592,300,867,,https://sra-download.ncbi.nlm.nih.gov/traces/era4/ERR/ERR3497/ERR3497734,ERX3518990,RM2_CAM025340,WGS,RANDOM,GENOMIC,PAIRED,400,0,ILLUMINA,HiSeq X Ten,ERP117024,PRJEB34160,,579952,ERS3660175,SAMEA5871689,simple,1911933,Heliconius cydno chioneus x Heliconius melpomene rosina,CAM025340,,,,,,,no,,,,,"UNIVERSITY OF…
ERR3497760,2019-10-28 09:19:32,2019-10-28 18:15:06,6874816,2062444800,6874816,300,801,,https://sra-download.ncbi.nlm.nih.gov/traces/era4/ERR/ERR3497/ERR3497760,ERX3519016,LIBX_CAM025342,WGS,RANDOM,GENOMIC,PAIRED,400,0,ILLUMINA,HiSeq X Ten,ERP117024,PRJEB34160,,579952,ERS3660176,SAMEA5871690,simple,1911933,Heliconius cydno chioneus x Heliconius melpomene rosina,CAM025342,,,,,,,no,,,,,"UNIVERSITY O…
ERR3497735,2019-10-28 09:19:31,2019-10-28 17:52:55,14056815,4217044500,14056815,300,1591,,https://sra-download.ncbi.nlm.nih.gov/traces/era4/ERR/ERR3497/ERR3497735,ERX3518991,RM2_CAM025382,WGS,RANDOM,GENOMIC,PAIRED,400,0,ILLUMINA,HiSeq X Ten,ERP117024,PRJEB34160,,579952,ERS3660180,SAMEA5871694,simple,1911933,Heliconius cydno chioneus x Heliconius melpomene rosina,CAM025382,,,,,,,no,,,,,"UNIVERSITY…
ERR3497736,2019-10-28 09:19:31,2019-10-28 17:52:53,8540223,2562066900,8540223,300,970,,https://sra-download.ncbi.nlm.nih.gov/traces/era4/ERR/ERR3497/ERR3497736,ERX3518992,RM2_CAM025391,WGS,RANDOM,GENOMIC,PAIRED,400,0,ILLUMINA,HiSeq X Ten,ERP117024,PRJEB34160,,579952,ERS3660184,SAMEA5871698,simple,1911933,Heliconius cydno chioneus x Heliconius melpomene rosina,CAM025391,,,,,,,no,,,,,"UNIVERSITY OF…
ERR3497761,2019-10-28 09:19:32,2019-10-28 18:16:12,6969378,2090813400,6969378,300,837,,https://sra-download.ncbi.nlm.nih.gov/traces/era4/ERR/ERR3497/ERR3497761,ERX3519017,LIBX_CAM025400,WGS,RANDOM,GENOMIC,PAIRED,400,0,ILLUMINA,HiSeq X Ten,ERP117024,PRJEB34160,,579952,ERS3660185,SAMEA5871699,simple,1911933,Heliconius cydno chioneus x Heliconius melpomene rosina,CAM025400,,,,,,,no,,,,,"UNIVERSITY O…
ERR3497737,2019-10-28 09:19:31,2019-10-28 17:52:47,8714410,2614323000,8714410,300,996,,https://sra-download.ncbi.nlm.nih.gov/traces/era4/ERR/ERR3497/ERR3497737,ERX3518993,RM2_CAM025403,WGS,RANDOM,GENOMIC,PAIRED,400,0,ILLUMINA,HiSeq X Ten,ERP117024,PRJEB34160,,579952,ERS3660186,SAMEA5871700,simple,1911933,Heliconius cydno chioneus x Heliconius melpomene rosina,CAM025403,,,,,,,no,,,,,"UNIVERSITY OF…
ERR3497762,2019-10-28 09:19:32,2019-10-28 18:17:09,7240347,2172104100,7240347,300,873,,https://sra-download.ncbi.nlm.nih.gov/traces/era4/ERR/ERR3497/ERR3497762,ERX3519018,LIBX_CAM025413,WGS,RANDOM,GENOMIC,PAIRED,400,0,ILLUMINA,HiSeq X Ten,ERP117024,PRJEB34160,,579952,ERS3660191,SAMEA5871705,simple,1911933,Heliconius cydno chioneus x Heliconius melpomene rosina,CAM025413,,,,,,,no,,,,,"UNIVERSITY O…
ERR3497763,2019-10-28 09:19:32,2019-10-28 18:18:08,7852476,2355742800,7852476,300,945,,https://sra-download.ncbi.nlm.nih.gov/traces/era4/ERR/ERR3497/ERR3497763,ERX3519019,LIBX_CAM025416,WGS,RANDOM,GENOMIC,PAIRED,400,0,ILLUMINA,HiSeq X Ten,ERP117024,PRJEB34160,,579952,ERS3660194,SAMEA5871708,simple,1911933,Heliconius cydno chioneus x Heliconius melpomene rosina,CAM025416,,,,,,,no,,,,,"UNIVERSITY O…
ERR3497738,2019-10-28 09:19:31,2019-10-28 17:56:01,12024031,3607209300,12024031,300,1403,,https://sra-download.ncbi.nlm.nih.gov/traces/era4/ERR/ERR3497/ERR3497738,ERX3518994,RM2_CAM025418,WGS,RANDOM,GENOMIC,PAIRED,400,0,ILLUMINA,HiSeq X Ten,ERP117024,PRJEB34160,,579952,ERS3660196,SAMEA5871710,simple,1911933,Heliconius cydno chioneus x Heliconius melpomene rosina,CAM025418,,,,,,,no,,,,,"UNIVERSITY…
ERR3497739,2019-10-28 09:19:31,2019-10-28 17:56:44,12045405,3613621500,12045405,300,1371,,https://sra-download.ncbi.nlm.nih.gov/traces/era4/ERR/ERR3497/ERR3497739,ERX3518995,RM2_CAM025420,WGS,RANDOM,GENOMIC,PAIRED,400,0,ILLUMINA,HiSeq X Ten,ERP117024,PRJEB34160,,579952,ERS3660198,SAMEA5871712,simple,1911933,Heliconius cydno chioneus x Heliconius melpomene rosina,CAM025420,,,,,,,no,,,,,"UNIVERSITY…
ERR3497764,2019-10-28 09:19:32,2019-10-28 18:19:09,7985880,2395764000,7985880,300,947,,https://sra-download.ncbi.nlm.nih.gov/traces/era4/ERR/ERR3497/ERR3497764,ERX3519020,LIBX_CAM025447,WGS,RANDOM,GENOMIC,PAIRED,400,0,ILLUMINA,HiSeq X Ten,ERP117024,PRJEB34160,,579952,ERS3660212,SAMEA5871726,simple,1911933,Heliconius cydno chioneus x Heliconius melpomene rosina,CAM025447,,,,,,,no,,,,,"UNIVERSITY O…
ERR3497740,2019-10-28 09:19:31,2019-10-28 17:56:48,10939295,3281788500,10939295,300,1225,,https://sra-download.ncbi.nlm.nih.gov/traces/era4/ERR/ERR3497/ERR3497740,ERX3518996,RM2_CAM025448,WGS,RANDOM,GENOMIC,PAIRED,400,0,ILLUMINA,HiSeq X Ten,ERP117024,PRJEB34160,,579952,ERS3660213,SAMEA5871727,simple,1911933,Heliconius cydno chioneus x Heliconius melpomene rosina,CAM025448,,,,,,,no,,,,,"UNIVERSITY…
ERR3497741,2019-10-28 09:19:31,2019-10-28 17:57:42,8793228,2637968400,8793228,300,972,,https://sra-download.ncbi.nlm.nih.gov/traces/era4/ERR/ERR3497/ERR3497741,ERX3518997,RM2_CAM025462,WGS,RANDOM,GENOMIC,PAIRED,400,0,ILLUMINA,HiSeq X Ten,ERP117024,PRJEB34160,,579952,ERS3660217,SAMEA5871731,simple,1911933,Heliconius cydno chioneus x Heliconius melpomene rosina,CAM025462,,,,,,,no,,,,,"UNIVERSITY OF…
ERR3497742,2019-10-28 09:19:31,2019-10-28 17:58:38,8910605,2673181500,8910605,300,985,,https://sra-download.ncbi.nlm.nih.gov/traces/era4/ERR/ERR3497/ERR3497742,ERX3518998,RM2_CAM025463,WGS,RANDOM,GENOMIC,PAIRED,400,0,ILLUMINA,HiSeq X Ten,ERP117024,PRJEB34160,,579952,ERS3660218,SAMEA5871732,simple,1911933,Heliconius cydno chioneus x Heliconius melpomene rosina,CAM025463,,,,,,,no,,,,,"UNIVERSITY OF…
ERR3497765,2019-10-28 09:19:32,2019-10-28 18:19:11,8050911,2415273300,8050911,300,945,,https://sra-download.ncbi.nlm.nih.gov/traces/era4/ERR/ERR3497/ERR3497765,ERX3519021,LIBX_CAM025490,WGS,RANDOM,GENOMIC,PAIRED,400,0,ILLUMINA,HiSeq X Ten,ERP117024,PRJEB34160,,579952,ERS3660226,SAMEA5871740,simple,1911933,Heliconius cydno chioneus x Heliconius melpomene rosina,CAM025490,,,,,,,no,,,,,"UNIVERSITY O…
ERR3497743,2019-10-28 09:19:31,2019-10-28 18:01:34,17572650,5271795000,17572650,300,2055,,https://sra-download.ncbi.nlm.nih.gov/traces/era4/ERR/ERR3497/ERR3497743,ERX3518999,RM2_CAM025553,WGS,RANDOM,GENOMIC,PAIRED,400,0,ILLUMINA,HiSeq X Ten,ERP117024,PRJEB34160,,579952,ERS3660234,SAMEA5871748,simple,1911933,Heliconius cydno chioneus x Heliconius melpomene rosina,CAM025553,,,,,,,no,,,,,"UNIVERSITY…
ERR3497744,2019-10-28 09:19:31,2019-10-28 18:00:35,11578283,3473484900,11578283,300,1314,,https://sra-download.ncbi.nlm.nih.gov/traces/era4/ERR/ERR3497/ERR3497744,ERX3519000,RM2_CAM025593,WGS,RANDOM,GENOMIC,PAIRED,400,0,ILLUMINA,HiSeq X Ten,ERP117024,PRJEB34160,,579952,ERS3660238,SAMEA5871752,simple,1911933,Heliconius cydno chioneus x Heliconius melpomene rosina,CAM025593,,,,,,,no,,,,,"UNIVERSITY…
ERR3497707,2019-10-28 09:19:31,2019-10-28 17:25:52,9561880,2868564000,9561880,300,1136,,https://sra-download.ncbi.nlm.nih.gov/traces/era4/ERR/ERR3497/ERR3497707,ERX3518963,RM1_CAM025605,WGS,RANDOM,GENOMIC,PAIRED,400,0,ILLUMINA,HiSeq X Ten,ERP117024,PRJEB34160,,579952,ERS3660241,SAMEA5871755,simple,1911933,Heliconius cydno chioneus x Heliconius melpomene rosina,CAM025605,,,,,,,no,,,,,"UNIVERSITY O…
ERR3497745,2019-10-28 09:19:31,2019-10-28 18:01:21,9748689,2924606700,9748689,300,1120,,https://sra-download.ncbi.nlm.nih.gov/traces/era4/ERR/ERR3497/ERR3497745,ERX3519001,RM2_CAM025606,WGS,RANDOM,GENOMIC,PAIRED,400,0,ILLUMINA,HiSeq X Ten,ERP117024,PRJEB34160,,579952,ERS3660242,SAMEA5871756,simple,1911933,Heliconius cydno chioneus x Heliconius melpomene rosina,CAM025606,,,,,,,no,,,,,"UNIVERSITY O…
ERR3497746,2019-10-28 09:19:31,2019-10-28 18:03:28,11987427,3596228100,11987427,300,1359,,https://sra-download.ncbi.nlm.nih.gov/traces/era4/ERR/ERR3497/ERR3497746,ERX3519002,RM2_CAM025611,WGS,RANDOM,GENOMIC,PAIRED,400,0,ILLUMINA,HiSeq X Ten,ERP117024,PRJEB34160,,579952,ERS3660243,SAMEA5871757,simple,1911933,Heliconius cydno chioneus x Heliconius melpomene rosina,CAM025611,,,,,,,no,,,,,"UNIVERSITY…
ERR3497766,2019-10-28 09:19:32,2019-10-28 18:20:08,8372329,2511698700,8372329,300,976,,https://sra-download.ncbi.nlm.nih.gov/traces/era4/ERR/ERR3497/ERR3497766,ERX3519022,LIBX_CAM025620,WGS,RANDOM,GENOMIC,PAIRED,400,0,ILLUMINA,HiSeq X Ten,ERP117024,PRJEB34160,,579952,ERS3660247,SAMEA5871761,simple,1911933,Heliconius cydno chioneus x Heliconius melpomene rosina,CAM025620,,,,,,,no,,,,,"UNIVERSITY O…
ERR3497708,2019-10-28 09:19:31,2019-10-28 17:28:28,9219340,2765802000,9219340,300,1180,,https://sra-download.ncbi.nlm.nih.gov/traces/era4/ERR/ERR3497/ERR3497708,ERX3518964,RM1_CAM025621,WGS,RANDOM,GENOMIC,PAIRED,400,0,ILLUMINA,HiSeq X Ten,ERP117024,PRJEB34160,,579952,ERS3660248,SAMEA5871762,simple,1911933,Heliconius cydno chioneus x Heliconius melpomene rosina,CAM025621,,,,,,,no,,,,,"UNIVERSITY O…
ERR3497767,2019-10-28 09:19:32,2019-10-28 18:20:59,7615701,2284710300,7615701,300,914,,https://sra-download.ncbi.nlm.nih.gov/traces/era4/ERR/ERR3497/ERR3497767,ERX3519023,LIBX_CAM025622,WGS,RANDOM,GENOMIC,PAIRED,400,0,ILLUMINA,HiSeq X Ten,ERP117024,PRJEB34160,,579952,ERS3660249,SAMEA5871763,simple,1911933,Heliconius cydno chioneus x Heliconius melpomene rosina,CAM025622,,,,,,,no,,,,,"UNIVERSITY O…
ERR3497747,2019-10-28 09:19:31,2019-10-28 18:03:36,10031047,3009314100,10031047,300,1171,,https://sra-download.ncbi.nlm.nih.gov/traces/era4/ERR/ERR3497/ERR3497747,ERX3519003,RM2_CAM025644,WGS,RANDOM,GENOMIC,PAIRED,400,0,ILLUMINA,HiSeq X Ten,ERP117024,PRJEB34160,,579952,ERS3660255,SAMEA5871769,simple,1911933,Heliconius cydno chioneus x Heliconius melpomene rosina,CAM025644,,,,,,,no,,,,,"UNIVERSITY…
ERR3497709,2019-10-28 09:19:31,2019-10-28 17:28:50,10682906,3204871800,10682906,300,1240,,https://sra-download.ncbi.nlm.nih.gov/traces/era4/ERR/ERR3497/ERR3497709,ERX3518965,RM1_CAM025647,WGS,RANDOM,GENOMIC,PAIRED,400,0,ILLUMINA,HiSeq X Ten,ERP117024,PRJEB34160,,579952,ERS3660256,SAMEA5871770,simple,1911933,Heliconius cydno chioneus x Heliconius melpomene rosina,CAM025647,,,,,,,no,,,,,"UNIVERSITY…
ERR3497710,2019-10-28 09:19:31,2019-10-28 17:30:56,19575069,5872520700,19575069,300,2186,,https://sra-download.ncbi.nlm.nih.gov/traces/era4/ERR/ERR3497/ERR3497710,ERX3518966,RM1_CAM025758,WGS,RANDOM,GENOMIC,PAIRED,400,0,ILLUMINA,HiSeq X Ten,ERP117024,PRJEB34160,,579952,ERS3660269,SAMEA5871783,simple,1911933,Heliconius cydno chioneus x Heliconius melpomene rosina,CAM025758,,,,,,,no,,,,,"UNIVERSITY…
ERR3497768,2019-10-28 09:19:32,2019-10-28 18:21:07,8055982,2416794600,8055982,300,947,,https://sra-download.ncbi.nlm.nih.gov/traces/era4/ERR/ERR3497/ERR3497768,ERX3519024,LIBX_CAM025804,WGS,RANDOM,GENOMIC,PAIRED,400,0,ILLUMINA,HiSeq X Ten,ERP117024,PRJEB34160,,579952,ERS3660275,SAMEA5871789,simple,1911933,Heliconius cydno chioneus x Heliconius melpomene rosina,CAM025804,,,,,,,no,,,,,"UNIVERSITY O…
ERR3497748,2019-10-28 09:19:31,2019-10-28 18:04:15,7683268,2304980400,7683268,300,877,,https://sra-download.ncbi.nlm.nih.gov/traces/era4/ERR/ERR3497/ERR3497748,ERX3519004,RM2_CAM025859,WGS,RANDOM,GENOMIC,PAIRED,400,0,ILLUMINA,HiSeq X Ten,ERP117024,PRJEB34160,,579952,ERS3660293,SAMEA5871807,simple,1911933,Heliconius cydno chioneus x Heliconius melpomene rosina,CAM025859,,,,,,,no,,,,,"UNIVERSITY OF…
ERR3497749,2019-10-28 09:19:31,2019-10-28 18:06:39,12082978,3624893400,12082978,300,1386,,https://sra-download.ncbi.nlm.nih.gov/traces/era4/ERR/ERR3497/ERR3497749,ERX3519005,RM2_CAM025860,WGS,RANDOM,GENOMIC,PAIRED,400,0,ILLUMINA,HiSeq X Ten,ERP117024,PRJEB34160,,579952,ERS3660294,SAMEA5871808,simple,1911933,Heliconius cydno chioneus x Heliconius melpomene rosina,CAM025860,,,,,,,no,,,,,"UNIVERSITY…
ERR3497750,2019-10-28 09:19:31,2019-10-28 18:06:29,11344627,3403388100,11344627,300,1274,,https://sra-download.ncbi.nlm.nih.gov/traces/era4/ERR/ERR3497/ERR3497750,ERX3519006,RM2_CAM025861,WGS,RANDOM,GENOMIC,PAIRED,400,0,ILLUMINA,HiSeq X Ten,ERP117024,PRJEB34160,,579952,ERS3660295,SAMEA5871809,simple,1911933,Heliconius cydno chioneus x Heliconius melpomene rosina,CAM025861,,,,,,,no,,,,,"UNIVERSITY…
ERR3497751,2019-10-28 09:19:31,2019-10-28 18:07:25,10380670,3114201000,10380670,300,1190,,https://sra-download.ncbi.nlm.nih.gov/traces/era4/ERR/ERR3497/ERR3497751,ERX3519007,RM2_CAM025864,WGS,RANDOM,GENOMIC,PAIRED,400,0,ILLUMINA,HiSeq X Ten,ERP117024,PRJEB34160,,579952,ERS3660296,SAMEA5871810,simple,1911933,Heliconius cydno chioneus x Heliconius melpomene rosina,CAM025864,,,,,,,no,,,,,"UNIVERSITY…
ERR3497769,2019-10-28 09:19:32,2019-10-28 18:25:50,22230726,6669217800,22230726,300,2616,,https://sra-download.ncbi.nlm.nih.gov/traces/era4/ERR/ERR3497/ERR3497769,ERX3519025,LIBX_CAM025866,WGS,RANDOM,GENOMIC,PAIRED,400,0,ILLUMINA,HiSeq X Ten,ERP117024,PRJEB34160,,579952,ERS3660297,SAMEA5871811,simple,1911933,Heliconius cydno chioneus x Heliconius melpomene rosina,CAM025866,,,,,,,no,,,,,"UNIVERSIT…
ERR3497752,2019-10-28 09:19:31,2019-10-28 18:09:31,9482020,2844606000,9482020,300,1062,,https://sra-download.ncbi.nlm.nih.gov/traces/era4/ERR/ERR3497/ERR3497752,ERX3519008,RM2_CAM025871,WGS,RANDOM,GENOMIC,PAIRED,400,0,ILLUMINA,HiSeq X Ten,ERP117024,PRJEB34160,,579952,ERS3660298,SAMEA5871812,simple,1911933,Heliconius cydno chioneus x Heliconius melpomene rosina,CAM025871,,,,,,,no,,,,,"UNIVERSITY O…
ERR3497753,2019-10-28 09:19:31,2019-10-28 18:09:29,8695130,2608539000,8695130,300,988,,https://sra-download.ncbi.nlm.nih.gov/traces/era4/ERR/ERR3497/ERR3497753,ERX3519009,RM2_CAM025890,WGS,RANDOM,GENOMIC,PAIRED,400,0,ILLUMINA,HiSeq X Ten,ERP117024,PRJEB34160,,579952,ERS3660307,SAMEA5871821,simple,1911933,Heliconius cydno chioneus x Heliconius melpomene rosina,CAM025890,,,,,,,no,,,,,"UNIVERSITY OF…
ERR3497770,2019-10-28 09:19:32,2019-10-28 18:22:58,7256308,2176892400,7256308,300,856,,https://sra-download.ncbi.nlm.nih.gov/traces/era4/ERR/ERR3497/ERR3497770,ERX3519026,LIBX_CAM025899,WGS,RANDOM,GENOMIC,PAIRED,400,0,ILLUMINA,HiSeq X Ten,ERP117024,PRJEB34160,,579952,ERS3660545,SAMEA5872059,simple,1911933,Heliconius cydno chioneus x Heliconius melpomene rosina,CAM025899,,,,,,,no,,,,,"UNIVERSITY O…
SRR10355385,2019-10-28 11:53:12,2019-10-28 11:51:20,39413655,7882731000,39413655,200,5084,,https://sra-download.ncbi.nlm.nih.gov/traces/sra15/SRR/010112/SRR10355385,SRX7064859,ISU-B1-B,WGS,RANDOM,GENOMIC,PAIRED,0,0,ILLUMINA,Illumina HiSeq 2500,SRP227227,PRJNA579965,,579965,SRS5581424,SAMN13140981,simple,307491,Aphis glycines,ISU-B1,,,,,female,,no,,,,,USDA-ARS,SRA985940,,public,FD755B68F71C4C8134F…
SRR10355386,2019-10-28 12:41:17,2019-10-28 12:28:52,124457433,24891486600,124457433,200,16992,,https://sra-download.ncbi.nlm.nih.gov/traces/sra28/SRR/010112/SRR10355386,SRX7064858,ISU-B1-A,WGS,RANDOM,GENOMIC,PAIRED,0,0,ILLUMINA,Illumina HiSeq 2500,SRP227227,PRJNA579965,,579965,SRS5581424,SAMN13140981,simple,307491,Aphis glycines,ISU-B1,,,,,female,,no,,,,,USDA-ARS,SRA985940,,public,7A1ADBE2557DE66…
[truncated: 56,012 more rows]
