# Supplementary material for: Deep data mining reveals variable abundance and distribution of microbial reproductive manipulators within and among diverse host species
Source: PLoS One. 2023 Jul 11;18(7):e0288261. doi: 10.1371/journal.pone.0288261 (PMC10335654; doi:10.1371/journal.pone.0288261)
Supplement: S16 Table — (XLSX) [file pone.0288261.s020.xlsx]

## Sheet: Sheet1
Supplementary Table S16. NCBI SRA metadata for nematode samples we screen for reproductive manipulator infection.
Run,ReleaseDate,LoadDate,spots,bases,spots_with_mates,avgLength,size_MB,AssemblyName,download_path,Experiment,LibraryName,LibraryStrategy,LibrarySelection,LibrarySource,LibraryLayout,InsertSize,InsertDev,Platform,Model,SRAStudy,BioProject,Study_Pubmed_id,ProjectID,Sample,BioSample,SampleType,TaxID,ScientificName,SampleName,g1k_pop_code,source,g1k_analysis_group,Subject_ID,Sex,Disease,Tumor,Affect…
ERR3610811,2019-11-21 14:37:59,2019-11-21 16:17:23,24381061,13262353175,24381061,543,8115,,https://sra-download.ncbi.nlm.nih.gov/traces/era4/ERR/ERR3610/ERR3610811,ERX3606318,unspecified,WGS,RANDOM,GENOMIC,PAIRED,600,0,ILLUMINA,Illumina MiSeq,ERP117407,PRJEB34497,,590922,ERS3908566,SAMEA6107890,simple,2654633,Caenorhabditis bovis,CBOVIS_Chwele,,,,,,,no,,,,,"NEMATODE AND NEGLECTED GENOMICS, IEB, U…
SRR10533240,2019-12-13 06:16:34,2019-11-26 16:01:33,23896794,3088579404,0,129,1101,,https://sra-download.ncbi.nlm.nih.gov/traces/sra79/SRR/010286/SRR10533240,SRX7217202,DiGA2i,WGA,RANDOM,GENOMIC,PAIRED,0,0,ILLUMINA,NextSeq 500,SRP233271,PRJNA588995,,588995,SRS5719851,SAMN13262944,simple,6287,Dirofilaria immitis,DiGA2,,,,,,,no,,,,,UNIVERSITY OF GEORGIA,SRA1003023,,public,53320B8F96E9028E4534B5949B…
SRR10533237,2019-12-13 06:16:34,2019-11-26 15:57:54,19077599,2504974619,0,131,888,,https://sra-download.ncbi.nlm.nih.gov/traces/sra68/SRR/010286/SRR10533237,SRX7217205,DiJYDi,WGA,RANDOM,GENOMIC,PAIRED,0,0,ILLUMINA,NextSeq 500,SRP233271,PRJNA588995,,588995,SRS5719854,SAMN13262947,simple,6287,Dirofilaria immitis,DiJYD,,,,,,,no,,,,,UNIVERSITY OF GEORGIA,SRA1003023,,public,5FF373E144A932BC362C787323C…
SRR10533239,2019-12-13 06:16:34,2019-11-26 16:29:53,41076642,5066791423,0,123,1842,,https://sra-download.ncbi.nlm.nih.gov/traces/sra39/SRR/010286/SRR10533239,SRX7217203,DiMOi,WGA,RANDOM,GENOMIC,PAIRED,0,0,ILLUMINA,NextSeq 500,SRP233271,PRJNA588995,,588995,SRS5719852,SAMN13262945,simple,6287,Dirofilaria immitis,DiMO,,,,,,,no,,,,,UNIVERSITY OF GEORGIA,SRA1003023,,public,ADBB40EBE5E1D5C7F25D6E5F6505…
SRR10533238,2019-12-13 06:16:34,2019-11-26 16:29:30,48391815,6156216506,0,127,2222,,https://sra-download.ncbi.nlm.nih.gov/traces/sra68/SRR/010286/SRR10533238,SRX7217204,DiMeti,WGA,RANDOM,GENOMIC,PAIRED,0,0,ILLUMINA,NextSeq 500,SRP233271,PRJNA588995,,588995,SRS5719853,SAMN13262946,simple,6287,Dirofilaria immitis,DiMet,,,,,,,no,,,,,UNIVERSITY OF GEORGIA,SRA1003023,,public,1D0E7819C61039819F38F64A50…
SRR10533236,2019-12-13 06:16:34,2019-11-26 16:53:52,33531590,3982710342,0,118,1525,,https://sra-download.ncbi.nlm.nih.gov/traces/sra68/SRR/010286/SRR10533236,SRX7217206,DiYazi,WGA,RANDOM,GENOMIC,PAIRED,0,0,ILLUMINA,NextSeq 500,SRP233271,PRJNA588995,,588995,SRS5719855,SAMN13262948,simple,6287,Dirofilaria immitis,DiYaz,,,,,,,no,,,,,UNIVERSITY OF GEORGIA,SRA1003023,,public,670775127A0999AA69BB762EDB…
ERR3723959,2019-12-11 10:19:28,2019-12-12 05:09:01,90050727,27195319554,90050727,302,11049,assembly,https://sra-download.ncbi.nlm.nih.gov/traces/era5/ERR/ERR3723/ERR3723959,ERX3725229,DN490185G:C6,WGS,RANDOM,GENOMIC,PAIRED,317,90,ILLUMINA,HiSeq X Ten,ERP002072,PRJEB1236,,205702,ERS1823306,SAMEA104164288,simple,318479,Dracunculus medinensis,SAMEA104164288,,,,,,,no,,,,,WELLCOME SANGER INSTITUTE,ERA…
ERR3723958,2019-12-11 10:19:28,2019-12-12 05:17:38,106403300,32133796600,106403300,302,13359,assembly,https://sra-download.ncbi.nlm.nih.gov/traces/era5/ERR/ERR3723/ERR3723958,ERX3725228,DN495165W:C3,WGS,RANDOM,GENOMIC,PAIRED,377,97,ILLUMINA,HiSeq X Ten,ERP002072,PRJEB1236,,205702,ERS1823317,SAMEA104164299,simple,318479,Dracunculus medinensis,SAMEA104164299,,,,,,,no,,,,,WELLCOME SANGER INSTITUTE,E…
ERR3723960,2019-12-11 10:19:28,2019-12-12 08:48:12,27054813,8170553526,27054813,302,3501,assembly,https://sra-download.ncbi.nlm.nih.gov/traces/era4/ERR/ERR3723/ERR3723960,ERX3725230,DN495165W:C9,WGS,RANDOM,GENOMIC,PAIRED,340,83,ILLUMINA,HiSeq X Ten,ERP002072,PRJEB1236,,205702,ERS1823331,SAMEA104164313,simple,318479,Dracunculus medinensis,SAMEA104164313,,,,,,,no,,,,,WELLCOME SANGER INSTITUTE,ERA23…
ERR3594800,2019-10-22 08:46:02,2019-10-24 06:38:07,17659836,2648975400,17659836,150,710,assembly,https://sra-download.ncbi.nlm.nih.gov/traces/era3/ERR/ERR3594/ERR3594800,ERX3590671,DN530842P:G12,WGS,RANDOM,GENOMIC,PAIRED,430,122,ILLUMINA,Illumina HiSeq 2500,ERP003470,PRJEB4207,,277152,ERS2551190,SAMEA4731061,simple,6289,Haemonchus contortus,17b25ec6-6fb7-11e8-bf99-3c4a9275d6c8,,,,,,,no,,,,,WELLCO…
ERR3594818,2019-10-22 08:46:02,2019-10-24 06:40:20,17550741,2632611150,17550741,150,705,assembly,https://sra-download.ncbi.nlm.nih.gov/traces/era3/ERR/ERR3594/ERR3594818,ERX3590689,DN530842P:G12,WGS,RANDOM,GENOMIC,PAIRED,426,119,ILLUMINA,Illumina HiSeq 2500,ERP003470,PRJEB4207,,277152,ERS2551190,SAMEA4731061,simple,6289,Haemonchus contortus,17b25ec6-6fb7-11e8-bf99-3c4a9275d6c8,,,,,,,no,,,,,WELLCO…
ERR3594836,2019-10-22 08:46:02,2019-10-24 06:39:04,17538640,2630796000,17538640,150,704,assembly,https://sra-download.ncbi.nlm.nih.gov/traces/era3/ERR/ERR3594/ERR3594836,ERX3590707,DN530842P:G12,WGS,RANDOM,GENOMIC,PAIRED,431,122,ILLUMINA,Illumina HiSeq 2500,ERP003470,PRJEB4207,,277152,ERS2551190,SAMEA4731061,simple,6289,Haemonchus contortus,17b25ec6-6fb7-11e8-bf99-3c4a9275d6c8,,,,,,,no,,,,,WELLCO…
ERR3594854,2019-10-22 08:46:02,2019-10-24 06:41:47,17460605,2619090750,17460605,150,702,assembly,https://sra-download.ncbi.nlm.nih.gov/traces/era3/ERR/ERR3594/ERR3594854,ERX3590725,DN530842P:G12,WGS,RANDOM,GENOMIC,PAIRED,428,118,ILLUMINA,Illumina HiSeq 2500,ERP003470,PRJEB4207,,277152,ERS2551190,SAMEA4731061,simple,6289,Haemonchus contortus,17b25ec6-6fb7-11e8-bf99-3c4a9275d6c8,,,,,,,no,,,,,WELLCO…
ERR3594872,2019-10-22 08:46:03,2019-10-24 06:42:58,17419070,2612860500,17419070,150,699,assembly,https://sra-download.ncbi.nlm.nih.gov/traces/era3/ERR/ERR3594/ERR3594872,ERX3590743,DN530842P:G12,WGS,RANDOM,GENOMIC,PAIRED,430,122,ILLUMINA,Illumina HiSeq 2500,ERP003470,PRJEB4207,,277152,ERS2551190,SAMEA4731061,simple,6289,Haemonchus contortus,17b25ec6-6fb7-11e8-bf99-3c4a9275d6c8,,,,,,,no,,,,,WELLCO…
ERR3594855,2019-10-22 08:46:02,2019-10-24 06:43:40,13396885,2009532750,13396885,150,568,assembly,https://sra-download.ncbi.nlm.nih.gov/traces/era3/ERR/ERR3594/ERR3594855,ERX3590726,DN520535C:A9,WGS,RANDOM,GENOMIC,PAIRED,447,130,ILLUMINA,Illumina HiSeq 2500,ERP003470,PRJEB4207,,277152,ERS2492042,SAMEA4671431,simple,6289,Haemonchus contortus,d83d208e-583f-11e8-bf7f-3c4a9275d6c8,,,,,,,no,,,,,WELLCOM…
ERR3594837,2019-10-22 08:46:02,2019-10-24 06:37:59,13428277,2014241550,13428277,150,570,assembly,https://sra-download.ncbi.nlm.nih.gov/traces/era3/ERR/ERR3594/ERR3594837,ERX3590708,DN520535C:A9,WGS,RANDOM,GENOMIC,PAIRED,448,125,ILLUMINA,Illumina HiSeq 2500,ERP003470,PRJEB4207,,277152,ERS2492042,SAMEA4671431,simple,6289,Haemonchus contortus,d83d208e-583f-11e8-bf7f-3c4a9275d6c8,,,,,,,no,,,,,WELLCOM…
ERR3594819,2019-10-22 08:46:02,2019-10-24 06:36:43,13477042,2021556300,13477042,150,572,assembly,https://sra-download.ncbi.nlm.nih.gov/traces/era3/ERR/ERR3594/ERR3594819,ERX3590690,DN520535C:A9,WGS,RANDOM,GENOMIC,PAIRED,449,122,ILLUMINA,Illumina HiSeq 2500,ERP003470,PRJEB4207,,277152,ERS2492042,SAMEA4671431,simple,6289,Haemonchus contortus,d83d208e-583f-11e8-bf7f-3c4a9275d6c8,,,,,,,no,,,,,WELLCOM…
ERR3594801,2019-10-22 08:46:02,2019-10-24 06:43:10,13477583,2021637450,13477583,150,572,assembly,https://sra-download.ncbi.nlm.nih.gov/traces/era3/ERR/ERR3594/ERR3594801,ERX3590672,DN520535C:A9,WGS,RANDOM,GENOMIC,PAIRED,448,126,ILLUMINA,Illumina HiSeq 2500,ERP003470,PRJEB4207,,277152,ERS2492042,SAMEA4671431,simple,6289,Haemonchus contortus,d83d208e-583f-11e8-bf7f-3c4a9275d6c8,,,,,,,no,,,,,WELLCOM…
ERR3594802,2019-10-22 08:46:02,2019-10-24 06:31:47,13327936,1999190400,13327936,150,577,assembly,https://sra-download.ncbi.nlm.nih.gov/traces/era3/ERR/ERR3594/ERR3594802,ERX3590673,DN520535C:B9,WGS,RANDOM,GENOMIC,PAIRED,467,133,ILLUMINA,Illumina HiSeq 2500,ERP003470,PRJEB4207,,277152,ERS2492043,SAMEA4671432,simple,6289,Haemonchus contortus,d850e45c-583f-11e8-bf7f-3c4a9275d6c8,,,,,,,no,,,,,WELLCOM…
ERR3594820,2019-10-22 08:46:02,2019-10-24 06:35:46,13321133,1998169950,13321133,150,576,assembly,https://sra-download.ncbi.nlm.nih.gov/traces/era3/ERR/ERR3594/ERR3594820,ERX3590691,DN520535C:B9,WGS,RANDOM,GENOMIC,PAIRED,468,130,ILLUMINA,Illumina HiSeq 2500,ERP003470,PRJEB4207,,277152,ERS2492043,SAMEA4671432,simple,6289,Haemonchus contortus,d850e45c-583f-11e8-bf7f-3c4a9275d6c8,,,,,,,no,,,,,WELLCOM…
ERR3594838,2019-10-22 08:46:02,2019-10-24 06:37:51,13270774,1990616100,13270774,150,575,assembly,https://sra-download.ncbi.nlm.nih.gov/traces/era3/ERR/ERR3594/ERR3594838,ERX3590709,DN520535C:B9,WGS,RANDOM,GENOMIC,PAIRED,467,133,ILLUMINA,Illumina HiSeq 2500,ERP003470,PRJEB4207,,277152,ERS2492043,SAMEA4671432,simple,6289,Haemonchus contortus,d850e45c-583f-11e8-bf7f-3c4a9275d6c8,,,,,,,no,,,,,WELLCOM…
ERR3594856,2019-10-22 08:46:02,2019-10-24 06:36:53,13235726,1985358900,13235726,150,573,assembly,https://sra-download.ncbi.nlm.nih.gov/traces/era3/ERR/ERR3594/ERR3594856,ERX3590727,DN520535C:B9,WGS,RANDOM,GENOMIC,PAIRED,466,133,ILLUMINA,Illumina HiSeq 2500,ERP003470,PRJEB4207,,277152,ERS2492043,SAMEA4671432,simple,6289,Haemonchus contortus,d850e45c-583f-11e8-bf7f-3c4a9275d6c8,,,,,,,no,,,,,WELLCOM…
ERR3594857,2019-10-22 08:46:02,2019-10-24 06:40:37,12299700,1844955000,12299700,150,548,assembly,https://sra-download.ncbi.nlm.nih.gov/traces/era3/ERR/ERR3594/ERR3594857,ERX3590728,DN520535C:C9,WGS,RANDOM,GENOMIC,PAIRED,484,133,ILLUMINA,Illumina HiSeq 2500,ERP003470,PRJEB4207,,277152,ERS2492044,SAMEA4671433,simple,6289,Haemonchus contortus,d86699b4-583f-11e8-bf7f-3c4a9275d6c8,,,,,,,no,,,,,WELLCOM…
ERR3594839,2019-10-22 08:46:02,2019-10-24 06:37:11,12324359,1848653850,12324359,150,550,assembly,https://sra-download.ncbi.nlm.nih.gov/traces/era3/ERR/ERR3594/ERR3594839,ERX3590710,DN520535C:C9,WGS,RANDOM,GENOMIC,PAIRED,485,138,ILLUMINA,Illumina HiSeq 2500,ERP003470,PRJEB4207,,277152,ERS2492044,SAMEA4671433,simple,6289,Haemonchus contortus,d86699b4-583f-11e8-bf7f-3c4a9275d6c8,,,,,,,no,,,,,WELLCOM…
ERR3594821,2019-10-22 08:46:02,2019-10-24 06:38:07,12367387,1855108050,12367387,150,551,assembly,https://sra-download.ncbi.nlm.nih.gov/traces/era3/ERR/ERR3594/ERR3594821,ERX3590692,DN520535C:C9,WGS,RANDOM,GENOMIC,PAIRED,481,136,ILLUMINA,Illumina HiSeq 2500,ERP003470,PRJEB4207,,277152,ERS2492044,SAMEA4671433,simple,6289,Haemonchus contortus,d86699b4-583f-11e8-bf7f-3c4a9275d6c8,,,,,,,no,,,,,WELLCOM…
ERR3594803,2019-10-22 08:46:02,2019-10-24 06:36:29,12370000,1855500000,12370000,150,552,assembly,https://sra-download.ncbi.nlm.nih.gov/traces/era3/ERR/ERR3594/ERR3594803,ERX3590674,DN520535C:C9,WGS,RANDOM,GENOMIC,PAIRED,480,136,ILLUMINA,Illumina HiSeq 2500,ERP003470,PRJEB4207,,277152,ERS2492044,SAMEA4671433,simple,6289,Haemonchus contortus,d86699b4-583f-11e8-bf7f-3c4a9275d6c8,,,,,,,no,,,,,WELLCOM…
ERR3594804,2019-10-22 08:46:02,2019-10-24 06:37:03,13546671,2032000650,13546671,150,598,assembly,https://sra-download.ncbi.nlm.nih.gov/traces/era3/ERR/ERR3594/ERR3594804,ERX3590675,DN520535C:D9,WGS,RANDOM,GENOMIC,PAIRED,476,130,ILLUMINA,Illumina HiSeq 2500,ERP003470,PRJEB4207,,277152,ERS2492045,SAMEA4671434,simple,6289,Haemonchus contortus,d8784e34-583f-11e8-bf7f-3c4a9275d6c8,,,,,,,no,,,,,WELLCOM…
ERR3594822,2019-10-22 08:46:02,2019-10-24 06:37:36,13556225,2033433750,13556225,150,597,assembly,https://sra-download.ncbi.nlm.nih.gov/traces/era3/ERR/ERR3594/ERR3594822,ERX3590693,DN520535C:D9,WGS,RANDOM,GENOMIC,PAIRED,482,132,ILLUMINA,Illumina HiSeq 2500,ERP003470,PRJEB4207,,277152,ERS2492045,SAMEA4671434,simple,6289,Haemonchus contortus,d8784e34-583f-11e8-bf7f-3c4a9275d6c8,,,,,,,no,,,,,WELLCOM…
ERR3594840,2019-10-22 08:46:02,2019-10-24 06:37:56,13515780,2027367000,13515780,150,596,assembly,https://sra-download.ncbi.nlm.nih.gov/traces/era3/ERR/ERR3594/ERR3594840,ERX3590711,DN520535C:D9,WGS,RANDOM,GENOMIC,PAIRED,474,133,ILLUMINA,Illumina HiSeq 2500,ERP003470,PRJEB4207,,277152,ERS2492045,SAMEA4671434,simple,6289,Haemonchus contortus,d8784e34-583f-11e8-bf7f-3c4a9275d6c8,,,,,,,no,,,,,WELLCOM…
ERR3594858,2019-10-22 08:46:02,2019-10-24 06:41:52,13464251,2019637650,13464251,150,594,assembly,https://sra-download.ncbi.nlm.nih.gov/traces/era3/ERR/ERR3594/ERR3594858,ERX3590729,DN520535C:D9,WGS,RANDOM,GENOMIC,PAIRED,480,130,ILLUMINA,Illumina HiSeq 2500,ERP003470,PRJEB4207,,277152,ERS2492045,SAMEA4671434,simple,6289,Haemonchus contortus,d8784e34-583f-11e8-bf7f-3c4a9275d6c8,,,,,,,no,,,,,WELLCOM…
ERR3594786,2019-10-22 08:46:02,2019-10-24 06:32:07,13608130,2041219500,13608130,150,601,assembly,https://sra-download.ncbi.nlm.nih.gov/traces/era3/ERR/ERR3594/ERR3594786,ERX3590657,DN520535C:D9,WGS,RANDOM,GENOMIC,PAIRED,479,133,ILLUMINA,Illumina HiSeq 2500,ERP003470,PRJEB4207,,277152,ERS2492045,SAMEA4671434,simple,6289,Haemonchus contortus,d8784e34-583f-11e8-bf7f-3c4a9275d6c8,,,,,,,no,,,,,WELLCOM…
ERR3594787,2019-10-22 08:46:02,2019-10-24 06:29:50,13928419,2089262850,13928419,150,602,assembly,https://sra-download.ncbi.nlm.nih.gov/traces/era3/ERR/ERR3594/ERR3594787,ERX3590658,DN520535C:E9,WGS,RANDOM,GENOMIC,PAIRED,477,138,ILLUMINA,Illumina HiSeq 2500,ERP003470,PRJEB4207,,277152,ERS2492046,SAMEA4671435,simple,6289,Haemonchus contortus,d88a0c6e-583f-11e8-bf7f-3c4a9275d6c8,,,,,,,no,,,,,WELLCOM…
ERR3594859,2019-10-22 08:46:02,2019-10-24 06:42:36,13770829,2065624350,13770829,150,595,assembly,https://sra-download.ncbi.nlm.nih.gov/traces/era3/ERR/ERR3594/ERR3594859,ERX3590730,DN520535C:E9,WGS,RANDOM,GENOMIC,PAIRED,478,136,ILLUMINA,Illumina HiSeq 2500,ERP003470,PRJEB4207,,277152,ERS2492046,SAMEA4671435,simple,6289,Haemonchus contortus,d88a0c6e-583f-11e8-bf7f-3c4a9275d6c8,,,,,,,no,,,,,WELLCOM…
ERR3594841,2019-10-22 08:46:02,2019-10-24 06:39:13,13813411,2072011650,13813411,150,597,assembly,https://sra-download.ncbi.nlm.nih.gov/traces/era3/ERR/ERR3594/ERR3594841,ERX3590712,DN520535C:E9,WGS,RANDOM,GENOMIC,PAIRED,478,136,ILLUMINA,Illumina HiSeq 2500,ERP003470,PRJEB4207,,277152,ERS2492046,SAMEA4671435,simple,6289,Haemonchus contortus,d88a0c6e-583f-11e8-bf7f-3c4a9275d6c8,,,,,,,no,,,,,WELLCOM…
ERR3594823,2019-10-22 08:46:02,2019-10-24 06:37:48,13857683,2078652450,13857683,150,598,assembly,https://sra-download.ncbi.nlm.nih.gov/traces/era3/ERR/ERR3594/ERR3594823,ERX3590694,DN520535C:E9,WGS,RANDOM,GENOMIC,PAIRED,474,133,ILLUMINA,Illumina HiSeq 2500,ERP003470,PRJEB4207,,277152,ERS2492046,SAMEA4671435,simple,6289,Haemonchus contortus,d88a0c6e-583f-11e8-bf7f-3c4a9275d6c8,,,,,,,no,,,,,WELLCOM…
ERR3594805,2019-10-22 08:46:02,2019-10-24 06:36:07,13862224,2079333600,13862224,150,599,assembly,https://sra-download.ncbi.nlm.nih.gov/traces/era3/ERR/ERR3594/ERR3594805,ERX3590676,DN520535C:E9,WGS,RANDOM,GENOMIC,PAIRED,477,135,ILLUMINA,Illumina HiSeq 2500,ERP003470,PRJEB4207,,277152,ERS2492046,SAMEA4671435,simple,6289,Haemonchus contortus,d88a0c6e-583f-11e8-bf7f-3c4a9275d6c8,,,,,,,no,,,,,WELLCOM…
ERR3594806,2019-10-22 08:46:02,2019-10-24 06:42:14,13708978,2056346700,13708978,150,592,assembly,https://sra-download.ncbi.nlm.nih.gov/traces/era3/ERR/ERR3594/ERR3594806,ERX3590677,DN520535C:F9,WGS,RANDOM,GENOMIC,PAIRED,466,136,ILLUMINA,Illumina HiSeq 2500,ERP003470,PRJEB4207,,277152,ERS2492047,SAMEA4671436,simple,6289,Haemonchus contortus,d8965582-583f-11e8-bf7f-3c4a9275d6c8,,,,,,,no,,,,,WELLCOM…
ERR3594824,2019-10-22 08:46:02,2019-10-24 06:39:10,13710019,2056502850,13710019,150,592,assembly,https://sra-download.ncbi.nlm.nih.gov/traces/era3/ERR/ERR3594/ERR3594824,ERX3590695,DN520535C:F9,WGS,RANDOM,GENOMIC,PAIRED,463,136,ILLUMINA,Illumina HiSeq 2500,ERP003470,PRJEB4207,,277152,ERS2492047,SAMEA4671436,simple,6289,Haemonchus contortus,d8965582-583f-11e8-bf7f-3c4a9275d6c8,,,,,,,no,,,,,WELLCOM…
ERR3594842,2019-10-22 08:46:02,2019-10-24 06:37:46,13665480,2049822000,13665480,150,590,assembly,https://sra-download.ncbi.nlm.nih.gov/traces/era3/ERR/ERR3594/ERR3594842,ERX3590713,DN520535C:F9,WGS,RANDOM,GENOMIC,PAIRED,464,141,ILLUMINA,Illumina HiSeq 2500,ERP003470,PRJEB4207,,277152,ERS2492047,SAMEA4671436,simple,6289,Haemonchus contortus,d8965582-583f-11e8-bf7f-3c4a9275d6c8,,,,,,,no,,,,,WELLCOM…
ERR3594860,2019-10-22 08:46:02,2019-10-24 06:36:01,13635460,2045319000,13635460,150,588,assembly,https://sra-download.ncbi.nlm.nih.gov/traces/era3/ERR/ERR3594/ERR3594860,ERX3590731,DN520535C:F9,WGS,RANDOM,GENOMIC,PAIRED,469,135,ILLUMINA,Illumina HiSeq 2500,ERP003470,PRJEB4207,,277152,ERS2492047,SAMEA4671436,simple,6289,Haemonchus contortus,d8965582-583f-11e8-bf7f-3c4a9275d6c8,,,,,,,no,,,,,WELLCOM…
ERR3594788,2019-10-22 08:46:02,2019-10-24 06:34:45,13786439,2067965850,13786439,150,595,assembly,https://sra-download.ncbi.nlm.nih.gov/traces/era3/ERR/ERR3594/ERR3594788,ERX3590659,DN520535C:F9,WGS,RANDOM,GENOMIC,PAIRED,470,141,ILLUMINA,Illumina HiSeq 2500,ERP003470,PRJEB4207,,277152,ERS2492047,SAMEA4671436,simple,6289,Haemonchus contortus,d8965582-583f-11e8-bf7f-3c4a9275d6c8,,,,,,,no,,,,,WELLCOM…
ERR3594789,2019-10-22 08:46:02,2019-10-24 06:32:56,14088750,2113312500,14088750,150,607,assembly,https://sra-download.ncbi.nlm.nih.gov/traces/era3/ERR/ERR3594/ERR3594789,ERX3590660,DN520535C:G9,WGS,RANDOM,GENOMIC,PAIRED,473,139,ILLUMINA,Illumina HiSeq 2500,ERP003470,PRJEB4207,,277152,ERS2492048,SAMEA4671437,simple,6289,Haemonchus contortus,d89e625e-583f-11e8-bf7f-3c4a9275d6c8,,,,,,,no,,,,,WELLCOM…
ERR3594861,2019-10-22 08:46:02,2019-10-24 06:39:45,13932475,2089871250,13932475,150,600,assembly,https://sra-download.ncbi.nlm.nih.gov/traces/era3/ERR/ERR3594/ERR3594861,ERX3590732,DN520535C:G9,WGS,RANDOM,GENOMIC,PAIRED,475,134,ILLUMINA,Illumina HiSeq 2500,ERP003470,PRJEB4207,,277152,ERS2492048,SAMEA4671437,simple,6289,Haemonchus contortus,d89e625e-583f-11e8-bf7f-3c4a9275d6c8,,,,,,,no,,,,,WELLCOM…
ERR3594843,2019-10-22 08:46:02,2019-10-24 06:36:43,13970626,2095593900,13970626,150,602,assembly,https://sra-download.ncbi.nlm.nih.gov/traces/era3/ERR/ERR3594/ERR3594843,ERX3590714,DN520535C:G9,WGS,RANDOM,GENOMIC,PAIRED,479,139,ILLUMINA,Illumina HiSeq 2500,ERP003470,PRJEB4207,,277152,ERS2492048,SAMEA4671437,simple,6289,Haemonchus contortus,d89e625e-583f-11e8-bf7f-3c4a9275d6c8,,,,,,,no,,,,,WELLCOM…
ERR3594825,2019-10-22 08:46:02,2019-10-24 06:37:40,14012041,2101806150,14012041,150,603,assembly,https://sra-download.ncbi.nlm.nih.gov/traces/era3/ERR/ERR3594/ERR3594825,ERX3590696,DN520535C:G9,WGS,RANDOM,GENOMIC,PAIRED,478,133,ILLUMINA,Illumina HiSeq 2500,ERP003470,PRJEB4207,,277152,ERS2492048,SAMEA4671437,simple,6289,Haemonchus contortus,d89e625e-583f-11e8-bf7f-3c4a9275d6c8,,,,,,,no,,,,,WELLCOM…
ERR3594807,2019-10-22 08:46:02,2019-10-24 06:39:12,14027142,2104071300,14027142,150,604,assembly,https://sra-download.ncbi.nlm.nih.gov/traces/era3/ERR/ERR3594/ERR3594807,ERX3590678,DN520535C:G9,WGS,RANDOM,GENOMIC,PAIRED,476,141,ILLUMINA,Illumina HiSeq 2500,ERP003470,PRJEB4207,,277152,ERS2492048,SAMEA4671437,simple,6289,Haemonchus contortus,d89e625e-583f-11e8-bf7f-3c4a9275d6c8,,,,,,,no,,,,,WELLCOM…
ERR3594808,2019-10-22 08:46:02,2019-10-24 06:35:16,13728891,2059333650,13728891,150,596,assembly,https://sra-download.ncbi.nlm.nih.gov/traces/era3/ERR/ERR3594/ERR3594808,ERX3590679,DN520535C:H9,WGS,RANDOM,GENOMIC,PAIRED,476,137,ILLUMINA,Illumina HiSeq 2500,ERP003470,PRJEB4207,,277152,ERS2492049,SAMEA4671438,simple,6289,Haemonchus contortus,d8a52c60-583f-11e8-bf7f-3c4a9275d6c8,,,,,,,no,,,,,WELLCOM…
ERR3594826,2019-10-22 08:46:02,2019-10-24 06:35:05,13730692,2059603800,13730692,150,596,assembly,https://sra-download.ncbi.nlm.nih.gov/traces/era3/ERR/ERR3594/ERR3594826,ERX3590697,DN520535C:H9,WGS,RANDOM,GENOMIC,PAIRED,477,139,ILLUMINA,Illumina HiSeq 2500,ERP003470,PRJEB4207,,277152,ERS2492049,SAMEA4671438,simple,6289,Haemonchus contortus,d8a52c60-583f-11e8-bf7f-3c4a9275d6c8,,,,,,,no,,,,,WELLCOM…
ERR3594844,2019-10-22 08:46:02,2019-10-24 06:35:51,13687847,2053177050,13687847,150,595,assembly,https://sra-download.ncbi.nlm.nih.gov/traces/era3/ERR/ERR3594/ERR3594844,ERX3590715,DN520535C:H9,WGS,RANDOM,GENOMIC,PAIRED,479,136,ILLUMINA,Illumina HiSeq 2500,ERP003470,PRJEB4207,,277152,ERS2492049,SAMEA4671438,simple,6289,Haemonchus contortus,d8a52c60-583f-11e8-bf7f-3c4a9275d6c8,,,,,,,no,,,,,WELLCOM…
ERR3594862,2019-10-22 08:46:02,2019-10-24 06:41:55,13645431,2046814650,13645431,150,592,assembly,https://sra-download.ncbi.nlm.nih.gov/traces/era3/ERR/ERR3594/ERR3594862,ERX3590733,DN520535C:H9,WGS,RANDOM,GENOMIC,PAIRED,476,139,ILLUMINA,Illumina HiSeq 2500,ERP003470,PRJEB4207,,277152,ERS2492049,SAMEA4671438,simple,6289,Haemonchus contortus,d8a52c60-583f-11e8-bf7f-3c4a9275d6c8,,,,,,,no,,,,,WELLCOM…
ERR3594790,2019-10-22 08:46:02,2019-10-24 06:30:28,13794532,2069179800,13794532,150,599,assembly,https://sra-download.ncbi.nlm.nih.gov/traces/era3/ERR/ERR3594/ERR3594790,ERX3590661,DN520535C:H9,WGS,RANDOM,GENOMIC,PAIRED,473,134,ILLUMINA,Illumina HiSeq 2500,ERP003470,PRJEB4207,,277152,ERS2492049,SAMEA4671438,simple,6289,Haemonchus contortus,d8a52c60-583f-11e8-bf7f-3c4a9275d6c8,,,,,,,no,,,,,WELLCOM…
ERR3594791,2019-10-22 08:46:02,2019-10-24 06:33:25,13613500,2042025000,13613500,150,579,assembly,https://sra-download.ncbi.nlm.nih.gov/traces/era3/ERR/ERR3594/ERR3594791,ERX3590662,DN520535C:A10,WGS,RANDOM,GENOMIC,PAIRED,444,133,ILLUMINA,Illumina HiSeq 2500,ERP003470,PRJEB4207,,277152,ERS2492050,SAMEA4671439,simple,6289,Haemonchus contortus,d8ad820c-583f-11e8-bf7f-3c4a9275d6c8,,,,,,,no,,,,,WELLCO…
ERR3594863,2019-10-22 08:46:02,2019-10-24 06:41:53,13439708,2015956200,13439708,150,570,assembly,https://sra-download.ncbi.nlm.nih.gov/traces/era3/ERR/ERR3594/ERR3594863,ERX3590734,DN520535C:A10,WGS,RANDOM,GENOMIC,PAIRED,440,129,ILLUMINA,Illumina HiSeq 2500,ERP003470,PRJEB4207,,277152,ERS2492050,SAMEA4671439,simple,6289,Haemonchus contortus,d8ad820c-583f-11e8-bf7f-3c4a9275d6c8,,,,,,,no,,,,,WELLCO…
ERR3594845,2019-10-22 08:46:02,2019-10-24 06:40:17,13480390,2022058500,13480390,150,573,assembly,https://sra-download.ncbi.nlm.nih.gov/traces/era3/ERR/ERR3594/ERR3594845,ERX3590716,DN520535C:A10,WGS,RANDOM,GENOMIC,PAIRED,441,128,ILLUMINA,Illumina HiSeq 2500,ERP003470,PRJEB4207,,277152,ERS2492050,SAMEA4671439,simple,6289,Haemonchus contortus,d8ad820c-583f-11e8-bf7f-3c4a9275d6c8,,,,,,,no,,,,,WELLCO…
ERR3594827,2019-10-22 08:46:02,2019-10-24 06:36:18,13525603,2028840450,13525603,150,574,assembly,https://sra-download.ncbi.nlm.nih.gov/traces/era3/ERR/ERR3594/ERR3594827,ERX3590698,DN520535C:A10,WGS,RANDOM,GENOMIC,PAIRED,442,128,ILLUMINA,Illumina HiSeq 2500,ERP003470,PRJEB4207,,277152,ERS2492050,SAMEA4671439,simple,6289,Haemonchus contortus,d8ad820c-583f-11e8-bf7f-3c4a9275d6c8,,,,,,,no,,,,,WELLCO…
ERR3594809,2019-10-22 08:46:02,2019-10-24 06:35:09,13533193,2029978950,13533193,150,575,assembly,https://sra-download.ncbi.nlm.nih.gov/traces/era3/ERR/ERR3594/ERR3594809,ERX3590680,DN520535C:A10,WGS,RANDOM,GENOMIC,PAIRED,442,131,ILLUMINA,Illumina HiSeq 2500,ERP003470,PRJEB4207,,277152,ERS2492050,SAMEA4671439,simple,6289,Haemonchus contortus,d8ad820c-583f-11e8-bf7f-3c4a9275d6c8,,,,,,,no,,,,,WELLCO…
ERR3594810,2019-10-22 08:46:02,2019-10-24 06:41:44,12881546,1932231900,12881546,150,564,assembly,https://sra-download.ncbi.nlm.nih.gov/traces/era3/ERR/ERR3594/ERR3594810,ERX3590681,DN520535C:B10,WGS,RANDOM,GENOMIC,PAIRED,467,133,ILLUMINA,Illumina HiSeq 2500,ERP003470,PRJEB4207,,277152,ERS2492051,SAMEA4671440,simple,6289,Haemonchus contortus,d8b49088-583f-11e8-bf7f-3c4a9275d6c8,,,,,,,no,,,,,WELLCO…
ERR3594828,2019-10-22 08:46:02,2019-10-24 06:39:16,12876881,1931532150,12876881,150,563,assembly,https://sra-download.ncbi.nlm.nih.gov/traces/era3/ERR/ERR3594/ERR3594828,ERX3590699,DN520535C:B10,WGS,RANDOM,GENOMIC,PAIRED,474,138,ILLUMINA,Illumina HiSeq 2500,ERP003470,PRJEB4207,,277152,ERS2492051,SAMEA4671440,simple,6289,Haemonchus contortus,d8b49088-583f-11e8-bf7f-3c4a9275d6c8,,,,,,,no,,,,,WELLCO…
ERR3594846,2019-10-22 08:46:02,2019-10-24 06:38:56,12825332,1923799800,12825332,150,562,assembly,https://sra-download.ncbi.nlm.nih.gov/traces/era3/ERR/ERR3594/ERR3594846,ERX3590717,DN520535C:B10,WGS,RANDOM,GENOMIC,PAIRED,472,138,ILLUMINA,Illumina HiSeq 2500,ERP003470,PRJEB4207,,277152,ERS2492051,SAMEA4671440,simple,6289,Haemonchus contortus,d8b49088-583f-11e8-bf7f-3c4a9275d6c8,,,,,,,no,,,,,WELLCO…
ERR3594864,2019-10-22 08:46:02,2019-10-24 06:47:14,12795075,1919261250,12795075,150,560,assembly,https://sra-download.ncbi.nlm.nih.gov/traces/era4/ERR/ERR3594/ERR3594864,ERX3590735,DN520535C:B10,WGS,RANDOM,GENOMIC,PAIRED,473,135,ILLUMINA,Illumina HiSeq 2500,ERP003470,PRJEB4207,,277152,ERS2492051,SAMEA4671440,simple,6289,Haemonchus contortus,d8b49088-583f-11e8-bf7f-3c4a9275d6c8,,,,,,,no,,,,,WELLCO…
ERR3594792,2019-10-22 08:46:02,2019-10-24 06:35:06,12943228,1941484200,12943228,150,567,assembly,https://sra-download.ncbi.nlm.nih.gov/traces/era3/ERR/ERR3594/ERR3594792,ERX3590663,DN520535C:B10,WGS,RANDOM,GENOMIC,PAIRED,468,134,ILLUMINA,Illumina HiSeq 2500,ERP003470,PRJEB4207,,277152,ERS2492051,SAMEA4671440,simple,6289,Haemonchus contortus,d8b49088-583f-11e8-bf7f-3c4a9275d6c8,,,,,,,no,,,,,WELLCO…
ERR3594793,2019-10-22 08:46:02,2019-10-24 06:38:07,13188664,1978299600,13188664,150,576,assembly,https://sra-download.ncbi.nlm.nih.gov/traces/era3/ERR/ERR3594/ERR3594793,ERX3590664,DN520535C:C10,WGS,RANDOM,GENOMIC,PAIRED,471,135,ILLUMINA,Illumina HiSeq 2500,ERP003470,PRJEB4207,,277152,ERS2492052,SAMEA4671441,simple,6289,Haemonchus contortus,d8bb7de4-583f-11e8-bf7f-3c4a9275d6c8,,,,,,,no,,,,,WELLCO…
ERR3594865,2019-10-22 08:46:03,2019-10-24 06:34:46,13037121,1955568150,13037121,150,569,assembly,https://sra-download.ncbi.nlm.nih.gov/traces/era3/ERR/ERR3594/ERR3594865,ERX3590736,DN520535C:C10,WGS,RANDOM,GENOMIC,PAIRED,475,142,ILLUMINA,Illumina HiSeq 2500,ERP003470,PRJEB4207,,277152,ERS2492052,SAMEA4671441,simple,6289,Haemonchus contortus,d8bb7de4-583f-11e8-bf7f-3c4a9275d6c8,,,,,,,no,,,,,WELLCO…
ERR3594847,2019-10-22 08:46:02,2019-10-24 06:39:04,13072555,1960883250,13072555,150,571,assembly,https://sra-download.ncbi.nlm.nih.gov/traces/era3/ERR/ERR3594/ERR3594847,ERX3590718,DN520535C:C10,WGS,RANDOM,GENOMIC,PAIRED,474,138,ILLUMINA,Illumina HiSeq 2500,ERP003470,PRJEB4207,,277152,ERS2492052,SAMEA4671441,simple,6289,Haemonchus contortus,d8bb7de4-583f-11e8-bf7f-3c4a9275d6c8,,,,,,,no,,,,,WELLCO…
ERR3594829,2019-10-22 08:46:02,2019-10-24 06:34:22,13123038,1968455700,13123038,150,573,assembly,https://sra-download.ncbi.nlm.nih.gov/traces/era3/ERR/ERR3594/ERR3594829,ERX3590700,DN520535C:C10,WGS,RANDOM,GENOMIC,PAIRED,469,139,ILLUMINA,Illumina HiSeq 2500,ERP003470,PRJEB4207,,277152,ERS2492052,SAMEA4671441,simple,6289,Haemonchus contortus,d8bb7de4-583f-11e8-bf7f-3c4a9275d6c8,,,,,,,no,,,,,WELLCO…
ERR3594811,2019-10-22 08:46:02,2019-10-24 06:36:43,13119525,1967928750,13119525,150,573,assembly,https://sra-download.ncbi.nlm.nih.gov/traces/era3/ERR/ERR3594/ERR3594811,ERX3590682,DN520535C:C10,WGS,RANDOM,GENOMIC,PAIRED,474,137,ILLUMINA,Illumina HiSeq 2500,ERP003470,PRJEB4207,,277152,ERS2492052,SAMEA4671441,simple,6289,Haemonchus contortus,d8bb7de4-583f-11e8-bf7f-3c4a9275d6c8,,,,,,,no,,,,,WELLCO…
ERR3594812,2019-10-22 08:46:02,2019-10-24 06:34:48,12947220,1942083000,12947220,150,570,assembly,https://sra-download.ncbi.nlm.nih.gov/traces/era3/ERR/ERR3594/ERR3594812,ERX3590683,DN520535C:D10,WGS,RANDOM,GENOMIC,PAIRED,483,139,ILLUMINA,Illumina HiSeq 2500,ERP003470,PRJEB4207,,277152,ERS2492053,SAMEA4671442,simple,6289,Haemonchus contortus,d8c2678a-583f-11e8-bf7f-3c4a9275d6c8,,,,,,,no,,,,,WELLCO…
ERR3594830,2019-10-22 08:46:02,2019-10-24 06:38:21,12944382,1941657300,12944382,150,570,assembly,https://sra-download.ncbi.nlm.nih.gov/traces/era3/ERR/ERR3594/ERR3594830,ERX3590701,DN520535C:D10,WGS,RANDOM,GENOMIC,PAIRED,485,136,ILLUMINA,Illumina HiSeq 2500,ERP003470,PRJEB4207,,277152,ERS2492053,SAMEA4671442,simple,6289,Haemonchus contortus,d8c2678a-583f-11e8-bf7f-3c4a9275d6c8,,,,,,,no,,,,,WELLCO…
ERR3594848,2019-10-22 08:46:02,2019-10-24 06:37:17,12910853,1936627950,12910853,150,569,assembly,https://sra-download.ncbi.nlm.nih.gov/traces/era3/ERR/ERR3594/ERR3594848,ERX3590719,DN520535C:D10,WGS,RANDOM,GENOMIC,PAIRED,487,139,ILLUMINA,Illumina HiSeq 2500,ERP003470,PRJEB4207,,277152,ERS2492053,SAMEA4671442,simple,6289,Haemonchus contortus,d8c2678a-583f-11e8-bf7f-3c4a9275d6c8,,,,,,,no,,,,,WELLCO…
ERR3594866,2019-10-22 08:46:03,2019-10-24 06:39:17,12868529,1930279350,12868529,150,567,assembly,https://sra-download.ncbi.nlm.nih.gov/traces/era3/ERR/ERR3594/ERR3594866,ERX3590737,DN520535C:D10,WGS,RANDOM,GENOMIC,PAIRED,483,139,ILLUMINA,Illumina HiSeq 2500,ERP003470,PRJEB4207,,277152,ERS2492053,SAMEA4671442,simple,6289,Haemonchus contortus,d8c2678a-583f-11e8-bf7f-3c4a9275d6c8,,,,,,,no,,,,,WELLCO…
ERR3594794,2019-10-22 08:46:02,2019-10-24 06:30:12,13010095,1951514250,13010095,150,573,assembly,https://sra-download.ncbi.nlm.nih.gov/traces/era3/ERR/ERR3594/ERR3594794,ERX3590665,DN520535C:D10,WGS,RANDOM,GENOMIC,PAIRED,481,139,ILLUMINA,Illumina HiSeq 2500,ERP003470,PRJEB4207,,277152,ERS2492053,SAMEA4671442,simple,6289,Haemonchus contortus,d8c2678a-583f-11e8-bf7f-3c4a9275d6c8,,,,,,,no,,,,,WELLCO…
ERR3594795,2019-10-22 08:46:02,2019-10-24 06:32:18,14893844,2234076600,14893844,150,631,assembly,https://sra-download.ncbi.nlm.nih.gov/traces/era3/ERR/ERR3594/ERR3594795,ERX3590666,DN520535C:E10,WGS,RANDOM,GENOMIC,PAIRED,471,135,ILLUMINA,Illumina HiSeq 2500,ERP003470,PRJEB4207,,277152,ERS2492054,SAMEA4671443,simple,6289,Haemonchus contortus,d8cd942a-583f-11e8-bf7f-3c4a9275d6c8,,,,,,,no,,,,,WELLCO…
ERR3594867,2019-10-22 08:46:03,2019-10-24 06:42:41,14725104,2208765600,14725104,150,623,assembly,https://sra-download.ncbi.nlm.nih.gov/traces/era3/ERR/ERR3594/ERR3594867,ERX3590738,DN520535C:E10,WGS,RANDOM,GENOMIC,PAIRED,468,133,ILLUMINA,Illumina HiSeq 2500,ERP003470,PRJEB4207,,277152,ERS2492054,SAMEA4671443,simple,6289,Haemonchus contortus,d8cd942a-583f-11e8-bf7f-3c4a9275d6c8,,,,,,,no,,,,,WELLCO…
ERR3594849,2019-10-22 08:46:02,2019-10-24 06:38:21,14770765,2215614750,14770765,150,625,assembly,https://sra-download.ncbi.nlm.nih.gov/traces/era3/ERR/ERR3594/ERR3594849,ERX3590720,DN520535C:E10,WGS,RANDOM,GENOMIC,PAIRED,467,139,ILLUMINA,Illumina HiSeq 2500,ERP003470,PRJEB4207,,277152,ERS2492054,SAMEA4671443,simple,6289,Haemonchus contortus,d8cd942a-583f-11e8-bf7f-3c4a9275d6c8,,,,,,,no,,,,,WELLCO…
ERR3594831,2019-10-22 08:46:02,2019-10-24 06:40:11,14811697,2221754550,14811697,150,626,assembly,https://sra-download.ncbi.nlm.nih.gov/traces/era3/ERR/ERR3594/ERR3594831,ERX3590702,DN520535C:E10,WGS,RANDOM,GENOMIC,PAIRED,466,138,ILLUMINA,Illumina HiSeq 2500,ERP003470,PRJEB4207,,277152,ERS2492054,SAMEA4671443,simple,6289,Haemonchus contortus,d8cd942a-583f-11e8-bf7f-3c4a9275d6c8,,,,,,,no,,,,,WELLCO…
ERR3594813,2019-10-22 08:46:02,2019-10-24 06:36:58,14822390,2223358500,14822390,150,627,assembly,https://sra-download.ncbi.nlm.nih.gov/traces/era3/ERR/ERR3594/ERR3594813,ERX3590684,DN520535C:E10,WGS,RANDOM,GENOMIC,PAIRED,467,132,ILLUMINA,Illumina HiSeq 2500,ERP003470,PRJEB4207,,277152,ERS2492054,SAMEA4671443,simple,6289,Haemonchus contortus,d8cd942a-583f-11e8-bf7f-3c4a9275d6c8,,,,,,,no,,,,,WELLCO…
ERR3594814,2019-10-22 08:46:02,2019-10-24 06:34:34,9932483,1489872450,9932483,150,463,assembly,https://sra-download.ncbi.nlm.nih.gov/traces/era3/ERR/ERR3594/ERR3594814,ERX3590685,DN520535C:F10,WGS,RANDOM,GENOMIC,PAIRED,459,125,ILLUMINA,Illumina HiSeq 2500,ERP003470,PRJEB4207,,277152,ERS2492055,SAMEA4671444,simple,6289,Haemonchus contortus,d8d48a8c-583f-11e8-bf7f-3c4a9275d6c8,,,,,,,no,,,,,WELLCOME…
ERR3594832,2019-10-22 08:46:02,2019-10-24 06:34:07,9925079,1488761850,9925079,150,462,assembly,https://sra-download.ncbi.nlm.nih.gov/traces/era3/ERR/ERR3594/ERR3594832,ERX3590703,DN520535C:F10,WGS,RANDOM,GENOMIC,PAIRED,464,128,ILLUMINA,Illumina HiSeq 2500,ERP003470,PRJEB4207,,277152,ERS2492055,SAMEA4671444,simple,6289,Haemonchus contortus,d8d48a8c-583f-11e8-bf7f-3c4a9275d6c8,,,,,,,no,,,,,WELLCOME…
ERR3594850,2019-10-22 08:46:02,2019-10-24 06:37:50,9902646,1485396900,9902646,150,462,assembly,https://sra-download.ncbi.nlm.nih.gov/traces/era3/ERR/ERR3594/ERR3594850,ERX3590721,DN520535C:F10,WGS,RANDOM,GENOMIC,PAIRED,466,126,ILLUMINA,Illumina HiSeq 2500,ERP003470,PRJEB4207,,277152,ERS2492055,SAMEA4671444,simple,6289,Haemonchus contortus,d8d48a8c-583f-11e8-bf7f-3c4a9275d6c8,,,,,,,no,,,,,WELLCOME…
ERR3594868,2019-10-22 08:46:03,2019-10-24 06:40:06,9872276,1480841400,9872276,150,460,assembly,https://sra-download.ncbi.nlm.nih.gov/traces/era3/ERR/ERR3594/ERR3594868,ERX3590739,DN520535C:F10,WGS,RANDOM,GENOMIC,PAIRED,463,127,ILLUMINA,Illumina HiSeq 2500,ERP003470,PRJEB4207,,277152,ERS2492055,SAMEA4671444,simple,6289,Haemonchus contortus,d8d48a8c-583f-11e8-bf7f-3c4a9275d6c8,,,,,,,no,,,,,WELLCOME…
ERR3594796,2019-10-22 08:46:02,2019-10-24 06:31:43,9987872,1498180800,9987872,150,466,assembly,https://sra-download.ncbi.nlm.nih.gov/traces/era3/ERR/ERR3594/ERR3594796,ERX3590667,DN520535C:F10,WGS,RANDOM,GENOMIC,PAIRED,466,127,ILLUMINA,Illumina HiSeq 2500,ERP003470,PRJEB4207,,277152,ERS2492055,SAMEA4671444,simple,6289,Haemonchus contortus,d8d48a8c-583f-11e8-bf7f-3c4a9275d6c8,,,,,,,no,,,,,WELLCOME…
ERR3594797,2019-10-22 08:46:02,2019-10-24 06:36:51,16280965,2442144750,16280965,150,661,assembly,https://sra-download.ncbi.nlm.nih.gov/traces/era3/ERR/ERR3594/ERR3594797,ERX3590668,DN520535C:H10,WGS,RANDOM,GENOMIC,PAIRED,419,123,ILLUMINA,Illumina HiSeq 2500,ERP003470,PRJEB4207,,277152,ERS2492057,SAMEA4671446,simple,6289,Haemonchus contortus,d8eb8a34-583f-11e8-bf7f-3c4a9275d6c8,,,,,,,no,,,,,WELLCO…
ERR3594869,2019-10-22 08:46:03,2019-10-24 06:39:54,16060797,2409119550,16060797,150,650,assembly,https://sra-download.ncbi.nlm.nih.gov/traces/era3/ERR/ERR3594/ERR3594869,ERX3590740,DN520535C:H10,WGS,RANDOM,GENOMIC,PAIRED,414,126,ILLUMINA,Illumina HiSeq 2500,ERP003470,PRJEB4207,,277152,ERS2492057,SAMEA4671446,simple,6289,Haemonchus contortus,d8eb8a34-583f-11e8-bf7f-3c4a9275d6c8,,,,,,,no,,,,,WELLCO…
ERR3594851,2019-10-22 08:46:02,2019-10-24 06:37:04,16101970,2415295500,16101970,150,653,assembly,https://sra-download.ncbi.nlm.nih.gov/traces/era3/ERR/ERR3594/ERR3594851,ERX3590722,DN520535C:H10,WGS,RANDOM,GENOMIC,PAIRED,420,124,ILLUMINA,Illumina HiSeq 2500,ERP003470,PRJEB4207,,277152,ERS2492057,SAMEA4671446,simple,6289,Haemonchus contortus,d8eb8a34-583f-11e8-bf7f-3c4a9275d6c8,,,,,,,no,,,,,WELLCO…
ERR3594833,2019-10-22 08:46:02,2019-10-24 06:34:15,16166051,2424907650,16166051,150,655,assembly,https://sra-download.ncbi.nlm.nih.gov/traces/era3/ERR/ERR3594/ERR3594833,ERX3590704,DN520535C:H10,WGS,RANDOM,GENOMIC,PAIRED,416,122,ILLUMINA,Illumina HiSeq 2500,ERP003470,PRJEB4207,,277152,ERS2492057,SAMEA4671446,simple,6289,Haemonchus contortus,d8eb8a34-583f-11e8-bf7f-3c4a9275d6c8,,,,,,,no,,,,,WELLCO…
ERR3594815,2019-10-22 08:46:02,2019-10-24 06:38:32,16183445,2427516750,16183445,150,656,assembly,https://sra-download.ncbi.nlm.nih.gov/traces/era3/ERR/ERR3594/ERR3594815,ERX3590686,DN520535C:H10,WGS,RANDOM,GENOMIC,PAIRED,416,122,ILLUMINA,Illumina HiSeq 2500,ERP003470,PRJEB4207,,277152,ERS2492057,SAMEA4671446,simple,6289,Haemonchus contortus,d8eb8a34-583f-11e8-bf7f-3c4a9275d6c8,,,,,,,no,,,,,WELLCO…
ERR3594816,2019-10-22 08:46:02,2019-10-24 06:37:45,14691515,2203727250,14691515,150,618,assembly,https://sra-download.ncbi.nlm.nih.gov/traces/era3/ERR/ERR3594/ERR3594816,ERX3590687,DN520535C:A11,WGS,RANDOM,GENOMIC,PAIRED,451,126,ILLUMINA,Illumina HiSeq 2500,ERP003470,PRJEB4207,,277152,ERS2492058,SAMEA4671447,simple,6289,Haemonchus contortus,d8f29284-583f-11e8-bf7f-3c4a9275d6c8,,,,,,,no,,,,,WELLCO…
ERR3594834,2019-10-22 08:46:02,2019-10-24 06:39:40,14677834,2201675100,14677834,150,617,assembly,https://sra-download.ncbi.nlm.nih.gov/traces/era3/ERR/ERR3594/ERR3594834,ERX3590705,DN520535C:A11,WGS,RANDOM,GENOMIC,PAIRED,452,124,ILLUMINA,Illumina HiSeq 2500,ERP003470,PRJEB4207,,277152,ERS2492058,SAMEA4671447,simple,6289,Haemonchus contortus,d8f29284-583f-11e8-bf7f-3c4a9275d6c8,,,,,,,no,,,,,WELLCO…
ERR3594852,2019-10-22 08:46:02,2019-10-24 06:40:03,14634104,2195115600,14634104,150,616,assembly,https://sra-download.ncbi.nlm.nih.gov/traces/era3/ERR/ERR3594/ERR3594852,ERX3590723,DN520535C:A11,WGS,RANDOM,GENOMIC,PAIRED,451,125,ILLUMINA,Illumina HiSeq 2500,ERP003470,PRJEB4207,,277152,ERS2492058,SAMEA4671447,simple,6289,Haemonchus contortus,d8f29284-583f-11e8-bf7f-3c4a9275d6c8,,,,,,,no,,,,,WELLCO…
ERR3594870,2019-10-22 08:46:03,2019-10-24 06:39:38,14589671,2188450650,14589671,150,614,assembly,https://sra-download.ncbi.nlm.nih.gov/traces/era3/ERR/ERR3594/ERR3594870,ERX3590741,DN520535C:A11,WGS,RANDOM,GENOMIC,PAIRED,453,126,ILLUMINA,Illumina HiSeq 2500,ERP003470,PRJEB4207,,277152,ERS2492058,SAMEA4671447,simple,6289,Haemonchus contortus,d8f29284-583f-11e8-bf7f-3c4a9275d6c8,,,,,,,no,,,,,WELLCO…
ERR3594798,2019-10-22 08:46:02,2019-10-24 06:34:34,14765670,2214850500,14765670,150,622,assembly,https://sra-download.ncbi.nlm.nih.gov/traces/era3/ERR/ERR3594/ERR3594798,ERX3590669,DN520535C:A11,WGS,RANDOM,GENOMIC,PAIRED,451,129,ILLUMINA,Illumina HiSeq 2500,ERP003470,PRJEB4207,,277152,ERS2492058,SAMEA4671447,simple,6289,Haemonchus contortus,d8f29284-583f-11e8-bf7f-3c4a9275d6c8,,,,,,,no,,,,,WELLCO…
ERR3594799,2019-10-22 08:46:02,2019-10-24 06:36:41,13302439,1995365850,13302439,150,579,assembly,https://sra-download.ncbi.nlm.nih.gov/traces/era3/ERR/ERR3594/ERR3594799,ERX3590670,DN520535C:B11,WGS,RANDOM,GENOMIC,PAIRED,464,139,ILLUMINA,Illumina HiSeq 2500,ERP003470,PRJEB4207,,277152,ERS2492059,SAMEA4671448,simple,6289,Haemonchus contortus,d8f99dae-583f-11e8-bf7f-3c4a9275d6c8,,,,,,,no,,,,,WELLCO…
ERR3594871,2019-10-22 08:46:03,2019-10-24 06:40:05,13147452,1972117800,13147452,150,572,assembly,https://sra-download.ncbi.nlm.nih.gov/traces/era3/ERR/ERR3594/ERR3594871,ERX3590742,DN520535C:B11,WGS,RANDOM,GENOMIC,PAIRED,461,140,ILLUMINA,Illumina HiSeq 2500,ERP003470,PRJEB4207,,277152,ERS2492059,SAMEA4671448,simple,6289,Haemonchus contortus,d8f99dae-583f-11e8-bf7f-3c4a9275d6c8,,,,,,,no,,,,,WELLCO…
ERR3594853,2019-10-22 08:46:02,2019-10-24 06:40:05,13185179,1977776850,13185179,150,574,assembly,https://sra-download.ncbi.nlm.nih.gov/traces/era3/ERR/ERR3594/ERR3594853,ERX3590724,DN520535C:B11,WGS,RANDOM,GENOMIC,PAIRED,465,138,ILLUMINA,Illumina HiSeq 2500,ERP003470,PRJEB4207,,277152,ERS2492059,SAMEA4671448,simple,6289,Haemonchus contortus,d8f99dae-583f-11e8-bf7f-3c4a9275d6c8,,,,,,,no,,,,,WELLCO…
ERR3594835,2019-10-22 08:46:02,2019-10-24 06:38:39,13226468,1983970200,13226468,150,575,assembly,https://sra-download.ncbi.nlm.nih.gov/traces/era3/ERR/ERR3594/ERR3594835,ERX3590706,DN520535C:B11,WGS,RANDOM,GENOMIC,PAIRED,463,139,ILLUMINA,Illumina HiSeq 2500,ERP003470,PRJEB4207,,277152,ERS2492059,SAMEA4671448,simple,6289,Haemonchus contortus,d8f99dae-583f-11e8-bf7f-3c4a9275d6c8,,,,,,,no,,,,,WELLCO…
ERR3594817,2019-10-22 08:46:02,2019-10-24 06:37:35,13227517,1984127550,13227517,150,576,assembly,https://sra-download.ncbi.nlm.nih.gov/traces/era3/ERR/ERR3594/ERR3594817,ERX3590688,DN520535C:B11,WGS,RANDOM,GENOMIC,PAIRED,461,135,ILLUMINA,Illumina HiSeq 2500,ERP003470,PRJEB4207,,277152,ERS2492059,SAMEA4671448,simple,6289,Haemonchus contortus,d8f99dae-583f-11e8-bf7f-3c4a9275d6c8,,,,,,,no,,,,,WELLCO…
SRR10276662,2019-10-15 02:07:13,2019-10-15 00:44:36,27069793,5468098186,27069793,202,2444,,https://sra-download.ncbi.nlm.nih.gov/traces/sra36/SRR/010035/SRR10276662,SRX6989867,C.remanei_PX506_Illumina_WGS_run2,WGS,RANDOM,GENOMIC,PAIRED,0,0,ILLUMINA,Illumina HiSeq 4000,SRP225597,PRJNA577507,,577507,SRS5511979,SAMN13028143,simple,31234,Caenorhabditis remanei,C.remanei_PX506,,,,,pooled males and fem…
SRR10276663,2019-10-16 16:15:13,2019-10-16 16:00:17,13359248,2511538624,13359248,188,1844,,https://sra-download.ncbi.nlm.nih.gov/traces/sra29/SRR/010035/SRR10276663,SRX6989866,C.remanei_PX506_Illumina_WGS_run1,WGS,RANDOM,GENOMIC,PAIRED,0,0,ILLUMINA,Illumina HiSeq 4000,SRP225597,PRJNA577507,,577507,SRS5511979,SAMN13028143,simple,31234,Caenorhabditis remanei,C.remanei_PX506,,,,,pooled males and fem…
SRR10000950,2019-08-21 10:35:57,2019-08-20 13:48:24,37498481,11302132827,37498481,301,5002,,https://sra-download.ncbi.nlm.nih.gov/traces/sra38/SRR/009766/SRR10000950,SRX6739885,Halicephalobus_sp_NKZ332_raw,WGS,RANDOM,GENOMIC,PAIRED,0,0,ILLUMINA,NextSeq 500,SRP218785,PRJNA555616,3,555616,SRS5290807,SAMN12324525,simple,2598192,Halicephalobus sp. NKZ332,Halicephalobus_sp_NKZ332,,,,,,,no,,,,,INDIANA …
SRR9206839,2019-11-07 17:15:47,2019-06-06 12:44:21,76901650,5767623750,0,75,2063,,https://sra-download.ncbi.nlm.nih.gov/traces/sra42/SRR/008991/SRR9206839,SRX5977926,I6839,WGS,RANDOM,GENOMIC,SINGLE,0,0,ILLUMINA,NextSeq 500,SRP191526,PRJNA531652,,531652,SRS4884279,SAMN11962644,simple,135651,Caenorhabditis brenneri,JU1396_WGS,,,,,not applicable,,no,,,,,WASHINGTON UNIVERSITY IN ST. LOUIS SCHOOL OF M…
SRR9206838,2019-11-07 17:15:47,2019-06-06 12:37:09,61931642,4644873150,0,75,1652,,https://sra-download.ncbi.nlm.nih.gov/traces/sra41/SRR/008991/SRR9206838,SRX5977927,I684,WGS,RANDOM,GENOMIC,SINGLE,0,0,ILLUMINA,NextSeq 500,SRP191526,PRJNA531652,,531652,SRS4884281,SAMN11962645,simple,31234,Caenorhabditis remanei,JU2557_WGS,,,,,not applicable,,no,,,,,WASHINGTON UNIVERSITY IN ST. LOUIS SCHOOL OF MEDI…
SRR9206841,2019-11-07 17:15:47,2019-06-06 12:42:18,76828314,5762123550,0,75,2082,,https://sra-download.ncbi.nlm.nih.gov/traces/sra25/SRR/008991/SRR9206841,SRX5977924,I6838,WGS,RANDOM,GENOMIC,SINGLE,0,0,ILLUMINA,NextSeq 500,SRP191526,PRJNA531652,,531652,SRS4884277,SAMN11962646,simple,2306312,Caenorhabditis zanzibari,JU3236_WGS,,,,,not applicable,,no,,,,,WASHINGTON UNIVERSITY IN ST. LOUIS SCHOOL OF…
SRR9206840,2019-11-07 17:15:47,2019-06-06 12:49:01,99643102,7473232650,0,75,2655,,https://sra-download.ncbi.nlm.nih.gov/traces/sra3/SRR/008991/SRR9206840,SRX5977925,I6837,WGS,RANDOM,GENOMIC,SINGLE,0,0,ILLUMINA,NextSeq 500,SRP191526,PRJNA531652,,531652,SRS4884280,SAMN11962647,simple,31234,Caenorhabditis remanei,QG551_WGS,,,,,not applicable,,no,,,,,WASHINGTON UNIVERSITY IN ST. LOUIS SCHOOL OF MEDIC…
ERR3566185,2019-10-02 18:06:10,2019-10-05 08:45:04,40134817,12120714734,40134817,302,5383,assembly,https://sra-download.ncbi.nlm.nih.gov/traces/era0/ERR/ERR3566/ERR3566185,ERX3564584,DN514164G:A1,WGS,RANDOM,GENOMIC,PAIRED,437,107,ILLUMINA,HiSeq X Ten,ERP022773,PRJEB20604,,489815,ERS2313618,SAMEA104712235,simple,34506,Strongyloides ratti,SAMEA104712235,,,,,,,no,,,,,WELLCOME SANGER INSTITUTE,ERA215…
ERR3566186,2019-10-02 18:06:10,2019-10-05 08:42:30,36057258,10889291916,36057258,302,4828,assembly,https://sra-download.ncbi.nlm.nih.gov/traces/era0/ERR/ERR3566/ERR3566186,ERX3564585,DN514164G:G2,WGS,RANDOM,GENOMIC,PAIRED,431,130,ILLUMINA,HiSeq X Ten,ERP022773,PRJEB20604,,489815,ERS2313631,SAMEA104712248,simple,34506,Strongyloides ratti,SAMEA104712248,,,,,,,no,,,,,WELLCOME SANGER INSTITUTE,ERA215…
ERR3566193,2019-10-02 18:06:11,2019-10-05 08:44:03,44006430,13289941860,44006430,302,5931,assembly,https://sra-download.ncbi.nlm.nih.gov/traces/era0/ERR/ERR3566/ERR3566193,ERX3564592,DN514164G:B3,WGS,RANDOM,GENOMIC,PAIRED,420,111,ILLUMINA,HiSeq X Ten,ERP022773,PRJEB20604,,489815,ERS2313634,SAMEA104712251,simple,34506,Strongyloides ratti,SAMEA104712251,,,,,,,no,,,,,WELLCOME SANGER INSTITUTE,ERA215…
ERR3566194,2019-10-02 18:06:11,2019-10-05 08:42:04,36866967,11133824034,36866967,302,5057,assembly,https://sra-download.ncbi.nlm.nih.gov/traces/era0/ERR/ERR3566/ERR3566194,ERX3564593,DN514164G:C4,WGS,RANDOM,GENOMIC,PAIRED,424,126,ILLUMINA,HiSeq X Ten,ERP022773,PRJEB20604,,489815,ERS2313643,SAMEA104712260,simple,34506,Strongyloides ratti,SAMEA104712260,,,,,,,no,,,,,WELLCOME SANGER INSTITUTE,ERA215…
ERR3566195,2019-10-02 18:06:11,2019-10-05 08:42:14,36175495,10924999490,36175495,302,5021,assembly,https://sra-download.ncbi.nlm.nih.gov/traces/era0/ERR/ERR3566/ERR3566195,ERX3564594,DN514164G:D4,WGS,RANDOM,GENOMIC,PAIRED,445,126,ILLUMINA,HiSeq X Ten,ERP022773,PRJEB20604,,489815,ERS2313644,SAMEA104712261,simple,34506,Strongyloides ratti,SAMEA104712261,,,,,,,no,,,,,WELLCOME SANGER INSTITUTE,ERA215…
ERR3566196,2019-10-02 18:06:11,2019-10-05 08:40:50,32106243,9696085386,32106243,302,4425,assembly,https://sra-download.ncbi.nlm.nih.gov/traces/era0/ERR/ERR3566/ERR3566196,ERX3564595,DN514164G:G4,WGS,RANDOM,GENOMIC,PAIRED,409,107,ILLUMINA,HiSeq X Ten,ERP022773,PRJEB20604,,489815,ERS2313647,SAMEA104712264,simple,34506,Strongyloides ratti,SAMEA104712264,,,,,,,no,,,,,WELLCOME SANGER INSTITUTE,ERA2154…
ERR3566197,2019-10-02 18:06:11,2019-10-05 08:42:14,30267893,9140903686,30267893,302,4136,assembly,https://sra-download.ncbi.nlm.nih.gov/traces/era0/ERR/ERR3566/ERR3566197,ERX3564596,DN514164G:F6,WGS,RANDOM,GENOMIC,PAIRED,455,132,ILLUMINA,HiSeq X Ten,ERP022773,PRJEB20604,,489815,ERS2313662,SAMEA104712279,simple,34506,Strongyloides ratti,SAMEA104712279,,,,,,,no,,,,,WELLCOME SANGER INSTITUTE,ERA2154…
ERR3566198,2019-10-02 18:06:11,2019-10-05 08:40:39,33706366,10179322532,33706366,302,4768,assembly,https://sra-download.ncbi.nlm.nih.gov/traces/era0/ERR/ERR3566/ERR3566198,ERX3564597,DN514164G:D7,WGS,RANDOM,GENOMIC,PAIRED,450,125,ILLUMINA,HiSeq X Ten,ERP022773,PRJEB20604,,489815,ERS2313668,SAMEA104712285,simple,34506,Strongyloides ratti,SAMEA104712285,,,,,,,no,,,,,WELLCOME SANGER INSTITUTE,ERA215…
ERR3566187,2019-10-02 18:06:11,2019-10-05 08:44:19,37259241,11252290782,37259241,302,5091,assembly,https://sra-download.ncbi.nlm.nih.gov/traces/era0/ERR/ERR3566/ERR3566187,ERX3564586,DN514164G:E7,WGS,RANDOM,GENOMIC,PAIRED,441,114,ILLUMINA,HiSeq X Ten,ERP022773,PRJEB20604,,489815,ERS2313669,SAMEA104712286,simple,34506,Strongyloides ratti,SAMEA104712286,,,,,,,no,,,,,WELLCOME SANGER INSTITUTE,ERA215…
ERR3566188,2019-10-02 18:06:11,2019-10-05 08:40:26,29577411,8932378122,29577411,302,3989,assembly,https://sra-download.ncbi.nlm.nih.gov/traces/era0/ERR/ERR3566/ERR3566188,ERX3564587,DN514164G:F7,WGS,RANDOM,GENOMIC,PAIRED,442,119,ILLUMINA,HiSeq X Ten,ERP022773,PRJEB20604,,489815,ERS2313670,SAMEA104712287,simple,34506,Strongyloides ratti,SAMEA104712287,,,,,,,no,,,,,WELLCOME SANGER INSTITUTE,ERA2154…
ERR3566189,2019-10-02 18:06:11,2019-10-05 08:44:45,36770324,11104637848,36770324,302,4978,assembly,https://sra-download.ncbi.nlm.nih.gov/traces/era0/ERR/ERR3566/ERR3566189,ERX3564588,DN514164G:A8,WGS,RANDOM,GENOMIC,PAIRED,412,118,ILLUMINA,HiSeq X Ten,ERP022773,PRJEB20604,,489815,ERS2313673,SAMEA104712290,simple,34506,Strongyloides ratti,SAMEA104712290,,,,,,,no,,,,,WELLCOME SANGER INSTITUTE,ERA215…
ERR3566190,2019-10-02 18:06:11,2019-10-05 08:38:51,29566706,8929145212,29566706,302,3941,assembly,https://sra-download.ncbi.nlm.nih.gov/traces/era0/ERR/ERR3566/ERR3566190,ERX3564589,DN514164G:B8,WGS,RANDOM,GENOMIC,PAIRED,432,116,ILLUMINA,HiSeq X Ten,ERP022773,PRJEB20604,,489815,ERS2313674,SAMEA104712291,simple,34506,Strongyloides ratti,SAMEA104712291,,,,,,,no,,,,,WELLCOME SANGER INSTITUTE,ERA2154…
ERR3566199,2019-10-02 18:06:11,2019-10-05 08:41:26,32646118,9859127636,32646118,302,4440,assembly,https://sra-download.ncbi.nlm.nih.gov/traces/era0/ERR/ERR3566/ERR3566199,ERX3564598,DN514164G:C8,WGS,RANDOM,GENOMIC,PAIRED,435,102,ILLUMINA,HiSeq X Ten,ERP022773,PRJEB20604,,489815,ERS2313675,SAMEA104712292,simple,34506,Strongyloides ratti,SAMEA104712292,,,,,,,no,,,,,WELLCOME SANGER INSTITUTE,ERA2154…
ERR3566177,2019-10-02 18:06:10,2019-10-05 07:41:32,31946092,9647719784,31946092,302,4338,assembly,https://sra-download.ncbi.nlm.nih.gov/traces/era0/ERR/ERR3566/ERR3566177,ERX3564576,DN514164G:D8,WGS,RANDOM,GENOMIC,PAIRED,444,125,ILLUMINA,HiSeq X Ten,ERP022773,PRJEB20604,,489815,ERS2313676,SAMEA104712293,simple,34506,Strongyloides ratti,SAMEA104712293,,,,,,,no,,,,,WELLCOME SANGER INSTITUTE,ERA2154…
ERR3566178,2019-10-02 18:06:10,2019-10-05 07:42:21,35304790,10662046580,35304790,302,4840,assembly,https://sra-download.ncbi.nlm.nih.gov/traces/era0/ERR/ERR3566/ERR3566178,ERX3564577,DN514164G:F8,WGS,RANDOM,GENOMIC,PAIRED,431,107,ILLUMINA,HiSeq X Ten,ERP022773,PRJEB20604,,489815,ERS2313678,SAMEA104712295,simple,34506,Strongyloides ratti,SAMEA104712295,,,,,,,no,,,,,WELLCOME SANGER INSTITUTE,ERA215…
ERR3566179,2019-10-02 18:06:10,2019-10-05 08:44:04,33363481,10075771262,33363481,302,4501,assembly,https://sra-download.ncbi.nlm.nih.gov/traces/era0/ERR/ERR3566/ERR3566179,ERX3564578,DN514164G:G8,WGS,RANDOM,GENOMIC,PAIRED,445,114,ILLUMINA,HiSeq X Ten,ERP022773,PRJEB20604,,489815,ERS2313679,SAMEA104712296,simple,34506,Strongyloides ratti,SAMEA104712296,,,,,,,no,,,,,WELLCOME SANGER INSTITUTE,ERA215…
ERR3566180,2019-10-02 18:06:10,2019-10-05 08:42:18,31782726,9598383252,31782726,302,4256,assembly,https://sra-download.ncbi.nlm.nih.gov/traces/era0/ERR/ERR3566/ERR3566180,ERX3564579,DN514164G:H8,WGS,RANDOM,GENOMIC,PAIRED,430,118,ILLUMINA,HiSeq X Ten,ERP022773,PRJEB20604,,489815,ERS2313680,SAMEA104712297,simple,34506,Strongyloides ratti,SAMEA104712297,,,,,,,no,,,,,WELLCOME SANGER INSTITUTE,ERA2154…
ERR3566181,2019-10-02 18:06:10,2019-10-05 08:38:34,31816491,9608580282,31816491,302,4356,assembly,https://sra-download.ncbi.nlm.nih.gov/traces/era0/ERR/ERR3566/ERR3566181,ERX3564580,DN514164G:C9,WGS,RANDOM,GENOMIC,PAIRED,436,117,ILLUMINA,HiSeq X Ten,ERP022773,PRJEB20604,,489815,ERS2313683,SAMEA104712300,simple,34506,Strongyloides ratti,SAMEA104712300,,,,,,,no,,,,,WELLCOME SANGER INSTITUTE,ERA2154…
ERR3566200,2019-10-02 18:06:11,2019-10-05 08:44:01,46838648,14145271696,46838648,302,6402,assembly,https://sra-download.ncbi.nlm.nih.gov/traces/era0/ERR/ERR3566/ERR3566200,ERX3564599,DN514164G:D9,WGS,RANDOM,GENOMIC,PAIRED,453,125,ILLUMINA,HiSeq X Ten,ERP022773,PRJEB20604,,489815,ERS2313684,SAMEA104712301,simple,34506,Strongyloides ratti,SAMEA104712301,,,,,,,no,,,,,WELLCOME SANGER INSTITUTE,ERA215…
ERR3566191,2019-10-02 18:06:11,2019-10-05 08:47:57,47143590,14237364180,47143590,302,6508,assembly,https://sra-download.ncbi.nlm.nih.gov/traces/era0/ERR/ERR3566/ERR3566191,ERX3564590,DN514164G:E9,WGS,RANDOM,GENOMIC,PAIRED,460,126,ILLUMINA,HiSeq X Ten,ERP022773,PRJEB20604,,489815,ERS2313685,SAMEA104712302,simple,34506,Strongyloides ratti,SAMEA104712302,,,,,,,no,,,,,WELLCOME SANGER INSTITUTE,ERA215…
ERR3566192,2019-10-02 18:06:11,2019-10-05 08:50:38,55672064,16812963328,55672064,302,7379,assembly,https://sra-download.ncbi.nlm.nih.gov/traces/era0/ERR/ERR3566/ERR3566192,ERX3564591,DN514164G:F9,WGS,RANDOM,GENOMIC,PAIRED,429,99,ILLUMINA,HiSeq X Ten,ERP022773,PRJEB20604,,489815,ERS2313686,SAMEA104712303,simple,34506,Strongyloides ratti,SAMEA104712303,,,,,,,no,,,,,WELLCOME SANGER INSTITUTE,ERA2154…
ERR3566182,2019-10-02 18:06:10,2019-10-05 08:48:12,50968930,15392616860,50968930,302,6660,assembly,https://sra-download.ncbi.nlm.nih.gov/traces/era0/ERR/ERR3566/ERR3566182,ERX3564581,DN514164G:G9,WGS,RANDOM,GENOMIC,PAIRED,424,109,ILLUMINA,HiSeq X Ten,ERP022773,PRJEB20604,,489815,ERS2313687,SAMEA104712304,simple,34506,Strongyloides ratti,SAMEA104712304,,,,,,,no,,,,,WELLCOME SANGER INSTITUTE,ERA215…
ERR3566183,2019-10-02 18:06:10,2019-10-05 08:46:05,43108819,13018863338,43108819,302,5716,assembly,https://sra-download.ncbi.nlm.nih.gov/traces/era0/ERR/ERR3566/ERR3566183,ERX3564582,DN514164G:A10,WGS,RANDOM,GENOMIC,PAIRED,432,96,ILLUMINA,HiSeq X Ten,ERP022773,PRJEB20604,,489815,ERS2313689,SAMEA104712306,simple,34506,Strongyloides ratti,SAMEA104712306,,,,,,,no,,,,,WELLCOME SANGER INSTITUTE,ERA215…
ERR3566184,2019-10-02 18:06:10,2019-10-05 08:50:32,55191416,16667807632,55191416,302,7186,assembly,https://sra-download.ncbi.nlm.nih.gov/traces/era0/ERR/ERR3566/ERR3566184,ERX3564583,DN514164G:B10,WGS,RANDOM,GENOMIC,PAIRED,420,94,ILLUMINA,HiSeq X Ten,ERP022773,PRJEB20604,,489815,ERS2313690,SAMEA104712307,simple,34506,Strongyloides ratti,SAMEA104712307,,,,,,,no,,,,,WELLCOME SANGER INSTITUTE,ERA215…
ERR3566215,2019-10-02 18:06:11,2019-10-05 09:53:32,49965068,15089450536,49965068,302,6080,assembly,https://sra-download.ncbi.nlm.nih.gov/traces/era0/ERR/ERR3566/ERR3566215,ERX3564614,DN523819A:C1,WGS,RANDOM,GENOMIC,PAIRED,398,96,ILLUMINA,HiSeq X Ten,ERP022773,PRJEB20604,,489815,ERS2522935,SAMEA4702768,simple,34506,Strongyloides ratti,c77331b4-5e82-11e8-bf7f-3c4a9275d6c8,,,,,,,no,,,,,WELLCOME SANG…
ERR3566216,2019-10-02 18:06:11,2019-10-05 09:57:27,56713748,17127551896,56713748,302,6735,assembly,https://sra-download.ncbi.nlm.nih.gov/traces/era0/ERR/ERR3566/ERR3566216,ERX3564615,DN523819A:A3,WGS,RANDOM,GENOMIC,PAIRED,374,96,ILLUMINA,HiSeq X Ten,ERP022773,PRJEB20604,,489815,ERS2522949,SAMEA4702782,simple,34506,Strongyloides ratti,c82a9c1e-5e82-11e8-bf7f-3c4a9275d6c8,,,,,,,no,,,,,WELLCOME SANG…
ERR3566208,2019-10-02 18:06:11,2019-10-05 09:55:27,52869006,15966439812,52869006,302,6481,assembly,https://sra-download.ncbi.nlm.nih.gov/traces/era0/ERR/ERR3566/ERR3566208,ERX3564607,DN523819A:C3,WGS,RANDOM,GENOMIC,PAIRED,385,105,ILLUMINA,HiSeq X Ten,ERP022773,PRJEB20604,,489815,ERS2522951,SAMEA4702784,simple,34506,Strongyloides ratti,c8381060-5e82-11e8-bf7f-3c4a9275d6c8,,,,,,,no,,,,,WELLCOME SAN…
ERR3566209,2019-10-02 18:06:11,2019-10-05 09:48:53,45587039,13767285778,45587039,302,5657,assembly,https://sra-download.ncbi.nlm.nih.gov/traces/era0/ERR/ERR3566/ERR3566209,ERX3564608,DN523819A:G4,WGS,RANDOM,GENOMIC,PAIRED,399,96,ILLUMINA,HiSeq X Ten,ERP022773,PRJEB20604,,489815,ERS2522963,SAMEA4702796,simple,34506,Strongyloides ratti,c88a9268-5e82-11e8-bf7f-3c4a9275d6c8,,,,,,,no,,,,,WELLCOME SANG…
ERR3566222,2019-10-02 18:06:11,2019-10-05 09:56:29,61060956,18440408712,61060956,302,7346,assembly,https://sra-download.ncbi.nlm.nih.gov/traces/era0/ERR/ERR3566/ERR3566222,ERX3564621,DN523819A:H9,WGS,RANDOM,GENOMIC,PAIRED,390,90,ILLUMINA,HiSeq X Ten,ERP022773,PRJEB20604,,489815,ERS2523004,SAMEA4702837,simple,34506,Strongyloides ratti,ce118534-5e82-11e8-bf7f-3c4a9275d6c8,,,,,,,no,,,,,WELLCOME SANG…
ERR3566210,2019-10-02 18:06:11,2019-10-05 09:50:52,48689864,14704338928,48689864,302,6021,assembly,https://sra-download.ncbi.nlm.nih.gov/traces/era0/ERR/ERR3566/ERR3566210,ERX3564609,DN523820Q:B1,WGS,RANDOM,GENOMIC,PAIRED,393,104,ILLUMINA,HiSeq X Ten,ERP022773,PRJEB20604,,489815,ERS2523030,SAMEA4702863,simple,34506,Strongyloides ratti,d46598c6-5e82-11e8-bf7f-3c4a9275d6c8,,,,,,,no,,,,,WELLCOME SAN…
ERR3566211,2019-10-02 18:06:11,2019-10-05 09:46:12,40906426,12353740652,40906426,302,5073,assembly,https://sra-download.ncbi.nlm.nih.gov/traces/era0/ERR/ERR3566/ERR3566211,ERX3564610,DN523820Q:E1,WGS,RANDOM,GENOMIC,PAIRED,431,103,ILLUMINA,HiSeq X Ten,ERP022773,PRJEB20604,,489815,ERS2523033,SAMEA4702866,simple,34506,Strongyloides ratti,d482ae66-5e82-11e8-bf7f-3c4a9275d6c8,,,,,,,no,,,,,WELLCOME SAN…
ERR3566223,2019-10-02 18:06:11,2019-10-05 09:49:22,50351974,15206296148,50351974,302,6607,assembly,https://sra-download.ncbi.nlm.nih.gov/traces/era0/ERR/ERR3566/ERR3566223,ERX3564622,DN523820Q:F1,WGS,RANDOM,GENOMIC,PAIRED,400,89,ILLUMINA,HiSeq X Ten,ERP022773,PRJEB20604,,489815,ERS2523034,SAMEA4702867,simple,34506,Strongyloides ratti,d48bbefc-5e82-11e8-bf7f-3c4a9275d6c8,,,,,,,no,,,,,WELLCOME SANG…
ERR3566224,2019-10-02 18:06:11,2019-10-05 09:49:25,45383283,13705751466,45383283,302,5689,assembly,https://sra-download.ncbi.nlm.nih.gov/traces/era0/ERR/ERR3566/ERR3566224,ERX3564623,DN523820Q:G1,WGS,RANDOM,GENOMIC,PAIRED,401,102,ILLUMINA,HiSeq X Ten,ERP022773,PRJEB20604,,489815,ERS2523035,SAMEA4702868,simple,34506,Strongyloides ratti,d4968d6e-5e82-11e8-bf7f-3c4a9275d6c8,,,,,,,no,,,,,WELLCOME SAN…
ERR3566225,2019-10-02 18:06:11,2019-10-05 09:48:01,52055754,15720837708,52055754,302,6421,assembly,https://sra-download.ncbi.nlm.nih.gov/traces/era0/ERR/ERR3566/ERR3566225,ERX3564624,DN523820Q:A2,WGS,RANDOM,GENOMIC,PAIRED,390,98,ILLUMINA,HiSeq X Ten,ERP022773,PRJEB20604,,489815,ERS2523037,SAMEA4702870,simple,34506,Strongyloides ratti,d4ad227c-5e82-11e8-bf7f-3c4a9275d6c8,,,,,,,no,,,,,WELLCOME SANG…
ERR3566217,2019-10-02 18:06:11,2019-10-05 09:52:16,47092469,14221925638,47092469,302,5775,assembly,https://sra-download.ncbi.nlm.nih.gov/traces/era0/ERR/ERR3566/ERR3566217,ERX3564616,DN523820Q:C2,WGS,RANDOM,GENOMIC,PAIRED,369,103,ILLUMINA,HiSeq X Ten,ERP022773,PRJEB20604,,489815,ERS2523039,SAMEA4702872,simple,34506,Strongyloides ratti,d4c30a4c-5e82-11e8-bf7f-3c4a9275d6c8,,,,,,,no,,,,,WELLCOME SAN…
ERR3566218,2019-10-02 18:06:11,2019-10-05 09:51:32,54790535,16546741570,54790535,302,6627,assembly,https://sra-download.ncbi.nlm.nih.gov/traces/era0/ERR/ERR3566/ERR3566218,ERX3564617,DN523820Q:E2,WGS,RANDOM,GENOMIC,PAIRED,369,91,ILLUMINA,HiSeq X Ten,ERP022773,PRJEB20604,,489815,ERS2523041,SAMEA4702874,simple,34506,Strongyloides ratti,d4d7cc66-5e82-11e8-bf7f-3c4a9275d6c8,,,,,,,no,,,,,WELLCOME SANG…
ERR3566226,2019-10-02 18:06:11,2019-10-05 09:51:04,48964778,14787362956,48964778,302,6057,assembly,https://sra-download.ncbi.nlm.nih.gov/traces/era0/ERR/ERR3566/ERR3566226,ERX3564625,DN523820Q:B3,WGS,RANDOM,GENOMIC,PAIRED,417,96,ILLUMINA,HiSeq X Ten,ERP022773,PRJEB20604,,489815,ERS2523046,SAMEA4702879,simple,34506,Strongyloides ratti,d5141522-5e82-11e8-bf7f-3c4a9275d6c8,,,,,,,no,,,,,WELLCOME SANG…
ERR3566201,2019-10-02 18:06:11,2019-10-05 08:46:20,51899599,15673678898,51899599,302,6297,assembly,https://sra-download.ncbi.nlm.nih.gov/traces/era0/ERR/ERR3566/ERR3566201,ERX3564600,DN523820Q:E3,WGS,RANDOM,GENOMIC,PAIRED,378,92,ILLUMINA,HiSeq X Ten,ERP022773,PRJEB20604,,489815,ERS2523049,SAMEA4702882,simple,34506,Strongyloides ratti,d538e3b6-5e82-11e8-bf7f-3c4a9275d6c8,,,,,,,no,,,,,WELLCOME SANG…
ERR3566219,2019-10-02 18:06:11,2019-10-05 09:46:48,43854505,13244060510,43854505,302,5570,assembly,https://sra-download.ncbi.nlm.nih.gov/traces/era0/ERR/ERR3566/ERR3566219,ERX3564618,DN523820Q:G3,WGS,RANDOM,GENOMIC,PAIRED,390,98,ILLUMINA,HiSeq X Ten,ERP022773,PRJEB20604,,489815,ERS2523051,SAMEA4702884,simple,34506,Strongyloides ratti,d551a73e-5e82-11e8-bf7f-3c4a9275d6c8,,,,,,,no,,,,,WELLCOME SANG…
ERR3566202,2019-10-02 18:06:11,2019-10-05 09:58:35,49494155,14947234810,49494155,302,6119,assembly,https://sra-download.ncbi.nlm.nih.gov/traces/era0/ERR/ERR3566/ERR3566202,ERX3564601,DN523820Q:H3,WGS,RANDOM,GENOMIC,PAIRED,396,96,ILLUMINA,HiSeq X Ten,ERP022773,PRJEB20604,,489815,ERS2523052,SAMEA4702885,simple,34506,Strongyloides ratti,d55cbb38-5e82-11e8-bf7f-3c4a9275d6c8,,,,,,,no,,,,,WELLCOME SANG…
ERR3566227,2019-10-02 18:06:11,2019-10-05 09:54:15,50982633,15396755166,50982633,302,6263,assembly,https://sra-download.ncbi.nlm.nih.gov/traces/era0/ERR/ERR3566/ERR3566227,ERX3564626,DN523820Q:C4,WGS,RANDOM,GENOMIC,PAIRED,415,99,ILLUMINA,HiSeq X Ten,ERP022773,PRJEB20604,,489815,ERS2523055,SAMEA4702888,simple,34506,Strongyloides ratti,d580e7b0-5e82-11e8-bf7f-3c4a9275d6c8,,,,,,,no,,,,,WELLCOME SANG…
ERR3566212,2019-10-02 18:06:11,2019-10-05 09:50:50,49799131,15039337562,49799131,302,6156,assembly,https://sra-download.ncbi.nlm.nih.gov/traces/era0/ERR/ERR3566/ERR3566212,ERX3564611,DN523820Q:B5,WGS,RANDOM,GENOMIC,PAIRED,384,96,ILLUMINA,HiSeq X Ten,ERP022773,PRJEB20604,,489815,ERS2523062,SAMEA4702895,simple,34506,Strongyloides ratti,d5dc8aca-5e82-11e8-bf7f-3c4a9275d6c8,,,,,,,no,,,,,WELLCOME SANG…
ERR3566220,2019-10-02 18:06:11,2019-10-05 09:47:48,45655943,13788094786,45655943,302,5866,assembly,https://sra-download.ncbi.nlm.nih.gov/traces/era0/ERR/ERR3566/ERR3566220,ERX3564619,DN523820Q:D6,WGS,RANDOM,GENOMIC,PAIRED,383,95,ILLUMINA,HiSeq X Ten,ERP022773,PRJEB20604,,489815,ERS2523072,SAMEA4702905,simple,34506,Strongyloides ratti,d665f4fe-5e82-11e8-bf7f-3c4a9275d6c8,,,,,,,no,,,,,WELLCOME SANG…
ERR3566213,2019-10-02 18:06:11,2019-10-05 09:49:10,42611586,12868698972,42611586,302,5669,assembly,https://sra-download.ncbi.nlm.nih.gov/traces/era0/ERR/ERR3566/ERR3566213,ERX3564612,DN523820Q:E6,WGS,RANDOM,GENOMIC,PAIRED,400,102,ILLUMINA,HiSeq X Ten,ERP022773,PRJEB20604,,489815,ERS2523073,SAMEA4702906,simple,34506,Strongyloides ratti,d6765efc-5e82-11e8-bf7f-3c4a9275d6c8,,,,,,,no,,,,,WELLCOME SAN…
ERR3566228,2019-10-02 18:06:11,2019-10-05 09:54:08,56395536,17031451872,56395536,302,6814,assembly,https://sra-download.ncbi.nlm.nih.gov/traces/era0/ERR/ERR3566/ERR3566228,ERX3564627,DN523820Q:G6,WGS,RANDOM,GENOMIC,PAIRED,379,96,ILLUMINA,HiSeq X Ten,ERP022773,PRJEB20604,,489815,ERS2523075,SAMEA4702908,simple,34506,Strongyloides ratti,d69081ce-5e82-11e8-bf7f-3c4a9275d6c8,,,,,,,no,,,,,WELLCOME SANG…
ERR3566221,2019-10-02 18:06:11,2019-10-05 09:54:42,53607424,16189442048,53607424,302,6600,assembly,https://sra-download.ncbi.nlm.nih.gov/traces/era0/ERR/ERR3566/ERR3566221,ERX3564620,DN523820Q:H6,WGS,RANDOM,GENOMIC,PAIRED,379,99,ILLUMINA,HiSeq X Ten,ERP022773,PRJEB20604,,489815,ERS2523076,SAMEA4702909,simple,34506,Strongyloides ratti,d69d282a-5e82-11e8-bf7f-3c4a9275d6c8,,,,,,,no,,,,,WELLCOME SANG…
ERR3594783,2019-10-22 08:46:02,2019-10-24 06:30:31,13561186,2034177900,13561186,150,576,assembly,https://sra-download.ncbi.nlm.nih.gov/traces/era3/ERR/ERR3594/ERR3594783,ERX3590654,DN520535C:A9,WGS,RANDOM,GENOMIC,PAIRED,447,124,ILLUMINA,Illumina HiSeq 2500,ERP003470,PRJEB4207,,277152,ERS2492042,SAMEA4671431,simple,6289,Haemonchus contortus,d83d208e-583f-11e8-bf7f-3c4a9275d6c8,,,,,,,no,,,,,WELLCOM…
ERR3594784,2019-10-22 08:46:02,2019-10-24 06:35:19,13393160,2008974000,13393160,150,580,assembly,https://sra-download.ncbi.nlm.nih.gov/traces/era3/ERR/ERR3594/ERR3594784,ERX3590655,DN520535C:B9,WGS,RANDOM,GENOMIC,PAIRED,464,131,ILLUMINA,Illumina HiSeq 2500,ERP003470,PRJEB4207,,277152,ERS2492043,SAMEA4671432,simple,6289,Haemonchus contortus,d850e45c-583f-11e8-bf7f-3c4a9275d6c8,,,,,,,no,,,,,WELLCOM…
ERR3594785,2019-10-22 08:46:02,2019-10-24 06:29:57,12428775,1864316250,12428775,150,554,assembly,https://sra-download.ncbi.nlm.nih.gov/traces/era3/ERR/ERR3594/ERR3594785,ERX3590656,DN520535C:C9,WGS,RANDOM,GENOMIC,PAIRED,481,133,ILLUMINA,Illumina HiSeq 2500,ERP003470,PRJEB4207,,277152,ERS2492044,SAMEA4671433,simple,6289,Haemonchus contortus,d86699b4-583f-11e8-bf7f-3c4a9275d6c8,,,,,,,no,,,,,WELLCOM…
ERR3566203,2019-10-02 18:06:11,2019-10-05 09:59:13,66080804,19956402808,66080804,302,7975,assembly,https://sra-download.ncbi.nlm.nih.gov/traces/era0/ERR/ERR3566/ERR3566203,ERX3564602,DN523820Q:A7,WGS,RANDOM,GENOMIC,PAIRED,368,100,ILLUMINA,HiSeq X Ten,ERP022773,PRJEB20604,,489815,ERS2523077,SAMEA4702910,simple,34506,Strongyloides ratti,dbc07366-5e82-11e8-bf7f-3c4a9275d6c8,,,,,,,no,,,,,WELLCOME SAN…
ERR3566204,2019-10-02 18:06:11,2019-10-05 09:51:39,46849893,14148667686,46849893,302,5502,assembly,https://sra-download.ncbi.nlm.nih.gov/traces/era0/ERR/ERR3566/ERR3566204,ERX3564603,DN523820Q:B7,WGS,RANDOM,GENOMIC,PAIRED,404,92,ILLUMINA,HiSeq X Ten,ERP022773,PRJEB20604,,489815,ERS2523078,SAMEA4702911,simple,34506,Strongyloides ratti,dbcd00a4-5e82-11e8-bf7f-3c4a9275d6c8,,,,,,,no,,,,,WELLCOME SANG…
ERR3566205,2019-10-02 18:06:11,2019-10-05 09:52:03,45403847,13711961794,45403847,302,5537,assembly,https://sra-download.ncbi.nlm.nih.gov/traces/era0/ERR/ERR3566/ERR3566205,ERX3564604,DN523820Q:C7,WGS,RANDOM,GENOMIC,PAIRED,394,86,ILLUMINA,HiSeq X Ten,ERP022773,PRJEB20604,,489815,ERS2523079,SAMEA4702912,simple,34506,Strongyloides ratti,dbd9f05c-5e82-11e8-bf7f-3c4a9275d6c8,,,,,,,no,,,,,WELLCOME SANG…
ERR3566206,2019-10-02 18:06:11,2019-10-05 09:55:16,64653167,19525256434,64653167,302,7469,assembly,https://sra-download.ncbi.nlm.nih.gov/traces/era0/ERR/ERR3566/ERR3566206,ERX3564605,DN523820Q:D7,WGS,RANDOM,GENOMIC,PAIRED,371,96,ILLUMINA,HiSeq X Ten,ERP022773,PRJEB20604,,489815,ERS2523080,SAMEA4702913,simple,34506,Strongyloides ratti,dbe8913e-5e82-11e8-bf7f-3c4a9275d6c8,,,,,,,no,,,,,WELLCOME SANG…
ERR3566207,2019-10-02 18:06:11,2019-10-05 10:26:23,55301008,16700904416,55301008,302,5833,assembly,https://sra-download.ncbi.nlm.nih.gov/traces/era0/ERR/ERR3566/ERR3566207,ERX3564606,DN523820Q:E7,WGS,RANDOM,GENOMIC,PAIRED,393,93,ILLUMINA,HiSeq X Ten,ERP022773,PRJEB20604,,489815,ERS2523081,SAMEA4702914,simple,34506,Strongyloides ratti,dbf398fe-5e82-11e8-bf7f-3c4a9275d6c8,,,,,,,no,,,,,WELLCOME SANG…
ERR3566214,2019-10-02 18:06:11,2019-10-05 09:56:38,60458619,18258502938,60458619,302,7333,assembly,https://sra-download.ncbi.nlm.nih.gov/traces/era0/ERR/ERR3566/ERR3566214,ERX3564613,DN523820Q:G7,WGS,RANDOM,GENOMIC,PAIRED,378,85,ILLUMINA,HiSeq X Ten,ERP022773,PRJEB20604,,489815,ERS2523083,SAMEA4702916,simple,34506,Strongyloides ratti,e425379e-5e82-11e8-bf7f-3c4a9275d6c8,,,,,,,no,,,,,WELLCOME SANG…
ERR3486515,2019-08-21 08:33:40,2019-08-21 14:56:49,18571968,2785795200,18571968,150,741,assembly,https://sra-download.ncbi.nlm.nih.gov/traces/era4/ERR/ERR3486/ERR3486515,ERX3507987,DN530842P:G12,WGS,RANDOM,GENOMIC,PAIRED,427,121,ILLUMINA,Illumina HiSeq 2500,ERP003470,PRJEB4207,,277152,ERS2551190,SAMEA4731061,simple,6289,Haemonchus contortus,17b25ec6-6fb7-11e8-bf99-3c4a9275d6c8,,,,,,,no,,,,,WELLCO…
SRR9962923,2019-12-31 00:07:16,2019-08-13 20:39:44,8353458,2002978415,8353458,239,859,NC_001861,https://sra-download.ncbi.nlm.nih.gov/traces/sra75/SRR/009729/SRR9962923,SRX6710513,AB1-26-17,WGS,RANDOM,GENOMIC,PAIRED,0,0,ILLUMINA,Illumina HiSeq 1500,SRP218266,PRJNA560089,,560089,SRS5264367,SAMN12568567,simple,6282,Onchocerca volvulus,AB1-26-17,,,,,female,,no,,,,,LA TROBE UNIVERSITY,SRA939743,,publ…
SRR9962986,2019-12-31 00:07:14,2019-08-13 20:43:36,15643964,3752464055,15643964,239,1627,NC_001861,https://sra-download.ncbi.nlm.nih.gov/traces/sra35/SRR/009729/SRR9962986,SRX6710450,AB2-24-23,WGS,RANDOM,GENOMIC,PAIRED,0,0,ILLUMINA,Illumina HiSeq 1500,SRP218266,PRJNA560089,,560089,SRS5264304,SAMN12568578,simple,6282,Onchocerca volvulus,AB2-24-23,,,,,female,,no,,,,,LA TROBE UNIVERSITY,SRA939743,,p…
SRR9962889,2019-12-31 00:07:17,2019-08-13 20:39:21,8121471,1942015054,8121471,239,848,NC_001861,https://sra-download.ncbi.nlm.nih.gov/traces/sra42/SRR/009729/SRR9962889,SRX6710547,AB2-24-28,WGS,RANDOM,GENOMIC,PAIRED,0,0,ILLUMINA,Illumina HiSeq 1500,SRP218266,PRJNA560089,,560089,SRS5264401,SAMN12568579,simple,6282,Onchocerca volvulus,AB2-24-28,,,,,female,,no,,,,,LA TROBE UNIVERSITY,SRA939743,,publ…
SRR9963020,2019-12-31 00:07:13,2019-08-13 20:39:37,7679992,1838127595,7679992,239,801,NC_001861,https://sra-download.ncbi.nlm.nih.gov/traces/sra38/SRR/009729/SRR9963020,SRX6710416,AB2-24-29,WGS,RANDOM,GENOMIC,PAIRED,0,0,ILLUMINA,Illumina HiSeq 1500,SRP218266,PRJNA560089,,560089,SRS5264270,SAMN12568580,simple,6282,Onchocerca volvulus,AB2-24-29,,,,,female,,no,,,,,LA TROBE UNIVERSITY,SRA939743,,publ…
SRR9963018,2019-12-31 00:07:13,2019-08-26 11:57:01,43083409,8616681800,43083409,200,4855,NC_001861,https://sra-download.ncbi.nlm.nih.gov/traces/sra57/SRR/009729/SRR9963018,SRX6710418,ASU-1000-4,WGS,RANDOM,GENOMIC,PAIRED,0,0,ILLUMINA,Illumina HiSeq 1500,SRP218266,PRJNA560089,,560089,SRS5264272,SAMN12568588,simple,6282,Onchocerca volvulus,ASU-1000-4,,,,,female,,no,,,,,LA TROBE UNIVERSITY,SRA939743,…
SRR9962971,2019-12-31 00:07:14,2019-08-26 11:57:58,39130278,7826055600,39130278,200,4417,NC_001861,https://sra-download.ncbi.nlm.nih.gov/traces/sra76/SRR/009729/SRR9962971,SRX6710465,ASU-6-8,WGS,RANDOM,GENOMIC,PAIRED,0,0,ILLUMINA,Illumina HiSeq 1500,SRP218266,PRJNA560089,,560089,SRS5264319,SAMN12568600,simple,6282,Onchocerca volvulus,ASU-6-8,,,,,female,,no,,,,,LA TROBE UNIVERSITY,SRA939743,,publi…
SRR9962972,2019-12-31 00:07:14,2019-08-13 20:39:07,11048188,2650337667,11048188,239,766,NC_001861,https://sra-download.ncbi.nlm.nih.gov/traces/sra23/SRR/009729/SRR9962972,SRX6710464,ASU-7-10,WGS,RANDOM,GENOMIC,PAIRED,0,0,ILLUMINA,Illumina HiSeq 1500,SRP218266,PRJNA560089,,560089,SRS5264318,SAMN12568601,simple,6282,Onchocerca volvulus,ASU-7-10,,,,,female,,no,,,,,LA TROBE UNIVERSITY,SRA939743,,publ…
SRR9962969,2019-12-31 00:07:14,2019-08-13 20:34:36,578,138872,578,240,0,NC_001861,https://sra-download.ncbi.nlm.nih.gov/traces/sra35/SRR/009729/SRR9962969,SRX6710467,ASU-7-15,WGS,RANDOM,GENOMIC,PAIRED,0,0,ILLUMINA,Illumina HiSeq 1500,SRP218266,PRJNA560089,,560089,SRS5264321,SAMN12568602,simple,6282,Onchocerca volvulus,ASU-7-15,,,,,female,,no,,,,,LA TROBE UNIVERSITY,SRA939743,,public,49A8D8DA53963…
SRR9962970,2019-12-31 00:07:14,2019-08-13 20:39:33,9244301,2223119377,9244301,240,685,NC_001861,https://sra-download.ncbi.nlm.nih.gov/traces/sra34/SRR/009729/SRR9962970,SRX6710466,ASU-7-17,WGS,RANDOM,GENOMIC,PAIRED,0,0,ILLUMINA,Illumina HiSeq 1500,SRP218266,PRJNA560089,,560089,SRS5264320,SAMN12568603,simple,6282,Onchocerca volvulus,ASU-7-17,,,,,female,,no,,,,,LA TROBE UNIVERSITY,SRA939743,,public…
SRR9962975,2019-12-31 00:07:14,2019-08-13 20:35:23,1226160,294441961,1226160,240,126,NC_001861,https://sra-download.ncbi.nlm.nih.gov/traces/sra74/SRR/009729/SRR9962975,SRX6710461,ASU-7-18,WGS,RANDOM,GENOMIC,PAIRED,0,0,ILLUMINA,Illumina HiSeq 1500,SRP218266,PRJNA560089,,560089,SRS5264315,SAMN12568604,simple,6282,Onchocerca volvulus,ASU-7-18,,,,,female,,no,,,,,LA TROBE UNIVERSITY,SRA939743,,public,…
SRR9962976,2019-12-31 00:07:14,2019-08-26 12:00:47,41666640,8333328000,41666640,200,4645,NC_001861,https://sra-download.ncbi.nlm.nih.gov/traces/sra46/SRR/009729/SRR9962976,SRX6710460,BAY-54-5,WGS,RANDOM,GENOMIC,PAIRED,0,0,ILLUMINA,Illumina HiSeq 1500,SRP218266,PRJNA560089,,560089,SRS5264314,SAMN12568605,simple,6282,Onchocerca volvulus,BAY-54-5,,,,,female,,no,,,,,LA TROBE UNIVERSITY,SRA939743,,pub…
SRR9962949,2019-12-31 00:07:15,2019-08-13 20:37:13,4383916,1051335021,4383916,239,460,NC_001861,https://sra-download.ncbi.nlm.nih.gov/traces/sra25/SRR/009729/SRR9962949,SRX6710487,CHA-13-5,WGS,RANDOM,GENOMIC,PAIRED,0,0,ILLUMINA,Illumina HiSeq 1500,SRP218266,PRJNA560089,,560089,SRS5264341,SAMN12568614,simple,6282,Onchocerca volvulus,CHA-13-5,,,,,female,,no,,,,,LA TROBE UNIVERSITY,SRA939743,,public…
SRR9962911,2019-12-31 00:07:16,2019-08-13 20:38:19,6747721,1623695625,6747721,240,698,NC_001861,https://sra-download.ncbi.nlm.nih.gov/traces/sra70/SRR/009729/SRR9962911,SRX6710525,JAG-25-3,WGS,RANDOM,GENOMIC,PAIRED,0,0,ILLUMINA,Illumina HiSeq 1500,SRP218266,PRJNA560089,,560089,SRS5264379,SAMN12568649,simple,6282,Onchocerca volvulus,JAG-25-3,,,,,female,,no,,,,,LA TROBE UNIVERSITY,SRA939743,,public…
SRR9963016,2019-12-31 00:07:13,2019-08-13 20:58:54,46068705,9213741000,46068705,200,5289,NC_001861,https://sra-download.ncbi.nlm.nih.gov/traces/sra19/SRR/009729/SRR9963016,SRX6710420,JAG-37-5,WGS,RANDOM,GENOMIC,PAIRED,0,0,ILLUMINA,Illumina HiSeq 1500,SRP218266,PRJNA560089,,560089,SRS5264274,SAMN12568653,simple,6282,Onchocerca volvulus,JAG-37-5,,,,,female,,no,,,,,LA TROBE UNIVERSITY,SRA939743,,pub…
SRR9963011,2019-12-31 00:07:13,2019-08-13 20:36:46,3029195,728479660,3029195,240,313,NC_001861,https://sra-download.ncbi.nlm.nih.gov/traces/sra70/SRR/009729/SRR9963011,SRX6710425,JAG-37-6,WGS,RANDOM,GENOMIC,PAIRED,0,0,ILLUMINA,Illumina HiSeq 1500,SRP218266,PRJNA560089,,560089,SRS5264279,SAMN12568654,simple,6282,Onchocerca volvulus,JAG-37-6,,,,,female,,no,,,,,LA TROBE UNIVERSITY,SRA939743,,public,…
SRR9963013,2019-12-31 00:07:13,2019-08-13 20:41:58,11234897,2695066348,11234897,239,1185,NC_001861,https://sra-download.ncbi.nlm.nih.gov/traces/sra19/SRR/009729/SRR9963013,SRX6710423,JAG-45-7,WGS,RANDOM,GENOMIC,PAIRED,0,0,ILLUMINA,Illumina HiSeq 1500,SRP218266,PRJNA560089,,560089,SRS5264277,SAMN12568656,simple,6282,Onchocerca volvulus,JAG-45-7,,,,,female,,no,,,,,LA TROBE UNIVERSITY,SRA939743,,pub…
SRR9962954,2019-12-31 00:07:15,2019-08-13 21:02:00,48628591,9725718200,48628591,200,5440,NC_001861,https://sra-download.ncbi.nlm.nih.gov/traces/sra71/SRR/009729/SRR9962954,SRX6710482,JAG-79-19,WGS,RANDOM,GENOMIC,PAIRED,0,0,ILLUMINA,Illumina HiSeq 1500,SRP218266,PRJNA560089,,560089,SRS5264336,SAMN12568664,simple,6282,Onchocerca volvulus,JAG-79-19,,,,,female,,no,,,,,LA TROBE UNIVERSITY,SRA939743,,p…
SRR9962983,2019-12-31 00:07:14,2019-08-13 20:42:17,14270784,3433290825,14270784,240,1061,NC_001861,https://sra-download.ncbi.nlm.nih.gov/traces/sra59/SRR/009729/SRR9962983,SRX6710453,JAG-94-28,WGS,RANDOM,GENOMIC,PAIRED,0,0,ILLUMINA,Illumina HiSeq 1500,SRP218266,PRJNA560089,,560089,SRS5264307,SAMN12568670,simple,6282,Onchocerca volvulus,JAG-94-28,,,,,female,,no,,,,,LA TROBE UNIVERSITY,SRA939743,,p…
SRR9962982,2019-12-31 00:07:14,2019-08-13 20:57:50,49279760,9855952000,49279760,200,5566,NC_001861,https://sra-download.ncbi.nlm.nih.gov/traces/sra75/SRR/009729/SRR9962982,SRX6710454,JAG-94-31,WGS,RANDOM,GENOMIC,PAIRED,0,0,ILLUMINA,Illumina HiSeq 1500,SRP218266,PRJNA560089,,560089,SRS5264308,SAMN12568671,simple,6282,Onchocerca volvulus,JAG-94-31,,,,,female,,no,,,,,LA TROBE UNIVERSITY,SRA939743,,p…
SRR9962985,2019-12-31 00:07:14,2019-08-13 20:40:24,10859202,2615249855,10859202,240,806,NC_001861,https://sra-download.ncbi.nlm.nih.gov/traces/sra23/SRR/009729/SRR9962985,SRX6710451,KOJ-22-11,WGS,RANDOM,GENOMIC,PAIRED,0,0,ILLUMINA,Illumina HiSeq 1500,SRP218266,PRJNA560089,,560089,SRS5264305,SAMN12568676,simple,6282,Onchocerca volvulus,KOJ-22-11,,,,,female,,no,,,,,LA TROBE UNIVERSITY,SRA939743,,pu…
SRR9962867,2019-12-31 00:07:18,2019-08-13 21:00:07,47123857,9424771400,47123857,200,5228,NC_001861,https://sra-download.ncbi.nlm.nih.gov/traces/sra71/SRR/009729/SRR9962867,SRX6710569,KYG-6-18,WGS,RANDOM,GENOMIC,PAIRED,0,0,ILLUMINA,Illumina HiSeq 1500,SRP218266,PRJNA560089,,560089,SRS5264423,SAMN12568695,simple,6282,Onchocerca volvulus,KYG-6-18,,,,,female,,no,,,,,LA TROBE UNIVERSITY,SRA939743,,pub…
SRR9962866,2019-12-31 00:07:18,2019-08-26 13:32:46,36061645,7212329000,36061645,200,4085,NC_001861,https://sra-download.ncbi.nlm.nih.gov/traces/sra35/SRR/009729/SRR9962866,SRX6710570,KYG-70-22,WGS,RANDOM,GENOMIC,PAIRED,0,0,ILLUMINA,Illumina HiSeq 1500,SRP218266,PRJNA560089,,560089,SRS5264424,SAMN12568698,simple,6282,Onchocerca volvulus,KYG-70-22,,,,,female,,no,,,,,LA TROBE UNIVERSITY,SRA939743,,p…
SRR9962939,2019-12-31 00:07:15,2019-08-13 20:39:38,10660721,2568250769,10660721,240,773,NC_001861,https://sra-download.ncbi.nlm.nih.gov/traces/sra25/SRR/009729/SRR9962939,SRX6710497,OHP-33-2,WGS,RANDOM,GENOMIC,PAIRED,0,0,ILLUMINA,Illumina HiSeq 1500,SRP218266,PRJNA560089,,560089,SRS5264351,SAMN12568736,simple,6282,Onchocerca volvulus,OHP-33-2,,,,,female,,no,,,,,LA TROBE UNIVERSITY,SRA939743,,publ…
SRR9962938,2019-12-31 00:07:15,2019-08-13 20:39:35,9657708,2325667470,9657708,240,713,NC_001861,https://sra-download.ncbi.nlm.nih.gov/traces/sra19/SRR/009729/SRR9962938,SRX6710498,OHP-33-3,WGS,RANDOM,GENOMIC,PAIRED,0,0,ILLUMINA,Illumina HiSeq 1500,SRP218266,PRJNA560089,,560089,SRS5264352,SAMN12568737,simple,6282,Onchocerca volvulus,OHP-33-3,,,,,female,,no,,,,,LA TROBE UNIVERSITY,SRA939743,,public…
SRR9962941,2019-12-31 00:07:15,2019-08-13 20:39:44,10116802,2428069511,10116802,240,721,NC_001861,https://sra-download.ncbi.nlm.nih.gov/traces/sra42/SRR/009729/SRR9962941,SRX6710495,OHP-45-4,WGS,RANDOM,GENOMIC,PAIRED,0,0,ILLUMINA,Illumina HiSeq 1500,SRP218266,PRJNA560089,,560089,SRS5264349,SAMN12568738,simple,6282,Onchocerca volvulus,OHP-45-4,,,,,female,,no,,,,,LA TROBE UNIVERSITY,SRA939743,,publ…
SRR9962940,2019-12-31 00:07:15,2019-08-13 20:40:42,12700019,3047992473,12700019,239,912,NC_001861,https://sra-download.ncbi.nlm.nih.gov/traces/sra71/SRR/009729/SRR9962940,SRX6710496,SEN-139-6,WGS,RANDOM,GENOMIC,PAIRED,0,0,ILLUMINA,Illumina HiSeq 1500,SRP218266,PRJNA560089,,560089,SRS5264350,SAMN12568739,simple,6282,Onchocerca volvulus,SEN-139-6,,,,,female,,no,,,,,LA TROBE UNIVERSITY,SRA939743,,pu…
SRR9962928,2019-12-31 00:07:15,2019-08-13 20:42:26,12457546,2996321700,12457546,240,919,NC_001861,https://sra-download.ncbi.nlm.nih.gov/traces/sra42/SRR/009729/SRR9962928,SRX6710508,SEN-156-4,WGS,RANDOM,GENOMIC,PAIRED,0,0,ILLUMINA,Illumina HiSeq 1500,SRP218266,PRJNA560089,,560089,SRS5264362,SAMN12568740,simple,6282,Onchocerca volvulus,SEN-156-4,,,,,female,,no,,,,,LA TROBE UNIVERSITY,SRA939743,,pu…
SRR9962929,2019-12-31 00:07:15,2019-08-13 20:47:33,30482352,6096470400,30482352,200,3429,NC_001861,https://sra-download.ncbi.nlm.nih.gov/traces/sra19/SRR/009729/SRR9962929,SRX6710507,TAK-80-19,WGS,RANDOM,GENOMIC,PAIRED,0,0,ILLUMINA,Illumina HiSeq 1500,SRP218266,PRJNA560089,,560089,SRS5264361,SAMN12568741,simple,6282,Onchocerca volvulus,TAK-80-19,,,,,female,,no,,,,,LA TROBE UNIVERSITY,SRA939743,,p…
SRR9962930,2019-12-31 00:07:15,2019-08-26 11:58:09,31379878,6275975600,31379878,200,3545,NC_001861,https://sra-download.ncbi.nlm.nih.gov/traces/sra68/SRR/009729/SRR9962930,SRX6710506,TAK-87-20,WGS,RANDOM,GENOMIC,PAIRED,0,0,ILLUMINA,Illumina HiSeq 1500,SRP218266,PRJNA560089,,560089,SRS5264360,SAMN12568742,simple,6282,Onchocerca volvulus,TAK-87-20,,,,,female,,no,,,,,LA TROBE UNIVERSITY,SRA939743,,p…
SRR9962920,2019-12-31 00:07:16,2019-08-13 20:42:57,15776953,3155390600,15776953,200,1775,NC_001861,https://sra-download.ncbi.nlm.nih.gov/traces/sra59/SRR/009729/SRR9962920,SRX6710516,WIA-156-4,WGS,RANDOM,GENOMIC,PAIRED,0,0,ILLUMINA,Illumina HiSeq 1500,SRP218266,PRJNA560089,,560089,SRS5264370,SAMN12568748,simple,6282,Onchocerca volvulus,WIA-156-4,,,,,female,,no,,,,,LA TROBE UNIVERSITY,SRA939743,,p…
ERR3499230,2019-08-29 08:31:39,2019-08-29 19:35:03,137212682,34303170500,137212682,250,8103,assembly,https://sra-download.ncbi.nlm.nih.gov/traces/era1/ERR/ERR3499/ERR3499230,ERX3520483,DN530842P:E12,WGS,RANDOM,GENOMIC,PAIRED,430,114,ILLUMINA,Illumina HiSeq 2500,ERP003470,PRJEB4207,,277152,ERS2532042,SAMEA4711887,simple,6289,Haemonchus contortus,b6b2d578-67e7-11e8-bf99-3c4a9275d6c8,,,,,,,no,,,,,WE…
ERR3499231,2019-08-29 08:31:39,2019-08-29 20:56:28,135736113,33934028250,135736113,250,8726,assembly,https://sra-download.ncbi.nlm.nih.gov/traces/era1/ERR/ERR3499/ERR3499231,ERX3520484,DN530842P:F12,WGS,RANDOM,GENOMIC,PAIRED,424,109,ILLUMINA,Illumina HiSeq 2500,ERP003470,PRJEB4207,,277152,ERS2532043,SAMEA4711888,simple,6289,Haemonchus contortus,b6cfcd0e-67e7-11e8-bf99-3c4a9275d6c8,,,,,,,no,,,,,WE…
ERR3486498,2019-08-21 08:33:40,2019-08-21 14:55:59,14311660,2146749000,14311660,150,598,assembly,https://sra-download.ncbi.nlm.nih.gov/traces/era4/ERR/ERR3486/ERR3486498,ERX3507970,DN520535C:A9,WGS,RANDOM,GENOMIC,PAIRED,447,125,ILLUMINA,Illumina HiSeq 2500,ERP003470,PRJEB4207,,277152,ERS2492042,SAMEA4671431,simple,6289,Haemonchus contortus,d83d208e-583f-11e8-bf7f-3c4a9275d6c8,,,,,,,no,,,,,WELLCOM…
ERR3486499,2019-08-21 08:33:40,2019-08-21 14:58:52,14137898,2120684700,14137898,150,602,assembly,https://sra-download.ncbi.nlm.nih.gov/traces/era4/ERR/ERR3486/ERR3486499,ERX3507971,DN520535C:B9,WGS,RANDOM,GENOMIC,PAIRED,464,130,ILLUMINA,Illumina HiSeq 2500,ERP003470,PRJEB4207,,277152,ERS2492043,SAMEA4671432,simple,6289,Haemonchus contortus,d850e45c-583f-11e8-bf7f-3c4a9275d6c8,,,,,,,no,,,,,WELLCOM…
ERR3486500,2019-08-21 08:33:40,2019-08-21 14:55:48,13149593,1972438950,13149593,150,575,assembly,https://sra-download.ncbi.nlm.nih.gov/traces/era4/ERR/ERR3486/ERR3486500,ERX3507972,DN520535C:C9,WGS,RANDOM,GENOMIC,PAIRED,480,135,ILLUMINA,Illumina HiSeq 2500,ERP003470,PRJEB4207,,277152,ERS2492044,SAMEA4671433,simple,6289,Haemonchus contortus,d86699b4-583f-11e8-bf7f-3c4a9275d6c8,,,,,,,no,,,,,WELLCOM…
ERR3486501,2019-08-21 08:33:40,2019-08-21 14:54:58,14403322,2160498300,14403322,150,622,assembly,https://sra-download.ncbi.nlm.nih.gov/traces/era4/ERR/ERR3486/ERR3486501,ERX3507973,DN520535C:D9,WGS,RANDOM,GENOMIC,PAIRED,478,131,ILLUMINA,Illumina HiSeq 2500,ERP003470,PRJEB4207,,277152,ERS2492045,SAMEA4671434,simple,6289,Haemonchus contortus,d8784e34-583f-11e8-bf7f-3c4a9275d6c8,,,,,,,no,,,,,WELLCOM…
ERR3486502,2019-08-21 08:33:40,2019-08-21 14:56:37,14621343,2193201450,14621343,150,625,assembly,https://sra-download.ncbi.nlm.nih.gov/traces/era4/ERR/ERR3486/ERR3486502,ERX3507974,DN520535C:E9,WGS,RANDOM,GENOMIC,PAIRED,474,136,ILLUMINA,Illumina HiSeq 2500,ERP003470,PRJEB4207,,277152,ERS2492046,SAMEA4671435,simple,6289,Haemonchus contortus,d88a0c6e-583f-11e8-bf7f-3c4a9275d6c8,,,,,,,no,,,,,WELLCOM…
ERR3486503,2019-08-21 08:33:40,2019-08-21 14:57:31,14579009,2186851350,14579009,150,619,assembly,https://sra-download.ncbi.nlm.nih.gov/traces/era4/ERR/ERR3486/ERR3486503,ERX3507975,DN520535C:F9,WGS,RANDOM,GENOMIC,PAIRED,468,141,ILLUMINA,Illumina HiSeq 2500,ERP003470,PRJEB4207,,277152,ERS2492047,SAMEA4671436,simple,6289,Haemonchus contortus,d8965582-583f-11e8-bf7f-3c4a9275d6c8,,,,,,,no,,,,,WELLCOM…
ERR3486504,2019-08-21 08:33:40,2019-08-21 14:56:44,14845698,2226854700,14845698,150,630,assembly,https://sra-download.ncbi.nlm.nih.gov/traces/era4/ERR/ERR3486/ERR3486504,ERX3507976,DN520535C:G9,WGS,RANDOM,GENOMIC,PAIRED,478,136,ILLUMINA,Illumina HiSeq 2500,ERP003470,PRJEB4207,,277152,ERS2492048,SAMEA4671437,simple,6289,Haemonchus contortus,d89e625e-583f-11e8-bf7f-3c4a9275d6c8,,,,,,,no,,,,,WELLCOM…
ERR3486505,2019-08-21 08:33:40,2019-08-21 14:56:48,14572626,2185893900,14572626,150,622,assembly,https://sra-download.ncbi.nlm.nih.gov/traces/era4/ERR/ERR3486/ERR3486505,ERX3507977,DN520535C:H9,WGS,RANDOM,GENOMIC,PAIRED,475,139,ILLUMINA,Illumina HiSeq 2500,ERP003470,PRJEB4207,,277152,ERS2492049,SAMEA4671438,simple,6289,Haemonchus contortus,d8a52c60-583f-11e8-bf7f-3c4a9275d6c8,,,,,,,no,,,,,WELLCOM…
ERR3486506,2019-08-21 08:33:40,2019-08-21 14:56:20,14386246,2157936900,14386246,150,602,assembly,https://sra-download.ncbi.nlm.nih.gov/traces/era4/ERR/ERR3486/ERR3486506,ERX3507978,DN520535C:A10,WGS,RANDOM,GENOMIC,PAIRED,436,125,ILLUMINA,Illumina HiSeq 2500,ERP003470,PRJEB4207,,277152,ERS2492050,SAMEA4671439,simple,6289,Haemonchus contortus,d8ad820c-583f-11e8-bf7f-3c4a9275d6c8,,,,,,,no,,,,,WELLCO…
ERR3486507,2019-08-21 08:33:40,2019-08-21 14:56:13,13515203,2027280450,13515203,150,584,assembly,https://sra-download.ncbi.nlm.nih.gov/traces/era4/ERR/ERR3486/ERR3486507,ERX3507979,DN520535C:B10,WGS,RANDOM,GENOMIC,PAIRED,470,133,ILLUMINA,Illumina HiSeq 2500,ERP003470,PRJEB4207,,277152,ERS2492051,SAMEA4671440,simple,6289,Haemonchus contortus,d8b49088-583f-11e8-bf7f-3c4a9275d6c8,,,,,,,no,,,,,WELLCO…
ERR3486508,2019-08-21 08:33:40,2019-08-21 14:57:08,13865833,2079874950,13865833,150,596,assembly,https://sra-download.ncbi.nlm.nih.gov/traces/era4/ERR/ERR3486/ERR3486508,ERX3507980,DN520535C:C10,WGS,RANDOM,GENOMIC,PAIRED,473,139,ILLUMINA,Illumina HiSeq 2500,ERP003470,PRJEB4207,,277152,ERS2492052,SAMEA4671441,simple,6289,Haemonchus contortus,d8bb7de4-583f-11e8-bf7f-3c4a9275d6c8,,,,,,,no,,,,,WELLCO…
ERR3486509,2019-08-21 08:33:40,2019-08-21 14:55:02,13693973,2054095950,13693973,150,594,assembly,https://sra-download.ncbi.nlm.nih.gov/traces/era4/ERR/ERR3486/ERR3486509,ERX3507981,DN520535C:D10,WGS,RANDOM,GENOMIC,PAIRED,487,139,ILLUMINA,Illumina HiSeq 2500,ERP003470,PRJEB4207,,277152,ERS2492053,SAMEA4671442,simple,6289,Haemonchus contortus,d8c2678a-583f-11e8-bf7f-3c4a9275d6c8,,,,,,,no,,,,,WELLCO…
ERR3486510,2019-08-21 08:33:40,2019-08-21 15:11:14,15597886,2339682900,15597886,150,653,assembly,https://sra-download.ncbi.nlm.nih.gov/traces/era4/ERR/ERR3486/ERR3486510,ERX3507982,DN520535C:E10,WGS,RANDOM,GENOMIC,PAIRED,466,134,ILLUMINA,Illumina HiSeq 2500,ERP003470,PRJEB4207,,277152,ERS2492054,SAMEA4671443,simple,6289,Haemonchus contortus,d8cd942a-583f-11e8-bf7f-3c4a9275d6c8,,,,,,,no,,,,,WELLCO…
ERR3486511,2019-08-21 08:33:40,2019-08-21 14:54:11,10476347,1571452050,10476347,150,479,assembly,https://sra-download.ncbi.nlm.nih.gov/traces/era4/ERR/ERR3486/ERR3486511,ERX3507983,DN520535C:F10,WGS,RANDOM,GENOMIC,PAIRED,465,125,ILLUMINA,Illumina HiSeq 2500,ERP003470,PRJEB4207,,277152,ERS2492055,SAMEA4671444,simple,6289,Haemonchus contortus,d8d48a8c-583f-11e8-bf7f-3c4a9275d6c8,,,,,,,no,,,,,WELLCO…
ERR3486512,2019-08-21 08:33:40,2019-08-21 14:59:50,17157847,2573677050,17157847,150,691,assembly,https://sra-download.ncbi.nlm.nih.gov/traces/era4/ERR/ERR3486/ERR3486512,ERX3507984,DN520535C:H10,WGS,RANDOM,GENOMIC,PAIRED,415,121,ILLUMINA,Illumina HiSeq 2500,ERP003470,PRJEB4207,,277152,ERS2492057,SAMEA4671446,simple,6289,Haemonchus contortus,d8eb8a34-583f-11e8-bf7f-3c4a9275d6c8,,,,,,,no,,,,,WELLCO…
ERR3486513,2019-08-21 08:33:40,2019-08-21 14:54:35,15574289,2336143350,15574289,150,646,assembly,https://sra-download.ncbi.nlm.nih.gov/traces/era4/ERR/ERR3486/ERR3486513,ERX3507985,DN520535C:A11,WGS,RANDOM,GENOMIC,PAIRED,452,128,ILLUMINA,Illumina HiSeq 2500,ERP003470,PRJEB4207,,277152,ERS2492058,SAMEA4671447,simple,6289,Haemonchus contortus,d8f29284-583f-11e8-bf7f-3c4a9275d6c8,,,,,,,no,,,,,WELLCO…
ERR3486514,2019-08-21 08:33:40,2019-08-21 14:57:56,14058305,2108745750,14058305,150,600,assembly,https://sra-download.ncbi.nlm.nih.gov/traces/era4/ERR/ERR3486/ERR3486514,ERX3507986,DN520535C:B11,WGS,RANDOM,GENOMIC,PAIRED,465,139,ILLUMINA,Illumina HiSeq 2500,ERP003470,PRJEB4207,,277152,ERS2492059,SAMEA4671448,simple,6289,Haemonchus contortus,d8f99dae-583f-11e8-bf7f-3c4a9275d6c8,,,,,,,no,,,,,WELLCO…
SRR9963048,2019-12-31 00:07:12,2019-08-13 20:42:09,11989408,2882268157,11989408,240,1241,NC_001861,https://sra-download.ncbi.nlm.nih.gov/traces/sra75/SRR/009729/SRR9963048,SRX6710388,AB1-02-5,WGS,RANDOM,GENOMIC,PAIRED,0,0,ILLUMINA,Illumina HiSeq 1500,SRP218266,PRJNA560089,,560089,SRS5264243,SAMN12568560,simple,6282,Onchocerca volvulus,AB1-02-5,,,,,female,,no,,,,,LA TROBE UNIVERSITY,SRA939743,,pub…
SRR9963047,2019-12-31 00:07:12,2019-08-13 20:39:18,7659786,1835572491,7659786,239,787,NC_001861,https://sra-download.ncbi.nlm.nih.gov/traces/sra57/SRR/009729/SRR9963047,SRX6710389,AB1-02-6,WGS,RANDOM,GENOMIC,PAIRED,0,0,ILLUMINA,Illumina HiSeq 1500,SRP218266,PRJNA560089,,560089,SRS5264244,SAMN12568561,simple,6282,Onchocerca volvulus,AB1-02-6,,,,,female,,no,,,,,LA TROBE UNIVERSITY,SRA939743,,public…
SRR9963033,2019-12-31 00:07:12,2019-08-13 20:38:34,7467868,1800697653,7467868,241,543,NC_001861,https://sra-download.ncbi.nlm.nih.gov/traces/sra59/SRR/009729/SRR9963033,SRX6710403,ASU-22-7,WGS,RANDOM,GENOMIC,PAIRED,0,0,ILLUMINA,Illumina HiSeq 1500,SRP218266,PRJNA560089,,560089,SRS5264258,SAMN12568595,simple,6282,Onchocerca volvulus,ASU-22-7,,,,,female,,no,,,,,LA TROBE UNIVERSITY,SRA939743,,public…
SRR9963026,2019-12-31 00:07:13,2019-08-13 20:36:00,2002829,480666690,2002829,239,145,NC_001861,https://sra-download.ncbi.nlm.nih.gov/traces/sra23/SRR/009729/SRR9963026,SRX6710410,CHA-11-3,WGS,RANDOM,GENOMIC,PAIRED,0,0,ILLUMINA,Illumina HiSeq 1500,SRP218266,PRJNA560089,,560089,SRS5264264,SAMN12568613,simple,6282,Onchocerca volvulus,CHA-11-3,,,,,female,,no,,,,,LA TROBE UNIVERSITY,SRA939743,,public,…
SRR9963025,2019-12-31 00:07:13,2019-08-13 20:39:35,9064291,2182426935,9064291,240,668,NC_001861,https://sra-download.ncbi.nlm.nih.gov/traces/sra57/SRR/009729/SRR9963025,SRX6710411,KOJ-28-12,WGS,RANDOM,GENOMIC,PAIRED,0,0,ILLUMINA,Illumina HiSeq 1500,SRP218266,PRJNA560089,,560089,SRS5264265,SAMN12568678,simple,6282,Onchocerca volvulus,KOJ-28-12,,,,,female,,no,,,,,LA TROBE UNIVERSITY,SRA939743,,publ…
SRR9963024,2019-12-31 00:07:13,2019-08-13 20:39:46,9818462,2355198004,9818462,239,722,NC_001861,https://sra-download.ncbi.nlm.nih.gov/traces/sra71/SRR/009729/SRR9963024,SRX6710412,KOJ-28-13,WGS,RANDOM,GENOMIC,PAIRED,0,0,ILLUMINA,Illumina HiSeq 1500,SRP218266,PRJNA560089,,560089,SRS5264266,SAMN12568679,simple,6282,Onchocerca volvulus,KOJ-28-13,,,,,female,,no,,,,,LA TROBE UNIVERSITY,SRA939743,,publ…
ERR3467684,2019-08-07 09:32:19,2019-08-07 15:55:02,321563743,48234561450,321563743,150,19862,assembly,https://sra-download.ncbi.nlm.nih.gov/traces/era4/ERR/ERR3467/ERR3467684,ERX3489347,DN520535C:A12,WGS,RANDOM,GENOMIC,PAIRED,390,58,ILLUMINA,Illumina HiSeq 4000,ERP003470,PRJEB4207,,277152,ERS2487257,SAMEA4666639,simple,45464,Teladorsagia circumcincta,SAMEA4666639,,,,,,,no,,,,,WELLCOME SANGER INST…
ERR3467685,2019-08-07 09:32:19,2019-08-07 17:14:18,330584509,49587676350,330584509,150,20910,assembly,https://sra-download.ncbi.nlm.nih.gov/traces/era4/ERR/ERR3467/ERR3467685,ERX3489348,DN520535C:B12,WGS,RANDOM,GENOMIC,PAIRED,408,97,ILLUMINA,Illumina HiSeq 4000,ERP003470,PRJEB4207,,277152,ERS2487258,SAMEA4666640,simple,45464,Teladorsagia circumcincta,SAMEA4666640,,,,,,,no,,,,,WELLCOME SANGER INST…
ERR3467686,2019-08-07 09:32:19,2019-08-07 17:07:03,343120459,51468068850,343120459,150,20793,assembly,https://sra-download.ncbi.nlm.nih.gov/traces/era4/ERR/ERR3467/ERR3467686,ERX3489349,DN520535C:C12,WGS,RANDOM,GENOMIC,PAIRED,401,69,ILLUMINA,Illumina HiSeq 4000,ERP003470,PRJEB4207,,277152,ERS2487259,SAMEA4666641,simple,45464,Teladorsagia circumcincta,SAMEA4666641,,,,,,,no,,,,,WELLCOME SANGER INST…
ERR3467687,2019-08-07 09:32:19,2019-08-07 16:47:15,334032455,50104868250,334032455,150,20291,assembly,https://sra-download.ncbi.nlm.nih.gov/traces/era4/ERR/ERR3467/ERR3467687,ERX3489350,DN520535C:D12,WGS,RANDOM,GENOMIC,PAIRED,373,70,ILLUMINA,Illumina HiSeq 4000,ERP003470,PRJEB4207,,277152,ERS2487260,SAMEA4666642,simple,45464,Teladorsagia circumcincta,SAMEA4666642,,,,,,,no,,,,,WELLCOME SANGER INST…
ERR3467688,2019-08-07 09:32:19,2019-08-07 17:10:19,344059601,51608940150,344059601,150,20667,assembly,https://sra-download.ncbi.nlm.nih.gov/traces/era4/ERR/ERR3467/ERR3467688,ERX3489351,DN520535C:E12,WGS,RANDOM,GENOMIC,PAIRED,403,73,ILLUMINA,Illumina HiSeq 4000,ERP003470,PRJEB4207,,277152,ERS2487261,SAMEA4666643,simple,45464,Teladorsagia circumcincta,SAMEA4666643,,,,,,,no,,,,,WELLCOME SANGER INST…
ERR3467689,2019-08-07 09:32:19,2019-08-07 17:04:56,342237667,51335650050,342237667,150,20403,assembly,https://sra-download.ncbi.nlm.nih.gov/traces/era4/ERR/ERR3467/ERR3467689,ERX3489352,DN520535C:F12,WGS,RANDOM,GENOMIC,PAIRED,414,94,ILLUMINA,Illumina HiSeq 4000,ERP003470,PRJEB4207,,277152,ERS2487262,SAMEA4666644,simple,45464,Teladorsagia circumcincta,SAMEA4666644,,,,,,,no,,,,,WELLCOME SANGER INST…
ERR3448345,2019-07-24 08:20:25,2019-07-24 11:11:49,103124,30937200,103124,300,28,assembly,https://sra-download.ncbi.nlm.nih.gov/traces/era2/ERR/ERR3448/ERR3448345,ERX3470344,DN523819A:H8,WGS,RANDOM,GENOMIC,PAIRED,359,89,ILLUMINA,Illumina MiSeq,ERP022773,PRJEB20604,,489815,ERS2522996,SAMEA4702829,simple,34506,Strongyloides ratti,cdb07de8-5e82-11e8-bf7f-3c4a9275d6c8,,,,,,,no,,,,,WELLCOME SANGER INS…
ERR3448346,2019-07-24 08:20:25,2019-07-24 11:10:30,101175,30352500,101175,300,27,assembly,https://sra-download.ncbi.nlm.nih.gov/traces/era2/ERR/ERR3448/ERR3448346,ERX3470345,DN523819A:A9,WGS,RANDOM,GENOMIC,PAIRED,355,85,ILLUMINA,Illumina MiSeq,ERP022773,PRJEB20604,,489815,ERS2522997,SAMEA4702830,simple,34506,Strongyloides ratti,cdba6a42-5e82-11e8-bf7f-3c4a9275d6c8,,,,,,,no,,,,,WELLCOME SANGER INS…
ERR3448347,2019-07-24 08:20:25,2019-07-24 11:11:32,90185,27055500,90185,300,26,assembly,https://sra-download.ncbi.nlm.nih.gov/traces/era2/ERR/ERR3448/ERR3448347,ERX3470346,DN523819A:B9,WGS,RANDOM,GENOMIC,PAIRED,403,93,ILLUMINA,Illumina MiSeq,ERP022773,PRJEB20604,,489815,ERS2522998,SAMEA4702831,simple,34506,Strongyloides ratti,cdcb2e5e-5e82-11e8-bf7f-3c4a9275d6c8,,,,,,,no,,,,,WELLCOME SANGER INSTI…
ERR3448348,2019-07-24 08:20:25,2019-07-24 11:11:28,90854,27256200,90854,300,26,assembly,https://sra-download.ncbi.nlm.nih.gov/traces/era2/ERR/ERR3448/ERR3448348,ERX3470347,DN523819A:C9,WGS,RANDOM,GENOMIC,PAIRED,398,93,ILLUMINA,Illumina MiSeq,ERP022773,PRJEB20604,,489815,ERS2522999,SAMEA4702832,simple,34506,Strongyloides ratti,cdd5c27e-5e82-11e8-bf7f-3c4a9275d6c8,,,,,,,no,,,,,WELLCOME SANGER INSTI…
ERR3448349,2019-07-24 08:20:25,2019-07-24 11:12:27,84292,25287600,84292,300,27,assembly,https://sra-download.ncbi.nlm.nih.gov/traces/era2/ERR/ERR3448/ERR3448349,ERX3470348,DN523819A:D9,WGS,RANDOM,GENOMIC,PAIRED,370,82,ILLUMINA,Illumina MiSeq,ERP022773,PRJEB20604,,489815,ERS2523000,SAMEA4702833,simple,34506,Strongyloides ratti,cde9ad66-5e82-11e8-bf7f-3c4a9275d6c8,,,,,,,no,,,,,WELLCOME SANGER INSTI…
ERR3448350,2019-07-24 08:20:25,2019-07-24 11:11:33,104684,31405200,104684,300,27,assembly,https://sra-download.ncbi.nlm.nih.gov/traces/era1/ERR/ERR3448/ERR3448350,ERX3470349,DN523819A:E9,WGS,RANDOM,GENOMIC,PAIRED,357,86,ILLUMINA,Illumina MiSeq,ERP022773,PRJEB20604,,489815,ERS2523001,SAMEA4702834,simple,34506,Strongyloides ratti,cdf52998-5e82-11e8-bf7f-3c4a9275d6c8,,,,,,,no,,,,,WELLCOME SANGER INS…
ERR3448351,2019-07-24 08:20:25,2019-07-24 11:11:42,93667,28100100,93667,300,26,assembly,https://sra-download.ncbi.nlm.nih.gov/traces/era2/ERR/ERR3448/ERR3448351,ERX3470350,DN523819A:F9,WGS,RANDOM,GENOMIC,PAIRED,397,93,ILLUMINA,Illumina MiSeq,ERP022773,PRJEB20604,,489815,ERS2523002,SAMEA4702835,simple,34506,Strongyloides ratti,cdfe2b42-5e82-11e8-bf7f-3c4a9275d6c8,,,,,,,no,,,,,WELLCOME SANGER INSTI…
ERR3448352,2019-07-24 08:20:25,2019-07-24 11:11:48,99894,29968200,99894,300,27,assembly,https://sra-download.ncbi.nlm.nih.gov/traces/era1/ERR/ERR3448/ERR3448352,ERX3470351,DN523819A:G9,WGS,RANDOM,GENOMIC,PAIRED,372,99,ILLUMINA,Illumina MiSeq,ERP022773,PRJEB20604,,489815,ERS2523003,SAMEA4702836,simple,34506,Strongyloides ratti,ce073a2a-5e82-11e8-bf7f-3c4a9275d6c8,,,,,,,no,,,,,WELLCOME SANGER INSTI…
ERR3448353,2019-07-24 08:20:25,2019-07-24 11:11:23,81147,24344100,81147,300,24,assembly,https://sra-download.ncbi.nlm.nih.gov/traces/era2/ERR/ERR3448/ERR3448353,ERX3470352,DN523819A:H9,WGS,RANDOM,GENOMIC,PAIRED,388,89,ILLUMINA,Illumina MiSeq,ERP022773,PRJEB20604,,489815,ERS2523004,SAMEA4702837,simple,34506,Strongyloides ratti,ce118534-5e82-11e8-bf7f-3c4a9275d6c8,,,,,,,no,,,,,WELLCOME SANGER INSTI…
ERR3448354,2019-07-24 08:20:25,2019-07-24 11:11:18,94354,28306200,94354,300,26,assembly,https://sra-download.ncbi.nlm.nih.gov/traces/era1/ERR/ERR3448/ERR3448354,ERX3470353,DN523819A:A10,WGS,RANDOM,GENOMIC,PAIRED,392,102,ILLUMINA,Illumina MiSeq,ERP022773,PRJEB20604,,489815,ERS2523005,SAMEA4702838,simple,34506,Strongyloides ratti,ce1c96ea-5e82-11e8-bf7f-3c4a9275d6c8,,,,,,,no,,,,,WELLCOME SANGER INS…
ERR3448355,2019-07-24 08:20:25,2019-07-24 11:10:29,83889,25166700,83889,300,25,assembly,https://sra-download.ncbi.nlm.nih.gov/traces/era2/ERR/ERR3448/ERR3448355,ERX3470354,DN523819A:B10,WGS,RANDOM,GENOMIC,PAIRED,401,98,ILLUMINA,Illumina MiSeq,ERP022773,PRJEB20604,,489815,ERS2523006,SAMEA4702839,simple,34506,Strongyloides ratti,ce254c0e-5e82-11e8-bf7f-3c4a9275d6c8,,,,,,,no,,,,,WELLCOME SANGER INST…
ERR3448356,2019-07-24 08:20:25,2019-07-24 11:11:13,94753,28425900,94753,300,26,assembly,https://sra-download.ncbi.nlm.nih.gov/traces/era1/ERR/ERR3448/ERR3448356,ERX3470355,DN523819A:C10,WGS,RANDOM,GENOMIC,PAIRED,378,98,ILLUMINA,Illumina MiSeq,ERP022773,PRJEB20604,,489815,ERS2523007,SAMEA4702840,simple,34506,Strongyloides ratti,ce2f02e4-5e82-11e8-bf7f-3c4a9275d6c8,,,,,,,no,,,,,WELLCOME SANGER INST…
ERR3448357,2019-07-24 08:20:25,2019-07-24 11:11:34,95589,28676700,95589,300,27,assembly,https://sra-download.ncbi.nlm.nih.gov/traces/era2/ERR/ERR3448/ERR3448357,ERX3470356,DN523819A:D10,WGS,RANDOM,GENOMIC,PAIRED,382,90,ILLUMINA,Illumina MiSeq,ERP022773,PRJEB20604,,489815,ERS2523008,SAMEA4702841,simple,34506,Strongyloides ratti,ce3c6cf4-5e82-11e8-bf7f-3c4a9275d6c8,,,,,,,no,,,,,WELLCOME SANGER INST…
ERR3448358,2019-07-24 08:20:25,2019-07-24 11:10:32,86447,25934100,86447,300,24,assembly,https://sra-download.ncbi.nlm.nih.gov/traces/era2/ERR/ERR3448/ERR3448358,ERX3470357,DN523819A:E10,WGS,RANDOM,GENOMIC,PAIRED,385,90,ILLUMINA,Illumina MiSeq,ERP022773,PRJEB20604,,489815,ERS2523009,SAMEA4702842,simple,34506,Strongyloides ratti,ce486e5a-5e82-11e8-bf7f-3c4a9275d6c8,,,,,,,no,,,,,WELLCOME SANGER INST…
ERR3448359,2019-07-24 08:20:25,2019-07-24 11:11:12,92378,27713400,92378,300,25,assembly,https://sra-download.ncbi.nlm.nih.gov/traces/era1/ERR/ERR3448/ERR3448359,ERX3470358,DN523819A:F10,WGS,RANDOM,GENOMIC,PAIRED,398,92,ILLUMINA,Illumina MiSeq,ERP022773,PRJEB20604,,489815,ERS2523010,SAMEA4702843,simple,34506,Strongyloides ratti,ce555b6a-5e82-11e8-bf7f-3c4a9275d6c8,,,,,,,no,,,,,WELLCOME SANGER INST…
ERR3448360,2019-07-24 08:20:25,2019-07-24 11:13:02,110395,33118500,110395,300,29,assembly,https://sra-download.ncbi.nlm.nih.gov/traces/era1/ERR/ERR3448/ERR3448360,ERX3470359,DN523819A:G10,WGS,RANDOM,GENOMIC,PAIRED,368,93,ILLUMINA,Illumina MiSeq,ERP022773,PRJEB20604,,489815,ERS2523011,SAMEA4702844,simple,34506,Strongyloides ratti,ce6113a6-5e82-11e8-bf7f-3c4a9275d6c8,,,,,,,no,,,,,WELLCOME SANGER IN…
ERR3448361,2019-07-24 08:20:25,2019-07-24 11:11:27,96290,28887000,96290,300,27,assembly,https://sra-download.ncbi.nlm.nih.gov/traces/era2/ERR/ERR3448/ERR3448361,ERX3470360,DN523819A:H10,WGS,RANDOM,GENOMIC,PAIRED,368,90,ILLUMINA,Illumina MiSeq,ERP022773,PRJEB20604,,489815,ERS2523012,SAMEA4702845,simple,34506,Strongyloides ratti,ce6f0362-5e82-11e8-bf7f-3c4a9275d6c8,,,,,,,no,,,,,WELLCOME SANGER INST…
ERR3448362,2019-07-24 08:20:25,2019-07-24 11:11:23,87149,26144700,87149,300,23,assembly,https://sra-download.ncbi.nlm.nih.gov/traces/era2/ERR/ERR3448/ERR3448362,ERX3470361,DN523819A:A11,WGS,RANDOM,GENOMIC,PAIRED,383,93,ILLUMINA,Illumina MiSeq,ERP022773,PRJEB20604,,489815,ERS2523013,SAMEA4702846,simple,34506,Strongyloides ratti,ce784e7c-5e82-11e8-bf7f-3c4a9275d6c8,,,,,,,no,,,,,WELLCOME SANGER INST…
ERR3448363,2019-07-24 08:20:25,2019-07-24 11:11:42,89902,26970600,89902,300,26,assembly,https://sra-download.ncbi.nlm.nih.gov/traces/era2/ERR/ERR3448/ERR3448363,ERX3470362,DN523819A:B11,WGS,RANDOM,GENOMIC,PAIRED,396,94,ILLUMINA,Illumina MiSeq,ERP022773,PRJEB20604,,489815,ERS2523014,SAMEA4702847,simple,34506,Strongyloides ratti,ce824652-5e82-11e8-bf7f-3c4a9275d6c8,,,,,,,no,,,,,WELLCOME SANGER INST…
ERR3448364,2019-07-24 08:20:25,2019-07-24 11:11:13,89487,26846100,89487,300,25,assembly,https://sra-download.ncbi.nlm.nih.gov/traces/era1/ERR/ERR3448/ERR3448364,ERX3470363,DN523819A:C11,WGS,RANDOM,GENOMIC,PAIRED,391,89,ILLUMINA,Illumina MiSeq,ERP022773,PRJEB20604,,489815,ERS2523015,SAMEA4702848,simple,34506,Strongyloides ratti,ce8b171e-5e82-11e8-bf7f-3c4a9275d6c8,,,,,,,no,,,,,WELLCOME SANGER INST…
ERR3448365,2019-07-24 08:20:25,2019-07-24 11:11:17,89299,26789700,89299,300,26,assembly,https://sra-download.ncbi.nlm.nih.gov/traces/era1/ERR/ERR3448/ERR3448365,ERX3470364,DN523819A:D11,WGS,RANDOM,GENOMIC,PAIRED,347,87,ILLUMINA,Illumina MiSeq,ERP022773,PRJEB20604,,489815,ERS2523016,SAMEA4702849,simple,34506,Strongyloides ratti,ce986d92-5e82-11e8-bf7f-3c4a9275d6c8,,,,,,,no,,,,,WELLCOME SANGER INST…
ERR3448366,2019-07-24 08:20:25,2019-07-24 11:11:17,92958,27887400,92958,300,27,assembly,https://sra-download.ncbi.nlm.nih.gov/traces/era1/ERR/ERR3448/ERR3448366,ERX3470365,DN523819A:E11,WGS,RANDOM,GENOMIC,PAIRED,378,87,ILLUMINA,Illumina MiSeq,ERP022773,PRJEB20604,,489815,ERS2523017,SAMEA4702850,simple,34506,Strongyloides ratti,ceb1bf36-5e82-11e8-bf7f-3c4a9275d6c8,,,,,,,no,,,,,WELLCOME SANGER INST…
ERR3448367,2019-07-24 08:20:25,2019-07-24 11:11:07,78899,23669700,78899,300,23,assembly,https://sra-download.ncbi.nlm.nih.gov/traces/era1/ERR/ERR3448/ERR3448367,ERX3470366,DN523819A:F11,WGS,RANDOM,GENOMIC,PAIRED,362,87,ILLUMINA,Illumina MiSeq,ERP022773,PRJEB20604,,489815,ERS2523018,SAMEA4702851,simple,34506,Strongyloides ratti,cec2676e-5e82-11e8-bf7f-3c4a9275d6c8,,,,,,,no,,,,,WELLCOME SANGER INST…
ERR3448368,2019-07-24 08:20:25,2019-07-24 11:12:08,81535,24460500,81535,300,24,assembly,https://sra-download.ncbi.nlm.nih.gov/traces/era2/ERR/ERR3448/ERR3448368,ERX3470367,DN523819A:G11,WGS,RANDOM,GENOMIC,PAIRED,389,85,ILLUMINA,Illumina MiSeq,ERP022773,PRJEB20604,,489815,ERS2523019,SAMEA4702852,simple,34506,Strongyloides ratti,cef617bc-5e82-11e8-bf7f-3c4a9275d6c8,,,,,,,no,,,,,WELLCOME SANGER INST…
ERR3448369,2019-07-24 08:20:25,2019-07-24 11:11:13,83102,24930600,83102,300,22,assembly,https://sra-download.ncbi.nlm.nih.gov/traces/era1/ERR/ERR3448/ERR3448369,ERX3470368,DN523819A:H11,WGS,RANDOM,GENOMIC,PAIRED,396,101,ILLUMINA,Illumina MiSeq,ERP022773,PRJEB20604,,489815,ERS2523020,SAMEA4702853,simple,34506,Strongyloides ratti,cf055f60-5e82-11e8-bf7f-3c4a9275d6c8,,,,,,,no,,,,,WELLCOME SANGER INS…
ERR3448370,2019-07-24 08:20:25,2019-07-24 11:11:12,80974,24292200,80974,300,24,assembly,https://sra-download.ncbi.nlm.nih.gov/traces/era1/ERR/ERR3448/ERR3448370,ERX3470369,DN523819A:A12,WGS,RANDOM,GENOMIC,PAIRED,395,91,ILLUMINA,Illumina MiSeq,ERP022773,PRJEB20604,,489815,ERS2523021,SAMEA4702854,simple,34506,Strongyloides ratti,cf1281a4-5e82-11e8-bf7f-3c4a9275d6c8,,,,,,,no,,,,,WELLCOME SANGER INST…
ERR3448371,2019-07-24 08:20:25,2019-07-24 11:11:54,94003,28200900,94003,300,27,assembly,https://sra-download.ncbi.nlm.nih.gov/traces/era1/ERR/ERR3448/ERR3448371,ERX3470370,DN523819A:B12,WGS,RANDOM,GENOMIC,PAIRED,376,79,ILLUMINA,Illumina MiSeq,ERP022773,PRJEB20604,,489815,ERS2523022,SAMEA4702855,simple,34506,Strongyloides ratti,cf1c2330-5e82-11e8-bf7f-3c4a9275d6c8,,,,,,,no,,,,,WELLCOME SANGER INST…
ERR3448372,2019-07-24 08:20:25,2019-07-24 11:12:20,80414,24124200,80414,300,25,assembly,https://sra-download.ncbi.nlm.nih.gov/traces/era2/ERR/ERR3448/ERR3448372,ERX3470371,DN523819A:C12,WGS,RANDOM,GENOMIC,PAIRED,403,89,ILLUMINA,Illumina MiSeq,ERP022773,PRJEB20604,,489815,ERS2523023,SAMEA4702856,simple,34506,Strongyloides ratti,cf261408-5e82-11e8-bf7f-3c4a9275d6c8,,,,,,,no,,,,,WELLCOME SANGER INST…
ERR3448373,2019-07-24 08:20:25,2019-07-24 11:11:09,90008,27002400,90008,300,26,assembly,https://sra-download.ncbi.nlm.nih.gov/traces/era1/ERR/ERR3448/ERR3448373,ERX3470372,DN523819A:D12,WGS,RANDOM,GENOMIC,PAIRED,400,88,ILLUMINA,Illumina MiSeq,ERP022773,PRJEB20604,,489815,ERS2523024,SAMEA4702857,simple,34506,Strongyloides ratti,cf301606-5e82-11e8-bf7f-3c4a9275d6c8,,,,,,,no,,,,,WELLCOME SANGER INST…
ERR3448374,2019-07-24 08:20:25,2019-07-24 11:11:30,88044,26413200,88044,300,25,assembly,https://sra-download.ncbi.nlm.nih.gov/traces/era1/ERR/ERR3448/ERR3448374,ERX3470373,DN523819A:E12,WGS,RANDOM,GENOMIC,PAIRED,387,91,ILLUMINA,Illumina MiSeq,ERP022773,PRJEB20604,,489815,ERS2523025,SAMEA4702858,simple,34506,Strongyloides ratti,cf3a8a96-5e82-11e8-bf7f-3c4a9275d6c8,,,,,,,no,,,,,WELLCOME SANGER INST…
ERR3448375,2019-07-24 08:20:25,2019-07-24 11:11:18,97351,29205300,97351,300,27,assembly,https://sra-download.ncbi.nlm.nih.gov/traces/era1/ERR/ERR3448/ERR3448375,ERX3470374,DN523819A:F12,WGS,RANDOM,GENOMIC,PAIRED,379,87,ILLUMINA,Illumina MiSeq,ERP022773,PRJEB20604,,489815,ERS2523026,SAMEA4702859,simple,34506,Strongyloides ratti,cf4472f4-5e82-11e8-bf7f-3c4a9275d6c8,,,,,,,no,,,,,WELLCOME SANGER INST…
ERR3448376,2019-07-24 08:20:25,2019-07-24 11:11:39,103630,31089000,103630,300,28,assembly,https://sra-download.ncbi.nlm.nih.gov/traces/era2/ERR/ERR3448/ERR3448376,ERX3470375,DN523819A:G12,WGS,RANDOM,GENOMIC,PAIRED,392,94,ILLUMINA,Illumina MiSeq,ERP022773,PRJEB20604,,489815,ERS2523027,SAMEA4702860,simple,34506,Strongyloides ratti,cf4d6a8a-5e82-11e8-bf7f-3c4a9275d6c8,,,,,,,no,,,,,WELLCOME SANGER IN…
ERR3448377,2019-07-24 08:20:25,2019-07-24 11:11:33,105907,31772100,105907,300,29,assembly,https://sra-download.ncbi.nlm.nih.gov/traces/era2/ERR/ERR3448/ERR3448377,ERX3470376,DN523819A:H12,WGS,RANDOM,GENOMIC,PAIRED,354,87,ILLUMINA,Illumina MiSeq,ERP022773,PRJEB20604,,489815,ERS2523028,SAMEA4702861,simple,34506,Strongyloides ratti,cf5b73c8-5e82-11e8-bf7f-3c4a9275d6c8,,,,,,,no,,,,,WELLCOME SANGER IN…
ERR3448378,2019-07-24 08:20:25,2019-07-24 11:11:39,89319,26795700,89319,300,26,assembly,https://sra-download.ncbi.nlm.nih.gov/traces/era2/ERR/ERR3448/ERR3448378,ERX3470377,DN523820Q:A1,WGS,RANDOM,GENOMIC,PAIRED,409,97,ILLUMINA,Illumina MiSeq,ERP022773,PRJEB20604,,489815,ERS2523029,SAMEA4702862,simple,34506,Strongyloides ratti,d45748c0-5e82-11e8-bf7f-3c4a9275d6c8,,,,,,,no,,,,,WELLCOME SANGER INSTI…
ERR3448379,2019-07-24 08:20:25,2019-07-24 11:11:49,87604,26281200,87604,300,26,assembly,https://sra-download.ncbi.nlm.nih.gov/traces/era2/ERR/ERR3448/ERR3448379,ERX3470378,DN523820Q:B1,WGS,RANDOM,GENOMIC,PAIRED,391,99,ILLUMINA,Illumina MiSeq,ERP022773,PRJEB20604,,489815,ERS2523030,SAMEA4702863,simple,34506,Strongyloides ratti,d46598c6-5e82-11e8-bf7f-3c4a9275d6c8,,,,,,,no,,,,,WELLCOME SANGER INSTI…
ERR3448380,2019-07-24 08:20:25,2019-07-24 11:12:08,87439,26231700,87439,300,23,assembly,https://sra-download.ncbi.nlm.nih.gov/traces/era2/ERR/ERR3448/ERR3448380,ERX3470379,DN523820Q:C1,WGS,RANDOM,GENOMIC,PAIRED,361,77,ILLUMINA,Illumina MiSeq,ERP022773,PRJEB20604,,489815,ERS2523031,SAMEA4702864,simple,34506,Strongyloides ratti,d46f9a42-5e82-11e8-bf7f-3c4a9275d6c8,,,,,,,no,,,,,WELLCOME SANGER INSTI…
ERR3448381,2019-07-24 08:20:25,2019-07-24 11:11:17,90628,27188400,90628,300,21,assembly,https://sra-download.ncbi.nlm.nih.gov/traces/era1/ERR/ERR3448/ERR3448381,ERX3470380,DN523820Q:D1,WGS,RANDOM,GENOMIC,PAIRED,351,36,ILLUMINA,Illumina MiSeq,ERP022773,PRJEB20604,,489815,ERS2523032,SAMEA4702865,simple,34506,Strongyloides ratti,d4792404-5e82-11e8-bf7f-3c4a9275d6c8,,,,,,,no,,,,,WELLCOME SANGER INSTI…
ERR3448382,2019-07-24 08:20:25,2019-07-24 11:11:17,80054,24016200,80054,300,24,assembly,https://sra-download.ncbi.nlm.nih.gov/traces/era1/ERR/ERR3448/ERR3448382,ERX3470381,DN523820Q:E1,WGS,RANDOM,GENOMIC,PAIRED,432,106,ILLUMINA,Illumina MiSeq,ERP022773,PRJEB20604,,489815,ERS2523033,SAMEA4702866,simple,34506,Strongyloides ratti,d482ae66-5e82-11e8-bf7f-3c4a9275d6c8,,,,,,,no,,,,,WELLCOME SANGER INST…
ERR3448383,2019-07-24 08:20:25,2019-07-24 11:11:12,89036,26710800,89036,300,25,assembly,https://sra-download.ncbi.nlm.nih.gov/traces/era1/ERR/ERR3448/ERR3448383,ERX3470382,DN523820Q:F1,WGS,RANDOM,GENOMIC,PAIRED,398,100,ILLUMINA,Illumina MiSeq,ERP022773,PRJEB20604,,489815,ERS2523034,SAMEA4702867,simple,34506,Strongyloides ratti,d48bbefc-5e82-11e8-bf7f-3c4a9275d6c8,,,,,,,no,,,,,WELLCOME SANGER INST…
ERR3448384,2019-07-24 08:20:25,2019-07-24 11:11:17,91100,27330000,91100,300,27,assembly,https://sra-download.ncbi.nlm.nih.gov/traces/era1/ERR/ERR3448/ERR3448384,ERX3470383,DN523820Q:G1,WGS,RANDOM,GENOMIC,PAIRED,400,99,ILLUMINA,Illumina MiSeq,ERP022773,PRJEB20604,,489815,ERS2523035,SAMEA4702868,simple,34506,Strongyloides ratti,d4968d6e-5e82-11e8-bf7f-3c4a9275d6c8,,,,,,,no,,,,,WELLCOME SANGER INSTI…
ERR3448385,2019-07-24 08:20:25,2019-07-24 11:12:23,96480,28944000,96480,300,23,assembly,https://sra-download.ncbi.nlm.nih.gov/traces/era2/ERR/ERR3448/ERR3448385,ERX3470384,DN523820Q:H1,WGS,RANDOM,GENOMIC,PAIRED,380,80,ILLUMINA,Illumina MiSeq,ERP022773,PRJEB20604,,489815,ERS2523036,SAMEA4702869,simple,34506,Strongyloides ratti,d4a2d0d8-5e82-11e8-bf7f-3c4a9275d6c8,,,,,,,no,,,,,WELLCOME SANGER INSTI…
ERR3448386,2019-07-24 08:20:25,2019-07-24 11:12:22,98033,29409900,98033,300,28,assembly,https://sra-download.ncbi.nlm.nih.gov/traces/era1/ERR/ERR3448/ERR3448386,ERX3470385,DN523820Q:A2,WGS,RANDOM,GENOMIC,PAIRED,384,91,ILLUMINA,Illumina MiSeq,ERP022773,PRJEB20604,,489815,ERS2523037,SAMEA4702870,simple,34506,Strongyloides ratti,d4ad227c-5e82-11e8-bf7f-3c4a9275d6c8,,,,,,,no,,,,,WELLCOME SANGER INSTI…
ERR3448387,2019-07-24 08:20:25,2019-07-24 11:11:39,80004,24001200,80004,300,24,assembly,https://sra-download.ncbi.nlm.nih.gov/traces/era1/ERR/ERR3448/ERR3448387,ERX3470386,DN523820Q:B2,WGS,RANDOM,GENOMIC,PAIRED,416,102,ILLUMINA,Illumina MiSeq,ERP022773,PRJEB20604,,489815,ERS2523038,SAMEA4702871,simple,34506,Strongyloides ratti,d4b67278-5e82-11e8-bf7f-3c4a9275d6c8,,,,,,,no,,,,,WELLCOME SANGER INST…
ERR3448388,2019-07-24 08:20:25,2019-07-24 11:11:18,90049,27014700,90049,300,27,assembly,https://sra-download.ncbi.nlm.nih.gov/traces/era1/ERR/ERR3448/ERR3448388,ERX3470387,DN523820Q:C2,WGS,RANDOM,GENOMIC,PAIRED,366,93,ILLUMINA,Illumina MiSeq,ERP022773,PRJEB20604,,489815,ERS2523039,SAMEA4702872,simple,34506,Strongyloides ratti,d4c30a4c-5e82-11e8-bf7f-3c4a9275d6c8,,,,,,,no,,,,,WELLCOME SANGER INSTI…
ERR3448389,2019-07-24 08:20:25,2019-07-24 11:11:46,84882,25464600,84882,300,24,assembly,https://sra-download.ncbi.nlm.nih.gov/traces/era2/ERR/ERR3448/ERR3448389,ERX3470388,DN523820Q:D2,WGS,RANDOM,GENOMIC,PAIRED,383,105,ILLUMINA,Illumina MiSeq,ERP022773,PRJEB20604,,489815,ERS2523040,SAMEA4702873,simple,34506,Strongyloides ratti,d4ce2238-5e82-11e8-bf7f-3c4a9275d6c8,,,,,,,no,,,,,WELLCOME SANGER INST…
ERR3448390,2019-07-24 08:20:25,2019-07-24 11:11:44,99451,29835300,99451,300,27,assembly,https://sra-download.ncbi.nlm.nih.gov/traces/era2/ERR/ERR3448/ERR3448390,ERX3470389,DN523820Q:E2,WGS,RANDOM,GENOMIC,PAIRED,366,95,ILLUMINA,Illumina MiSeq,ERP022773,PRJEB20604,,489815,ERS2523041,SAMEA4702874,simple,34506,Strongyloides ratti,d4d7cc66-5e82-11e8-bf7f-3c4a9275d6c8,,,,,,,no,,,,,WELLCOME SANGER INSTI…
ERR3448391,2019-07-24 08:20:25,2019-07-24 11:11:39,95184,28555200,95184,300,23,assembly,https://sra-download.ncbi.nlm.nih.gov/traces/era2/ERR/ERR3448/ERR3448391,ERX3470390,DN523820Q:F2,WGS,RANDOM,GENOMIC,PAIRED,344,56,ILLUMINA,Illumina MiSeq,ERP022773,PRJEB20604,,489815,ERS2523042,SAMEA4702875,simple,34506,Strongyloides ratti,d4e2c2ec-5e82-11e8-bf7f-3c4a9275d6c8,,,,,,,no,,,,,WELLCOME SANGER INSTI…
ERR3448392,2019-07-24 08:20:25,2019-07-24 11:11:42,92802,27840600,92802,300,26,assembly,https://sra-download.ncbi.nlm.nih.gov/traces/era2/ERR/ERR3448/ERR3448392,ERX3470391,DN523820Q:G2,WGS,RANDOM,GENOMIC,PAIRED,383,102,ILLUMINA,Illumina MiSeq,ERP022773,PRJEB20604,,489815,ERS2523043,SAMEA4702876,simple,34506,Strongyloides ratti,d4f012f8-5e82-11e8-bf7f-3c4a9275d6c8,,,,,,,no,,,,,WELLCOME SANGER INST…
ERR3448393,2019-07-24 08:20:25,2019-07-24 11:11:39,113286,33985800,113286,300,30,assembly,https://sra-download.ncbi.nlm.nih.gov/traces/era2/ERR/ERR3448/ERR3448393,ERX3470392,DN523820Q:H2,WGS,RANDOM,GENOMIC,PAIRED,387,91,ILLUMINA,Illumina MiSeq,ERP022773,PRJEB20604,,489815,ERS2523044,SAMEA4702877,simple,34506,Strongyloides ratti,d500d638-5e82-11e8-bf7f-3c4a9275d6c8,,,,,,,no,,,,,WELLCOME SANGER INS…
ERR3448394,2019-07-24 08:20:25,2019-07-24 11:11:37,93062,27918600,93062,300,26,assembly,https://sra-download.ncbi.nlm.nih.gov/traces/era2/ERR/ERR3448/ERR3448394,ERX3470393,DN523820Q:A3,WGS,RANDOM,GENOMIC,PAIRED,400,101,ILLUMINA,Illumina MiSeq,ERP022773,PRJEB20604,,489815,ERS2523045,SAMEA4702878,simple,34506,Strongyloides ratti,d509ee4e-5e82-11e8-bf7f-3c4a9275d6c8,,,,,,,no,,,,,WELLCOME SANGER INST…
ERR3448395,2019-07-24 08:20:25,2019-07-24 11:11:33,74775,22432500,74775,300,23,assembly,https://sra-download.ncbi.nlm.nih.gov/traces/era1/ERR/ERR3448/ERR3448395,ERX3470394,DN523820Q:B3,WGS,RANDOM,GENOMIC,PAIRED,420,102,ILLUMINA,Illumina MiSeq,ERP022773,PRJEB20604,,489815,ERS2523046,SAMEA4702879,simple,34506,Strongyloides ratti,d5141522-5e82-11e8-bf7f-3c4a9275d6c8,,,,,,,no,,,,,WELLCOME SANGER INST…
ERR3448396,2019-07-24 08:20:25,2019-07-24 11:12:06,76943,23082900,76943,300,19,assembly,https://sra-download.ncbi.nlm.nih.gov/traces/era2/ERR/ERR3448/ERR3448396,ERX3470395,DN523820Q:C3,WGS,RANDOM,GENOMIC,PAIRED,374,33,ILLUMINA,Illumina MiSeq,ERP022773,PRJEB20604,,489815,ERS2523047,SAMEA4702880,simple,34506,Strongyloides ratti,d5220114-5e82-11e8-bf7f-3c4a9275d6c8,,,,,,,no,,,,,WELLCOME SANGER INSTI…
ERR3448397,2019-07-24 08:20:25,2019-07-24 11:11:42,95978,28793400,95978,300,27,assembly,https://sra-download.ncbi.nlm.nih.gov/traces/era2/ERR/ERR3448/ERR3448397,ERX3470396,DN523820Q:D3,WGS,RANDOM,GENOMIC,PAIRED,363,91,ILLUMINA,Illumina MiSeq,ERP022773,PRJEB20604,,489815,ERS2523048,SAMEA4702881,simple,34506,Strongyloides ratti,d52ebabc-5e82-11e8-bf7f-3c4a9275d6c8,,,,,,,no,,,,,WELLCOME SANGER INSTI…
ERR3448398,2019-07-24 08:20:25,2019-07-24 11:11:55,114815,34444500,114815,300,29,assembly,https://sra-download.ncbi.nlm.nih.gov/traces/era2/ERR/ERR3448/ERR3448398,ERX3470397,DN523820Q:E3,WGS,RANDOM,GENOMIC,PAIRED,383,94,ILLUMINA,Illumina MiSeq,ERP022773,PRJEB20604,,489815,ERS2523049,SAMEA4702882,simple,34506,Strongyloides ratti,d538e3b6-5e82-11e8-bf7f-3c4a9275d6c8,,,,,,,no,,,,,WELLCOME SANGER INS…
ERR3448399,2019-07-24 08:20:25,2019-07-24 11:12:59,88331,26499300,88331,300,25,assembly,https://sra-download.ncbi.nlm.nih.gov/traces/era1/ERR/ERR3448/ERR3448399,ERX3470398,DN523820Q:F3,WGS,RANDOM,GENOMIC,PAIRED,396,98,ILLUMINA,Illumina MiSeq,ERP022773,PRJEB20604,,489815,ERS2523050,SAMEA4702883,simple,34506,Strongyloides ratti,d5425018-5e82-11e8-bf7f-3c4a9275d6c8,,,,,,,no,,,,,WELLCOME SANGER INSTI…
ERR3448400,2019-07-24 08:20:26,2019-07-24 11:11:48,89250,26775000,89250,300,26,assembly,https://sra-download.ncbi.nlm.nih.gov/traces/era2/ERR/ERR3448/ERR3448400,ERX3470399,DN523820Q:G3,WGS,RANDOM,GENOMIC,PAIRED,387,98,ILLUMINA,Illumina MiSeq,ERP022773,PRJEB20604,,489815,ERS2523051,SAMEA4702884,simple,34506,Strongyloides ratti,d551a73e-5e82-11e8-bf7f-3c4a9275d6c8,,,,,,,no,,,,,WELLCOME SANGER INSTI…
ERR3448401,2019-07-24 08:20:26,2019-07-24 11:11:29,101598,30479400,101598,300,27,assembly,https://sra-download.ncbi.nlm.nih.gov/traces/era2/ERR/ERR3448/ERR3448401,ERX3470400,DN523820Q:H3,WGS,RANDOM,GENOMIC,PAIRED,392,97,ILLUMINA,Illumina MiSeq,ERP022773,PRJEB20604,,489815,ERS2523052,SAMEA4702885,simple,34506,Strongyloides ratti,d55cbb38-5e82-11e8-bf7f-3c4a9275d6c8,,,,,,,no,,,,,WELLCOME SANGER INS…
ERR3448402,2019-07-24 08:20:26,2019-07-24 11:11:13,96959,29087700,96959,300,23,assembly,https://sra-download.ncbi.nlm.nih.gov/traces/era1/ERR/ERR3448/ERR3448402,ERX3470401,DN523820Q:A4,WGS,RANDOM,GENOMIC,PAIRED,320,39,ILLUMINA,Illumina MiSeq,ERP022773,PRJEB20604,,489815,ERS2523053,SAMEA4702886,simple,34506,Strongyloides ratti,d568b24e-5e82-11e8-bf7f-3c4a9275d6c8,,,,,,,no,,,,,WELLCOME SANGER INSTI…
ERR3448403,2019-07-24 08:20:26,2019-07-24 11:12:32,129057,38717100,129057,300,30,assembly,https://sra-download.ncbi.nlm.nih.gov/traces/era1/ERR/ERR3448/ERR3448403,ERX3470402,DN523820Q:B4,WGS,RANDOM,GENOMIC,PAIRED,296,0,ILLUMINA,Illumina MiSeq,ERP022773,PRJEB20604,,489815,ERS2523054,SAMEA4702887,simple,34506,Strongyloides ratti,d576c802-5e82-11e8-bf7f-3c4a9275d6c8,,,,,,,no,,,,,WELLCOME SANGER INST…
ERR3448404,2019-07-24 08:20:26,2019-07-24 11:11:58,74552,22365600,74552,300,23,assembly,https://sra-download.ncbi.nlm.nih.gov/traces/era2/ERR/ERR3448/ERR3448404,ERX3470403,DN523820Q:C4,WGS,RANDOM,GENOMIC,PAIRED,415,95,ILLUMINA,Illumina MiSeq,ERP022773,PRJEB20604,,489815,ERS2523055,SAMEA4702888,simple,34506,Strongyloides ratti,d580e7b0-5e82-11e8-bf7f-3c4a9275d6c8,,,,,,,no,,,,,WELLCOME SANGER INSTI…
ERR3448405,2019-07-24 08:20:26,2019-07-24 11:12:18,80095,24028500,80095,300,23,assembly,https://sra-download.ncbi.nlm.nih.gov/traces/era2/ERR/ERR3448/ERR3448405,ERX3470404,DN523820Q:D4,WGS,RANDOM,GENOMIC,PAIRED,401,93,ILLUMINA,Illumina MiSeq,ERP022773,PRJEB20604,,489815,ERS2523056,SAMEA4702889,simple,34506,Strongyloides ratti,d58e39ec-5e82-11e8-bf7f-3c4a9275d6c8,,,,,,,no,,,,,WELLCOME SANGER INSTI…
ERR3448406,2019-07-24 08:20:26,2019-07-24 11:11:48,90330,27099000,90330,300,26,assembly,https://sra-download.ncbi.nlm.nih.gov/traces/era2/ERR/ERR3448/ERR3448406,ERX3470405,DN523820Q:E4,WGS,RANDOM,GENOMIC,PAIRED,371,97,ILLUMINA,Illumina MiSeq,ERP022773,PRJEB20604,,489815,ERS2523057,SAMEA4702890,simple,34506,Strongyloides ratti,d59bcbf2-5e82-11e8-bf7f-3c4a9275d6c8,,,,,,,no,,,,,WELLCOME SANGER INSTI…
ERR3448407,2019-07-24 08:20:26,2019-07-24 11:11:48,88377,26513100,88377,300,21,assembly,https://sra-download.ncbi.nlm.nih.gov/traces/era2/ERR/ERR3448/ERR3448407,ERX3470406,DN523820Q:F4,WGS,RANDOM,GENOMIC,PAIRED,317,130,ILLUMINA,Illumina MiSeq,ERP022773,PRJEB20604,,489815,ERS2523058,SAMEA4702891,simple,34506,Strongyloides ratti,d5a6a054-5e82-11e8-bf7f-3c4a9275d6c8,,,,,,,no,,,,,WELLCOME SANGER INST…
ERR3448408,2019-07-24 08:20:26,2019-07-24 16:21:34,86752,26025600,86752,300,26,assembly,https://sra-download.ncbi.nlm.nih.gov/traces/era1/ERR/ERR3448/ERR3448408,ERX3470407,DN523820Q:G4,WGS,RANDOM,GENOMIC,PAIRED,386,93,ILLUMINA,Illumina MiSeq,ERP022773,PRJEB20604,,489815,ERS2523059,SAMEA4702892,simple,34506,Strongyloides ratti,d5b31672-5e82-11e8-bf7f-3c4a9275d6c8,,,,,,,no,,,,,WELLCOME SANGER INSTI…
ERR3448409,2019-07-24 08:20:26,2019-07-24 16:21:42,102229,30668700,102229,300,28,assembly,https://sra-download.ncbi.nlm.nih.gov/traces/era1/ERR/ERR3448/ERR3448409,ERX3470408,DN523820Q:H4,WGS,RANDOM,GENOMIC,PAIRED,364,99,ILLUMINA,Illumina MiSeq,ERP022773,PRJEB20604,,489815,ERS2523060,SAMEA4702893,simple,34506,Strongyloides ratti,d5bfc020-5e82-11e8-bf7f-3c4a9275d6c8,,,,,,,no,,,,,WELLCOME SANGER INS…
ERR3448410,2019-07-24 08:20:26,2019-07-24 16:21:36,95475,28642500,95475,300,28,assembly,https://sra-download.ncbi.nlm.nih.gov/traces/era1/ERR/ERR3448/ERR3448410,ERX3470409,DN523820Q:A5,WGS,RANDOM,GENOMIC,PAIRED,378,89,ILLUMINA,Illumina MiSeq,ERP022773,PRJEB20604,,489815,ERS2523061,SAMEA4702894,simple,34506,Strongyloides ratti,d5cea09a-5e82-11e8-bf7f-3c4a9275d6c8,,,,,,,no,,,,,WELLCOME SANGER INSTI…
ERR3448411,2019-07-24 08:20:26,2019-07-24 11:11:37,89046,26713800,89046,300,26,assembly,https://sra-download.ncbi.nlm.nih.gov/traces/era2/ERR/ERR3448/ERR3448411,ERX3470410,DN523820Q:B5,WGS,RANDOM,GENOMIC,PAIRED,381,95,ILLUMINA,Illumina MiSeq,ERP022773,PRJEB20604,,489815,ERS2523062,SAMEA4702895,simple,34506,Strongyloides ratti,d5dc8aca-5e82-11e8-bf7f-3c4a9275d6c8,,,,,,,no,,,,,WELLCOME SANGER INSTI…
ERR3448412,2019-07-24 08:20:26,2019-07-24 11:12:13,86952,26085600,86952,300,25,assembly,https://sra-download.ncbi.nlm.nih.gov/traces/era1/ERR/ERR3448/ERR3448412,ERX3470411,DN523820Q:C5,WGS,RANDOM,GENOMIC,PAIRED,393,85,ILLUMINA,Illumina MiSeq,ERP022773,PRJEB20604,,489815,ERS2523063,SAMEA4702896,simple,34506,Strongyloides ratti,d5e92c08-5e82-11e8-bf7f-3c4a9275d6c8,,,,,,,no,,,,,WELLCOME SANGER INSTI…
ERR3448413,2019-07-24 08:20:26,2019-07-24 16:22:07,80813,24243900,80813,300,25,assembly,https://sra-download.ncbi.nlm.nih.gov/traces/era1/ERR/ERR3448/ERR3448413,ERX3470412,DN523820Q:D5,WGS,RANDOM,GENOMIC,PAIRED,393,87,ILLUMINA,Illumina MiSeq,ERP022773,PRJEB20604,,489815,ERS2523064,SAMEA4702897,simple,34506,Strongyloides ratti,d5f44e62-5e82-11e8-bf7f-3c4a9275d6c8,,,,,,,no,,,,,WELLCOME SANGER INSTI…
ERR3448414,2019-07-24 08:20:26,2019-07-24 16:21:53,90921,27276300,90921,300,26,assembly,https://sra-download.ncbi.nlm.nih.gov/traces/era1/ERR/ERR3448/ERR3448414,ERX3470413,DN523820Q:E5,WGS,RANDOM,GENOMIC,PAIRED,363,97,ILLUMINA,Illumina MiSeq,ERP022773,PRJEB20604,,489815,ERS2523065,SAMEA4702898,simple,34506,Strongyloides ratti,d5fef470-5e82-11e8-bf7f-3c4a9275d6c8,,,,,,,no,,,,,WELLCOME SANGER INSTI…
ERR3448415,2019-07-24 08:20:26,2019-07-24 11:12:17,104988,31496400,104988,300,30,assembly,https://sra-download.ncbi.nlm.nih.gov/traces/era2/ERR/ERR3448/ERR3448415,ERX3470414,DN523820Q:F5,WGS,RANDOM,GENOMIC,PAIRED,369,93,ILLUMINA,Illumina MiSeq,ERP022773,PRJEB20604,,489815,ERS2523066,SAMEA4702899,simple,34506,Strongyloides ratti,d608f664-5e82-11e8-bf7f-3c4a9275d6c8,,,,,,,no,,,,,WELLCOME SANGER INS…
ERR3448416,2019-07-24 08:20:26,2019-07-24 16:21:36,93681,28104300,93681,300,28,assembly,https://sra-download.ncbi.nlm.nih.gov/traces/era1/ERR/ERR3448/ERR3448416,ERX3470415,DN523820Q:G5,WGS,RANDOM,GENOMIC,PAIRED,369,88,ILLUMINA,Illumina MiSeq,ERP022773,PRJEB20604,,489815,ERS2523067,SAMEA4702900,simple,34506,Strongyloides ratti,d61b5174-5e82-11e8-bf7f-3c4a9275d6c8,,,,,,,no,,,,,WELLCOME SANGER INSTI…
ERR3448417,2019-07-24 08:20:26,2019-07-24 11:15:50,97077,29123100,97077,300,28,assembly,https://sra-download.ncbi.nlm.nih.gov/traces/era1/ERR/ERR3448/ERR3448417,ERX3470416,DN523820Q:H5,WGS,RANDOM,GENOMIC,PAIRED,356,97,ILLUMINA,Illumina MiSeq,ERP022773,PRJEB20604,,489815,ERS2523068,SAMEA4702901,simple,34506,Strongyloides ratti,d629df64-5e82-11e8-bf7f-3c4a9275d6c8,,,,,,,no,,,,,WELLCOME SANGER INSTI…
ERR3448418,2019-07-24 08:20:26,2019-07-24 16:23:36,87067,26120100,87067,300,27,assembly,https://sra-download.ncbi.nlm.nih.gov/traces/era1/ERR/ERR3448/ERR3448418,ERX3470417,DN523820Q:A6,WGS,RANDOM,GENOMIC,PAIRED,389,94,ILLUMINA,Illumina MiSeq,ERP022773,PRJEB20604,,489815,ERS2523069,SAMEA4702902,simple,34506,Strongyloides ratti,d635af2e-5e82-11e8-bf7f-3c4a9275d6c8,,,,,,,no,,,,,WELLCOME SANGER INSTI…
ERR3448419,2019-07-24 08:20:26,2019-07-24 11:11:39,88704,26611200,88704,300,24,assembly,https://sra-download.ncbi.nlm.nih.gov/traces/era2/ERR/ERR3448/ERR3448419,ERX3470418,DN523820Q:B6,WGS,RANDOM,GENOMIC,PAIRED,397,99,ILLUMINA,Illumina MiSeq,ERP022773,PRJEB20604,,489815,ERS2523070,SAMEA4702903,simple,34506,Strongyloides ratti,d64503fc-5e82-11e8-bf7f-3c4a9275d6c8,,,,,,,no,,,,,WELLCOME SANGER INSTI…
ERR3448420,2019-07-24 08:20:26,2019-07-24 16:21:29,89654,26896200,89654,300,22,assembly,https://sra-download.ncbi.nlm.nih.gov/traces/era1/ERR/ERR3448/ERR3448420,ERX3470419,DN523820Q:C6,WGS,RANDOM,GENOMIC,PAIRED,399,121,ILLUMINA,Illumina MiSeq,ERP022773,PRJEB20604,,489815,ERS2523071,SAMEA4702904,simple,34506,Strongyloides ratti,d653b488-5e82-11e8-bf7f-3c4a9275d6c8,,,,,,,no,,,,,WELLCOME SANGER INST…
ERR3448421,2019-07-24 08:20:26,2019-07-24 16:22:23,90995,27298500,90995,300,27,assembly,https://sra-download.ncbi.nlm.nih.gov/traces/era1/ERR/ERR3448/ERR3448421,ERX3470420,DN523820Q:D6,WGS,RANDOM,GENOMIC,PAIRED,384,96,ILLUMINA,Illumina MiSeq,ERP022773,PRJEB20604,,489815,ERS2523072,SAMEA4702905,simple,34506,Strongyloides ratti,d665f4fe-5e82-11e8-bf7f-3c4a9275d6c8,,,,,,,no,,,,,WELLCOME SANGER INSTI…
ERR3448422,2019-07-24 08:20:26,2019-07-24 11:11:43,87423,26226900,87423,300,27,assembly,https://sra-download.ncbi.nlm.nih.gov/traces/era2/ERR/ERR3448/ERR3448422,ERX3470421,DN523820Q:E6,WGS,RANDOM,GENOMIC,PAIRED,391,90,ILLUMINA,Illumina MiSeq,ERP022773,PRJEB20604,,489815,ERS2523073,SAMEA4702906,simple,34506,Strongyloides ratti,d6765efc-5e82-11e8-bf7f-3c4a9275d6c8,,,,,,,no,,,,,WELLCOME SANGER INSTI…
ERR3448423,2019-07-24 08:20:26,2019-07-24 16:23:05,84991,25497300,84991,300,21,assembly,https://sra-download.ncbi.nlm.nih.gov/traces/era1/ERR/ERR3448/ERR3448423,ERX3470422,DN523820Q:F6,WGS,RANDOM,GENOMIC,PAIRED,419,113,ILLUMINA,Illumina MiSeq,ERP022773,PRJEB20604,,489815,ERS2523074,SAMEA4702907,simple,34506,Strongyloides ratti,d6863746-5e82-11e8-bf7f-3c4a9275d6c8,,,,,,,no,,,,,WELLCOME SANGER INST…
ERR3448424,2019-07-24 08:20:26,2019-07-24 11:11:37,95086,28525800,95086,300,26,assembly,https://sra-download.ncbi.nlm.nih.gov/traces/era2/ERR/ERR3448/ERR3448424,ERX3470423,DN523820Q:G6,WGS,RANDOM,GENOMIC,PAIRED,384,95,ILLUMINA,Illumina MiSeq,ERP022773,PRJEB20604,,489815,ERS2523075,SAMEA4702908,simple,34506,Strongyloides ratti,d69081ce-5e82-11e8-bf7f-3c4a9275d6c8,,,,,,,no,,,,,WELLCOME SANGER INSTI…
ERR3448425,2019-07-24 08:20:26,2019-07-24 11:11:55,121512,36453600,121512,300,31,assembly,https://sra-download.ncbi.nlm.nih.gov/traces/era2/ERR/ERR3448/ERR3448425,ERX3470424,DN523820Q:H6,WGS,RANDOM,GENOMIC,PAIRED,373,93,ILLUMINA,Illumina MiSeq,ERP022773,PRJEB20604,,489815,ERS2523076,SAMEA4702909,simple,34506,Strongyloides ratti,d69d282a-5e82-11e8-bf7f-3c4a9275d6c8,,,,,,,no,,,,,WELLCOME SANGER INS…
ERR3448426,2019-07-24 08:20:26,2019-07-24 11:11:48,139629,41888700,139629,300,34,assembly,https://sra-download.ncbi.nlm.nih.gov/traces/era2/ERR/ERR3448/ERR3448426,ERX3470425,DN523820Q:A7,WGS,RANDOM,GENOMIC,PAIRED,368,96,ILLUMINA,Illumina MiSeq,ERP022773,PRJEB20604,,489815,ERS2523077,SAMEA4702910,simple,34506,Strongyloides ratti,dbc07366-5e82-11e8-bf7f-3c4a9275d6c8,,,,,,,no,,,,,WELLCOME SANGER INS…
ERR3448427,2019-07-24 08:20:26,2019-07-24 11:11:48,93887,28166100,93887,300,27,assembly,https://sra-download.ncbi.nlm.nih.gov/traces/era2/ERR/ERR3448/ERR3448427,ERX3470426,DN523820Q:B7,WGS,RANDOM,GENOMIC,PAIRED,408,91,ILLUMINA,Illumina MiSeq,ERP022773,PRJEB20604,,489815,ERS2523078,SAMEA4702911,simple,34506,Strongyloides ratti,dbcd00a4-5e82-11e8-bf7f-3c4a9275d6c8,,,,,,,no,,,,,WELLCOME SANGER INSTI…
ERR3448428,2019-07-24 08:20:26,2019-07-24 11:11:53,97947,29384100,97947,300,27,assembly,https://sra-download.ncbi.nlm.nih.gov/traces/era2/ERR/ERR3448/ERR3448428,ERX3470427,DN523820Q:C7,WGS,RANDOM,GENOMIC,PAIRED,392,93,ILLUMINA,Illumina MiSeq,ERP022773,PRJEB20604,,489815,ERS2523079,SAMEA4702912,simple,34506,Strongyloides ratti,dbd9f05c-5e82-11e8-bf7f-3c4a9275d6c8,,,,,,,no,,,,,WELLCOME SANGER INSTI…
ERR3448429,2019-07-24 08:20:26,2019-07-24 11:11:57,148645,44593500,148645,300,35,assembly,https://sra-download.ncbi.nlm.nih.gov/traces/era2/ERR/ERR3448/ERR3448429,ERX3470428,DN523820Q:D7,WGS,RANDOM,GENOMIC,PAIRED,372,96,ILLUMINA,Illumina MiSeq,ERP022773,PRJEB20604,,489815,ERS2523080,SAMEA4702913,simple,34506,Strongyloides ratti,dbe8913e-5e82-11e8-bf7f-3c4a9275d6c8,,,,,,,no,,,,,WELLCOME SANGER INS…
ERR3448430,2019-07-24 08:20:26,2019-07-24 11:11:57,142350,42705000,142350,300,32,assembly,https://sra-download.ncbi.nlm.nih.gov/traces/era2/ERR/ERR3448/ERR3448430,ERX3470429,DN523820Q:E7,WGS,RANDOM,GENOMIC,PAIRED,390,93,ILLUMINA,Illumina MiSeq,ERP022773,PRJEB20604,,489815,ERS2523081,SAMEA4702914,simple,34506,Strongyloides ratti,dbf398fe-5e82-11e8-bf7f-3c4a9275d6c8,,,,,,,no,,,,,WELLCOME SANGER INS…
ERR3448431,2019-07-24 08:20:26,2019-07-24 11:12:03,99903,29970900,99903,300,27,assembly,https://sra-download.ncbi.nlm.nih.gov/traces/era2/ERR/ERR3448/ERR3448431,ERX3470430,DN523820Q:F7,WGS,RANDOM,GENOMIC,PAIRED,348,106,ILLUMINA,Illumina MiSeq,ERP022773,PRJEB20604,,489815,ERS2523082,SAMEA4702915,simple,34506,Strongyloides ratti,e419e40c-5e82-11e8-bf7f-3c4a9275d6c8,,,,,,,no,,,,,WELLCOME SANGER INST…
ERR3448432,2019-07-24 08:20:26,2019-07-24 11:13:03,134053,40215900,134053,300,33,assembly,https://sra-download.ncbi.nlm.nih.gov/traces/era1/ERR/ERR3448/ERR3448432,ERX3470431,DN523820Q:G7,WGS,RANDOM,GENOMIC,PAIRED,377,88,ILLUMINA,Illumina MiSeq,ERP022773,PRJEB20604,,489815,ERS2523083,SAMEA4702916,simple,34506,Strongyloides ratti,e425379e-5e82-11e8-bf7f-3c4a9275d6c8,,,,,,,no,,,,,WELLCOME SANGER INS…
SRR9644798,2019-07-04 22:57:19,2019-07-04 22:47:01,33768386,10130515800,33768386,300,4156,,https://sra-download.ncbi.nlm.nih.gov/traces/sra35/SRR/009418/SRR9644798,SRX6406621,NDHX00272-AK148_L4,WGS,RANDOM,GENOMIC,PAIRED,0,0,ILLUMINA,Illumina HiSeq X Ten,SRP194034,PRJNA535374,,535374,SRS4695348,SAMN11493999,simple,51029,Heterodera glycines,SCN_Lian_2018,,,,,,,no,,,,,INSTITUTE OF INDUSTRIAL CROPS,S…
SRR9644799,2019-07-04 22:57:19,2019-07-04 22:44:13,25488153,7646445900,25488153,300,3122,,https://sra-download.ncbi.nlm.nih.gov/traces/sra71/SRR/009418/SRR9644799,SRX6406620,NDHX00272-AK146_L4,WGS,RANDOM,GENOMIC,PAIRED,0,0,ILLUMINA,Illumina HiSeq X Ten,SRP194034,PRJNA535374,,535374,SRS4695348,SAMN11493999,simple,51029,Heterodera glycines,SCN_Lian_2018,,,,,,,no,,,,,INSTITUTE OF INDUSTRIAL CROPS,SR…
SRR9644800,2019-07-04 22:57:19,2019-07-04 22:43:09,26595218,7978565400,26595218,300,3269,,https://sra-download.ncbi.nlm.nih.gov/traces/sra25/SRR/009418/SRR9644800,SRX6406619,NDHX00272-AK147_L4,WGS,RANDOM,GENOMIC,PAIRED,0,0,ILLUMINA,Illumina HiSeq X Ten,SRP194034,PRJNA535374,,535374,SRS4695348,SAMN11493999,simple,51029,Heterodera glycines,SCN_Lian_2018,,,,,,,no,,,,,INSTITUTE OF INDUSTRIAL CROPS,SR…
SRR9644801,2019-07-04 22:57:19,2019-07-04 22:40:05,19775851,5932755300,19775851,300,2434,,https://sra-download.ncbi.nlm.nih.gov/traces/sra75/SRR/009418/SRR9644801,SRX6406618,NDSW21962_L2,WGS,RANDOM,GENOMIC,PAIRED,0,0,ILLUMINA,Illumina HiSeq X Ten,SRP194034,PRJNA535374,,535374,SRS4695348,SAMN11493999,simple,51029,Heterodera glycines,SCN_Lian_2018,,,,,,,no,,,,,INSTITUTE OF INDUSTRIAL CROPS,SRA91718…
SRR9644802,2019-07-04 22:57:19,2019-07-04 22:43:56,25751060,7725318000,25751060,300,2933,,https://sra-download.ncbi.nlm.nih.gov/traces/sra45/SRR/009418/SRR9644802,SRX6406617,NDSW21962_L6,WGS,RANDOM,GENOMIC,PAIRED,0,0,ILLUMINA,Illumina HiSeq X Ten,SRP194034,PRJNA535374,,535374,SRS4695348,SAMN11493999,simple,51029,Heterodera glycines,SCN_Lian_2018,,,,,,,no,,,,,INSTITUTE OF INDUSTRIAL CROPS,SRA91718…
SRR9644805,2019-07-05 01:50:17,2019-07-04 23:00:54,61927755,18578326500,61927755,300,6503,,https://sra-download.ncbi.nlm.nih.gov/traces/sra71/SRR/009418/SRR9644805,SRX6406614,RHC00896_L3,WGS,RANDOM,GENOMIC,PAIRED,0,0,ILLUMINA,Illumina HiSeq X Ten,SRP194034,PRJNA535374,,535374,SRS4695348,SAMN11493999,simple,51029,Heterodera glycines,SCN_Lian_2018,,,,,,,no,,,,,INSTITUTE OF INDUSTRIAL CROPS,SRA91718…
SRR9644806,2019-07-04 22:57:19,2019-07-04 22:40:25,18557634,5567290200,18557634,300,2262,,https://sra-download.ncbi.nlm.nih.gov/traces/sra35/SRR/009418/SRR9644806,SRX6406613,NDHX00272-AK145_L4,WGS,RANDOM,GENOMIC,PAIRED,0,0,ILLUMINA,Illumina HiSeq X Ten,SRP194034,PRJNA535374,,535374,SRS4695348,SAMN11493999,simple,51029,Heterodera glycines,SCN_Lian_2018,,,,,,,no,,,,,INSTITUTE OF INDUSTRIAL CROPS,SR…
SRR9644807,2019-07-04 22:36:14,2019-07-04 22:33:23,5307631,1592289300,5307631,300,538,,https://sra-download.ncbi.nlm.nih.gov/traces/sra23/SRR/009418/SRR9644807,SRX6406612,RHC00896_L1,WGS,RANDOM,GENOMIC,PAIRED,0,0,ILLUMINA,Illumina HiSeq X Ten,SRP194034,PRJNA535374,,535374,SRS4695348,SAMN11493999,simple,51029,Heterodera glycines,SCN_Lian_2018,,,,,,,no,,,,,INSTITUTE OF INDUSTRIAL CROPS,SRA917187,,p…
SRR9644808,2019-07-04 22:36:14,2019-07-04 22:32:24,5332438,1599731400,5332438,300,549,,https://sra-download.ncbi.nlm.nih.gov/traces/sra71/SRR/009418/SRR9644808,SRX6406611,RHC00896_L2,WGS,RANDOM,GENOMIC,PAIRED,0,0,ILLUMINA,Illumina HiSeq X Ten,SRP194034,PRJNA535374,,535374,SRS4695348,SAMN11493999,simple,51029,Heterodera glycines,SCN_Lian_2018,,,,,,,no,,,,,INSTITUTE OF INDUSTRIAL CROPS,SRA917187,,p…
ERR3448282,2019-07-24 08:20:24,2019-07-24 11:10:27,83216,24964800,83216,300,23,assembly,https://sra-download.ncbi.nlm.nih.gov/traces/era1/ERR/ERR3448/ERR3448282,ERX3470281,DN523819A:A1,WGS,RANDOM,GENOMIC,PAIRED,373,83,ILLUMINA,Illumina MiSeq,ERP022773,PRJEB20604,,489815,ERS2522933,SAMEA4702766,simple,34506,Strongyloides ratti,c73a281a-5e82-11e8-bf7f-3c4a9275d6c8,,,,,,,no,,,,,WELLCOME SANGER INSTI…
ERR3448283,2019-07-24 08:20:24,2019-07-24 11:10:24,82986,24895800,82986,300,24,assembly,https://sra-download.ncbi.nlm.nih.gov/traces/era1/ERR/ERR3448/ERR3448283,ERX3470282,DN523819A:B1,WGS,RANDOM,GENOMIC,PAIRED,352,93,ILLUMINA,Illumina MiSeq,ERP022773,PRJEB20604,,489815,ERS2522934,SAMEA4702767,simple,34506,Strongyloides ratti,c75dda58-5e82-11e8-bf7f-3c4a9275d6c8,,,,,,,no,,,,,WELLCOME SANGER INSTI…
ERR3448284,2019-07-24 08:20:24,2019-07-24 11:10:28,75672,22701600,75672,300,24,assembly,https://sra-download.ncbi.nlm.nih.gov/traces/era1/ERR/ERR3448/ERR3448284,ERX3470283,DN523819A:C1,WGS,RANDOM,GENOMIC,PAIRED,386,87,ILLUMINA,Illumina MiSeq,ERP022773,PRJEB20604,,489815,ERS2522935,SAMEA4702768,simple,34506,Strongyloides ratti,c77331b4-5e82-11e8-bf7f-3c4a9275d6c8,,,,,,,no,,,,,WELLCOME SANGER INSTI…
ERR3448285,2019-07-24 08:20:24,2019-07-24 11:10:24,90467,27140100,90467,300,25,assembly,https://sra-download.ncbi.nlm.nih.gov/traces/era1/ERR/ERR3448/ERR3448285,ERX3470284,DN523819A:D1,WGS,RANDOM,GENOMIC,PAIRED,373,99,ILLUMINA,Illumina MiSeq,ERP022773,PRJEB20604,,489815,ERS2522936,SAMEA4702769,simple,34506,Strongyloides ratti,c7851c44-5e82-11e8-bf7f-3c4a9275d6c8,,,,,,,no,,,,,WELLCOME SANGER INSTI…
ERR3448286,2019-07-24 08:20:24,2019-07-24 11:10:24,81703,24510900,81703,300,24,assembly,https://sra-download.ncbi.nlm.nih.gov/traces/era1/ERR/ERR3448/ERR3448286,ERX3470285,DN523819A:E1,WGS,RANDOM,GENOMIC,PAIRED,394,102,ILLUMINA,Illumina MiSeq,ERP022773,PRJEB20604,,489815,ERS2522937,SAMEA4702770,simple,34506,Strongyloides ratti,c796fab8-5e82-11e8-bf7f-3c4a9275d6c8,,,,,,,no,,,,,WELLCOME SANGER INST…
ERR3448287,2019-07-24 08:20:24,2019-07-24 11:11:44,89453,26835900,89453,300,26,assembly,https://sra-download.ncbi.nlm.nih.gov/traces/era1/ERR/ERR3448/ERR3448287,ERX3470286,DN523819A:F1,WGS,RANDOM,GENOMIC,PAIRED,375,96,ILLUMINA,Illumina MiSeq,ERP022773,PRJEB20604,,489815,ERS2522938,SAMEA4702771,simple,34506,Strongyloides ratti,c7b153ea-5e82-11e8-bf7f-3c4a9275d6c8,,,,,,,no,,,,,WELLCOME SANGER INSTI…
ERR3448288,2019-07-24 08:20:24,2019-07-24 11:10:27,97315,29194500,97315,300,27,assembly,https://sra-download.ncbi.nlm.nih.gov/traces/era1/ERR/ERR3448/ERR3448288,ERX3470287,DN523819A:G1,WGS,RANDOM,GENOMIC,PAIRED,363,95,ILLUMINA,Illumina MiSeq,ERP022773,PRJEB20604,,489815,ERS2522939,SAMEA4702772,simple,34506,Strongyloides ratti,c7c2f94c-5e82-11e8-bf7f-3c4a9275d6c8,,,,,,,no,,,,,WELLCOME SANGER INSTI…
ERR3448289,2019-07-24 08:20:24,2019-07-24 11:11:55,116135,34840500,116135,300,29,assembly,https://sra-download.ncbi.nlm.nih.gov/traces/era1/ERR/ERR3448/ERR3448289,ERX3470288,DN523819A:H1,WGS,RANDOM,GENOMIC,PAIRED,348,73,ILLUMINA,Illumina MiSeq,ERP022773,PRJEB20604,,489815,ERS2522940,SAMEA4702773,simple,34506,Strongyloides ratti,c7d44800-5e82-11e8-bf7f-3c4a9275d6c8,,,,,,,no,,,,,WELLCOME SANGER INS…
ERR3448290,2019-07-24 08:20:24,2019-07-24 11:10:54,95625,28687500,95625,300,27,assembly,https://sra-download.ncbi.nlm.nih.gov/traces/era2/ERR/ERR3448/ERR3448290,ERX3470289,DN523819A:A2,WGS,RANDOM,GENOMIC,PAIRED,369,95,ILLUMINA,Illumina MiSeq,ERP022773,PRJEB20604,,489815,ERS2522941,SAMEA4702774,simple,34506,Strongyloides ratti,c7e1e2e4-5e82-11e8-bf7f-3c4a9275d6c8,,,,,,,no,,,,,WELLCOME SANGER INSTI…
ERR3448291,2019-07-24 08:20:24,2019-07-24 11:10:33,78606,23581800,78606,300,24,assembly,https://sra-download.ncbi.nlm.nih.gov/traces/era2/ERR/ERR3448/ERR3448291,ERX3470290,DN523819A:B2,WGS,RANDOM,GENOMIC,PAIRED,392,97,ILLUMINA,Illumina MiSeq,ERP022773,PRJEB20604,,489815,ERS2522942,SAMEA4702775,simple,34506,Strongyloides ratti,c7e95d26-5e82-11e8-bf7f-3c4a9275d6c8,,,,,,,no,,,,,WELLCOME SANGER INSTI…
ERR3448292,2019-07-24 08:20:24,2019-07-24 11:10:29,77722,23316600,77722,300,22,assembly,https://sra-download.ncbi.nlm.nih.gov/traces/era1/ERR/ERR3448/ERR3448292,ERX3470291,DN523819A:C2,WGS,RANDOM,GENOMIC,PAIRED,388,93,ILLUMINA,Illumina MiSeq,ERP022773,PRJEB20604,,489815,ERS2522943,SAMEA4702776,simple,34506,Strongyloides ratti,c7f51d50-5e82-11e8-bf7f-3c4a9275d6c8,,,,,,,no,,,,,WELLCOME SANGER INSTI…
ERR3448293,2019-07-24 08:20:24,2019-07-24 11:10:20,86763,26028900,86763,300,24,assembly,https://sra-download.ncbi.nlm.nih.gov/traces/era1/ERR/ERR3448/ERR3448293,ERX3470292,DN523819A:D2,WGS,RANDOM,GENOMIC,PAIRED,371,90,ILLUMINA,Illumina MiSeq,ERP022773,PRJEB20604,,489815,ERS2522944,SAMEA4702777,simple,34506,Strongyloides ratti,c7fbc22c-5e82-11e8-bf7f-3c4a9275d6c8,,,,,,,no,,,,,WELLCOME SANGER INSTI…
ERR3448294,2019-07-24 08:20:24,2019-07-24 11:11:39,90068,27020400,90068,300,22,assembly,https://sra-download.ncbi.nlm.nih.gov/traces/era1/ERR/ERR3448/ERR3448294,ERX3470293,DN523819A:E2,WGS,RANDOM,GENOMIC,PAIRED,365,98,ILLUMINA,Illumina MiSeq,ERP022773,PRJEB20604,,489815,ERS2522945,SAMEA4702778,simple,34506,Strongyloides ratti,c8025718-5e82-11e8-bf7f-3c4a9275d6c8,,,,,,,no,,,,,WELLCOME SANGER INSTI…
ERR3448295,2019-07-24 08:20:24,2019-07-24 11:11:29,88312,26493600,88312,300,25,assembly,https://sra-download.ncbi.nlm.nih.gov/traces/era1/ERR/ERR3448/ERR3448295,ERX3470294,DN523819A:F2,WGS,RANDOM,GENOMIC,PAIRED,380,100,ILLUMINA,Illumina MiSeq,ERP022773,PRJEB20604,,489815,ERS2522946,SAMEA4702779,simple,34506,Strongyloides ratti,c808e2c2-5e82-11e8-bf7f-3c4a9275d6c8,,,,,,,no,,,,,WELLCOME SANGER INST…
ERR3448296,2019-07-24 08:20:24,2019-07-24 11:11:09,89717,26915100,89717,300,25,assembly,https://sra-download.ncbi.nlm.nih.gov/traces/era1/ERR/ERR3448/ERR3448296,ERX3470295,DN523819A:G2,WGS,RANDOM,GENOMIC,PAIRED,391,95,ILLUMINA,Illumina MiSeq,ERP022773,PRJEB20604,,489815,ERS2522947,SAMEA4702780,simple,34506,Strongyloides ratti,c80f707e-5e82-11e8-bf7f-3c4a9275d6c8,,,,,,,no,,,,,WELLCOME SANGER INSTI…
ERR3448297,2019-07-24 08:20:24,2019-07-24 11:10:25,97086,29125800,97086,300,26,assembly,https://sra-download.ncbi.nlm.nih.gov/traces/era1/ERR/ERR3448/ERR3448297,ERX3470296,DN523819A:H2,WGS,RANDOM,GENOMIC,PAIRED,394,95,ILLUMINA,Illumina MiSeq,ERP022773,PRJEB20604,,489815,ERS2522948,SAMEA4702781,simple,34506,Strongyloides ratti,c81fc1c2-5e82-11e8-bf7f-3c4a9275d6c8,,,,,,,no,,,,,WELLCOME SANGER INSTI…
ERR3448298,2019-07-24 08:20:24,2019-07-24 11:10:29,114805,34441500,114805,300,29,assembly,https://sra-download.ncbi.nlm.nih.gov/traces/era1/ERR/ERR3448/ERR3448298,ERX3470297,DN523819A:A3,WGS,RANDOM,GENOMIC,PAIRED,377,95,ILLUMINA,Illumina MiSeq,ERP022773,PRJEB20604,,489815,ERS2522949,SAMEA4702782,simple,34506,Strongyloides ratti,c82a9c1e-5e82-11e8-bf7f-3c4a9275d6c8,,,,,,,no,,,,,WELLCOME SANGER INS…
ERR3448299,2019-07-24 08:20:24,2019-07-24 11:10:27,81251,24375300,81251,300,20,assembly,https://sra-download.ncbi.nlm.nih.gov/traces/era1/ERR/ERR3448/ERR3448299,ERX3470298,DN523819A:B3,WGS,RANDOM,GENOMIC,PAIRED,374,7,ILLUMINA,Illumina MiSeq,ERP022773,PRJEB20604,,489815,ERS2522950,SAMEA4702783,simple,34506,Strongyloides ratti,c83160a8-5e82-11e8-bf7f-3c4a9275d6c8,,,,,,,no,,,,,WELLCOME SANGER INSTIT…
ERR3448300,2019-07-24 08:20:24,2019-07-24 11:10:27,94144,28243200,94144,300,27,assembly,https://sra-download.ncbi.nlm.nih.gov/traces/era1/ERR/ERR3448/ERR3448300,ERX3470299,DN523819A:C3,WGS,RANDOM,GENOMIC,PAIRED,384,91,ILLUMINA,Illumina MiSeq,ERP022773,PRJEB20604,,489815,ERS2522951,SAMEA4702784,simple,34506,Strongyloides ratti,c8381060-5e82-11e8-bf7f-3c4a9275d6c8,,,,,,,no,,,,,WELLCOME SANGER INSTI…
ERR3448301,2019-07-24 08:20:24,2019-07-24 11:11:27,67592,20277600,67592,300,20,assembly,https://sra-download.ncbi.nlm.nih.gov/traces/era1/ERR/ERR3448/ERR3448301,ERX3470300,DN523819A:D3,WGS,RANDOM,GENOMIC,PAIRED,392,84,ILLUMINA,Illumina MiSeq,ERP022773,PRJEB20604,,489815,ERS2522952,SAMEA4702785,simple,34506,Strongyloides ratti,c83f50a0-5e82-11e8-bf7f-3c4a9275d6c8,,,,,,,no,,,,,WELLCOME SANGER INSTI…
ERR3448302,2019-07-24 08:20:24,2019-07-24 11:11:13,120996,36298800,120996,300,29,assembly,https://sra-download.ncbi.nlm.nih.gov/traces/era1/ERR/ERR3448/ERR3448302,ERX3470301,DN523819A:E3,WGS,RANDOM,GENOMIC,PAIRED,336,65,ILLUMINA,Illumina MiSeq,ERP022773,PRJEB20604,,489815,ERS2522953,SAMEA4702786,simple,34506,Strongyloides ratti,c8462f1a-5e82-11e8-bf7f-3c4a9275d6c8,,,,,,,no,,,,,WELLCOME SANGER INS…
ERR3448303,2019-07-24 08:20:24,2019-07-24 11:10:24,107263,32178900,107263,300,28,assembly,https://sra-download.ncbi.nlm.nih.gov/traces/era1/ERR/ERR3448/ERR3448303,ERX3470302,DN523819A:F3,WGS,RANDOM,GENOMIC,PAIRED,356,93,ILLUMINA,Illumina MiSeq,ERP022773,PRJEB20604,,489815,ERS2522954,SAMEA4702787,simple,34506,Strongyloides ratti,c84cb740-5e82-11e8-bf7f-3c4a9275d6c8,,,,,,,no,,,,,WELLCOME SANGER INS…
ERR3448304,2019-07-24 08:20:24,2019-07-24 11:10:54,98772,29631600,98772,300,27,assembly,https://sra-download.ncbi.nlm.nih.gov/traces/era2/ERR/ERR3448/ERR3448304,ERX3470303,DN523819A:G3,WGS,RANDOM,GENOMIC,PAIRED,375,96,ILLUMINA,Illumina MiSeq,ERP022773,PRJEB20604,,489815,ERS2522955,SAMEA4702788,simple,34506,Strongyloides ratti,c853eb3c-5e82-11e8-bf7f-3c4a9275d6c8,,,,,,,no,,,,,WELLCOME SANGER INSTI…
ERR3448305,2019-07-24 08:20:24,2019-07-24 11:10:27,123759,37127700,123759,300,29,assembly,https://sra-download.ncbi.nlm.nih.gov/traces/era1/ERR/ERR3448/ERR3448305,ERX3470304,DN523819A:H3,WGS,RANDOM,GENOMIC,PAIRED,369,97,ILLUMINA,Illumina MiSeq,ERP022773,PRJEB20604,,489815,ERS2522956,SAMEA4702789,simple,34506,Strongyloides ratti,c85a57e2-5e82-11e8-bf7f-3c4a9275d6c8,,,,,,,no,,,,,WELLCOME SANGER INS…
ERR3448306,2019-07-24 08:20:24,2019-07-24 11:10:27,93856,28156800,93856,300,23,assembly,https://sra-download.ncbi.nlm.nih.gov/traces/era1/ERR/ERR3448/ERR3448306,ERX3470305,DN523819A:A4,WGS,RANDOM,GENOMIC,PAIRED,381,87,ILLUMINA,Illumina MiSeq,ERP022773,PRJEB20604,,489815,ERS2522957,SAMEA4702790,simple,34506,Strongyloides ratti,c860d392-5e82-11e8-bf7f-3c4a9275d6c8,,,,,,,no,,,,,WELLCOME SANGER INSTI…
ERR3448307,2019-07-24 08:20:24,2019-07-24 11:10:47,110017,33005100,110017,300,28,assembly,https://sra-download.ncbi.nlm.nih.gov/traces/era2/ERR/ERR3448/ERR3448307,ERX3470306,DN523819A:B4,WGS,RANDOM,GENOMIC,PAIRED,369,86,ILLUMINA,Illumina MiSeq,ERP022773,PRJEB20604,,489815,ERS2522958,SAMEA4702791,simple,34506,Strongyloides ratti,c8673796-5e82-11e8-bf7f-3c4a9275d6c8,,,,,,,no,,,,,WELLCOME SANGER INS…
ERR3448308,2019-07-24 08:20:24,2019-07-24 11:11:19,78780,23634000,78780,300,22,assembly,https://sra-download.ncbi.nlm.nih.gov/traces/era1/ERR/ERR3448/ERR3448308,ERX3470307,DN523819A:C4,WGS,RANDOM,GENOMIC,PAIRED,404,98,ILLUMINA,Illumina MiSeq,ERP022773,PRJEB20604,,489815,ERS2522959,SAMEA4702792,simple,34506,Strongyloides ratti,c86da018-5e82-11e8-bf7f-3c4a9275d6c8,,,,,,,no,,,,,WELLCOME SANGER INSTI…
ERR3448309,2019-07-24 08:20:24,2019-07-24 11:10:42,81246,24373800,81246,300,22,assembly,https://sra-download.ncbi.nlm.nih.gov/traces/era2/ERR/ERR3448/ERR3448309,ERX3470308,DN523819A:D4,WGS,RANDOM,GENOMIC,PAIRED,406,81,ILLUMINA,Illumina MiSeq,ERP022773,PRJEB20604,,489815,ERS2522960,SAMEA4702793,simple,34506,Strongyloides ratti,c87417fe-5e82-11e8-bf7f-3c4a9275d6c8,,,,,,,no,,,,,WELLCOME SANGER INSTI…
ERR3448310,2019-07-24 08:20:24,2019-07-24 11:10:20,101896,30568800,101896,300,27,assembly,https://sra-download.ncbi.nlm.nih.gov/traces/era1/ERR/ERR3448/ERR3448310,ERX3470309,DN523819A:E4,WGS,RANDOM,GENOMIC,PAIRED,391,94,ILLUMINA,Illumina MiSeq,ERP022773,PRJEB20604,,489815,ERS2522961,SAMEA4702794,simple,34506,Strongyloides ratti,c87d8c6c-5e82-11e8-bf7f-3c4a9275d6c8,,,,,,,no,,,,,WELLCOME SANGER INS…
ERR3448311,2019-07-24 08:20:24,2019-07-24 11:11:02,82544,24763200,82544,300,24,assembly,https://sra-download.ncbi.nlm.nih.gov/traces/era1/ERR/ERR3448/ERR3448311,ERX3470310,DN523819A:F4,WGS,RANDOM,GENOMIC,PAIRED,373,91,ILLUMINA,Illumina MiSeq,ERP022773,PRJEB20604,,489815,ERS2522962,SAMEA4702795,simple,34506,Strongyloides ratti,c8840aec-5e82-11e8-bf7f-3c4a9275d6c8,,,,,,,no,,,,,WELLCOME SANGER INSTI…
ERR3448312,2019-07-24 08:20:24,2019-07-24 11:11:42,89483,26844900,89483,300,26,assembly,https://sra-download.ncbi.nlm.nih.gov/traces/era2/ERR/ERR3448/ERR3448312,ERX3470311,DN523819A:G4,WGS,RANDOM,GENOMIC,PAIRED,398,98,ILLUMINA,Illumina MiSeq,ERP022773,PRJEB20604,,489815,ERS2522963,SAMEA4702796,simple,34506,Strongyloides ratti,c88a9268-5e82-11e8-bf7f-3c4a9275d6c8,,,,,,,no,,,,,WELLCOME SANGER INSTI…
ERR3448313,2019-07-24 08:20:24,2019-07-24 11:10:27,102446,30733800,102446,300,28,assembly,https://sra-download.ncbi.nlm.nih.gov/traces/era1/ERR/ERR3448/ERR3448313,ERX3470312,DN523819A:H4,WGS,RANDOM,GENOMIC,PAIRED,375,90,ILLUMINA,Illumina MiSeq,ERP022773,PRJEB20604,,489815,ERS2522964,SAMEA4702797,simple,34506,Strongyloides ratti,c891274a-5e82-11e8-bf7f-3c4a9275d6c8,,,,,,,no,,,,,WELLCOME SANGER INS…
ERR3448314,2019-07-24 08:20:24,2019-07-24 15:21:12,85379,25613700,85379,300,23,assembly,https://sra-download.ncbi.nlm.nih.gov/traces/era2/ERR/ERR3448/ERR3448314,ERX3470313,DN523819A:A5,WGS,RANDOM,GENOMIC,PAIRED,409,118,ILLUMINA,Illumina MiSeq,ERP022773,PRJEB20604,,489815,ERS2522965,SAMEA4702798,simple,34506,Strongyloides ratti,c8a2b870-5e82-11e8-bf7f-3c4a9275d6c8,,,,,,,no,,,,,WELLCOME SANGER INST…
ERR3448315,2019-07-24 08:20:24,2019-07-24 16:21:44,86677,26003100,86677,300,20,assembly,https://sra-download.ncbi.nlm.nih.gov/traces/era1/ERR/ERR3448/ERR3448315,ERX3470314,DN523819A:B5,WGS,RANDOM,GENOMIC,PAIRED,355,126,ILLUMINA,Illumina MiSeq,ERP022773,PRJEB20604,,489815,ERS2522966,SAMEA4702799,simple,34506,Strongyloides ratti,c8af08f0-5e82-11e8-bf7f-3c4a9275d6c8,,,,,,,no,,,,,WELLCOME SANGER INST…
ERR3448316,2019-07-24 08:20:24,2019-07-24 15:20:45,82340,24702000,82340,300,21,assembly,https://sra-download.ncbi.nlm.nih.gov/traces/era2/ERR/ERR3448/ERR3448316,ERX3470315,DN523819A:C5,WGS,RANDOM,GENOMIC,PAIRED,391,103,ILLUMINA,Illumina MiSeq,ERP022773,PRJEB20604,,489815,ERS2522967,SAMEA4702800,simple,34506,Strongyloides ratti,c8b683a0-5e82-11e8-bf7f-3c4a9275d6c8,,,,,,,no,,,,,WELLCOME SANGER INST…
ERR3448317,2019-07-24 08:20:24,2019-07-24 15:20:54,100214,30064200,100214,300,25,assembly,https://sra-download.ncbi.nlm.nih.gov/traces/era2/ERR/ERR3448/ERR3448317,ERX3470316,DN523819A:D5,WGS,RANDOM,GENOMIC,PAIRED,360,93,ILLUMINA,Illumina MiSeq,ERP022773,PRJEB20604,,489815,ERS2522968,SAMEA4702801,simple,34506,Strongyloides ratti,c8bf5bce-5e82-11e8-bf7f-3c4a9275d6c8,,,,,,,no,,,,,WELLCOME SANGER INS…
ERR3448318,2019-07-24 08:20:24,2019-07-24 15:22:20,76930,23079000,76930,300,23,assembly,https://sra-download.ncbi.nlm.nih.gov/traces/era2/ERR/ERR3448/ERR3448318,ERX3470317,DN523819A:E5,WGS,RANDOM,GENOMIC,PAIRED,373,83,ILLUMINA,Illumina MiSeq,ERP022773,PRJEB20604,,489815,ERS2522969,SAMEA4702802,simple,34506,Strongyloides ratti,c8c6be64-5e82-11e8-bf7f-3c4a9275d6c8,,,,,,,no,,,,,WELLCOME SANGER INSTI…
ERR3448319,2019-07-24 08:20:24,2019-07-24 15:21:17,104595,31378500,104595,300,25,assembly,https://sra-download.ncbi.nlm.nih.gov/traces/era2/ERR/ERR3448/ERR3448319,ERX3470318,DN523819A:F5,WGS,RANDOM,GENOMIC,PAIRED,327,66,ILLUMINA,Illumina MiSeq,ERP022773,PRJEB20604,,489815,ERS2522970,SAMEA4702803,simple,34506,Strongyloides ratti,c8d05e6a-5e82-11e8-bf7f-3c4a9275d6c8,,,,,,,no,,,,,WELLCOME SANGER INS…
ERR3448320,2019-07-24 08:20:24,2019-07-24 15:20:41,83291,24987300,83291,300,25,assembly,https://sra-download.ncbi.nlm.nih.gov/traces/era2/ERR/ERR3448/ERR3448320,ERX3470319,DN523819A:G5,WGS,RANDOM,GENOMIC,PAIRED,374,84,ILLUMINA,Illumina MiSeq,ERP022773,PRJEB20604,,489815,ERS2522971,SAMEA4702804,simple,34506,Strongyloides ratti,c8d7759c-5e82-11e8-bf7f-3c4a9275d6c8,,,,,,,no,,,,,WELLCOME SANGER INSTI…
ERR3448321,2019-07-24 08:20:24,2019-07-24 15:20:50,74558,22367400,74558,300,21,assembly,https://sra-download.ncbi.nlm.nih.gov/traces/era2/ERR/ERR3448/ERR3448321,ERX3470320,DN523819A:H5,WGS,RANDOM,GENOMIC,PAIRED,373,104,ILLUMINA,Illumina MiSeq,ERP022773,PRJEB20604,,489815,ERS2522972,SAMEA4702805,simple,34506,Strongyloides ratti,c8de5c22-5e82-11e8-bf7f-3c4a9275d6c8,,,,,,,no,,,,,WELLCOME SANGER INST…
ERR3448322,2019-07-24 08:20:24,2019-07-24 15:20:41,72968,21890400,72968,300,23,assembly,https://sra-download.ncbi.nlm.nih.gov/traces/era2/ERR/ERR3448/ERR3448322,ERX3470321,DN523819A:A6,WGS,RANDOM,GENOMIC,PAIRED,383,83,ILLUMINA,Illumina MiSeq,ERP022773,PRJEB20604,,489815,ERS2522973,SAMEA4702806,simple,34506,Strongyloides ratti,c8e52660-5e82-11e8-bf7f-3c4a9275d6c8,,,,,,,no,,,,,WELLCOME SANGER INSTI…
ERR3448323,2019-07-24 08:20:24,2019-07-24 15:20:55,70523,21156900,70523,300,18,assembly,https://sra-download.ncbi.nlm.nih.gov/traces/era2/ERR/ERR3448/ERR3448323,ERX3470322,DN523819A:B6,WGS,RANDOM,GENOMIC,PAIRED,402,51,ILLUMINA,Illumina MiSeq,ERP022773,PRJEB20604,,489815,ERS2522974,SAMEA4702807,simple,34506,Strongyloides ratti,c8ec7a82-5e82-11e8-bf7f-3c4a9275d6c8,,,,,,,no,,,,,WELLCOME SANGER INSTI…
ERR3448324,2019-07-24 08:20:24,2019-07-24 16:21:50,78329,23498700,78329,300,23,assembly,https://sra-download.ncbi.nlm.nih.gov/traces/era1/ERR/ERR3448/ERR3448324,ERX3470323,DN523819A:C6,WGS,RANDOM,GENOMIC,PAIRED,410,99,ILLUMINA,Illumina MiSeq,ERP022773,PRJEB20604,,489815,ERS2522975,SAMEA4702808,simple,34506,Strongyloides ratti,c8f4cdf4-5e82-11e8-bf7f-3c4a9275d6c8,,,,,,,no,,,,,WELLCOME SANGER INSTI…
ERR3448325,2019-07-24 08:20:24,2019-07-24 16:22:25,75531,22659300,75531,300,24,assembly,https://sra-download.ncbi.nlm.nih.gov/traces/era1/ERR/ERR3448/ERR3448325,ERX3470324,DN523819A:D6,WGS,RANDOM,GENOMIC,PAIRED,408,92,ILLUMINA,Illumina MiSeq,ERP022773,PRJEB20604,,489815,ERS2522976,SAMEA4702809,simple,34506,Strongyloides ratti,c8fba7be-5e82-11e8-bf7f-3c4a9275d6c8,,,,,,,no,,,,,WELLCOME SANGER INSTI…
ERR3448326,2019-07-24 08:20:25,2019-07-24 16:22:36,114902,34470600,114902,300,28,assembly,https://sra-download.ncbi.nlm.nih.gov/traces/era1/ERR/ERR3448/ERR3448326,ERX3470325,DN523819A:E6,WGS,RANDOM,GENOMIC,PAIRED,349,62,ILLUMINA,Illumina MiSeq,ERP022773,PRJEB20604,,489815,ERS2522977,SAMEA4702810,simple,34506,Strongyloides ratti,c9028b42-5e82-11e8-bf7f-3c4a9275d6c8,,,,,,,no,,,,,WELLCOME SANGER INS…
ERR3448327,2019-07-24 08:20:25,2019-07-24 16:22:31,80568,24170400,80568,300,20,assembly,https://sra-download.ncbi.nlm.nih.gov/traces/era1/ERR/ERR3448/ERR3448327,ERX3470326,DN523819A:F6,WGS,RANDOM,GENOMIC,PAIRED,402,75,ILLUMINA,Illumina MiSeq,ERP022773,PRJEB20604,,489815,ERS2522978,SAMEA4702811,simple,34506,Strongyloides ratti,c9095df0-5e82-11e8-bf7f-3c4a9275d6c8,,,,,,,no,,,,,WELLCOME SANGER INSTI…
ERR3448328,2019-07-24 08:20:25,2019-07-24 16:22:04,86072,25821600,86072,300,25,assembly,https://sra-download.ncbi.nlm.nih.gov/traces/era1/ERR/ERR3448/ERR3448328,ERX3470327,DN523819A:G6,WGS,RANDOM,GENOMIC,PAIRED,395,96,ILLUMINA,Illumina MiSeq,ERP022773,PRJEB20604,,489815,ERS2522979,SAMEA4702812,simple,34506,Strongyloides ratti,c9104232-5e82-11e8-bf7f-3c4a9275d6c8,,,,,,,no,,,,,WELLCOME SANGER INSTI…
ERR3448329,2019-07-24 08:20:25,2019-07-24 16:21:26,98140,29442000,98140,300,27,assembly,https://sra-download.ncbi.nlm.nih.gov/traces/era1/ERR/ERR3448/ERR3448329,ERX3470328,DN523819A:H6,WGS,RANDOM,GENOMIC,PAIRED,387,95,ILLUMINA,Illumina MiSeq,ERP022773,PRJEB20604,,489815,ERS2522980,SAMEA4702813,simple,34506,Strongyloides ratti,c91be858-5e82-11e8-bf7f-3c4a9275d6c8,,,,,,,no,,,,,WELLCOME SANGER INSTI…
ERR3448330,2019-07-24 08:20:25,2019-07-24 16:21:41,89528,26858400,89528,300,25,assembly,https://sra-download.ncbi.nlm.nih.gov/traces/era1/ERR/ERR3448/ERR3448330,ERX3470329,DN523819A:A7,WGS,RANDOM,GENOMIC,PAIRED,384,86,ILLUMINA,Illumina MiSeq,ERP022773,PRJEB20604,,489815,ERS2522981,SAMEA4702814,simple,34506,Strongyloides ratti,ccd7578e-5e82-11e8-bf7f-3c4a9275d6c8,,,,,,,no,,,,,WELLCOME SANGER INSTI…
ERR3448331,2019-07-24 08:20:25,2019-07-24 16:21:46,79644,23893200,79644,300,24,assembly,https://sra-download.ncbi.nlm.nih.gov/traces/era1/ERR/ERR3448/ERR3448331,ERX3470330,DN523819A:B7,WGS,RANDOM,GENOMIC,PAIRED,384,96,ILLUMINA,Illumina MiSeq,ERP022773,PRJEB20604,,489815,ERS2522982,SAMEA4702815,simple,34506,Strongyloides ratti,cce1a52c-5e82-11e8-bf7f-3c4a9275d6c8,,,,,,,no,,,,,WELLCOME SANGER INSTI…
ERR3448332,2019-07-24 08:20:25,2019-07-24 16:22:49,80162,24048600,80162,300,23,assembly,https://sra-download.ncbi.nlm.nih.gov/traces/era1/ERR/ERR3448/ERR3448332,ERX3470331,DN523819A:C7,WGS,RANDOM,GENOMIC,PAIRED,389,102,ILLUMINA,Illumina MiSeq,ERP022773,PRJEB20604,,489815,ERS2522983,SAMEA4702816,simple,34506,Strongyloides ratti,ccebac66-5e82-11e8-bf7f-3c4a9275d6c8,,,,,,,no,,,,,WELLCOME SANGER INST…
ERR3448333,2019-07-24 08:20:25,2019-07-24 16:22:07,75064,22519200,75064,300,23,assembly,https://sra-download.ncbi.nlm.nih.gov/traces/era1/ERR/ERR3448/ERR3448333,ERX3470332,DN523819A:D7,WGS,RANDOM,GENOMIC,PAIRED,386,97,ILLUMINA,Illumina MiSeq,ERP022773,PRJEB20604,,489815,ERS2522984,SAMEA4702817,simple,34506,Strongyloides ratti,ccfacf34-5e82-11e8-bf7f-3c4a9275d6c8,,,,,,,no,,,,,WELLCOME SANGER INSTI…
ERR3448334,2019-07-24 08:20:25,2019-07-24 16:21:49,92757,27827100,92757,300,27,assembly,https://sra-download.ncbi.nlm.nih.gov/traces/era1/ERR/ERR3448/ERR3448334,ERX3470333,DN523819A:E7,WGS,RANDOM,GENOMIC,PAIRED,384,94,ILLUMINA,Illumina MiSeq,ERP022773,PRJEB20604,,489815,ERS2522985,SAMEA4702818,simple,34506,Strongyloides ratti,cd0a1afc-5e82-11e8-bf7f-3c4a9275d6c8,,,,,,,no,,,,,WELLCOME SANGER INSTI…
ERR3448335,2019-07-24 08:20:25,2019-07-24 11:11:38,94616,28384800,94616,300,27,assembly,https://sra-download.ncbi.nlm.nih.gov/traces/era2/ERR/ERR3448/ERR3448335,ERX3470334,DN523819A:F7,WGS,RANDOM,GENOMIC,PAIRED,388,90,ILLUMINA,Illumina MiSeq,ERP022773,PRJEB20604,,489815,ERS2522986,SAMEA4702819,simple,34506,Strongyloides ratti,cd18ca3e-5e82-11e8-bf7f-3c4a9275d6c8,,,,,,,no,,,,,WELLCOME SANGER INSTI…
ERR3448336,2019-07-24 08:20:25,2019-07-24 16:21:31,107220,32166000,107220,300,29,assembly,https://sra-download.ncbi.nlm.nih.gov/traces/era1/ERR/ERR3448/ERR3448336,ERX3470335,DN523819A:G7,WGS,RANDOM,GENOMIC,PAIRED,376,92,ILLUMINA,Illumina MiSeq,ERP022773,PRJEB20604,,489815,ERS2522987,SAMEA4702820,simple,34506,Strongyloides ratti,cd2ca888-5e82-11e8-bf7f-3c4a9275d6c8,,,,,,,no,,,,,WELLCOME SANGER INS…
ERR3448337,2019-07-24 08:20:25,2019-07-24 16:21:33,87420,26226000,87420,300,25,assembly,https://sra-download.ncbi.nlm.nih.gov/traces/era1/ERR/ERR3448/ERR3448337,ERX3470336,DN523819A:H7,WGS,RANDOM,GENOMIC,PAIRED,377,87,ILLUMINA,Illumina MiSeq,ERP022773,PRJEB20604,,489815,ERS2522988,SAMEA4702821,simple,34506,Strongyloides ratti,cd3ef740-5e82-11e8-bf7f-3c4a9275d6c8,,,,,,,no,,,,,WELLCOME SANGER INSTI…
ERR3448338,2019-07-24 08:20:25,2019-07-24 16:21:56,109083,32724900,109083,300,30,assembly,https://sra-download.ncbi.nlm.nih.gov/traces/era1/ERR/ERR3448/ERR3448338,ERX3470337,DN523819A:A8,WGS,RANDOM,GENOMIC,PAIRED,392,88,ILLUMINA,Illumina MiSeq,ERP022773,PRJEB20604,,489815,ERS2522989,SAMEA4702822,simple,34506,Strongyloides ratti,cd506a52-5e82-11e8-bf7f-3c4a9275d6c8,,,,,,,no,,,,,WELLCOME SANGER INS…
ERR3448339,2019-07-24 08:20:25,2019-07-24 16:21:29,97641,29292300,97641,300,25,assembly,https://sra-download.ncbi.nlm.nih.gov/traces/era1/ERR/ERR3448/ERR3448339,ERX3470338,DN523819A:B8,WGS,RANDOM,GENOMIC,PAIRED,381,102,ILLUMINA,Illumina MiSeq,ERP022773,PRJEB20604,,489815,ERS2522990,SAMEA4702823,simple,34506,Strongyloides ratti,cd5f65e8-5e82-11e8-bf7f-3c4a9275d6c8,,,,,,,no,,,,,WELLCOME SANGER INST…
ERR3448340,2019-07-24 08:20:25,2019-07-24 16:21:56,80001,24000300,80001,300,23,assembly,https://sra-download.ncbi.nlm.nih.gov/traces/era1/ERR/ERR3448/ERR3448340,ERX3470339,DN523819A:C8,WGS,RANDOM,GENOMIC,PAIRED,396,93,ILLUMINA,Illumina MiSeq,ERP022773,PRJEB20604,,489815,ERS2522991,SAMEA4702824,simple,34506,Strongyloides ratti,cd715442-5e82-11e8-bf7f-3c4a9275d6c8,,,,,,,no,,,,,WELLCOME SANGER INSTI…
ERR3448341,2019-07-24 08:20:25,2019-07-24 11:11:44,99444,29833200,99444,300,27,assembly,https://sra-download.ncbi.nlm.nih.gov/traces/era2/ERR/ERR3448/ERR3448341,ERX3470340,DN523819A:D8,WGS,RANDOM,GENOMIC,PAIRED,361,85,ILLUMINA,Illumina MiSeq,ERP022773,PRJEB20604,,489815,ERS2522992,SAMEA4702825,simple,34506,Strongyloides ratti,cd7f7f5e-5e82-11e8-bf7f-3c4a9275d6c8,,,,,,,no,,,,,WELLCOME SANGER INSTI…
ERR3448342,2019-07-24 08:20:25,2019-07-24 11:11:42,101124,30337200,101124,300,28,assembly,https://sra-download.ncbi.nlm.nih.gov/traces/era2/ERR/ERR3448/ERR3448342,ERX3470341,DN523819A:E8,WGS,RANDOM,GENOMIC,PAIRED,367,88,ILLUMINA,Illumina MiSeq,ERP022773,PRJEB20604,,489815,ERS2522993,SAMEA4702826,simple,34506,Strongyloides ratti,cd8c5396-5e82-11e8-bf7f-3c4a9275d6c8,,,,,,,no,,,,,WELLCOME SANGER INS…
ERR3448343,2019-07-24 08:20:25,2019-07-24 11:11:27,85453,25635900,85453,300,27,assembly,https://sra-download.ncbi.nlm.nih.gov/traces/era2/ERR/ERR3448/ERR3448343,ERX3470342,DN523819A:F8,WGS,RANDOM,GENOMIC,PAIRED,367,83,ILLUMINA,Illumina MiSeq,ERP022773,PRJEB20604,,489815,ERS2522994,SAMEA4702827,simple,34506,Strongyloides ratti,cd992e22-5e82-11e8-bf7f-3c4a9275d6c8,,,,,,,no,,,,,WELLCOME SANGER INSTI…
ERR3448344,2019-07-24 08:20:25,2019-07-24 11:11:12,101764,30529200,101764,300,28,assembly,https://sra-download.ncbi.nlm.nih.gov/traces/era1/ERR/ERR3448/ERR3448344,ERX3470343,DN523819A:G8,WGS,RANDOM,GENOMIC,PAIRED,357,93,ILLUMINA,Illumina MiSeq,ERP022773,PRJEB20604,,489815,ERS2522995,SAMEA4702828,simple,34506,Strongyloides ratti,cda7efca-5e82-11e8-bf7f-3c4a9275d6c8,,,,,,,no,,,,,WELLCOME SANGER INS…
ERR3303531,2019-05-03 08:34:31,2019-06-04 02:23:14,4094968,1236680336,4094968,302,515,assembly,https://sra-download.ncbi.nlm.nih.gov/traces/era1/ERR/ERR3303/ERR3303531,ERX3329621,DN514164G:H8,WGS,RANDOM,GENOMIC,PAIRED,425,122,ILLUMINA,Illumina HiSeq X Ten,ERP022773,PRJEB20604,,489815,ERS2313680,SAMEA104712297,simple,34506,Strongyloides ratti,SAMEA104712297,,,,,,,no,,,,,WELLCOME SANGER INSTITUTE,E…
ERR3303532,2019-05-03 08:34:31,2019-06-04 02:22:37,3472180,1048598360,3472180,302,463,assembly,https://sra-download.ncbi.nlm.nih.gov/traces/era1/ERR/ERR3303/ERR3303532,ERX3329622,DN514164G:A9,WGS,RANDOM,GENOMIC,PAIRED,442,118,ILLUMINA,Illumina HiSeq X Ten,ERP022773,PRJEB20604,,489815,ERS2313681,SAMEA104712298,simple,34506,Strongyloides ratti,SAMEA104712298,,,,,,,no,,,,,WELLCOME SANGER INSTITUTE,E…
ERR3303533,2019-05-03 08:34:31,2019-06-04 02:22:55,4362592,1317502784,4362592,302,592,assembly,https://sra-download.ncbi.nlm.nih.gov/traces/era1/ERR/ERR3303/ERR3303533,ERX3329623,DN514164G:B9,WGS,RANDOM,GENOMIC,PAIRED,426,101,ILLUMINA,Illumina HiSeq X Ten,ERP022773,PRJEB20604,,489815,ERS2313682,SAMEA104712299,simple,34506,Strongyloides ratti,SAMEA104712299,,,,,,,no,,,,,WELLCOME SANGER INSTITUTE,E…
ERR3303534,2019-05-03 08:34:31,2019-06-04 02:22:02,3685638,1113062676,3685638,302,476,assembly,https://sra-download.ncbi.nlm.nih.gov/traces/era1/ERR/ERR3303/ERR3303534,ERX3329624,DN514164G:C9,WGS,RANDOM,GENOMIC,PAIRED,442,116,ILLUMINA,Illumina HiSeq X Ten,ERP022773,PRJEB20604,,489815,ERS2313683,SAMEA104712300,simple,34506,Strongyloides ratti,SAMEA104712300,,,,,,,no,,,,,WELLCOME SANGER INSTITUTE,E…
ERR3303535,2019-05-03 08:34:31,2019-06-04 02:22:57,4276548,1291517496,4276548,302,565,assembly,https://sra-download.ncbi.nlm.nih.gov/traces/era1/ERR/ERR3303/ERR3303535,ERX3329625,DN514164G:D9,WGS,RANDOM,GENOMIC,PAIRED,461,120,ILLUMINA,Illumina HiSeq X Ten,ERP022773,PRJEB20604,,489815,ERS2313684,SAMEA104712301,simple,34506,Strongyloides ratti,SAMEA104712301,,,,,,,no,,,,,WELLCOME SANGER INSTITUTE,E…
ERR3303536,2019-05-03 08:34:31,2019-06-04 02:23:26,5014282,1514313164,5014282,302,665,assembly,https://sra-download.ncbi.nlm.nih.gov/traces/era1/ERR/ERR3303/ERR3303536,ERX3329626,DN514164G:E9,WGS,RANDOM,GENOMIC,PAIRED,461,122,ILLUMINA,Illumina HiSeq X Ten,ERP022773,PRJEB20604,,489815,ERS2313685,SAMEA104712302,simple,34506,Strongyloides ratti,SAMEA104712302,,,,,,,no,,,,,WELLCOME SANGER INSTITUTE,E…
ERR3303537,2019-05-03 08:34:31,2019-06-04 02:28:00,6131954,1851850108,6131954,302,774,assembly,https://sra-download.ncbi.nlm.nih.gov/traces/era1/ERR/ERR3303/ERR3303537,ERX3329627,DN514164G:F9,WGS,RANDOM,GENOMIC,PAIRED,430,101,ILLUMINA,Illumina HiSeq X Ten,ERP022773,PRJEB20604,,489815,ERS2313686,SAMEA104712303,simple,34506,Strongyloides ratti,SAMEA104712303,,,,,,,no,,,,,WELLCOME SANGER INSTITUTE,E…
ERR3303538,2019-05-03 08:34:31,2019-06-04 02:23:49,6419593,1938717086,6419593,302,781,assembly,https://sra-download.ncbi.nlm.nih.gov/traces/era1/ERR/ERR3303/ERR3303538,ERX3329628,DN514164G:G9,WGS,RANDOM,GENOMIC,PAIRED,423,103,ILLUMINA,Illumina HiSeq X Ten,ERP022773,PRJEB20604,,489815,ERS2313687,SAMEA104712304,simple,34506,Strongyloides ratti,SAMEA104712304,,,,,,,no,,,,,WELLCOME SANGER INSTITUTE,E…
ERR3303539,2019-05-03 08:34:31,2019-06-04 02:23:52,8173934,2468528068,8173934,302,1097,assembly,https://sra-download.ncbi.nlm.nih.gov/traces/era1/ERR/ERR3303/ERR3303539,ERX3329629,DN514164G:H9,WGS,RANDOM,GENOMIC,PAIRED,424,115,ILLUMINA,Illumina HiSeq X Ten,ERP022773,PRJEB20604,,489815,ERS2313688,SAMEA104712305,simple,34506,Strongyloides ratti,SAMEA104712305,,,,,,,no,,,,,WELLCOME SANGER INSTITUTE,…
ERR3303540,2019-05-03 08:34:31,2019-06-04 02:22:48,3839052,1159393704,3839052,302,481,assembly,https://sra-download.ncbi.nlm.nih.gov/traces/era1/ERR/ERR3303/ERR3303540,ERX3329630,DN514164G:A10,WGS,RANDOM,GENOMIC,PAIRED,437,100,ILLUMINA,Illumina HiSeq X Ten,ERP022773,PRJEB20604,,489815,ERS2313689,SAMEA104712306,simple,34506,Strongyloides ratti,SAMEA104712306,,,,,,,no,,,,,WELLCOME SANGER INSTITUTE,…
ERR3303541,2019-05-03 08:34:31,2019-06-04 02:23:43,6070117,1833175334,6070117,302,740,assembly,https://sra-download.ncbi.nlm.nih.gov/traces/era1/ERR/ERR3303/ERR3303541,ERX3329631,DN514164G:B10,WGS,RANDOM,GENOMIC,PAIRED,422,98,ILLUMINA,Illumina HiSeq X Ten,ERP022773,PRJEB20604,,489815,ERS2313690,SAMEA104712307,simple,34506,Strongyloides ratti,SAMEA104712307,,,,,,,no,,,,,WELLCOME SANGER INSTITUTE,E…
ERR1418994,2019-06-02 07:39:23,2019-06-02 10:19:25,17734048,4433512000,17734048,250,1995,,https://sra-download.ncbi.nlm.nih.gov/traces/era1/ERR/ERR1418/ERR1418994,ERX1489777,unspecified,WGA,RANDOM,GENOMIC,PAIRED,350,0,ILLUMINA,Illumina HiSeq 2500,ERP015731,PRJEB14118,,546142,ERS1168626,SAMEA3997516,simple,451377,Aspiculuris tetraptera,SAMEA3997516,,,,,,,no,,,,,"NEMATODE AND NEGLECTED GENOMICS, IE…
ERR1418995,2019-06-02 07:39:23,2019-06-02 10:19:22,12647751,3161937750,12647751,250,1427,,https://sra-download.ncbi.nlm.nih.gov/traces/era1/ERR/ERR1418/ERR1418995,ERX1489778,unspecified,WGA,RANDOM,GENOMIC,PAIRED,350,0,ILLUMINA,Illumina HiSeq 2500,ERP015731,PRJEB14118,,546142,ERS1168626,SAMEA3997516,simple,451377,Aspiculuris tetraptera,SAMEA3997516,,,,,,,no,,,,,"NEMATODE AND NEGLECTED GENOMICS, IE…
ERR1418996,2019-06-02 07:39:23,2019-06-02 10:20:47,19949559,4987389750,19949559,250,2492,,https://sra-download.ncbi.nlm.nih.gov/traces/era1/ERR/ERR1418/ERR1418996,ERX1489779,unspecified,WGA,RANDOM,GENOMIC,PAIRED,550,0,ILLUMINA,Illumina HiSeq 2500,ERP015731,PRJEB14118,,546142,ERS1168626,SAMEA3997516,simple,451377,Aspiculuris tetraptera,SAMEA3997516,,,,,,,no,,,,,"NEMATODE AND NEGLECTED GENOMICS, IE…
ERR1418997,2019-06-02 07:39:23,2019-06-02 10:21:06,14686022,3671505500,14686022,250,1844,,https://sra-download.ncbi.nlm.nih.gov/traces/era1/ERR/ERR1418/ERR1418997,ERX1489780,unspecified,WGA,RANDOM,GENOMIC,PAIRED,550,0,ILLUMINA,Illumina HiSeq 2500,ERP015731,PRJEB14118,,546142,ERS1168626,SAMEA3997516,simple,451377,Aspiculuris tetraptera,SAMEA3997516,,,,,,,no,,,,,"NEMATODE AND NEGLECTED GENOMICS, IE…
ERR1418998,2019-06-02 07:39:23,2019-06-02 10:20:40,19599850,4899962500,19599850,250,2196,,https://sra-download.ncbi.nlm.nih.gov/traces/era1/ERR/ERR1418/ERR1418998,ERX1489781,unspecified,WGA,RANDOM,GENOMIC,PAIRED,350,0,ILLUMINA,Illumina HiSeq 2500,ERP015736,PRJEB14123,,546143,ERS1168627,SAMEA3997517,simple,451377,Aspiculuris tetraptera,SAMEA3997517,,,,,,,no,,,,,"NEMATODE AND NEGLECTED GENOMICS, IE…
ERR1418999,2019-06-02 07:39:23,2019-06-02 10:20:36,14627528,3656882000,14627528,250,1643,,https://sra-download.ncbi.nlm.nih.gov/traces/era1/ERR/ERR1418/ERR1418999,ERX1489782,unspecified,WGA,RANDOM,GENOMIC,PAIRED,350,0,ILLUMINA,Illumina HiSeq 2500,ERP015736,PRJEB14123,,546143,ERS1168627,SAMEA3997517,simple,451377,Aspiculuris tetraptera,SAMEA3997517,,,,,,,no,,,,,"NEMATODE AND NEGLECTED GENOMICS, IE…
ERR1419000,2019-06-02 07:39:23,2019-06-02 10:21:50,12573238,3143309500,12573238,250,1613,,https://sra-download.ncbi.nlm.nih.gov/traces/era1/ERR/ERR1419/ERR1419000,ERX1489783,unspecified,WGA,RANDOM,GENOMIC,PAIRED,550,0,ILLUMINA,Illumina HiSeq 2500,ERP015736,PRJEB14123,,546143,ERS1168627,SAMEA3997517,simple,451377,Aspiculuris tetraptera,SAMEA3997517,,,,,,,no,,,,,"NEMATODE AND NEGLECTED GENOMICS, IE…
ERR1419001,2019-06-02 07:39:23,2019-06-02 10:22:39,9138795,2284698750,9138795,250,1171,,https://sra-download.ncbi.nlm.nih.gov/traces/era1/ERR/ERR1419/ERR1419001,ERX1489784,unspecified,WGA,RANDOM,GENOMIC,PAIRED,550,0,ILLUMINA,Illumina HiSeq 2500,ERP015736,PRJEB14123,,546143,ERS1168627,SAMEA3997517,simple,451377,Aspiculuris tetraptera,SAMEA3997517,,,,,,,no,,,,,"NEMATODE AND NEGLECTED GENOMICS, IEB,…
ERR1468425,2019-06-02 07:39:23,2019-06-02 10:23:31,13400080,3350020000,13400080,250,1299,,https://sra-download.ncbi.nlm.nih.gov/traces/era1/ERR/ERR1468/ERR1468425,ERX1539550,unspecified,WGA,RANDOM,GENOMIC,PAIRED,350,0,ILLUMINA,Illumina HiSeq 2500,ERP016193,PRJEB14547,,546144,ERS1216473,SAMEA4045363,simple,412127,Syphacia obvelata,SAMEA4045363,,,,,,,no,,,,,"NEMATODE AND NEGLECTED GENOMICS, IEB, UN…
ERR1468426,2019-06-02 07:39:23,2019-06-02 10:23:17,10153091,2538272750,10153091,250,999,,https://sra-download.ncbi.nlm.nih.gov/traces/era1/ERR/ERR1468/ERR1468426,ERX1539551,unspecified,WGA,RANDOM,GENOMIC,PAIRED,350,0,ILLUMINA,Illumina HiSeq 2500,ERP016193,PRJEB14547,,546144,ERS1216473,SAMEA4045363,simple,412127,Syphacia obvelata,SAMEA4045363,,,,,,,no,,,,,"NEMATODE AND NEGLECTED GENOMICS, IEB, UNI…
ERR1468427,2019-06-02 07:39:23,2019-06-02 10:23:54,23042979,5760744750,23042979,250,2238,,https://sra-download.ncbi.nlm.nih.gov/traces/era1/ERR/ERR1468/ERR1468427,ERX1539552,unspecified,WGA,RANDOM,GENOMIC,PAIRED,350,0,ILLUMINA,Illumina HiSeq 2500,ERP016193,PRJEB14547,,546144,ERS1216474,SAMEA4045364,simple,412127,Syphacia obvelata,SAMEA4045364,,,,,,,no,,,,,"NEMATODE AND NEGLECTED GENOMICS, IEB, UN…
ERR1468428,2019-06-02 07:39:23,2019-06-02 10:23:45,17121192,4280298000,17121192,250,1684,,https://sra-download.ncbi.nlm.nih.gov/traces/era1/ERR/ERR1468/ERR1468428,ERX1539553,unspecified,WGA,RANDOM,GENOMIC,PAIRED,350,0,ILLUMINA,Illumina HiSeq 2500,ERP016193,PRJEB14547,,546144,ERS1216474,SAMEA4045364,simple,412127,Syphacia obvelata,SAMEA4045364,,,,,,,no,,,,,"NEMATODE AND NEGLECTED GENOMICS, IEB, UN…
ERR1468597,2019-06-02 07:39:23,2019-06-02 10:24:43,13458631,3364657750,13458631,250,1323,,https://sra-download.ncbi.nlm.nih.gov/traces/era1/ERR/ERR1468/ERR1468597,ERX1539722,unspecified,WGA,RANDOM,GENOMIC,PAIRED,350,0,ILLUMINA,Illumina HiSeq 2500,ERP016194,PRJEB14548,,546145,ERS1216643,SAMEA4045533,simple,412127,Syphacia obvelata,SAMEA4045533,,,,,,,no,,,,,"NEMATODE AND NEGLECTED GENOMICS, IEB, UN…
ERR1468598,2019-06-02 07:39:23,2019-06-02 10:24:47,10109877,2527469250,10109877,250,1005,,https://sra-download.ncbi.nlm.nih.gov/traces/era1/ERR/ERR1468/ERR1468598,ERX1539723,unspecified,WGA,RANDOM,GENOMIC,PAIRED,350,0,ILLUMINA,Illumina HiSeq 2500,ERP016194,PRJEB14548,,546145,ERS1216643,SAMEA4045533,simple,412127,Syphacia obvelata,SAMEA4045533,,,,,,,no,,,,,"NEMATODE AND NEGLECTED GENOMICS, IEB, UN…
ERR1468599,2019-06-02 07:39:23,2019-06-02 10:24:47,12071109,3017777250,12071109,250,1207,,https://sra-download.ncbi.nlm.nih.gov/traces/era1/ERR/ERR1468/ERR1468599,ERX1539724,unspecified,WGA,RANDOM,GENOMIC,PAIRED,350,0,ILLUMINA,Illumina HiSeq 2500,ERP016194,PRJEB14548,,546145,ERS1216644,SAMEA4045534,simple,412127,Syphacia obvelata,SAMEA4045534,,,,,,,no,,,,,"NEMATODE AND NEGLECTED GENOMICS, IEB, UN…
ERR1468600,2019-06-02 07:39:23,2019-06-02 10:25:33,9030953,2257738250,9030953,250,911,,https://sra-download.ncbi.nlm.nih.gov/traces/era1/ERR/ERR1468/ERR1468600,ERX1539725,unspecified,WGA,RANDOM,GENOMIC,PAIRED,350,0,ILLUMINA,Illumina HiSeq 2500,ERP016194,PRJEB14548,,546145,ERS1216644,SAMEA4045534,simple,412127,Syphacia obvelata,SAMEA4045534,,,,,,,no,,,,,"NEMATODE AND NEGLECTED GENOMICS, IEB, UNIVE…
ERR3303471,2019-05-03 08:34:30,2019-06-04 02:22:37,4630469,1398401638,4630469,302,620,assembly,https://sra-download.ncbi.nlm.nih.gov/traces/era1/ERR/ERR3303/ERR3303471,ERX3329561,DN514164G:D1,WGS,RANDOM,GENOMIC,PAIRED,418,113,ILLUMINA,Illumina HiSeq X Ten,ERP022773,PRJEB20604,,489815,ERS2313617,SAMEA104712234,simple,34506,Strongyloides ratti,SAMEA104712234,,,,,,,no,,,,,WELLCOME SANGER INSTITUTE,E…
ERR3303468,2019-05-03 08:34:30,2019-06-04 02:22:43,5271683,1592048266,5271683,302,671,assembly,https://sra-download.ncbi.nlm.nih.gov/traces/era1/ERR/ERR3303/ERR3303468,ERX3329558,DN514164G:A1,WGS,RANDOM,GENOMIC,PAIRED,441,110,ILLUMINA,Illumina HiSeq X Ten,ERP022773,PRJEB20604,,489815,ERS2313618,SAMEA104712235,simple,34506,Strongyloides ratti,SAMEA104712235,,,,,,,no,,,,,WELLCOME SANGER INSTITUTE,E…
ERR3303469,2019-05-03 08:34:30,2019-06-04 02:24:00,8541718,2579598836,8541718,302,1165,assembly,https://sra-download.ncbi.nlm.nih.gov/traces/era1/ERR/ERR3303/ERR3303469,ERX3329559,DN514164G:B1,WGS,RANDOM,GENOMIC,PAIRED,436,52,ILLUMINA,Illumina HiSeq X Ten,ERP022773,PRJEB20604,,489815,ERS2313619,SAMEA104712236,simple,34506,Strongyloides ratti,SAMEA104712236,,,,,,,no,,,,,WELLCOME SANGER INSTITUTE,E…
ERR3303470,2019-05-03 08:34:30,2019-06-04 02:22:42,5016534,1514993268,5016534,302,686,assembly,https://sra-download.ncbi.nlm.nih.gov/traces/era1/ERR/ERR3303/ERR3303470,ERX3329560,DN514164G:C1,WGS,RANDOM,GENOMIC,PAIRED,450,124,ILLUMINA,Illumina HiSeq X Ten,ERP022773,PRJEB20604,,489815,ERS2313620,SAMEA104712237,simple,34506,Strongyloides ratti,SAMEA104712237,,,,,,,no,,,,,WELLCOME SANGER INSTITUTE,E…
ERR3303472,2019-05-03 08:34:30,2019-06-04 02:23:17,4230462,1277599524,4230462,302,581,assembly,https://sra-download.ncbi.nlm.nih.gov/traces/era1/ERR/ERR3303/ERR3303472,ERX3329562,DN514164G:E1,WGS,RANDOM,GENOMIC,PAIRED,461,144,ILLUMINA,Illumina HiSeq X Ten,ERP022773,PRJEB20604,,489815,ERS2313621,SAMEA104712238,simple,34506,Strongyloides ratti,SAMEA104712238,,,,,,,no,,,,,WELLCOME SANGER INSTITUTE,E…
ERR3303473,2019-05-03 08:34:30,2019-06-04 02:22:23,4775803,1442292506,4775803,302,638,assembly,https://sra-download.ncbi.nlm.nih.gov/traces/era1/ERR/ERR3303/ERR3303473,ERX3329563,DN514164G:F1,WGS,RANDOM,GENOMIC,PAIRED,441,135,ILLUMINA,Illumina HiSeq X Ten,ERP022773,PRJEB20604,,489815,ERS2313622,SAMEA104712239,simple,34506,Strongyloides ratti,SAMEA104712239,,,,,,,no,,,,,WELLCOME SANGER INSTITUTE,E…
ERR3303474,2019-05-03 08:34:30,2019-06-04 02:23:07,5773457,1743584014,5773457,302,800,assembly,https://sra-download.ncbi.nlm.nih.gov/traces/era1/ERR/ERR3303/ERR3303474,ERX3329564,DN514164G:G1,WGS,RANDOM,GENOMIC,PAIRED,488,125,ILLUMINA,Illumina HiSeq X Ten,ERP022773,PRJEB20604,,489815,ERS2313623,SAMEA104712240,simple,34506,Strongyloides ratti,SAMEA104712240,,,,,,,no,,,,,WELLCOME SANGER INSTITUTE,E…
ERR3303475,2019-05-03 08:34:30,2019-06-04 02:22:48,4777279,1442738258,4777279,302,623,assembly,https://sra-download.ncbi.nlm.nih.gov/traces/era1/ERR/ERR3303/ERR3303475,ERX3329565,DN514164G:H1,WGS,RANDOM,GENOMIC,PAIRED,425,119,ILLUMINA,Illumina HiSeq X Ten,ERP022773,PRJEB20604,,489815,ERS2313624,SAMEA104712241,simple,34506,Strongyloides ratti,SAMEA104712241,,,,,,,no,,,,,WELLCOME SANGER INSTITUTE,E…
ERR3303476,2019-05-03 08:34:30,2019-06-04 02:22:53,4309705,1301530910,4309705,302,573,assembly,https://sra-download.ncbi.nlm.nih.gov/traces/era1/ERR/ERR3303/ERR3303476,ERX3329566,DN514164G:A2,WGS,RANDOM,GENOMIC,PAIRED,416,113,ILLUMINA,Illumina HiSeq X Ten,ERP022773,PRJEB20604,,489815,ERS2313625,SAMEA104712242,simple,34506,Strongyloides ratti,SAMEA104712242,,,,,,,no,,,,,WELLCOME SANGER INSTITUTE,E…
ERR3303477,2019-05-03 08:34:30,2019-06-04 02:22:01,4727922,1427832444,4727922,302,627,assembly,https://sra-download.ncbi.nlm.nih.gov/traces/era1/ERR/ERR3303/ERR3303477,ERX3329567,DN514164G:B2,WGS,RANDOM,GENOMIC,PAIRED,446,127,ILLUMINA,Illumina HiSeq X Ten,ERP022773,PRJEB20604,,489815,ERS2313626,SAMEA104712243,simple,34506,Strongyloides ratti,SAMEA104712243,,,,,,,no,,,,,WELLCOME SANGER INSTITUTE,E…
ERR3303478,2019-05-03 08:34:30,2019-06-04 02:22:19,3910601,1181001502,3910601,302,536,assembly,https://sra-download.ncbi.nlm.nih.gov/traces/era1/ERR/ERR3303/ERR3303478,ERX3329568,DN514164G:C2,WGS,RANDOM,GENOMIC,PAIRED,441,114,ILLUMINA,Illumina HiSeq X Ten,ERP022773,PRJEB20604,,489815,ERS2313627,SAMEA104712244,simple,34506,Strongyloides ratti,SAMEA104712244,,,,,,,no,,,,,WELLCOME SANGER INSTITUTE,E…
ERR3303479,2019-05-03 08:34:30,2019-06-04 02:21:56,4331197,1308021494,4331197,302,597,assembly,https://sra-download.ncbi.nlm.nih.gov/traces/era1/ERR/ERR3303/ERR3303479,ERX3329569,DN514164G:D2,WGS,RANDOM,GENOMIC,PAIRED,496,149,ILLUMINA,Illumina HiSeq X Ten,ERP022773,PRJEB20604,,489815,ERS2313628,SAMEA104712245,simple,34506,Strongyloides ratti,SAMEA104712245,,,,,,,no,,,,,WELLCOME SANGER INSTITUTE,E…
ERR3303480,2019-05-03 08:34:30,2019-06-04 02:22:57,4605100,1390740200,4605100,302,612,assembly,https://sra-download.ncbi.nlm.nih.gov/traces/era1/ERR/ERR3303/ERR3303480,ERX3329570,DN514164G:E2,WGS,RANDOM,GENOMIC,PAIRED,446,134,ILLUMINA,Illumina HiSeq X Ten,ERP022773,PRJEB20604,,489815,ERS2313629,SAMEA104712246,simple,34506,Strongyloides ratti,SAMEA104712246,,,,,,,no,,,,,WELLCOME SANGER INSTITUTE,E…
ERR3303481,2019-05-03 08:34:30,2019-06-04 02:23:17,6662087,2011950274,6662087,302,928,assembly,https://sra-download.ncbi.nlm.nih.gov/traces/era1/ERR/ERR3303/ERR3303481,ERX3329571,DN514164G:F2,WGS,RANDOM,GENOMIC,PAIRED,487,116,ILLUMINA,Illumina HiSeq X Ten,ERP022773,PRJEB20604,,489815,ERS2313630,SAMEA104712247,simple,34506,Strongyloides ratti,SAMEA104712247,,,,,,,no,,,,,WELLCOME SANGER INSTITUTE,E…
ERR3303482,2019-05-03 08:34:30,2019-06-04 02:23:14,5288591,1597154482,5288591,302,674,assembly,https://sra-download.ncbi.nlm.nih.gov/traces/era1/ERR/ERR3303/ERR3303482,ERX3329572,DN514164G:G2,WGS,RANDOM,GENOMIC,PAIRED,444,128,ILLUMINA,Illumina HiSeq X Ten,ERP022773,PRJEB20604,,489815,ERS2313631,SAMEA104712248,simple,34506,Strongyloides ratti,SAMEA104712248,,,,,,,no,,,,,WELLCOME SANGER INSTITUTE,E…
ERR3303483,2019-05-03 08:34:30,2019-06-04 02:23:14,5150821,1555547942,5150821,302,676,assembly,https://sra-download.ncbi.nlm.nih.gov/traces/era1/ERR/ERR3303/ERR3303483,ERX3329573,DN514164G:H2,WGS,RANDOM,GENOMIC,PAIRED,472,135,ILLUMINA,Illumina HiSeq X Ten,ERP022773,PRJEB20604,,489815,ERS2313632,SAMEA104712249,simple,34506,Strongyloides ratti,SAMEA104712249,,,,,,,no,,,,,WELLCOME SANGER INSTITUTE,E…
ERR3303484,2019-05-03 08:34:30,2019-06-04 02:22:36,4764239,1438800178,4764239,302,619,assembly,https://sra-download.ncbi.nlm.nih.gov/traces/era1/ERR/ERR3303/ERR3303484,ERX3329574,DN514164G:A3,WGS,RANDOM,GENOMIC,PAIRED,459,128,ILLUMINA,Illumina HiSeq X Ten,ERP022773,PRJEB20604,,489815,ERS2313633,SAMEA104712250,simple,34506,Strongyloides ratti,SAMEA104712250,,,,,,,no,,,,,WELLCOME SANGER INSTITUTE,E…
ERR3303485,2019-05-03 08:34:30,2019-06-04 02:22:40,5233507,1580519114,5233507,302,674,assembly,https://sra-download.ncbi.nlm.nih.gov/traces/era1/ERR/ERR3303/ERR3303485,ERX3329575,DN514164G:B3,WGS,RANDOM,GENOMIC,PAIRED,434,122,ILLUMINA,Illumina HiSeq X Ten,ERP022773,PRJEB20604,,489815,ERS2313634,SAMEA104712251,simple,34506,Strongyloides ratti,SAMEA104712251,,,,,,,no,,,,,WELLCOME SANGER INSTITUTE,E…
ERR3303486,2019-05-03 08:34:30,2019-06-04 02:23:47,3965772,1197663144,3965772,302,530,assembly,https://sra-download.ncbi.nlm.nih.gov/traces/era1/ERR/ERR3303/ERR3303486,ERX3329576,DN514164G:C3,WGS,RANDOM,GENOMIC,PAIRED,469,151,ILLUMINA,Illumina HiSeq X Ten,ERP022773,PRJEB20604,,489815,ERS2313635,SAMEA104712252,simple,34506,Strongyloides ratti,SAMEA104712252,,,,,,,no,,,,,WELLCOME SANGER INSTITUTE,E…
ERR3303487,2019-05-03 08:34:30,2019-06-04 02:21:20,3916139,1182673978,3916139,302,551,assembly,https://sra-download.ncbi.nlm.nih.gov/traces/era1/ERR/ERR3303/ERR3303487,ERX3329577,DN514164G:D3,WGS,RANDOM,GENOMIC,PAIRED,471,106,ILLUMINA,Illumina HiSeq X Ten,ERP022773,PRJEB20604,,489815,ERS2313636,SAMEA104712253,simple,34506,Strongyloides ratti,SAMEA104712253,,,,,,,no,,,,,WELLCOME SANGER INSTITUTE,E…
ERR3303488,2019-05-03 08:34:30,2019-06-04 02:23:42,5497014,1660098228,5497014,302,731,assembly,https://sra-download.ncbi.nlm.nih.gov/traces/era1/ERR/ERR3303/ERR3303488,ERX3329578,DN514164G:E3,WGS,RANDOM,GENOMIC,PAIRED,348,97,ILLUMINA,Illumina HiSeq X Ten,ERP022773,PRJEB20604,,489815,ERS2313637,SAMEA104712254,simple,34506,Strongyloides ratti,SAMEA104712254,,,,,,,no,,,,,WELLCOME SANGER INSTITUTE,ER…
ERR3303489,2019-05-03 08:34:30,2019-06-04 02:22:18,4718955,1425124410,4718955,302,642,assembly,https://sra-download.ncbi.nlm.nih.gov/traces/era1/ERR/ERR3303/ERR3303489,ERX3329579,DN514164G:F3,WGS,RANDOM,GENOMIC,PAIRED,460,136,ILLUMINA,Illumina HiSeq X Ten,ERP022773,PRJEB20604,,489815,ERS2313638,SAMEA104712255,simple,34506,Strongyloides ratti,SAMEA104712255,,,,,,,no,,,,,WELLCOME SANGER INSTITUTE,E…
ERR3303490,2019-05-03 08:34:30,2019-06-04 02:23:15,4984341,1505270982,4984341,302,694,assembly,https://sra-download.ncbi.nlm.nih.gov/traces/era1/ERR/ERR3303/ERR3303490,ERX3329580,DN514164G:G3,WGS,RANDOM,GENOMIC,PAIRED,416,101,ILLUMINA,Illumina HiSeq X Ten,ERP022773,PRJEB20604,,489815,ERS2313639,SAMEA104712256,simple,34506,Strongyloides ratti,SAMEA104712256,,,,,,,no,,,,,WELLCOME SANGER INSTITUTE,E…
ERR3303491,2019-05-03 08:34:30,2019-06-04 02:22:57,4777941,1442938182,4777941,302,642,assembly,https://sra-download.ncbi.nlm.nih.gov/traces/era1/ERR/ERR3303/ERR3303491,ERX3329581,DN514164G:H3,WGS,RANDOM,GENOMIC,PAIRED,439,115,ILLUMINA,Illumina HiSeq X Ten,ERP022773,PRJEB20604,,489815,ERS2313640,SAMEA104712257,simple,34506,Strongyloides ratti,SAMEA104712257,,,,,,,no,,,,,WELLCOME SANGER INSTITUTE,E…
ERR3303492,2019-05-03 08:34:30,2019-06-04 02:22:19,4185816,1264116432,4185816,302,556,assembly,https://sra-download.ncbi.nlm.nih.gov/traces/era1/ERR/ERR3303/ERR3303492,ERX3329582,DN514164G:A4,WGS,RANDOM,GENOMIC,PAIRED,431,109,ILLUMINA,Illumina HiSeq X Ten,ERP022773,PRJEB20604,,489815,ERS2313641,SAMEA104712258,simple,34506,Strongyloides ratti,SAMEA104712258,,,,,,,no,,,,,WELLCOME SANGER INSTITUTE,E…
ERR3303493,2019-05-03 08:34:30,2019-06-04 02:23:32,4619761,1395167822,4619761,302,633,assembly,https://sra-download.ncbi.nlm.nih.gov/traces/era1/ERR/ERR3303/ERR3303493,ERX3329583,DN514164G:B4,WGS,RANDOM,GENOMIC,PAIRED,497,136,ILLUMINA,Illumina HiSeq X Ten,ERP022773,PRJEB20604,,489815,ERS2313642,SAMEA104712259,simple,34506,Strongyloides ratti,SAMEA104712259,,,,,,,no,,,,,WELLCOME SANGER INSTITUTE,E…
ERR3303494,2019-05-03 08:34:30,2019-06-04 02:21:49,4615949,1394016598,4615949,302,605,assembly,https://sra-download.ncbi.nlm.nih.gov/traces/era1/ERR/ERR3303/ERR3303494,ERX3329584,DN514164G:C4,WGS,RANDOM,GENOMIC,PAIRED,419,123,ILLUMINA,Illumina HiSeq X Ten,ERP022773,PRJEB20604,,489815,ERS2313643,SAMEA104712260,simple,34506,Strongyloides ratti,SAMEA104712260,,,,,,,no,,,,,WELLCOME SANGER INSTITUTE,E…
ERR3303495,2019-05-03 08:34:30,2019-06-04 02:22:47,4122253,1244920406,4122253,302,552,assembly,https://sra-download.ncbi.nlm.nih.gov/traces/era1/ERR/ERR3303/ERR3303495,ERX3329585,DN514164G:D4,WGS,RANDOM,GENOMIC,PAIRED,445,126,ILLUMINA,Illumina HiSeq X Ten,ERP022773,PRJEB20604,,489815,ERS2313644,SAMEA104712261,simple,34506,Strongyloides ratti,SAMEA104712261,,,,,,,no,,,,,WELLCOME SANGER INSTITUTE,E…
ERR3303496,2019-05-03 08:34:30,2019-06-04 02:23:01,5348598,1615276596,5348598,302,714,assembly,https://sra-download.ncbi.nlm.nih.gov/traces/era1/ERR/ERR3303/ERR3303496,ERX3329586,DN514164G:E4,WGS,RANDOM,GENOMIC,PAIRED,405,96,ILLUMINA,Illumina HiSeq X Ten,ERP022773,PRJEB20604,,489815,ERS2313645,SAMEA104712262,simple,34506,Strongyloides ratti,SAMEA104712262,,,,,,,no,,,,,WELLCOME SANGER INSTITUTE,ER…
ERR3303497,2019-05-03 08:34:30,2019-06-04 02:21:36,4326661,1306651622,4326661,302,592,assembly,https://sra-download.ncbi.nlm.nih.gov/traces/era1/ERR/ERR3303/ERR3303497,ERX3329587,DN514164G:F4,WGS,RANDOM,GENOMIC,PAIRED,423,117,ILLUMINA,Illumina HiSeq X Ten,ERP022773,PRJEB20604,,489815,ERS2313646,SAMEA104712263,simple,34506,Strongyloides ratti,SAMEA104712263,,,,,,,no,,,,,WELLCOME SANGER INSTITUTE,E…
ERR3303498,2019-05-03 08:34:30,2019-06-04 02:22:45,4525787,1366787674,4525787,302,597,assembly,https://sra-download.ncbi.nlm.nih.gov/traces/era1/ERR/ERR3303/ERR3303498,ERX3329588,DN514164G:G4,WGS,RANDOM,GENOMIC,PAIRED,426,128,ILLUMINA,Illumina HiSeq X Ten,ERP022773,PRJEB20604,,489815,ERS2313647,SAMEA104712264,simple,34506,Strongyloides ratti,SAMEA104712264,,,,,,,no,,,,,WELLCOME SANGER INSTITUTE,E…
ERR3303499,2019-05-03 08:34:30,2019-06-04 02:23:28,4513627,1363115354,4513627,302,607,assembly,https://sra-download.ncbi.nlm.nih.gov/traces/era1/ERR/ERR3303/ERR3303499,ERX3329589,DN514164G:H4,WGS,RANDOM,GENOMIC,PAIRED,406,140,ILLUMINA,Illumina HiSeq X Ten,ERP022773,PRJEB20604,,489815,ERS2313648,SAMEA104712265,simple,34506,Strongyloides ratti,SAMEA104712265,,,,,,,no,,,,,WELLCOME SANGER INSTITUTE,E…
ERR3303500,2019-05-03 08:34:30,2019-06-04 02:22:34,4355450,1315345900,4355450,302,579,assembly,https://sra-download.ncbi.nlm.nih.gov/traces/era1/ERR/ERR3303/ERR3303500,ERX3329590,DN514164G:A5,WGS,RANDOM,GENOMIC,PAIRED,425,115,ILLUMINA,Illumina HiSeq X Ten,ERP022773,PRJEB20604,,489815,ERS2313649,SAMEA104712266,simple,34506,Strongyloides ratti,SAMEA104712266,,,,,,,no,,,,,WELLCOME SANGER INSTITUTE,E…
ERR3303501,2019-05-03 08:34:30,2019-06-04 02:23:55,6301216,1902967232,6301216,302,836,assembly,https://sra-download.ncbi.nlm.nih.gov/traces/era1/ERR/ERR3303/ERR3303501,ERX3329591,DN514164G:B5,WGS,RANDOM,GENOMIC,PAIRED,407,114,ILLUMINA,Illumina HiSeq X Ten,ERP022773,PRJEB20604,,489815,ERS2313650,SAMEA104712267,simple,34506,Strongyloides ratti,SAMEA104712267,,,,,,,no,,,,,WELLCOME SANGER INSTITUTE,E…
ERR3303502,2019-05-03 08:34:30,2019-06-04 02:23:56,6284243,1897841386,6284243,302,828,assembly,https://sra-download.ncbi.nlm.nih.gov/traces/era1/ERR/ERR3303/ERR3303502,ERX3329592,DN514164G:C5,WGS,RANDOM,GENOMIC,PAIRED,391,128,ILLUMINA,Illumina HiSeq X Ten,ERP022773,PRJEB20604,,489815,ERS2313651,SAMEA104712268,simple,34506,Strongyloides ratti,SAMEA104712268,,,,,,,no,,,,,WELLCOME SANGER INSTITUTE,E…
ERR3303503,2019-05-03 08:34:30,2019-06-04 02:23:22,4777703,1442866306,4777703,302,642,assembly,https://sra-download.ncbi.nlm.nih.gov/traces/era1/ERR/ERR3303/ERR3303503,ERX3329593,DN514164G:D5,WGS,RANDOM,GENOMIC,PAIRED,358,102,ILLUMINA,Illumina HiSeq X Ten,ERP022773,PRJEB20604,,489815,ERS2313652,SAMEA104712269,simple,34506,Strongyloides ratti,SAMEA104712269,,,,,,,no,,,,,WELLCOME SANGER INSTITUTE,E…
ERR3303504,2019-05-03 08:34:30,2019-06-04 02:22:35,3635853,1098027606,3635853,302,504,assembly,https://sra-download.ncbi.nlm.nih.gov/traces/era1/ERR/ERR3303/ERR3303504,ERX3329594,DN514164G:E5,WGS,RANDOM,GENOMIC,PAIRED,421,135,ILLUMINA,Illumina HiSeq X Ten,ERP022773,PRJEB20604,,489815,ERS2313653,SAMEA104712270,simple,34506,Strongyloides ratti,SAMEA104712270,,,,,,,no,,,,,WELLCOME SANGER INSTITUTE,E…
ERR3303505,2019-05-03 08:34:30,2019-06-04 02:23:14,4461191,1347279682,4461191,302,604,assembly,https://sra-download.ncbi.nlm.nih.gov/traces/era1/ERR/ERR3303/ERR3303505,ERX3329595,DN514164G:F5,WGS,RANDOM,GENOMIC,PAIRED,420,109,ILLUMINA,Illumina HiSeq X Ten,ERP022773,PRJEB20604,,489815,ERS2313654,SAMEA104712271,simple,34506,Strongyloides ratti,SAMEA104712271,,,,,,,no,,,,,WELLCOME SANGER INSTITUTE,E…
ERR3303506,2019-05-03 08:34:30,2019-06-04 02:22:44,4460784,1347156768,4460784,302,604,assembly,https://sra-download.ncbi.nlm.nih.gov/traces/era1/ERR/ERR3303/ERR3303506,ERX3329596,DN514164G:G5,WGS,RANDOM,GENOMIC,PAIRED,441,133,ILLUMINA,Illumina HiSeq X Ten,ERP022773,PRJEB20604,,489815,ERS2313655,SAMEA104712272,simple,34506,Strongyloides ratti,SAMEA104712272,,,,,,,no,,,,,WELLCOME SANGER INSTITUTE,E…
ERR3303507,2019-05-03 08:34:30,2019-06-04 02:22:19,4386657,1324770414,4386657,302,597,assembly,https://sra-download.ncbi.nlm.nih.gov/traces/era1/ERR/ERR3303/ERR3303507,ERX3329597,DN514164G:H5,WGS,RANDOM,GENOMIC,PAIRED,416,80,ILLUMINA,Illumina HiSeq X Ten,ERP022773,PRJEB20604,,489815,ERS2313656,SAMEA104712273,simple,34506,Strongyloides ratti,SAMEA104712273,,,,,,,no,,,,,WELLCOME SANGER INSTITUTE,ER…
ERR3303508,2019-05-03 08:34:30,2019-06-04 02:22:50,3968728,1198555856,3968728,302,545,assembly,https://sra-download.ncbi.nlm.nih.gov/traces/era1/ERR/ERR3303/ERR3303508,ERX3329598,DN514164G:A6,WGS,RANDOM,GENOMIC,PAIRED,393,140,ILLUMINA,Illumina HiSeq X Ten,ERP022773,PRJEB20604,,489815,ERS2313657,SAMEA104712274,simple,34506,Strongyloides ratti,SAMEA104712274,,,,,,,no,,,,,WELLCOME SANGER INSTITUTE,E…
ERR3303509,2019-05-03 08:34:31,2019-06-04 02:22:04,4272749,1290370198,4272749,302,571,assembly,https://sra-download.ncbi.nlm.nih.gov/traces/era1/ERR/ERR3303/ERR3303509,ERX3329599,DN514164G:B6,WGS,RANDOM,GENOMIC,PAIRED,415,122,ILLUMINA,Illumina HiSeq X Ten,ERP022773,PRJEB20604,,489815,ERS2313658,SAMEA104712275,simple,34506,Strongyloides ratti,SAMEA104712275,,,,,,,no,,,,,WELLCOME SANGER INSTITUTE,E…
ERR3303510,2019-05-03 08:34:31,2019-06-04 02:22:53,3959899,1195889498,3959899,302,531,assembly,https://sra-download.ncbi.nlm.nih.gov/traces/era1/ERR/ERR3303/ERR3303510,ERX3329600,DN514164G:C6,WGS,RANDOM,GENOMIC,PAIRED,432,116,ILLUMINA,Illumina HiSeq X Ten,ERP022773,PRJEB20604,,489815,ERS2313659,SAMEA104712276,simple,34506,Strongyloides ratti,SAMEA104712276,,,,,,,no,,,,,WELLCOME SANGER INSTITUTE,E…
ERR3303511,2019-05-03 08:34:31,2019-06-04 02:23:12,4209828,1271368056,4209828,302,565,assembly,https://sra-download.ncbi.nlm.nih.gov/traces/era1/ERR/ERR3303/ERR3303511,ERX3329601,DN514164G:D6,WGS,RANDOM,GENOMIC,PAIRED,442,147,ILLUMINA,Illumina HiSeq X Ten,ERP022773,PRJEB20604,,489815,ERS2313660,SAMEA104712277,simple,34506,Strongyloides ratti,SAMEA104712277,,,,,,,no,,,,,WELLCOME SANGER INSTITUTE,E…
ERR3303512,2019-05-03 08:34:31,2019-06-04 02:23:28,4938853,1491533606,4938853,302,652,assembly,https://sra-download.ncbi.nlm.nih.gov/traces/era1/ERR/ERR3303/ERR3303512,ERX3329602,DN514164G:E6,WGS,RANDOM,GENOMIC,PAIRED,375,108,ILLUMINA,Illumina HiSeq X Ten,ERP022773,PRJEB20604,,489815,ERS2313661,SAMEA104712278,simple,34506,Strongyloides ratti,SAMEA104712278,,,,,,,no,,,,,WELLCOME SANGER INSTITUTE,E…
ERR3303513,2019-05-03 08:34:31,2019-06-04 02:22:52,4063800,1227267600,4063800,302,534,assembly,https://sra-download.ncbi.nlm.nih.gov/traces/era1/ERR/ERR3303/ERR3303513,ERX3329603,DN514164G:F6,WGS,RANDOM,GENOMIC,PAIRED,445,128,ILLUMINA,Illumina HiSeq X Ten,ERP022773,PRJEB20604,,489815,ERS2313662,SAMEA104712279,simple,34506,Strongyloides ratti,SAMEA104712279,,,,,,,no,,,,,WELLCOME SANGER INSTITUTE,E…
ERR3303514,2019-05-03 08:34:31,2019-06-04 02:23:39,5330105,1609691710,5330105,302,707,assembly,https://sra-download.ncbi.nlm.nih.gov/traces/era1/ERR/ERR3303/ERR3303514,ERX3329604,DN514164G:G6,WGS,RANDOM,GENOMIC,PAIRED,431,139,ILLUMINA,Illumina HiSeq X Ten,ERP022773,PRJEB20604,,489815,ERS2313663,SAMEA104712280,simple,34506,Strongyloides ratti,SAMEA104712280,,,,,,,no,,,,,WELLCOME SANGER INSTITUTE,E…
ERR3303515,2019-05-03 08:34:31,2019-06-04 02:22:50,4610737,1392442574,4610737,302,623,assembly,https://sra-download.ncbi.nlm.nih.gov/traces/era1/ERR/ERR3303/ERR3303515,ERX3329605,DN514164G:H6,WGS,RANDOM,GENOMIC,PAIRED,456,135,ILLUMINA,Illumina HiSeq X Ten,ERP022773,PRJEB20604,,489815,ERS2313664,SAMEA104712281,simple,34506,Strongyloides ratti,SAMEA104712281,,,,,,,no,,,,,WELLCOME SANGER INSTITUTE,E…
ERR3303516,2019-05-03 08:34:31,2019-06-04 02:22:38,3855653,1164407206,3855653,302,530,assembly,https://sra-download.ncbi.nlm.nih.gov/traces/era1/ERR/ERR3303/ERR3303516,ERX3329606,DN514164G:A7,WGS,RANDOM,GENOMIC,PAIRED,355,86,ILLUMINA,Illumina HiSeq X Ten,ERP022773,PRJEB20604,,489815,ERS2313665,SAMEA104712282,simple,34506,Strongyloides ratti,SAMEA104712282,,,,,,,no,,,,,WELLCOME SANGER INSTITUTE,ER…
ERR3303517,2019-05-03 08:34:31,2019-06-04 02:22:45,4084252,1233444104,4084252,302,556,assembly,https://sra-download.ncbi.nlm.nih.gov/traces/era1/ERR/ERR3303/ERR3303517,ERX3329607,DN514164G:B7,WGS,RANDOM,GENOMIC,PAIRED,439,129,ILLUMINA,Illumina HiSeq X Ten,ERP022773,PRJEB20604,,489815,ERS2313666,SAMEA104712283,simple,34506,Strongyloides ratti,SAMEA104712283,,,,,,,no,,,,,WELLCOME SANGER INSTITUTE,E…
ERR3303518,2019-05-03 08:34:31,2019-06-04 02:23:30,3976633,1200943166,3976633,302,554,assembly,https://sra-download.ncbi.nlm.nih.gov/traces/era1/ERR/ERR3303/ERR3303518,ERX3329608,DN514164G:C7,WGS,RANDOM,GENOMIC,PAIRED,449,147,ILLUMINA,Illumina HiSeq X Ten,ERP022773,PRJEB20604,,489815,ERS2313667,SAMEA104712284,simple,34506,Strongyloides ratti,SAMEA104712284,,,,,,,no,,,,,WELLCOME SANGER INSTITUTE,E…
ERR3303519,2019-05-03 08:34:31,2019-06-04 02:22:28,3819912,1153613424,3819912,302,520,assembly,https://sra-download.ncbi.nlm.nih.gov/traces/era1/ERR/ERR3303/ERR3303519,ERX3329609,DN514164G:D7,WGS,RANDOM,GENOMIC,PAIRED,459,127,ILLUMINA,Illumina HiSeq X Ten,ERP022773,PRJEB20604,,489815,ERS2313668,SAMEA104712285,simple,34506,Strongyloides ratti,SAMEA104712285,,,,,,,no,,,,,WELLCOME SANGER INSTITUTE,E…
ERR3303520,2019-05-03 08:34:31,2019-06-04 02:22:47,4409100,1331548200,4409100,302,577,assembly,https://sra-download.ncbi.nlm.nih.gov/traces/era1/ERR/ERR3303/ERR3303520,ERX3329610,DN514164G:E7,WGS,RANDOM,GENOMIC,PAIRED,444,117,ILLUMINA,Illumina HiSeq X Ten,ERP022773,PRJEB20604,,489815,ERS2313669,SAMEA104712286,simple,34506,Strongyloides ratti,SAMEA104712286,,,,,,,no,,,,,WELLCOME SANGER INSTITUTE,E…
ERR3303521,2019-05-03 08:34:31,2019-06-04 02:22:48,4179687,1262265474,4179687,302,539,assembly,https://sra-download.ncbi.nlm.nih.gov/traces/era1/ERR/ERR3303/ERR3303521,ERX3329611,DN514164G:F7,WGS,RANDOM,GENOMIC,PAIRED,441,116,ILLUMINA,Illumina HiSeq X Ten,ERP022773,PRJEB20604,,489815,ERS2313670,SAMEA104712287,simple,34506,Strongyloides ratti,SAMEA104712287,,,,,,,no,,,,,WELLCOME SANGER INSTITUTE,E…
ERR3303522,2019-05-03 08:34:31,2019-06-04 02:24:15,9355581,2825385462,9355581,302,1283,assembly,https://sra-download.ncbi.nlm.nih.gov/traces/era1/ERR/ERR3303/ERR3303522,ERX3329612,DN514164G:G7,WGS,RANDOM,GENOMIC,PAIRED,448,49,ILLUMINA,Illumina HiSeq X Ten,ERP022773,PRJEB20604,,489815,ERS2313671,SAMEA104712288,simple,34506,Strongyloides ratti,SAMEA104712288,,,,,,,no,,,,,WELLCOME SANGER INSTITUTE,E…
ERR3303523,2019-05-03 08:34:31,2019-06-04 02:23:05,5766108,1741364616,5766108,302,763,assembly,https://sra-download.ncbi.nlm.nih.gov/traces/era1/ERR/ERR3303/ERR3303523,ERX3329613,DN514164G:H7,WGS,RANDOM,GENOMIC,PAIRED,393,87,ILLUMINA,Illumina HiSeq X Ten,ERP022773,PRJEB20604,,489815,ERS2313672,SAMEA104712289,simple,34506,Strongyloides ratti,SAMEA104712289,,,,,,,no,,,,,WELLCOME SANGER INSTITUTE,ER…
ERR3303524,2019-05-03 08:34:31,2019-06-04 02:24:05,4687417,1415599934,4687417,302,604,assembly,https://sra-download.ncbi.nlm.nih.gov/traces/era1/ERR/ERR3303/ERR3303524,ERX3329614,DN514164G:A8,WGS,RANDOM,GENOMIC,PAIRED,418,124,ILLUMINA,Illumina HiSeq X Ten,ERP022773,PRJEB20604,,489815,ERS2313673,SAMEA104712290,simple,34506,Strongyloides ratti,SAMEA104712290,,,,,,,no,,,,,WELLCOME SANGER INSTITUTE,E…
ERR3303525,2019-05-03 08:34:31,2019-06-04 02:22:52,4260121,1286556542,4260121,302,541,assembly,https://sra-download.ncbi.nlm.nih.gov/traces/era1/ERR/ERR3303/ERR3303525,ERX3329615,DN514164G:B8,WGS,RANDOM,GENOMIC,PAIRED,421,114,ILLUMINA,Illumina HiSeq X Ten,ERP022773,PRJEB20604,,489815,ERS2313674,SAMEA104712291,simple,34506,Strongyloides ratti,SAMEA104712291,,,,,,,no,,,,,WELLCOME SANGER INSTITUTE,E…
ERR3303526,2019-05-03 08:34:31,2019-06-04 02:23:13,4113737,1242348574,4113737,302,536,assembly,https://sra-download.ncbi.nlm.nih.gov/traces/era1/ERR/ERR3303/ERR3303526,ERX3329616,DN514164G:C8,WGS,RANDOM,GENOMIC,PAIRED,438,110,ILLUMINA,Illumina HiSeq X Ten,ERP022773,PRJEB20604,,489815,ERS2313675,SAMEA104712292,simple,34506,Strongyloides ratti,SAMEA104712292,,,,,,,no,,,,,WELLCOME SANGER INSTITUTE,E…
ERR3303527,2019-05-03 08:34:31,2019-06-04 02:22:52,3905359,1179418418,3905359,302,500,assembly,https://sra-download.ncbi.nlm.nih.gov/traces/era1/ERR/ERR3303/ERR3303527,ERX3329617,DN514164G:D8,WGS,RANDOM,GENOMIC,PAIRED,453,127,ILLUMINA,Illumina HiSeq X Ten,ERP022773,PRJEB20604,,489815,ERS2313676,SAMEA104712293,simple,34506,Strongyloides ratti,SAMEA104712293,,,,,,,no,,,,,WELLCOME SANGER INSTITUTE,E…
ERR3303528,2019-05-03 08:34:31,2019-06-04 02:23:39,4224577,1275822254,4224577,302,582,assembly,https://sra-download.ncbi.nlm.nih.gov/traces/era1/ERR/ERR3303/ERR3303528,ERX3329618,DN514164G:E8,WGS,RANDOM,GENOMIC,PAIRED,434,57,ILLUMINA,Illumina HiSeq X Ten,ERP022773,PRJEB20604,,489815,ERS2313677,SAMEA104712294,simple,34506,Strongyloides ratti,SAMEA104712294,,,,,,,no,,,,,WELLCOME SANGER INSTITUTE,ER…
ERR3303529,2019-05-03 08:34:31,2019-06-04 02:23:11,4493197,1356945494,4493197,302,579,assembly,https://sra-download.ncbi.nlm.nih.gov/traces/era1/ERR/ERR3303/ERR3303529,ERX3329619,DN514164G:F8,WGS,RANDOM,GENOMIC,PAIRED,445,117,ILLUMINA,Illumina HiSeq X Ten,ERP022773,PRJEB20604,,489815,ERS2313678,SAMEA104712295,simple,34506,Strongyloides ratti,SAMEA104712295,,,,,,,no,,,,,WELLCOME SANGER INSTITUTE,E…
ERR3303530,2019-05-03 08:34:31,2019-06-04 02:23:14,4365789,1318468278,4365789,302,552,assembly,https://sra-download.ncbi.nlm.nih.gov/traces/era1/ERR/ERR3303/ERR3303530,ERX3329620,DN514164G:G8,WGS,RANDOM,GENOMIC,PAIRED,437,117,ILLUMINA,Illumina HiSeq X Ten,ERP022773,PRJEB20604,,489815,ERS2313679,SAMEA104712296,simple,34506,Strongyloides ratti,SAMEA104712296,,,,,,,no,,,,,WELLCOME SANGER INSTITUTE,E…
ERR3293517,2019-04-25 08:28:45,2019-06-04 02:27:36,163404,49021200,163404,300,76,assembly,https://sra-download.ncbi.nlm.nih.gov/traces/era1/ERR/ERR3293/ERR3293517,ERX3319864,DN531596B:D7,WGS,RANDOM,GENOMIC,PAIRED,450,0,ILLUMINA,Illumina MiSeq,ERP114942,PRJEB32283,,535473,ERS3381202,SAMEA5576967,simple,6248,Strongyloides stercoralis,SAMEA5576967,,,,,,,no,,,,,WELLCOME SANGER INSTITUTE,ERA1854889,,p…
ERR3293518,2019-04-25 08:28:45,2019-06-04 02:27:43,128960,38688000,128960,300,61,assembly,https://sra-download.ncbi.nlm.nih.gov/traces/era1/ERR/ERR3293/ERR3293518,ERX3319865,DN531596B:E7,WGS,RANDOM,GENOMIC,PAIRED,450,0,ILLUMINA,Illumina MiSeq,ERP114942,PRJEB32283,,535473,ERS3381203,SAMEA5576968,simple,6248,Strongyloides stercoralis,SAMEA5576968,,,,,,,no,,,,,WELLCOME SANGER INSTITUTE,ERA1854889,,p…
ERR3293519,2019-04-25 08:28:45,2019-06-04 02:27:05,131897,39569100,131897,300,34,assembly,https://sra-download.ncbi.nlm.nih.gov/traces/era1/ERR/ERR3293/ERR3293519,ERX3319866,DN531596B:F7,WGS,RANDOM,GENOMIC,PAIRED,450,0,ILLUMINA,Illumina MiSeq,ERP114942,PRJEB32283,,535473,ERS3381204,SAMEA5576969,simple,6248,Strongyloides stercoralis,SAMEA5576969,,,,,,,no,,,,,WELLCOME SANGER INSTITUTE,ERA1854889,,p…
ERR3293520,2019-04-25 08:28:45,2019-06-04 02:27:26,142461,42738300,142461,300,66,assembly,https://sra-download.ncbi.nlm.nih.gov/traces/era1/ERR/ERR3293/ERR3293520,ERX3319867,DN531596B:G7,WGS,RANDOM,GENOMIC,PAIRED,450,0,ILLUMINA,Illumina MiSeq,ERP114942,PRJEB32283,,535473,ERS3381205,SAMEA5576970,simple,6248,Strongyloides stercoralis,SAMEA5576970,,,,,,,no,,,,,WELLCOME SANGER INSTITUTE,ERA1854889,,p…
ERR3293521,2019-04-25 08:28:45,2019-06-04 02:27:47,131461,39438300,131461,300,64,assembly,https://sra-download.ncbi.nlm.nih.gov/traces/era1/ERR/ERR3293/ERR3293521,ERX3319868,DN531596B:H7,WGS,RANDOM,GENOMIC,PAIRED,450,0,ILLUMINA,Illumina MiSeq,ERP114942,PRJEB32283,,535473,ERS3381206,SAMEA5576971,simple,6248,Strongyloides stercoralis,SAMEA5576971,,,,,,,no,,,,,WELLCOME SANGER INSTITUTE,ERA1854889,,p…
ERR3293522,2019-04-25 08:28:45,2019-06-04 02:27:29,131468,39440400,131468,300,58,assembly,https://sra-download.ncbi.nlm.nih.gov/traces/era1/ERR/ERR3293/ERR3293522,ERX3319869,DN531596B:A8,WGS,RANDOM,GENOMIC,PAIRED,450,0,ILLUMINA,Illumina MiSeq,ERP114942,PRJEB32283,,535473,ERS3381207,SAMEA5576972,simple,6248,Strongyloides stercoralis,SAMEA5576972,,,,,,,no,,,,,WELLCOME SANGER INSTITUTE,ERA1854889,,p…
ERR3293523,2019-04-25 08:28:45,2019-06-04 02:28:40,123209,36962700,123209,300,55,assembly,https://sra-download.ncbi.nlm.nih.gov/traces/era1/ERR/ERR3293/ERR3293523,ERX3319870,DN531596B:B8,WGS,RANDOM,GENOMIC,PAIRED,450,0,ILLUMINA,Illumina MiSeq,ERP114942,PRJEB32283,,535473,ERS3381208,SAMEA5576973,simple,6248,Strongyloides stercoralis,SAMEA5576973,,,,,,,no,,,,,WELLCOME SANGER INSTITUTE,ERA1854889,,p…
ERR3293524,2019-04-25 08:28:45,2019-06-04 02:27:06,140329,42098700,140329,300,49,assembly,https://sra-download.ncbi.nlm.nih.gov/traces/era1/ERR/ERR3293/ERR3293524,ERX3319871,DN531596B:C8,WGS,RANDOM,GENOMIC,PAIRED,450,0,ILLUMINA,Illumina MiSeq,ERP114942,PRJEB32283,,535473,ERS3381209,SAMEA5576974,simple,6248,Strongyloides stercoralis,SAMEA5576974,,,,,,,no,,,,,WELLCOME SANGER INSTITUTE,ERA1854889,,p…
ERR3293525,2019-04-25 08:28:45,2019-06-04 02:27:06,117139,35141700,117139,300,41,assembly,https://sra-download.ncbi.nlm.nih.gov/traces/era1/ERR/ERR3293/ERR3293525,ERX3319872,DN531596B:D8,WGS,RANDOM,GENOMIC,PAIRED,450,0,ILLUMINA,Illumina MiSeq,ERP114942,PRJEB32283,,535473,ERS3381210,SAMEA5576975,simple,6248,Strongyloides stercoralis,SAMEA5576975,,,,,,,no,,,,,WELLCOME SANGER INSTITUTE,ERA1854889,,p…
ERR3293526,2019-04-25 08:28:45,2019-06-04 02:27:56,117194,35158200,117194,300,54,assembly,https://sra-download.ncbi.nlm.nih.gov/traces/era1/ERR/ERR3293/ERR3293526,ERX3319873,DN531596B:E8,WGS,RANDOM,GENOMIC,PAIRED,450,0,ILLUMINA,Illumina MiSeq,ERP114942,PRJEB32283,,535473,ERS3381211,SAMEA5576976,simple,6248,Strongyloides stercoralis,SAMEA5576976,,,,,,,no,,,,,WELLCOME SANGER INSTITUTE,ERA1854889,,p…
ERR3293527,2019-04-25 08:28:45,2019-06-04 02:30:14,121629,36488700,121629,300,57,assembly,https://sra-download.ncbi.nlm.nih.gov/traces/era1/ERR/ERR3293/ERR3293527,ERX3319874,DN531596B:F8,WGS,RANDOM,GENOMIC,PAIRED,450,0,ILLUMINA,Illumina MiSeq,ERP114942,PRJEB32283,,535473,ERS3381212,SAMEA5576977,simple,6248,Strongyloides stercoralis,SAMEA5576977,,,,,,,no,,,,,WELLCOME SANGER INSTITUTE,ERA1854889,,p…
ERR3293528,2019-04-25 08:28:45,2019-06-04 02:27:35,145857,43757100,145857,300,53,assembly,https://sra-download.ncbi.nlm.nih.gov/traces/era1/ERR/ERR3293/ERR3293528,ERX3319875,DN531596B:G8,WGS,RANDOM,GENOMIC,PAIRED,450,0,ILLUMINA,Illumina MiSeq,ERP114942,PRJEB32283,,535473,ERS3381213,SAMEA5576978,simple,6248,Strongyloides stercoralis,SAMEA5576978,,,,,,,no,,,,,WELLCOME SANGER INSTITUTE,ERA1854889,,p…
ERR3293529,2019-04-25 08:28:45,2019-06-04 02:27:32,135692,40707600,135692,300,51,assembly,https://sra-download.ncbi.nlm.nih.gov/traces/era1/ERR/ERR3293/ERR3293529,ERX3319876,DN531596B:H8,WGS,RANDOM,GENOMIC,PAIRED,450,0,ILLUMINA,Illumina MiSeq,ERP114942,PRJEB32283,,535473,ERS3381214,SAMEA5576979,simple,6248,Strongyloides stercoralis,SAMEA5576979,,,,,,,no,,,,,WELLCOME SANGER INSTITUTE,ERA1854889,,p…
ERR3293530,2019-04-25 08:28:45,2019-06-04 02:27:44,145016,43504800,145016,300,56,assembly,https://sra-download.ncbi.nlm.nih.gov/traces/era1/ERR/ERR3293/ERR3293530,ERX3319877,DN531596B:A9,WGS,RANDOM,GENOMIC,PAIRED,450,0,ILLUMINA,Illumina MiSeq,ERP114942,PRJEB32283,,535473,ERS3381215,SAMEA5576980,simple,70415,Trichuris muris,SAMEA5576980,,,,,,,no,,,,,WELLCOME SANGER INSTITUTE,ERA1854889,,public,21C…
ERR3293531,2019-04-25 08:28:45,2019-06-04 02:27:39,113710,34113000,113710,300,28,assembly,https://sra-download.ncbi.nlm.nih.gov/traces/era1/ERR/ERR3293/ERR3293531,ERX3319878,DN531596B:B9,WGS,RANDOM,GENOMIC,PAIRED,450,0,ILLUMINA,Illumina MiSeq,ERP114942,PRJEB32283,,535473,ERS3381216,SAMEA5576981,simple,70415,Trichuris muris,SAMEA5576981,,,,,,,no,,,,,WELLCOME SANGER INSTITUTE,ERA1854889,,public,C3D…
ERR3293532,2019-04-25 08:28:45,2019-06-04 02:27:46,110902,33270600,110902,300,29,assembly,https://sra-download.ncbi.nlm.nih.gov/traces/era1/ERR/ERR3293/ERR3293532,ERX3319879,DN531596B:C9,WGS,RANDOM,GENOMIC,PAIRED,450,0,ILLUMINA,Illumina MiSeq,ERP114942,PRJEB32283,,535473,ERS3381217,SAMEA5576982,simple,70415,Trichuris muris,SAMEA5576982,,,,,,,no,,,,,WELLCOME SANGER INSTITUTE,ERA1854889,,public,798…
ERR3293533,2019-04-25 08:28:45,2019-06-04 02:30:26,126252,37875600,126252,300,49,assembly,https://sra-download.ncbi.nlm.nih.gov/traces/era1/ERR/ERR3293/ERR3293533,ERX3319880,DN531596B:D9,WGS,RANDOM,GENOMIC,PAIRED,450,0,ILLUMINA,Illumina MiSeq,ERP114942,PRJEB32283,,535473,ERS3381218,SAMEA5576983,simple,70415,Trichuris muris,SAMEA5576983,,,,,,,no,,,,,WELLCOME SANGER INSTITUTE,ERA1854889,,public,958…
ERR3293534,2019-04-25 08:28:45,2019-06-04 02:29:40,137437,41231100,137437,300,52,assembly,https://sra-download.ncbi.nlm.nih.gov/traces/era1/ERR/ERR3293/ERR3293534,ERX3319881,DN531596B:E9,WGS,RANDOM,GENOMIC,PAIRED,450,0,ILLUMINA,Illumina MiSeq,ERP114942,PRJEB32283,,535473,ERS3381219,SAMEA5576984,simple,70415,Trichuris muris,SAMEA5576984,,,,,,,no,,,,,WELLCOME SANGER INSTITUTE,ERA1854889,,public,5DF…
ERR3293535,2019-04-25 08:28:45,2019-06-04 02:29:35,122062,36618600,122062,300,49,assembly,https://sra-download.ncbi.nlm.nih.gov/traces/era1/ERR/ERR3293/ERR3293535,ERX3319882,DN531596B:F9,WGS,RANDOM,GENOMIC,PAIRED,450,0,ILLUMINA,Illumina MiSeq,ERP114942,PRJEB32283,,535473,ERS3381220,SAMEA5576985,simple,70415,Trichuris muris,SAMEA5576985,,,,,,,no,,,,,WELLCOME SANGER INSTITUTE,ERA1854889,,public,51E…
ERR3293536,2019-04-25 08:28:45,2019-06-04 02:36:16,118129,35438700,118129,300,31,assembly,https://sra-download.ncbi.nlm.nih.gov/traces/era1/ERR/ERR3293/ERR3293536,ERX3319883,DN531596B:G9,WGS,RANDOM,GENOMIC,PAIRED,450,0,ILLUMINA,Illumina MiSeq,ERP114942,PRJEB32283,,535473,ERS3381221,SAMEA5576986,simple,70415,Trichuris muris,SAMEA5576986,,,,,,,no,,,,,WELLCOME SANGER INSTITUTE,ERA1854889,,public,F85…
ERR3293537,2019-04-25 08:28:45,2019-06-04 02:34:31,135480,40644000,135480,300,53,assembly,https://sra-download.ncbi.nlm.nih.gov/traces/era1/ERR/ERR3293/ERR3293537,ERX3319884,DN531596B:H9,WGS,RANDOM,GENOMIC,PAIRED,450,0,ILLUMINA,Illumina MiSeq,ERP114942,PRJEB32283,,535473,ERS3381222,SAMEA5576987,simple,70415,Trichuris muris,SAMEA5576987,,,,,,,no,,,,,WELLCOME SANGER INSTITUTE,ERA1854889,,public,A14…
ERR3293538,2019-04-25 08:28:45,2019-06-04 02:27:52,115730,34719000,115730,300,36,assembly,https://sra-download.ncbi.nlm.nih.gov/traces/era1/ERR/ERR3293/ERR3293538,ERX3319885,DN531596B:A10,WGS,RANDOM,GENOMIC,PAIRED,450,0,ILLUMINA,Illumina MiSeq,ERP114942,PRJEB32283,,535473,ERS3381223,SAMEA5576988,simple,70415,Trichuris muris,SAMEA5576988,,,,,,,no,,,,,WELLCOME SANGER INSTITUTE,ERA1854889,,public,60…
ERR3293540,2019-04-25 08:28:45,2019-06-04 02:37:02,132773,39831900,132773,300,38,assembly,https://sra-download.ncbi.nlm.nih.gov/traces/era1/ERR/ERR3293/ERR3293540,ERX3319887,DN531596B:C10,WGS,RANDOM,GENOMIC,PAIRED,450,0,ILLUMINA,Illumina MiSeq,ERP114942,PRJEB32283,,535473,ERS3381225,SAMEA5576990,simple,70415,Trichuris muris,SAMEA5576990,,,,,,,no,,,,,WELLCOME SANGER INSTITUTE,ERA1854889,,public,FE…
ERR3293541,2019-04-25 08:28:45,2019-06-04 02:35:49,126803,38040900,126803,300,36,assembly,https://sra-download.ncbi.nlm.nih.gov/traces/era1/ERR/ERR3293/ERR3293541,ERX3319888,DN531596B:D10,WGS,RANDOM,GENOMIC,PAIRED,450,0,ILLUMINA,Illumina MiSeq,ERP114942,PRJEB32283,,535473,ERS3381226,SAMEA5576991,simple,70415,Trichuris muris,SAMEA5576991,,,,,,,no,,,,,WELLCOME SANGER INSTITUTE,ERA1854889,,public,B8…
ERR3293543,2019-04-25 08:28:45,2019-06-04 02:34:23,115553,34665900,115553,300,33,assembly,https://sra-download.ncbi.nlm.nih.gov/traces/era1/ERR/ERR3293/ERR3293543,ERX3319890,DN531596B:F10,WGS,RANDOM,GENOMIC,PAIRED,450,0,ILLUMINA,Illumina MiSeq,ERP114942,PRJEB32283,,535473,ERS3381228,SAMEA5576993,simple,70415,Trichuris muris,SAMEA5576993,,,,,,,no,,,,,WELLCOME SANGER INSTITUTE,ERA1854889,,public,AA…
ERR3293544,2019-04-25 08:28:45,2019-06-04 02:35:56,136091,40827300,136091,300,41,assembly,https://sra-download.ncbi.nlm.nih.gov/traces/era1/ERR/ERR3293/ERR3293544,ERX3319891,DN531596B:G10,WGS,RANDOM,GENOMIC,PAIRED,450,0,ILLUMINA,Illumina MiSeq,ERP114942,PRJEB32283,,535473,ERS3381229,SAMEA5576994,simple,70415,Trichuris muris,SAMEA5576994,,,,,,,no,,,,,WELLCOME SANGER INSTITUTE,ERA1854889,,public,0E…
ERR3293545,2019-04-25 08:28:45,2019-06-04 02:34:16,138398,41519400,138398,300,40,assembly,https://sra-download.ncbi.nlm.nih.gov/traces/era1/ERR/ERR3293/ERR3293545,ERX3319892,DN531596B:H10,WGS,RANDOM,GENOMIC,PAIRED,450,0,ILLUMINA,Illumina MiSeq,ERP114942,PRJEB32283,,535473,ERS3381230,SAMEA5576995,simple,70415,Trichuris muris,SAMEA5576995,,,,,,,no,,,,,WELLCOME SANGER INSTITUTE,ERA1854889,,public,17…
ERR3293547,2019-04-25 08:28:45,2019-06-04 02:34:20,137859,41357700,137859,300,52,assembly,https://sra-download.ncbi.nlm.nih.gov/traces/era1/ERR/ERR3293/ERR3293547,ERX3319894,DN531596B:B11,WGS,RANDOM,GENOMIC,PAIRED,450,0,ILLUMINA,Illumina MiSeq,ERP114942,PRJEB32283,,535473,ERS3381232,SAMEA5576997,simple,70415,Trichuris muris,SAMEA5576997,,,,,,,no,,,,,WELLCOME SANGER INSTITUTE,ERA1854889,,public,38…
ERR3293424,2019-04-25 08:28:44,2019-06-04 02:27:00,272128,81638400,272128,300,119,assembly,https://sra-download.ncbi.nlm.nih.gov/traces/era1/ERR/ERR3293/ERR3293424,ERX3319771,DN530968F:G4,WGS,RANDOM,GENOMIC,PAIRED,307,105,ILLUMINA,Illumina MiSeq,ERP114942,PRJEB32283,,535473,ERS3381071,SAMEA5576836,simple,6289,Haemonchus contortus,SAMEA5576836,,,,,,,no,,,,,WELLCOME SANGER INSTITUTE,ERA1854889,,pub…
ERR3293425,2019-04-25 08:28:44,2019-06-04 02:26:54,318912,95673600,318912,300,124,assembly,https://sra-download.ncbi.nlm.nih.gov/traces/era1/ERR/ERR3293/ERR3293425,ERX3319772,DN530968F:H4,WGS,RANDOM,GENOMIC,PAIRED,326,113,ILLUMINA,Illumina MiSeq,ERP114942,PRJEB32283,,535473,ERS3381072,SAMEA5576837,simple,6289,Haemonchus contortus,SAMEA5576837,,,,,,,no,,,,,WELLCOME SANGER INSTITUTE,ERA1854889,,pub…
ERR3293426,2019-04-25 08:28:44,2019-06-04 02:27:05,298675,89602500,298675,300,123,assembly,https://sra-download.ncbi.nlm.nih.gov/traces/era1/ERR/ERR3293/ERR3293426,ERX3319773,DN530968F:A5,WGS,RANDOM,GENOMIC,PAIRED,321,113,ILLUMINA,Illumina MiSeq,ERP114942,PRJEB32283,,535473,ERS3381073,SAMEA5576838,simple,6289,Haemonchus contortus,SAMEA5576838,,,,,,,no,,,,,WELLCOME SANGER INSTITUTE,ERA1854889,,pub…
ERR3293427,2019-04-25 08:28:44,2019-06-04 02:27:19,267190,80157000,267190,300,118,assembly,https://sra-download.ncbi.nlm.nih.gov/traces/era1/ERR/ERR3293/ERR3293427,ERX3319774,DN530968F:B5,WGS,RANDOM,GENOMIC,PAIRED,330,113,ILLUMINA,Illumina MiSeq,ERP114942,PRJEB32283,,535473,ERS3381074,SAMEA5576839,simple,6289,Haemonchus contortus,SAMEA5576839,,,,,,,no,,,,,WELLCOME SANGER INSTITUTE,ERA1854889,,pub…
ERR3293428,2019-04-25 08:28:44,2019-06-04 02:29:06,267376,80212800,267376,300,119,assembly,https://sra-download.ncbi.nlm.nih.gov/traces/era1/ERR/ERR3293/ERR3293428,ERX3319775,DN530968F:C5,WGS,RANDOM,GENOMIC,PAIRED,315,112,ILLUMINA,Illumina MiSeq,ERP114942,PRJEB32283,,535473,ERS3381075,SAMEA5576840,simple,6289,Haemonchus contortus,SAMEA5576840,,,,,,,no,,,,,WELLCOME SANGER INSTITUTE,ERA1854889,,pub…
ERR3293429,2019-04-25 08:28:44,2019-06-04 02:26:58,290604,87181200,290604,300,121,assembly,https://sra-download.ncbi.nlm.nih.gov/traces/era1/ERR/ERR3293/ERR3293429,ERX3319776,DN530968F:D5,WGS,RANDOM,GENOMIC,PAIRED,329,111,ILLUMINA,Illumina MiSeq,ERP114942,PRJEB32283,,535473,ERS3381076,SAMEA5576841,simple,6289,Haemonchus contortus,SAMEA5576841,,,,,,,no,,,,,WELLCOME SANGER INSTITUTE,ERA1854889,,pub…
ERR3293430,2019-04-25 08:28:44,2019-06-04 02:27:04,225531,67659300,225531,300,115,assembly,https://sra-download.ncbi.nlm.nih.gov/traces/era1/ERR/ERR3293/ERR3293430,ERX3319777,DN530968F:E5,WGS,RANDOM,GENOMIC,PAIRED,317,109,ILLUMINA,Illumina MiSeq,ERP114942,PRJEB32283,,535473,ERS3381077,SAMEA5576842,simple,6289,Haemonchus contortus,SAMEA5576842,,,,,,,no,,,,,WELLCOME SANGER INSTITUTE,ERA1854889,,pub…
ERR3293431,2019-04-25 08:28:44,2019-06-04 02:27:05,176118,52835400,176118,300,110,assembly,https://sra-download.ncbi.nlm.nih.gov/traces/era1/ERR/ERR3293/ERR3293431,ERX3319778,DN530968F:F5,WGS,RANDOM,GENOMIC,PAIRED,316,111,ILLUMINA,Illumina MiSeq,ERP114942,PRJEB32283,,535473,ERS3381078,SAMEA5576843,simple,6289,Haemonchus contortus,SAMEA5576843,,,,,,,no,,,,,WELLCOME SANGER INSTITUTE,ERA1854889,,pub…
ERR3293432,2019-04-25 08:28:44,2019-06-04 02:27:04,173694,52108200,173694,300,109,assembly,https://sra-download.ncbi.nlm.nih.gov/traces/era1/ERR/ERR3293/ERR3293432,ERX3319779,DN530968F:G5,WGS,RANDOM,GENOMIC,PAIRED,314,110,ILLUMINA,Illumina MiSeq,ERP114942,PRJEB32283,,535473,ERS3381079,SAMEA5576844,simple,6289,Haemonchus contortus,SAMEA5576844,,,,,,,no,,,,,WELLCOME SANGER INSTITUTE,ERA1854889,,pub…
ERR3293433,2019-04-25 08:28:44,2019-06-04 02:26:49,189024,56707200,189024,300,112,assembly,https://sra-download.ncbi.nlm.nih.gov/traces/era1/ERR/ERR3293/ERR3293433,ERX3319780,DN530968F:H5,WGS,RANDOM,GENOMIC,PAIRED,311,117,ILLUMINA,Illumina MiSeq,ERP114942,PRJEB32283,,535473,ERS3381080,SAMEA5576845,simple,6289,Haemonchus contortus,SAMEA5576845,,,,,,,no,,,,,WELLCOME SANGER INSTITUTE,ERA1854889,,pub…
ERR3293434,2019-04-25 08:28:44,2019-06-04 02:26:33,251373,75411900,251373,300,119,assembly,https://sra-download.ncbi.nlm.nih.gov/traces/era1/ERR/ERR3293/ERR3293434,ERX3319781,DN530968F:A6,WGS,RANDOM,GENOMIC,PAIRED,314,107,ILLUMINA,Illumina MiSeq,ERP114942,PRJEB32283,,535473,ERS3381081,SAMEA5576846,simple,6289,Haemonchus contortus,SAMEA5576846,,,,,,,no,,,,,WELLCOME SANGER INSTITUTE,ERA1854889,,pub…
ERR3293435,2019-04-25 08:28:44,2019-06-04 02:26:55,191454,57436200,191454,300,112,assembly,https://sra-download.ncbi.nlm.nih.gov/traces/era1/ERR/ERR3293/ERR3293435,ERX3319782,DN530968F:B6,WGS,RANDOM,GENOMIC,PAIRED,312,114,ILLUMINA,Illumina MiSeq,ERP114942,PRJEB32283,,535473,ERS3381082,SAMEA5576847,simple,6289,Haemonchus contortus,SAMEA5576847,,,,,,,no,,,,,WELLCOME SANGER INSTITUTE,ERA1854889,,pub…
ERR3293436,2019-04-25 08:28:44,2019-06-04 02:27:52,175390,52617000,175390,300,111,assembly,https://sra-download.ncbi.nlm.nih.gov/traces/era1/ERR/ERR3293/ERR3293436,ERX3319783,DN530968F:C6,WGS,RANDOM,GENOMIC,PAIRED,315,116,ILLUMINA,Illumina MiSeq,ERP114942,PRJEB32283,,535473,ERS3381083,SAMEA5576848,simple,6289,Haemonchus contortus,SAMEA5576848,,,,,,,no,,,,,WELLCOME SANGER INSTITUTE,ERA1854889,,pub…
ERR3293437,2019-04-25 08:28:44,2019-06-04 02:26:37,257579,77273700,257579,300,119,assembly,https://sra-download.ncbi.nlm.nih.gov/traces/era1/ERR/ERR3293/ERR3293437,ERX3319784,DN530968F:D6,WGS,RANDOM,GENOMIC,PAIRED,320,111,ILLUMINA,Illumina MiSeq,ERP114942,PRJEB32283,,535473,ERS3381084,SAMEA5576849,simple,6289,Haemonchus contortus,SAMEA5576849,,,,,,,no,,,,,WELLCOME SANGER INSTITUTE,ERA1854889,,pub…
ERR3293438,2019-04-25 08:28:44,2019-06-04 02:26:51,254493,76347900,254493,300,119,assembly,https://sra-download.ncbi.nlm.nih.gov/traces/era1/ERR/ERR3293/ERR3293438,ERX3319785,DN530968F:E6,WGS,RANDOM,GENOMIC,PAIRED,319,114,ILLUMINA,Illumina MiSeq,ERP114942,PRJEB32283,,535473,ERS3381085,SAMEA5576850,simple,6289,Haemonchus contortus,SAMEA5576850,,,,,,,no,,,,,WELLCOME SANGER INSTITUTE,ERA1854889,,pub…
ERR3293439,2019-04-25 08:28:44,2019-06-04 02:26:27,198541,59562300,198541,300,111,assembly,https://sra-download.ncbi.nlm.nih.gov/traces/era1/ERR/ERR3293/ERR3293439,ERX3319786,DN530968F:F6,WGS,RANDOM,GENOMIC,PAIRED,318,114,ILLUMINA,Illumina MiSeq,ERP114942,PRJEB32283,,535473,ERS3381086,SAMEA5576851,simple,6289,Haemonchus contortus,SAMEA5576851,,,,,,,no,,,,,WELLCOME SANGER INSTITUTE,ERA1854889,,pub…
ERR3293440,2019-04-25 08:28:44,2019-06-04 02:27:49,160076,48022800,160076,300,107,assembly,https://sra-download.ncbi.nlm.nih.gov/traces/era1/ERR/ERR3293/ERR3293440,ERX3319787,DN530968F:G6,WGS,RANDOM,GENOMIC,PAIRED,320,119,ILLUMINA,Illumina MiSeq,ERP114942,PRJEB32283,,535473,ERS3381087,SAMEA5576852,simple,6289,Haemonchus contortus,SAMEA5576852,,,,,,,no,,,,,WELLCOME SANGER INSTITUTE,ERA1854889,,pub…
ERR3293441,2019-04-25 08:28:44,2019-06-04 02:26:32,119224,35767200,119224,300,100,assembly,https://sra-download.ncbi.nlm.nih.gov/traces/era1/ERR/ERR3293/ERR3293441,ERX3319788,DN530968F:H6,WGS,RANDOM,GENOMIC,PAIRED,310,116,ILLUMINA,Illumina MiSeq,ERP114942,PRJEB32283,,535473,ERS3381088,SAMEA5576853,simple,6289,Haemonchus contortus,SAMEA5576853,,,,,,,no,,,,,WELLCOME SANGER INSTITUTE,ERA1854889,,pub…
ERR3293442,2019-04-25 08:28:44,2019-06-04 02:27:45,164927,49478100,164927,300,108,assembly,https://sra-download.ncbi.nlm.nih.gov/traces/era1/ERR/ERR3293/ERR3293442,ERX3319789,DN530968F:A7,WGS,RANDOM,GENOMIC,PAIRED,310,115,ILLUMINA,Illumina MiSeq,ERP114942,PRJEB32283,,535473,ERS3381089,SAMEA5576854,simple,6289,Haemonchus contortus,SAMEA5576854,,,,,,,no,,,,,WELLCOME SANGER INSTITUTE,ERA1854889,,pub…
ERR3293417,2019-04-25 08:28:43,2019-06-04 02:27:08,301211,90363300,301211,300,122,assembly,https://sra-download.ncbi.nlm.nih.gov/traces/era1/ERR/ERR3293/ERR3293417,ERX3319764,DN530968F:H3,WGS,RANDOM,GENOMIC,PAIRED,332,113,ILLUMINA,Illumina MiSeq,ERP114942,PRJEB32283,,535473,ERS3381096,SAMEA5576861,simple,6289,Haemonchus contortus,SAMEA5576861,,,,,,,no,,,,,WELLCOME SANGER INSTITUTE,ERA1854889,,pub…
ERR3293418,2019-04-25 08:28:43,2019-06-04 02:26:42,270567,81170100,270567,300,119,assembly,https://sra-download.ncbi.nlm.nih.gov/traces/era1/ERR/ERR3293/ERR3293418,ERX3319765,DN530968F:A4,WGS,RANDOM,GENOMIC,PAIRED,329,113,ILLUMINA,Illumina MiSeq,ERP114942,PRJEB32283,,535473,ERS3381097,SAMEA5576862,simple,6289,Haemonchus contortus,SAMEA5576862,,,,,,,no,,,,,WELLCOME SANGER INSTITUTE,ERA1854889,,pub…
ERR3293419,2019-04-25 08:28:43,2019-06-04 02:27:13,301706,90511800,301706,300,123,assembly,https://sra-download.ncbi.nlm.nih.gov/traces/era1/ERR/ERR3293/ERR3293419,ERX3319766,DN530968F:B4,WGS,RANDOM,GENOMIC,PAIRED,335,114,ILLUMINA,Illumina MiSeq,ERP114942,PRJEB32283,,535473,ERS3381098,SAMEA5576863,simple,6289,Haemonchus contortus,SAMEA5576863,,,,,,,no,,,,,WELLCOME SANGER INSTITUTE,ERA1854889,,pub…
ERR3293420,2019-04-25 08:28:44,2019-06-04 02:26:53,296932,89079600,296932,300,121,assembly,https://sra-download.ncbi.nlm.nih.gov/traces/era1/ERR/ERR3293/ERR3293420,ERX3319767,DN530968F:C4,WGS,RANDOM,GENOMIC,PAIRED,320,110,ILLUMINA,Illumina MiSeq,ERP114942,PRJEB32283,,535473,ERS3381099,SAMEA5576864,simple,6289,Haemonchus contortus,SAMEA5576864,,,,,,,no,,,,,WELLCOME SANGER INSTITUTE,ERA1854889,,pub…
ERR3293421,2019-04-25 08:28:44,2019-06-04 02:27:19,252123,75636900,252123,300,118,assembly,https://sra-download.ncbi.nlm.nih.gov/traces/era1/ERR/ERR3293/ERR3293421,ERX3319768,DN530968F:D4,WGS,RANDOM,GENOMIC,PAIRED,311,110,ILLUMINA,Illumina MiSeq,ERP114942,PRJEB32283,,535473,ERS3381100,SAMEA5576865,simple,6289,Haemonchus contortus,SAMEA5576865,,,,,,,no,,,,,WELLCOME SANGER INSTITUTE,ERA1854889,,pub…
ERR3293422,2019-04-25 08:28:44,2019-06-04 02:26:59,301734,90520200,301734,300,122,assembly,https://sra-download.ncbi.nlm.nih.gov/traces/era1/ERR/ERR3293/ERR3293422,ERX3319769,DN530968F:E4,WGS,RANDOM,GENOMIC,PAIRED,334,119,ILLUMINA,Illumina MiSeq,ERP114942,PRJEB32283,,535473,ERS3381101,SAMEA5576866,simple,6289,Haemonchus contortus,SAMEA5576866,,,,,,,no,,,,,WELLCOME SANGER INSTITUTE,ERA1854889,,pub…
ERR3293423,2019-04-25 08:28:44,2019-06-04 02:26:16,280742,84222600,280742,300,120,assembly,https://sra-download.ncbi.nlm.nih.gov/traces/era1/ERR/ERR3293/ERR3293423,ERX3319770,DN530968F:F4,WGS,RANDOM,GENOMIC,PAIRED,332,113,ILLUMINA,Illumina MiSeq,ERP114942,PRJEB32283,,535473,ERS3381102,SAMEA5576867,simple,6289,Haemonchus contortus,SAMEA5576867,,,,,,,no,,,,,WELLCOME SANGER INSTITUTE,ERA1854889,,pub…
ERR3293443,2019-04-25 08:28:44,2019-06-04 02:27:02,196793,59037900,196793,300,112,assembly,https://sra-download.ncbi.nlm.nih.gov/traces/era1/ERR/ERR3293/ERR3293443,ERX3319790,DN530968F:B7,WGS,RANDOM,GENOMIC,PAIRED,312,113,ILLUMINA,Illumina MiSeq,ERP114942,PRJEB32283,,535473,ERS3381103,SAMEA5576868,simple,6289,Haemonchus contortus,SAMEA5576868,,,,,,,no,,,,,WELLCOME SANGER INSTITUTE,ERA1854889,,pub…
ERR3293444,2019-04-25 08:28:44,2019-06-04 02:27:16,147790,44337000,147790,300,106,assembly,https://sra-download.ncbi.nlm.nih.gov/traces/era1/ERR/ERR3293/ERR3293444,ERX3319791,DN530968F:C7,WGS,RANDOM,GENOMIC,PAIRED,313,113,ILLUMINA,Illumina MiSeq,ERP114942,PRJEB32283,,535473,ERS3381104,SAMEA5576869,simple,6289,Haemonchus contortus,SAMEA5576869,,,,,,,no,,,,,WELLCOME SANGER INSTITUTE,ERA1854889,,pub…
ERR3293445,2019-04-25 08:28:44,2019-06-04 02:26:44,240127,72038100,240127,300,117,assembly,https://sra-download.ncbi.nlm.nih.gov/traces/era1/ERR/ERR3293/ERR3293445,ERX3319792,DN530968F:D7,WGS,RANDOM,GENOMIC,PAIRED,319,115,ILLUMINA,Illumina MiSeq,ERP114942,PRJEB32283,,535473,ERS3381105,SAMEA5576870,simple,6289,Haemonchus contortus,SAMEA5576870,,,,,,,no,,,,,WELLCOME SANGER INSTITUTE,ERA1854889,,pub…
ERR3293446,2019-04-25 08:28:44,2019-06-04 02:26:59,188310,56493000,188310,300,113,assembly,https://sra-download.ncbi.nlm.nih.gov/traces/era1/ERR/ERR3293/ERR3293446,ERX3319793,DN530968F:E7,WGS,RANDOM,GENOMIC,PAIRED,311,106,ILLUMINA,Illumina MiSeq,ERP114942,PRJEB32283,,535473,ERS3381106,SAMEA5576871,simple,6289,Haemonchus contortus,SAMEA5576871,,,,,,,no,,,,,WELLCOME SANGER INSTITUTE,ERA1854889,,pub…
ERR3293447,2019-04-25 08:28:44,2019-06-04 02:26:50,138460,41538000,138460,300,96,assembly,https://sra-download.ncbi.nlm.nih.gov/traces/era1/ERR/ERR3293/ERR3293447,ERX3319794,DN530968F:F7,WGS,RANDOM,GENOMIC,PAIRED,303,108,ILLUMINA,Illumina MiSeq,ERP114942,PRJEB32283,,535473,ERS3381107,SAMEA5576872,simple,6289,Haemonchus contortus,SAMEA5576872,,,,,,,no,,,,,WELLCOME SANGER INSTITUTE,ERA1854889,,publ…
ERR3293448,2019-04-25 08:28:44,2019-06-04 02:26:58,146737,44021100,146737,300,91,assembly,https://sra-download.ncbi.nlm.nih.gov/traces/era1/ERR/ERR3293/ERR3293448,ERX3319795,DN530968F:G7,WGS,RANDOM,GENOMIC,PAIRED,224,76,ILLUMINA,Illumina MiSeq,ERP114942,PRJEB32283,,535473,ERS3381108,SAMEA5576873,simple,6289,Haemonchus contortus,SAMEA5576873,,,,,,,no,,,,,WELLCOME SANGER INSTITUTE,ERA1854889,,publi…
ERR3293449,2019-04-25 08:28:44,2019-06-04 02:27:10,189008,56702400,189008,300,105,assembly,https://sra-download.ncbi.nlm.nih.gov/traces/era1/ERR/ERR3293/ERR3293449,ERX3319796,DN530968F:H7,WGS,RANDOM,GENOMIC,PAIRED,306,76,ILLUMINA,Illumina MiSeq,ERP114942,PRJEB32283,,535473,ERS3381109,SAMEA5576874,simple,6289,Haemonchus contortus,SAMEA5576874,,,,,,,no,,,,,WELLCOME SANGER INSTITUTE,ERA1854889,,publ…
ERR3293450,2019-04-25 08:28:44,2019-06-04 02:27:02,168712,50613600,168712,300,108,assembly,https://sra-download.ncbi.nlm.nih.gov/traces/era1/ERR/ERR3293/ERR3293450,ERX3319797,DN530968F:A8,WGS,RANDOM,GENOMIC,PAIRED,288,96,ILLUMINA,Illumina MiSeq,ERP114942,PRJEB32283,,535473,ERS3381110,SAMEA5576875,simple,6289,Haemonchus contortus,SAMEA5576875,,,,,,,no,,,,,WELLCOME SANGER INSTITUTE,ERA1854889,,publ…
ERR3293451,2019-04-25 08:28:44,2019-06-04 02:27:06,147177,44153100,147177,300,104,assembly,https://sra-download.ncbi.nlm.nih.gov/traces/era1/ERR/ERR3293/ERR3293451,ERX3319798,DN530968F:B8,WGS,RANDOM,GENOMIC,PAIRED,293,102,ILLUMINA,Illumina MiSeq,ERP114942,PRJEB32283,,535473,ERS3381111,SAMEA5576876,simple,6289,Haemonchus contortus,SAMEA5576876,,,,,,,no,,,,,WELLCOME SANGER INSTITUTE,ERA1854889,,pub…
ERR3293452,2019-04-25 08:28:44,2019-06-04 02:27:09,115683,34704900,115683,300,84,assembly,https://sra-download.ncbi.nlm.nih.gov/traces/era1/ERR/ERR3293/ERR3293452,ERX3319799,DN530968F:C8,WGS,RANDOM,GENOMIC,PAIRED,293,80,ILLUMINA,Illumina MiSeq,ERP114942,PRJEB32283,,535473,ERS3381112,SAMEA5576877,simple,6289,Haemonchus contortus,SAMEA5576877,,,,,,,no,,,,,WELLCOME SANGER INSTITUTE,ERA1854889,,publi…
ERR3293453,2019-04-25 08:28:44,2019-06-04 02:26:50,78350,23505000,78350,300,68,assembly,https://sra-download.ncbi.nlm.nih.gov/traces/era1/ERR/ERR3293/ERR3293453,ERX3319800,DN530968F:D8,WGS,RANDOM,GENOMIC,PAIRED,306,85,ILLUMINA,Illumina MiSeq,ERP114942,PRJEB32283,,535473,ERS3381113,SAMEA5576878,simple,6289,Haemonchus contortus,SAMEA5576878,,,,,,,no,,,,,WELLCOME SANGER INSTITUTE,ERA1854889,,public,…
ERR3293454,2019-04-25 08:28:44,2019-06-04 02:27:12,242619,72785700,242619,300,118,assembly,https://sra-download.ncbi.nlm.nih.gov/traces/era1/ERR/ERR3293/ERR3293454,ERX3319801,DN530968F:E8,WGS,RANDOM,GENOMIC,PAIRED,286,85,ILLUMINA,Illumina MiSeq,ERP114942,PRJEB32283,,535473,ERS3381114,SAMEA5576879,simple,6289,Haemonchus contortus,SAMEA5576879,,,,,,,no,,,,,WELLCOME SANGER INSTITUTE,ERA1854889,,publ…
ERR3293455,2019-04-25 08:28:44,2019-06-04 02:27:16,164248,49274400,164248,300,111,assembly,https://sra-download.ncbi.nlm.nih.gov/traces/era1/ERR/ERR3293/ERR3293455,ERX3319802,DN530968F:F8,WGS,RANDOM,GENOMIC,PAIRED,278,85,ILLUMINA,Illumina MiSeq,ERP114942,PRJEB32283,,535473,ERS3381115,SAMEA5576880,simple,6289,Haemonchus contortus,SAMEA5576880,,,,,,,no,,,,,WELLCOME SANGER INSTITUTE,ERA1854889,,publ…
ERR3293456,2019-04-25 08:28:44,2019-06-04 02:27:13,138990,41697000,138990,300,99,assembly,https://sra-download.ncbi.nlm.nih.gov/traces/era1/ERR/ERR3293/ERR3293456,ERX3319803,DN530968F:G8,WGS,RANDOM,GENOMIC,PAIRED,281,82,ILLUMINA,Illumina MiSeq,ERP114942,PRJEB32283,,535473,ERS3381116,SAMEA5576881,simple,6289,Haemonchus contortus,SAMEA5576881,,,,,,,no,,,,,WELLCOME SANGER INSTITUTE,ERA1854889,,publi…
ERR3293457,2019-04-25 08:28:44,2019-06-04 02:27:18,192287,57686100,192287,300,114,assembly,https://sra-download.ncbi.nlm.nih.gov/traces/era1/ERR/ERR3293/ERR3293457,ERX3319804,DN530968F:H8,WGS,RANDOM,GENOMIC,PAIRED,289,96,ILLUMINA,Illumina MiSeq,ERP114942,PRJEB32283,,535473,ERS3381117,SAMEA5576882,simple,6289,Haemonchus contortus,SAMEA5576882,,,,,,,no,,,,,WELLCOME SANGER INSTITUTE,ERA1854889,,publ…
ERR3293458,2019-04-25 08:28:44,2019-06-04 02:27:19,69335,20800500,69335,300,67,assembly,https://sra-download.ncbi.nlm.nih.gov/traces/era1/ERR/ERR3293/ERR3293458,ERX3319805,DN530968F:A9,WGS,RANDOM,GENOMIC,PAIRED,245,97,ILLUMINA,Illumina MiSeq,ERP114942,PRJEB32283,,535473,ERS3381118,SAMEA5576883,simple,6289,Haemonchus contortus,SAMEA5576883,,,,,,,no,,,,,WELLCOME SANGER INSTITUTE,ERA1854889,,public,…
ERR3293459,2019-04-25 08:28:44,2019-06-04 02:27:02,107633,32289900,107633,300,95,assembly,https://sra-download.ncbi.nlm.nih.gov/traces/era1/ERR/ERR3293/ERR3293459,ERX3319806,DN530968F:B9,WGS,RANDOM,GENOMIC,PAIRED,284,90,ILLUMINA,Illumina MiSeq,ERP114942,PRJEB32283,,535473,ERS3381119,SAMEA5576884,simple,6289,Haemonchus contortus,SAMEA5576884,,,,,,,no,,,,,WELLCOME SANGER INSTITUTE,ERA1854889,,publi…
ERR3293460,2019-04-25 08:28:44,2019-06-04 02:27:03,118104,35431200,118104,300,101,assembly,https://sra-download.ncbi.nlm.nih.gov/traces/era1/ERR/ERR3293/ERR3293460,ERX3319807,DN530968F:C9,WGS,RANDOM,GENOMIC,PAIRED,278,85,ILLUMINA,Illumina MiSeq,ERP114942,PRJEB32283,,535473,ERS3381120,SAMEA5576885,simple,6289,Haemonchus contortus,SAMEA5576885,,,,,,,no,,,,,WELLCOME SANGER INSTITUTE,ERA1854889,,publ…
ERR3293461,2019-04-25 08:28:44,2019-06-04 02:27:08,153365,46009500,153365,300,108,assembly,https://sra-download.ncbi.nlm.nih.gov/traces/era1/ERR/ERR3293/ERR3293461,ERX3319808,DN530968F:D9,WGS,RANDOM,GENOMIC,PAIRED,263,75,ILLUMINA,Illumina MiSeq,ERP114942,PRJEB32283,,535473,ERS3381121,SAMEA5576886,simple,6289,Haemonchus contortus,SAMEA5576886,,,,,,,no,,,,,WELLCOME SANGER INSTITUTE,ERA1854889,,publ…
ERR3293462,2019-04-25 08:28:44,2019-06-04 02:27:26,197104,59131200,197104,300,114,assembly,https://sra-download.ncbi.nlm.nih.gov/traces/era1/ERR/ERR3293/ERR3293462,ERX3319809,DN530968F:E9,WGS,RANDOM,GENOMIC,PAIRED,277,88,ILLUMINA,Illumina MiSeq,ERP114942,PRJEB32283,,535473,ERS3381122,SAMEA5576887,simple,6289,Haemonchus contortus,SAMEA5576887,,,,,,,no,,,,,WELLCOME SANGER INSTITUTE,ERA1854889,,publ…
ERR3293463,2019-04-25 08:28:44,2019-06-04 02:26:59,215957,64787100,215957,300,119,assembly,https://sra-download.ncbi.nlm.nih.gov/traces/era1/ERR/ERR3293/ERR3293463,ERX3319810,DN530968F:F9,WGS,RANDOM,GENOMIC,PAIRED,278,87,ILLUMINA,Illumina MiSeq,ERP114942,PRJEB32283,,535473,ERS3381123,SAMEA5576888,simple,6289,Haemonchus contortus,SAMEA5576888,,,,,,,no,,,,,WELLCOME SANGER INSTITUTE,ERA1854889,,publ…
ERR3293464,2019-04-25 08:28:44,2019-06-04 02:27:02,177507,53252100,177507,300,110,assembly,https://sra-download.ncbi.nlm.nih.gov/traces/era1/ERR/ERR3293/ERR3293464,ERX3319811,DN530968F:G9,WGS,RANDOM,GENOMIC,PAIRED,283,90,ILLUMINA,Illumina MiSeq,ERP114942,PRJEB32283,,535473,ERS3381124,SAMEA5576889,simple,6289,Haemonchus contortus,SAMEA5576889,,,,,,,no,,,,,WELLCOME SANGER INSTITUTE,ERA1854889,,publ…
ERR3293465,2019-04-25 08:28:44,2019-06-04 02:27:16,150469,45140700,150469,300,107,assembly,https://sra-download.ncbi.nlm.nih.gov/traces/era1/ERR/ERR3293/ERR3293465,ERX3319812,DN530968F:H9,WGS,RANDOM,GENOMIC,PAIRED,278,87,ILLUMINA,Illumina MiSeq,ERP114942,PRJEB32283,,535473,ERS3381125,SAMEA5576890,simple,6289,Haemonchus contortus,SAMEA5576890,,,,,,,no,,,,,WELLCOME SANGER INSTITUTE,ERA1854889,,publ…
ERR3293466,2019-04-25 08:28:44,2019-06-04 02:27:05,126618,37985400,126618,300,62,assembly,https://sra-download.ncbi.nlm.nih.gov/traces/era1/ERR/ERR3293/ERR3293466,ERX3319813,DN531596B:A1,WGS,RANDOM,GENOMIC,PAIRED,450,0,ILLUMINA,Illumina MiSeq,ERP114942,PRJEB32283,,535473,ERS3381150,SAMEA5576915,simple,6287,Dirofilaria immitis,SAMEA5576915,,,,,,,no,,,,,WELLCOME SANGER INSTITUTE,ERA1854889,,public,…
ERR3293467,2019-04-25 08:28:44,2019-06-04 02:27:14,111962,33588600,111962,300,54,assembly,https://sra-download.ncbi.nlm.nih.gov/traces/era1/ERR/ERR3293/ERR3293467,ERX3319814,DN531596B:B1,WGS,RANDOM,GENOMIC,PAIRED,450,0,ILLUMINA,Illumina MiSeq,ERP114942,PRJEB32283,,535473,ERS3381151,SAMEA5576916,simple,6287,Dirofilaria immitis,SAMEA5576916,,,,,,,no,,,,,WELLCOME SANGER INSTITUTE,ERA1854889,,public,…
ERR3293468,2019-04-25 08:28:44,2019-06-04 02:29:50,135795,40738500,135795,300,63,assembly,https://sra-download.ncbi.nlm.nih.gov/traces/era1/ERR/ERR3293/ERR3293468,ERX3319815,DN531596B:C1,WGS,RANDOM,GENOMIC,PAIRED,450,0,ILLUMINA,Illumina MiSeq,ERP114942,PRJEB32283,,535473,ERS3381152,SAMEA5576917,simple,6287,Dirofilaria immitis,SAMEA5576917,,,,,,,no,,,,,WELLCOME SANGER INSTITUTE,ERA1854889,,public,…
ERR3293469,2019-04-25 08:28:44,2019-06-04 02:26:54,99646,29893800,99646,300,52,assembly,https://sra-download.ncbi.nlm.nih.gov/traces/era1/ERR/ERR3293/ERR3293469,ERX3319816,DN531596B:D1,WGS,RANDOM,GENOMIC,PAIRED,450,0,ILLUMINA,Illumina MiSeq,ERP114942,PRJEB32283,,535473,ERS3381153,SAMEA5576918,simple,6287,Dirofilaria immitis,SAMEA5576918,,,,,,,no,,,,,WELLCOME SANGER INSTITUTE,ERA1854889,,public,75…
ERR3293470,2019-04-25 08:28:44,2019-06-04 02:27:00,123634,37090200,123634,300,58,assembly,https://sra-download.ncbi.nlm.nih.gov/traces/era1/ERR/ERR3293/ERR3293470,ERX3319817,DN531596B:E1,WGS,RANDOM,GENOMIC,PAIRED,450,0,ILLUMINA,Illumina MiSeq,ERP114942,PRJEB32283,,535473,ERS3381154,SAMEA5576919,simple,6287,Dirofilaria immitis,SAMEA5576919,,,,,,,no,,,,,WELLCOME SANGER INSTITUTE,ERA1854889,,public,…
ERR3293471,2019-04-25 08:28:44,2019-06-04 02:29:27,115544,34663200,115544,300,58,assembly,https://sra-download.ncbi.nlm.nih.gov/traces/era1/ERR/ERR3293/ERR3293471,ERX3319818,DN531596B:F1,WGS,RANDOM,GENOMIC,PAIRED,450,0,ILLUMINA,Illumina MiSeq,ERP114942,PRJEB32283,,535473,ERS3381155,SAMEA5576920,simple,6287,Dirofilaria immitis,SAMEA5576920,,,,,,,no,,,,,WELLCOME SANGER INSTITUTE,ERA1854889,,public,…
ERR3293472,2019-04-25 08:28:44,2019-06-04 02:27:33,149775,44932500,149775,300,66,assembly,https://sra-download.ncbi.nlm.nih.gov/traces/era1/ERR/ERR3293/ERR3293472,ERX3319819,DN531596B:G1,WGS,RANDOM,GENOMIC,PAIRED,450,0,ILLUMINA,Illumina MiSeq,ERP114942,PRJEB32283,,535473,ERS3381156,SAMEA5576921,simple,6287,Dirofilaria immitis,SAMEA5576921,,,,,,,no,,,,,WELLCOME SANGER INSTITUTE,ERA1854889,,public,…
ERR3293473,2019-04-25 08:28:44,2019-06-04 02:27:13,154504,46351200,154504,300,67,assembly,https://sra-download.ncbi.nlm.nih.gov/traces/era1/ERR/ERR3293/ERR3293473,ERX3319820,DN531596B:H1,WGS,RANDOM,GENOMIC,PAIRED,450,0,ILLUMINA,Illumina MiSeq,ERP114942,PRJEB32283,,535473,ERS3381157,SAMEA5576922,simple,6287,Dirofilaria immitis,SAMEA5576922,,,,,,,no,,,,,WELLCOME SANGER INSTITUTE,ERA1854889,,public,…
ERR3293474,2019-04-25 08:28:44,2019-06-04 02:26:54,126655,37996500,126655,300,53,assembly,https://sra-download.ncbi.nlm.nih.gov/traces/era1/ERR/ERR3293/ERR3293474,ERX3319821,DN531596B:A2,WGS,RANDOM,GENOMIC,PAIRED,450,0,ILLUMINA,Illumina MiSeq,ERP114942,PRJEB32283,,535473,ERS3381158,SAMEA5576923,simple,29170,Ancylostoma caninum,SAMEA5576923,,,,,,,no,,,,,WELLCOME SANGER INSTITUTE,ERA1854889,,public…
ERR3293475,2019-04-25 08:28:44,2019-06-04 02:29:25,111016,33304800,111016,300,62,assembly,https://sra-download.ncbi.nlm.nih.gov/traces/era1/ERR/ERR3293/ERR3293475,ERX3319822,DN531596B:B2,WGS,RANDOM,GENOMIC,PAIRED,337,93,ILLUMINA,Illumina MiSeq,ERP114942,PRJEB32283,,535473,ERS3381160,SAMEA5576925,simple,29170,Ancylostoma caninum,SAMEA5576925,,,,,,,no,,,,,WELLCOME SANGER INSTITUTE,ERA1854889,,publi…
ERR3293476,2019-04-25 08:28:44,2019-06-04 02:27:28,114306,34291800,114306,300,65,assembly,https://sra-download.ncbi.nlm.nih.gov/traces/era1/ERR/ERR3293/ERR3293476,ERX3319823,DN531596B:C2,WGS,RANDOM,GENOMIC,PAIRED,322,49,ILLUMINA,Illumina MiSeq,ERP114942,PRJEB32283,,535473,ERS3381161,SAMEA5576926,simple,29170,Ancylostoma caninum,SAMEA5576926,,,,,,,no,,,,,WELLCOME SANGER INSTITUTE,ERA1854889,,publi…
ERR3293477,2019-04-25 08:28:44,2019-06-04 02:28:30,111587,33476100,111587,300,54,assembly,https://sra-download.ncbi.nlm.nih.gov/traces/era1/ERR/ERR3293/ERR3293477,ERX3319824,DN531596B:D2,WGS,RANDOM,GENOMIC,PAIRED,275,168,ILLUMINA,Illumina MiSeq,ERP114942,PRJEB32283,,535473,ERS3381162,SAMEA5576927,simple,29170,Ancylostoma caninum,SAMEA5576927,,,,,,,no,,,,,WELLCOME SANGER INSTITUTE,ERA1854889,,publ…
ERR3293478,2019-04-25 08:28:44,2019-06-04 02:26:46,127567,38270100,127567,300,69,assembly,https://sra-download.ncbi.nlm.nih.gov/traces/era1/ERR/ERR3293/ERR3293478,ERX3319825,DN531596B:E2,WGS,RANDOM,GENOMIC,PAIRED,372,59,ILLUMINA,Illumina MiSeq,ERP114942,PRJEB32283,,535473,ERS3381163,SAMEA5576928,simple,29170,Ancylostoma caninum,SAMEA5576928,,,,,,,no,,,,,WELLCOME SANGER INSTITUTE,ERA1854889,,publi…
ERR3293479,2019-04-25 08:28:44,2019-06-04 02:27:27,107504,32251200,107504,300,60,assembly,https://sra-download.ncbi.nlm.nih.gov/traces/era1/ERR/ERR3293/ERR3293479,ERX3319826,DN531596B:F2,WGS,RANDOM,GENOMIC,PAIRED,418,73,ILLUMINA,Illumina MiSeq,ERP114942,PRJEB32283,,535473,ERS3381164,SAMEA5576929,simple,29170,Ancylostoma caninum,SAMEA5576929,,,,,,,no,,,,,WELLCOME SANGER INSTITUTE,ERA1854889,,publi…
ERR3293480,2019-04-25 08:28:44,2019-06-04 02:26:54,138292,41487600,138292,300,69,assembly,https://sra-download.ncbi.nlm.nih.gov/traces/era1/ERR/ERR3293/ERR3293480,ERX3319827,DN531596B:G2,WGS,RANDOM,GENOMIC,PAIRED,396,64,ILLUMINA,Illumina MiSeq,ERP114942,PRJEB32283,,535473,ERS3381165,SAMEA5576930,simple,29170,Ancylostoma caninum,SAMEA5576930,,,,,,,no,,,,,WELLCOME SANGER INSTITUTE,ERA1854889,,publi…
ERR3293481,2019-04-25 08:28:44,2019-06-04 02:27:00,142470,42741000,142470,300,69,assembly,https://sra-download.ncbi.nlm.nih.gov/traces/era1/ERR/ERR3293/ERR3293481,ERX3319828,DN531596B:H2,WGS,RANDOM,GENOMIC,PAIRED,403,39,ILLUMINA,Illumina MiSeq,ERP114942,PRJEB32283,,535473,ERS3381166,SAMEA5576931,simple,29170,Ancylostoma caninum,SAMEA5576931,,,,,,,no,,,,,WELLCOME SANGER INSTITUTE,ERA1854889,,publi…
ERR3293482,2019-04-25 08:28:44,2019-06-04 02:28:40,128722,38616600,128722,300,44,assembly,https://sra-download.ncbi.nlm.nih.gov/traces/era1/ERR/ERR3293/ERR3293482,ERX3319829,DN531596B:A3,WGS,RANDOM,GENOMIC,PAIRED,450,0,ILLUMINA,Illumina MiSeq,ERP114942,PRJEB32283,,535473,ERS3381167,SAMEA5576932,simple,46685,Ascaridia galli,SAMEA5576932,,,,,,,no,,,,,WELLCOME SANGER INSTITUTE,ERA1854889,,public,6D8…
ERR3293483,2019-04-25 08:28:44,2019-06-04 02:26:46,114424,34327200,114424,300,26,assembly,https://sra-download.ncbi.nlm.nih.gov/traces/era1/ERR/ERR3293/ERR3293483,ERX3319830,DN531596B:B3,WGS,RANDOM,GENOMIC,PAIRED,450,0,ILLUMINA,Illumina MiSeq,ERP114942,PRJEB32283,,535473,ERS3381168,SAMEA5576933,simple,46685,Ascaridia galli,SAMEA5576933,,,,,,,no,,,,,WELLCOME SANGER INSTITUTE,ERA1854889,,public,36B…
ERR3293484,2019-04-25 08:28:44,2019-06-04 02:28:15,119710,35913000,119710,300,29,assembly,https://sra-download.ncbi.nlm.nih.gov/traces/era1/ERR/ERR3293/ERR3293484,ERX3319831,DN531596B:C3,WGS,RANDOM,GENOMIC,PAIRED,450,0,ILLUMINA,Illumina MiSeq,ERP114942,PRJEB32283,,535473,ERS3381169,SAMEA5576934,simple,46685,Ascaridia galli,SAMEA5576934,,,,,,,no,,,,,WELLCOME SANGER INSTITUTE,ERA1854889,,public,1CA…
ERR3293485,2019-04-25 08:28:44,2019-06-04 02:29:49,110126,33037800,110126,300,24,assembly,https://sra-download.ncbi.nlm.nih.gov/traces/era1/ERR/ERR3293/ERR3293485,ERX3319832,DN531596B:D3,WGS,RANDOM,GENOMIC,PAIRED,450,0,ILLUMINA,Illumina MiSeq,ERP114942,PRJEB32283,,535473,ERS3381170,SAMEA5576935,simple,46685,Ascaridia galli,SAMEA5576935,,,,,,,no,,,,,WELLCOME SANGER INSTITUTE,ERA1854889,,public,901…
ERR3293486,2019-04-25 08:28:44,2019-06-04 02:27:00,141599,42479700,141599,300,30,assembly,https://sra-download.ncbi.nlm.nih.gov/traces/era1/ERR/ERR3293/ERR3293486,ERX3319833,DN531596B:E3,WGS,RANDOM,GENOMIC,PAIRED,450,0,ILLUMINA,Illumina MiSeq,ERP114942,PRJEB32283,,535473,ERS3381171,SAMEA5576936,simple,46685,Ascaridia galli,SAMEA5576936,,,,,,,no,,,,,WELLCOME SANGER INSTITUTE,ERA1854889,,public,687…
ERR3293487,2019-04-25 08:28:44,2019-06-04 02:28:54,114116,34234800,114116,300,31,assembly,https://sra-download.ncbi.nlm.nih.gov/traces/era1/ERR/ERR3293/ERR3293487,ERX3319834,DN531596B:F3,WGS,RANDOM,GENOMIC,PAIRED,450,0,ILLUMINA,Illumina MiSeq,ERP114942,PRJEB32283,,535473,ERS3381172,SAMEA5576937,simple,46685,Ascaridia galli,SAMEA5576937,,,,,,,no,,,,,WELLCOME SANGER INSTITUTE,ERA1854889,,public,BF5…
ERR3293488,2019-04-25 08:28:44,2019-06-04 02:27:16,137828,41348400,137828,300,47,assembly,https://sra-download.ncbi.nlm.nih.gov/traces/era1/ERR/ERR3293/ERR3293488,ERX3319835,DN531596B:G3,WGS,RANDOM,GENOMIC,PAIRED,450,0,ILLUMINA,Illumina MiSeq,ERP114942,PRJEB32283,,535473,ERS3381173,SAMEA5576938,simple,46685,Ascaridia galli,SAMEA5576938,,,,,,,no,,,,,WELLCOME SANGER INSTITUTE,ERA1854889,,public,C9F…
ERR3293489,2019-04-25 08:28:44,2019-06-04 02:27:22,124181,37254300,124181,300,43,assembly,https://sra-download.ncbi.nlm.nih.gov/traces/era1/ERR/ERR3293/ERR3293489,ERX3319836,DN531596B:H3,WGS,RANDOM,GENOMIC,PAIRED,450,0,ILLUMINA,Illumina MiSeq,ERP114942,PRJEB32283,,535473,ERS3381174,SAMEA5576939,simple,46685,Ascaridia galli,SAMEA5576939,,,,,,,no,,,,,WELLCOME SANGER INSTITUTE,ERA1854889,,public,B05…
ERR3293490,2019-04-25 08:28:44,2019-06-04 02:28:15,141323,42396900,141323,300,44,assembly,https://sra-download.ncbi.nlm.nih.gov/traces/era1/ERR/ERR3293/ERR3293490,ERX3319837,DN531596B:A4,WGS,RANDOM,GENOMIC,PAIRED,399,44,ILLUMINA,Illumina MiSeq,ERP114942,PRJEB32283,,535473,ERS3381175,SAMEA5576940,simple,29170,Ancylostoma caninum,SAMEA5576940,,,,,,,no,,,,,WELLCOME SANGER INSTITUTE,ERA1854889,,publi…
ERR3293491,2019-04-25 08:28:44,2019-06-04 02:29:27,149441,44832300,149441,300,46,assembly,https://sra-download.ncbi.nlm.nih.gov/traces/era1/ERR/ERR3293/ERR3293491,ERX3319838,DN531596B:B4,WGS,RANDOM,GENOMIC,PAIRED,362,36,ILLUMINA,Illumina MiSeq,ERP114942,PRJEB32283,,535473,ERS3381176,SAMEA5576941,simple,29170,Ancylostoma caninum,SAMEA5576941,,,,,,,no,,,,,WELLCOME SANGER INSTITUTE,ERA1854889,,publi…
ERR3293492,2019-04-25 08:28:44,2019-06-04 02:26:47,149573,44871900,149573,300,46,assembly,https://sra-download.ncbi.nlm.nih.gov/traces/era1/ERR/ERR3293/ERR3293492,ERX3319839,DN531596B:C4,WGS,RANDOM,GENOMIC,PAIRED,389,148,ILLUMINA,Illumina MiSeq,ERP114942,PRJEB32283,,535473,ERS3381177,SAMEA5576942,simple,29170,Ancylostoma caninum,SAMEA5576942,,,,,,,no,,,,,WELLCOME SANGER INSTITUTE,ERA1854889,,publ…
ERR3293493,2019-04-25 08:28:44,2019-06-04 02:27:18,141040,42312000,141040,300,44,assembly,https://sra-download.ncbi.nlm.nih.gov/traces/era1/ERR/ERR3293/ERR3293493,ERX3319840,DN531596B:D4,WGS,RANDOM,GENOMIC,PAIRED,328,90,ILLUMINA,Illumina MiSeq,ERP114942,PRJEB32283,,535473,ERS3381178,SAMEA5576943,simple,29170,Ancylostoma caninum,SAMEA5576943,,,,,,,no,,,,,WELLCOME SANGER INSTITUTE,ERA1854889,,publi…
ERR3293494,2019-04-25 08:28:44,2019-06-04 02:27:15,147167,44150100,147167,300,47,assembly,https://sra-download.ncbi.nlm.nih.gov/traces/era1/ERR/ERR3293/ERR3293494,ERX3319841,DN531596B:E4,WGS,RANDOM,GENOMIC,PAIRED,309,192,ILLUMINA,Illumina MiSeq,ERP114942,PRJEB32283,,535473,ERS3381179,SAMEA5576944,simple,29170,Ancylostoma caninum,SAMEA5576944,,,,,,,no,,,,,WELLCOME SANGER INSTITUTE,ERA1854889,,publ…
ERR3293495,2019-04-25 08:28:44,2019-06-04 02:29:27,139884,41965200,139884,300,46,assembly,https://sra-download.ncbi.nlm.nih.gov/traces/era1/ERR/ERR3293/ERR3293495,ERX3319842,DN531596B:F4,WGS,RANDOM,GENOMIC,PAIRED,368,0,ILLUMINA,Illumina MiSeq,ERP114942,PRJEB32283,,535473,ERS3381180,SAMEA5576945,simple,29170,Ancylostoma caninum,SAMEA5576945,,,,,,,no,,,,,WELLCOME SANGER INSTITUTE,ERA1854889,,public…
ERR3293496,2019-04-25 08:28:44,2019-06-04 02:27:13,185096,55528800,185096,300,56,assembly,https://sra-download.ncbi.nlm.nih.gov/traces/era1/ERR/ERR3293/ERR3293496,ERX3319843,DN531596B:G4,WGS,RANDOM,GENOMIC,PAIRED,480,0,ILLUMINA,Illumina MiSeq,ERP114942,PRJEB32283,,535473,ERS3381181,SAMEA5576946,simple,29170,Ancylostoma caninum,SAMEA5576946,,,,,,,no,,,,,WELLCOME SANGER INSTITUTE,ERA1854889,,public…
ERR3293497,2019-04-25 08:28:44,2019-06-04 02:27:59,155420,46626000,155420,300,51,assembly,https://sra-download.ncbi.nlm.nih.gov/traces/era1/ERR/ERR3293/ERR3293497,ERX3319844,DN531596B:H4,WGS,RANDOM,GENOMIC,PAIRED,384,0,ILLUMINA,Illumina MiSeq,ERP114942,PRJEB32283,,535473,ERS3381182,SAMEA5576947,simple,29170,Ancylostoma caninum,SAMEA5576947,,,,,,,no,,,,,WELLCOME SANGER INSTITUTE,ERA1854889,,public…
ERR3293498,2019-04-25 08:28:44,2019-06-04 02:27:06,164296,49288800,164296,300,55,assembly,https://sra-download.ncbi.nlm.nih.gov/traces/era1/ERR/ERR3293/ERR3293498,ERX3319845,DN531596B:A5,WGS,RANDOM,GENOMIC,PAIRED,311,0,ILLUMINA,Illumina MiSeq,ERP114942,PRJEB32283,,535473,ERS3381183,SAMEA5576948,simple,29170,Ancylostoma caninum,SAMEA5576948,,,,,,,no,,,,,WELLCOME SANGER INSTITUTE,ERA1854889,,public…
ERR3293499,2019-04-25 08:28:44,2019-06-04 02:28:24,157920,47376000,157920,300,61,assembly,https://sra-download.ncbi.nlm.nih.gov/traces/era1/ERR/ERR3293/ERR3293499,ERX3319846,DN531596B:B5,WGS,RANDOM,GENOMIC,PAIRED,313,70,ILLUMINA,Illumina MiSeq,ERP114942,PRJEB32283,,535473,ERS3381184,SAMEA5576949,simple,29170,Ancylostoma caninum,SAMEA5576949,,,,,,,no,,,,,WELLCOME SANGER INSTITUTE,ERA1854889,,publi…
ERR3293500,2019-04-25 08:28:44,2019-06-04 02:28:00,168194,50458200,168194,300,54,assembly,https://sra-download.ncbi.nlm.nih.gov/traces/era1/ERR/ERR3293/ERR3293500,ERX3319847,DN531596B:C5,WGS,RANDOM,GENOMIC,PAIRED,347,96,ILLUMINA,Illumina MiSeq,ERP114942,PRJEB32283,,535473,ERS3381185,SAMEA5576950,simple,29170,Ancylostoma caninum,SAMEA5576950,,,,,,,no,,,,,WELLCOME SANGER INSTITUTE,ERA1854889,,publi…
ERR3293501,2019-04-25 08:28:44,2019-06-04 02:29:32,150429,45128700,150429,300,47,assembly,https://sra-download.ncbi.nlm.nih.gov/traces/era1/ERR/ERR3293/ERR3293501,ERX3319848,DN531596B:D5,WGS,RANDOM,GENOMIC,PAIRED,330,174,ILLUMINA,Illumina MiSeq,ERP114942,PRJEB32283,,535473,ERS3381186,SAMEA5576951,simple,29170,Ancylostoma caninum,SAMEA5576951,,,,,,,no,,,,,WELLCOME SANGER INSTITUTE,ERA1854889,,publ…
ERR3293502,2019-04-25 08:28:44,2019-06-04 02:27:26,164098,49229400,164098,300,52,assembly,https://sra-download.ncbi.nlm.nih.gov/traces/era1/ERR/ERR3293/ERR3293502,ERX3319849,DN531596B:E5,WGS,RANDOM,GENOMIC,PAIRED,450,0,ILLUMINA,Illumina MiSeq,ERP114942,PRJEB32283,,535473,ERS3381187,SAMEA5576952,simple,29170,Ancylostoma caninum,SAMEA5576952,,,,,,,no,,,,,WELLCOME SANGER INSTITUTE,ERA1854889,,public…
ERR3293503,2019-04-25 08:28:44,2019-06-04 02:29:37,156754,47026200,156754,300,66,assembly,https://sra-download.ncbi.nlm.nih.gov/traces/era1/ERR/ERR3293/ERR3293503,ERX3319850,DN531596B:F5,WGS,RANDOM,GENOMIC,PAIRED,316,130,ILLUMINA,Illumina MiSeq,ERP114942,PRJEB32283,,535473,ERS3381188,SAMEA5576953,simple,29170,Ancylostoma caninum,SAMEA5576953,,,,,,,no,,,,,WELLCOME SANGER INSTITUTE,ERA1854889,,publ…
ERR3293504,2019-04-25 08:28:44,2019-06-04 02:27:23,175711,52713300,175711,300,71,assembly,https://sra-download.ncbi.nlm.nih.gov/traces/era1/ERR/ERR3293/ERR3293504,ERX3319851,DN531596B:G5,WGS,RANDOM,GENOMIC,PAIRED,396,63,ILLUMINA,Illumina MiSeq,ERP114942,PRJEB32283,,535473,ERS3381189,SAMEA5576954,simple,29170,Ancylostoma caninum,SAMEA5576954,,,,,,,no,,,,,WELLCOME SANGER INSTITUTE,ERA1854889,,publi…
ERR3293505,2019-04-25 08:28:44,2019-06-04 02:29:27,126821,38046300,126821,300,38,assembly,https://sra-download.ncbi.nlm.nih.gov/traces/era1/ERR/ERR3293/ERR3293505,ERX3319852,DN531596B:H5,WGS,RANDOM,GENOMIC,PAIRED,315,0,ILLUMINA,Illumina MiSeq,ERP114942,PRJEB32283,,535473,ERS3381190,SAMEA5576955,simple,29170,Ancylostoma caninum,SAMEA5576955,,,,,,,no,,,,,WELLCOME SANGER INSTITUTE,ERA1854889,,public…
ERR3293506,2019-04-25 08:28:44,2019-06-04 02:27:23,136886,41065800,136886,300,63,assembly,https://sra-download.ncbi.nlm.nih.gov/traces/era1/ERR/ERR3293/ERR3293506,ERX3319853,DN531596B:A6,WGS,RANDOM,GENOMIC,PAIRED,450,0,ILLUMINA,Illumina MiSeq,ERP114942,PRJEB32283,,535473,ERS3381191,SAMEA5576956,simple,6248,Strongyloides stercoralis,SAMEA5576956,,,,,,,no,,,,,WELLCOME SANGER INSTITUTE,ERA1854889,,p…
ERR3293507,2019-04-25 08:28:44,2019-06-04 02:27:21,140869,42260700,140869,300,68,assembly,https://sra-download.ncbi.nlm.nih.gov/traces/era1/ERR/ERR3293/ERR3293507,ERX3319854,DN531596B:B6,WGS,RANDOM,GENOMIC,PAIRED,450,0,ILLUMINA,Illumina MiSeq,ERP114942,PRJEB32283,,535473,ERS3381192,SAMEA5576957,simple,6248,Strongyloides stercoralis,SAMEA5576957,,,,,,,no,,,,,WELLCOME SANGER INSTITUTE,ERA1854889,,p…
ERR3293508,2019-04-25 08:28:44,2019-06-04 02:27:23,130315,39094500,130315,300,59,assembly,https://sra-download.ncbi.nlm.nih.gov/traces/era1/ERR/ERR3293/ERR3293508,ERX3319855,DN531596B:C6,WGS,RANDOM,GENOMIC,PAIRED,450,0,ILLUMINA,Illumina MiSeq,ERP114942,PRJEB32283,,535473,ERS3381193,SAMEA5576958,simple,6248,Strongyloides stercoralis,SAMEA5576958,,,,,,,no,,,,,WELLCOME SANGER INSTITUTE,ERA1854889,,p…
ERR3293509,2019-04-25 08:28:44,2019-06-04 02:27:44,130448,39134400,130448,300,63,assembly,https://sra-download.ncbi.nlm.nih.gov/traces/era1/ERR/ERR3293/ERR3293509,ERX3319856,DN531596B:D6,WGS,RANDOM,GENOMIC,PAIRED,450,0,ILLUMINA,Illumina MiSeq,ERP114942,PRJEB32283,,535473,ERS3381194,SAMEA5576959,simple,6248,Strongyloides stercoralis,SAMEA5576959,,,,,,,no,,,,,WELLCOME SANGER INSTITUTE,ERA1854889,,p…
ERR3293510,2019-04-25 08:28:44,2019-06-04 02:38:31,130698,39209400,130698,300,63,assembly,https://sra-download.ncbi.nlm.nih.gov/traces/era1/ERR/ERR3293/ERR3293510,ERX3319857,DN531596B:E6,WGS,RANDOM,GENOMIC,PAIRED,450,0,ILLUMINA,Illumina MiSeq,ERP114942,PRJEB32283,,535473,ERS3381195,SAMEA5576960,simple,6248,Strongyloides stercoralis,SAMEA5576960,,,,,,,no,,,,,WELLCOME SANGER INSTITUTE,ERA1854889,,p…
ERR3293511,2019-04-25 08:28:44,2019-06-04 02:26:59,150864,45259200,150864,300,65,assembly,https://sra-download.ncbi.nlm.nih.gov/traces/era1/ERR/ERR3293/ERR3293511,ERX3319858,DN531596B:F6,WGS,RANDOM,GENOMIC,PAIRED,450,0,ILLUMINA,Illumina MiSeq,ERP114942,PRJEB32283,,535473,ERS3381196,SAMEA5576961,simple,6248,Strongyloides stercoralis,SAMEA5576961,,,,,,,no,,,,,WELLCOME SANGER INSTITUTE,ERA1854889,,p…
ERR3293512,2019-04-25 08:28:44,2019-06-04 02:27:22,128208,38462400,128208,300,56,assembly,https://sra-download.ncbi.nlm.nih.gov/traces/era1/ERR/ERR3293/ERR3293512,ERX3319859,DN531596B:G6,WGS,RANDOM,GENOMIC,PAIRED,450,0,ILLUMINA,Illumina MiSeq,ERP114942,PRJEB32283,,535473,ERS3381197,SAMEA5576962,simple,6248,Strongyloides stercoralis,SAMEA5576962,,,,,,,no,,,,,WELLCOME SANGER INSTITUTE,ERA1854889,,p…
ERR3293513,2019-04-25 08:28:44,2019-06-04 02:30:11,122949,36884700,122949,300,52,assembly,https://sra-download.ncbi.nlm.nih.gov/traces/era1/ERR/ERR3293/ERR3293513,ERX3319860,DN531596B:H6,WGS,RANDOM,GENOMIC,PAIRED,450,0,ILLUMINA,Illumina MiSeq,ERP114942,PRJEB32283,,535473,ERS3381198,SAMEA5576963,simple,6248,Strongyloides stercoralis,SAMEA5576963,,,,,,,no,,,,,WELLCOME SANGER INSTITUTE,ERA1854889,,p…
ERR3293514,2019-04-25 08:28:44,2019-06-04 02:28:03,146248,43874400,146248,300,75,assembly,https://sra-download.ncbi.nlm.nih.gov/traces/era1/ERR/ERR3293/ERR3293514,ERX3319861,DN531596B:A7,WGS,RANDOM,GENOMIC,PAIRED,450,0,ILLUMINA,Illumina MiSeq,ERP114942,PRJEB32283,,535473,ERS3381199,SAMEA5576964,simple,6248,Strongyloides stercoralis,SAMEA5576964,,,,,,,no,,,,,WELLCOME SANGER INSTITUTE,ERA1854889,,p…
ERR3293515,2019-04-25 08:28:44,2019-06-04 02:27:36,130739,39221700,130739,300,48,assembly,https://sra-download.ncbi.nlm.nih.gov/traces/era1/ERR/ERR3293/ERR3293515,ERX3319862,DN531596B:B7,WGS,RANDOM,GENOMIC,PAIRED,450,0,ILLUMINA,Illumina MiSeq,ERP114942,PRJEB32283,,535473,ERS3381200,SAMEA5576965,simple,6248,Strongyloides stercoralis,SAMEA5576965,,,,,,,no,,,,,WELLCOME SANGER INSTITUTE,ERA1854889,,p…
ERR3293516,2019-04-25 08:28:45,2019-06-04 02:29:50,123009,36902700,123009,300,62,assembly,https://sra-download.ncbi.nlm.nih.gov/traces/era1/ERR/ERR3293/ERR3293516,ERX3319863,DN531596B:C7,WGS,RANDOM,GENOMIC,PAIRED,450,0,ILLUMINA,Illumina MiSeq,ERP114942,PRJEB32283,,535473,ERS3381201,SAMEA5576966,simple,6248,Strongyloides stercoralis,SAMEA5576966,,,,,,,no,,,,,WELLCOME SANGER INSTITUTE,ERA1854889,,p…
SRR8920940,2019-06-03 17:21:25,2019-04-17 01:54:18,11366632,2296059664,11366632,202,1340,,https://sra-download.ncbi.nlm.nih.gov/traces/sra20/SRR/008711/SRR8920940,SRX5702277,TEN.1,WGS,RANDOM,GENOMIC,PAIRED,0,0,ILLUMINA,Illumina HiSeq 2500,SRP192793,PRJNA533181,3,533181,SRS4641370,SAMN11444950,simple,6313,Angiostrongylus cantonensis,6967,,,,,,,no,,,,,UNIVERSITY OF SYDNEY,SRA875525,,public,3AD124CA…
SRR8920943,2019-06-03 17:21:25,2019-04-17 01:54:01,10102816,2040768832,10102816,202,1142,,https://sra-download.ncbi.nlm.nih.gov/traces/sra20/SRR/008711/SRR8920943,SRX5702274,SYD.1,WGS,RANDOM,GENOMIC,PAIRED,0,0,ILLUMINA,Illumina HiSeq 2500,SRP192793,PRJNA533181,3,533181,SRS4641368,SAMN11444948,simple,6313,Angiostrongylus cantonensis,JS4458,,,,,,,no,,,,,UNIVERSITY OF SYDNEY,SRA875525,,public,8D9F59…
SRR8920942,2019-06-03 17:21:25,2019-04-17 01:58:34,26745627,5402616654,26745627,202,3137,,https://sra-download.ncbi.nlm.nih.gov/traces/sra24/SRR/008711/SRR8920942,SRX5702275,HAW.1,WGS,RANDOM,GENOMIC,PAIRED,0,0,ILLUMINA,Illumina HiSeq 2500,SRP192793,PRJNA533181,3,533181,SRS4641369,SAMN11444949,simple,6313,Angiostrongylus cantonensis,JS4459,,,,,,,no,,,,,UNIVERSITY OF SYDNEY,SRA875525,,public,CDBA8F…
SRR8920941,2019-06-03 17:21:25,2019-04-17 01:52:58,6900332,1393867064,6900332,202,752,,https://sra-download.ncbi.nlm.nih.gov/traces/sra70/SRR/008711/SRR8920941,SRX5702276,FH.1,WGS,RANDOM,GENOMIC,PAIRED,0,0,ILLUMINA,Illumina HiSeq 2500,SRP192793,PRJNA533181,3,533181,SRS4641371,SAMN11444951,simple,6313,Angiostrongylus cantonensis,R23-F,,,,,,,no,,,,,UNIVERSITY OF SYDNEY,SRA875525,,public,964E45C7D7C…
ERR3293354,2019-04-25 08:28:43,2019-06-04 02:25:31,437590,131277000,437590,300,145,assembly,https://sra-download.ncbi.nlm.nih.gov/traces/era1/ERR/ERR3293/ERR3293354,ERX3319701,DN520521T:A1,WGS,RANDOM,GENOMIC,PAIRED,437,116,ILLUMINA,Illumina MiSeq,ERP114942,PRJEB32283,,535473,ERS3380882,SAMEA5576646,simple,6289,Haemonchus contortus,SAMEA5576646,,,,,,,no,,,,,WELLCOME SANGER INSTITUTE,ERA1854889,,pu…
ERR3293355,2019-04-25 08:28:43,2019-06-04 02:26:02,402750,120825000,402750,300,142,assembly,https://sra-download.ncbi.nlm.nih.gov/traces/era1/ERR/ERR3293/ERR3293355,ERX3319702,DN520521T:B1,WGS,RANDOM,GENOMIC,PAIRED,441,116,ILLUMINA,Illumina MiSeq,ERP114942,PRJEB32283,,535473,ERS3380883,SAMEA5576647,simple,6289,Haemonchus contortus,SAMEA5576647,,,,,,,no,,,,,WELLCOME SANGER INSTITUTE,ERA1854889,,pu…
ERR3293356,2019-04-25 08:28:43,2019-06-04 02:26:32,445450,133635000,445450,300,151,assembly,https://sra-download.ncbi.nlm.nih.gov/traces/era1/ERR/ERR3293/ERR3293356,ERX3319703,DN520521T:C1,WGS,RANDOM,GENOMIC,PAIRED,423,113,ILLUMINA,Illumina MiSeq,ERP114942,PRJEB32283,,535473,ERS3380884,SAMEA5576648,simple,6289,Haemonchus contortus,SAMEA5576648,,,,,,,no,,,,,WELLCOME SANGER INSTITUTE,ERA1854889,,pu…
ERR3293357,2019-04-25 08:28:43,2019-06-04 02:26:20,420061,126018300,420061,300,143,assembly,https://sra-download.ncbi.nlm.nih.gov/traces/era1/ERR/ERR3293/ERR3293357,ERX3319704,DN520521T:D1,WGS,RANDOM,GENOMIC,PAIRED,439,118,ILLUMINA,Illumina MiSeq,ERP114942,PRJEB32283,,535473,ERS3380885,SAMEA5576649,simple,6289,Haemonchus contortus,SAMEA5576649,,,,,,,no,,,,,WELLCOME SANGER INSTITUTE,ERA1854889,,pu…
ERR3293358,2019-04-25 08:28:43,2019-06-04 02:26:22,418613,125583900,418613,300,144,assembly,https://sra-download.ncbi.nlm.nih.gov/traces/era1/ERR/ERR3293/ERR3293358,ERX3319705,DN520521T:E1,WGS,RANDOM,GENOMIC,PAIRED,444,120,ILLUMINA,Illumina MiSeq,ERP114942,PRJEB32283,,535473,ERS3380886,SAMEA5576650,simple,6289,Haemonchus contortus,SAMEA5576650,,,,,,,no,,,,,WELLCOME SANGER INSTITUTE,ERA1854889,,pu…
ERR3293359,2019-04-25 08:28:43,2019-06-04 02:26:19,414097,124229100,414097,300,143,assembly,https://sra-download.ncbi.nlm.nih.gov/traces/era1/ERR/ERR3293/ERR3293359,ERX3319706,DN520521T:F1,WGS,RANDOM,GENOMIC,PAIRED,442,122,ILLUMINA,Illumina MiSeq,ERP114942,PRJEB32283,,535473,ERS3380887,SAMEA5576651,simple,6289,Haemonchus contortus,SAMEA5576651,,,,,,,no,,,,,WELLCOME SANGER INSTITUTE,ERA1854889,,pu…
ERR3293360,2019-04-25 08:28:43,2019-06-04 02:26:46,416401,124920300,416401,300,143,assembly,https://sra-download.ncbi.nlm.nih.gov/traces/era1/ERR/ERR3293/ERR3293360,ERX3319707,DN520521T:G1,WGS,RANDOM,GENOMIC,PAIRED,436,113,ILLUMINA,Illumina MiSeq,ERP114942,PRJEB32283,,535473,ERS3380888,SAMEA5576652,simple,6289,Haemonchus contortus,SAMEA5576652,,,,,,,no,,,,,WELLCOME SANGER INSTITUTE,ERA1854889,,pu…
ERR3293361,2019-04-25 08:28:43,2019-06-04 02:26:16,377026,113107800,377026,300,141,assembly,https://sra-download.ncbi.nlm.nih.gov/traces/era1/ERR/ERR3293/ERR3293361,ERX3319708,DN520521T:H1,WGS,RANDOM,GENOMIC,PAIRED,434,119,ILLUMINA,Illumina MiSeq,ERP114942,PRJEB32283,,535473,ERS3380889,SAMEA5576653,simple,6289,Haemonchus contortus,SAMEA5576653,,,,,,,no,,,,,WELLCOME SANGER INSTITUTE,ERA1854889,,pu…
ERR3293362,2019-04-25 08:28:43,2019-06-04 02:26:12,428878,128663400,428878,300,146,assembly,https://sra-download.ncbi.nlm.nih.gov/traces/era1/ERR/ERR3293/ERR3293362,ERX3319709,DN520521T:A2,WGS,RANDOM,GENOMIC,PAIRED,439,117,ILLUMINA,Illumina MiSeq,ERP114942,PRJEB32283,,535473,ERS3380890,SAMEA5576654,simple,6289,Haemonchus contortus,SAMEA5576654,,,,,,,no,,,,,WELLCOME SANGER INSTITUTE,ERA1854889,,pu…
ERR3293363,2019-04-25 08:28:43,2019-06-04 02:35:52,423346,127003800,423346,300,143,assembly,https://sra-download.ncbi.nlm.nih.gov/traces/era1/ERR/ERR3293/ERR3293363,ERX3319710,DN520521T:B2,WGS,RANDOM,GENOMIC,PAIRED,436,116,ILLUMINA,Illumina MiSeq,ERP114942,PRJEB32283,,535473,ERS3380891,SAMEA5576655,simple,6289,Haemonchus contortus,SAMEA5576655,,,,,,,no,,,,,WELLCOME SANGER INSTITUTE,ERA1854889,,pu…
ERR3293364,2019-04-25 08:28:43,2019-06-04 02:26:59,415989,124796700,415989,300,143,assembly,https://sra-download.ncbi.nlm.nih.gov/traces/era1/ERR/ERR3293/ERR3293364,ERX3319711,DN520521T:C2,WGS,RANDOM,GENOMIC,PAIRED,434,116,ILLUMINA,Illumina MiSeq,ERP114942,PRJEB32283,,535473,ERS3380892,SAMEA5576656,simple,6289,Haemonchus contortus,SAMEA5576656,,,,,,,no,,,,,WELLCOME SANGER INSTITUTE,ERA1854889,,pu…
ERR3293365,2019-04-25 08:28:43,2019-06-04 02:26:23,450117,135035100,450117,300,146,assembly,https://sra-download.ncbi.nlm.nih.gov/traces/era1/ERR/ERR3293/ERR3293365,ERX3319712,DN520521T:D2,WGS,RANDOM,GENOMIC,PAIRED,438,116,ILLUMINA,Illumina MiSeq,ERP114942,PRJEB32283,,535473,ERS3380893,SAMEA5576657,simple,6289,Haemonchus contortus,SAMEA5576657,,,,,,,no,,,,,WELLCOME SANGER INSTITUTE,ERA1854889,,pu…
ERR3293366,2019-04-25 08:28:43,2019-06-04 02:26:02,455289,136586700,455289,300,145,assembly,https://sra-download.ncbi.nlm.nih.gov/traces/era1/ERR/ERR3293/ERR3293366,ERX3319713,DN520521T:E2,WGS,RANDOM,GENOMIC,PAIRED,444,116,ILLUMINA,Illumina MiSeq,ERP114942,PRJEB32283,,535473,ERS3380894,SAMEA5576658,simple,6289,Haemonchus contortus,SAMEA5576658,,,,,,,no,,,,,WELLCOME SANGER INSTITUTE,ERA1854889,,pu…
ERR3293367,2019-04-25 08:28:43,2019-06-04 02:26:27,399770,119931000,399770,300,139,assembly,https://sra-download.ncbi.nlm.nih.gov/traces/era1/ERR/ERR3293/ERR3293367,ERX3319714,DN520521T:F2,WGS,RANDOM,GENOMIC,PAIRED,440,116,ILLUMINA,Illumina MiSeq,ERP114942,PRJEB32283,,535473,ERS3380895,SAMEA5576659,simple,6289,Haemonchus contortus,SAMEA5576659,,,,,,,no,,,,,WELLCOME SANGER INSTITUTE,ERA1854889,,pu…
ERR3293368,2019-04-25 08:28:43,2019-06-04 02:26:27,451245,135373500,451245,300,161,assembly,https://sra-download.ncbi.nlm.nih.gov/traces/era1/ERR/ERR3293/ERR3293368,ERX3319715,DN520521T:G2,WGS,RANDOM,GENOMIC,PAIRED,430,119,ILLUMINA,Illumina MiSeq,ERP114942,PRJEB32283,,535473,ERS3380896,SAMEA5576660,simple,6289,Haemonchus contortus,SAMEA5576660,,,,,,,no,,,,,WELLCOME SANGER INSTITUTE,ERA1854889,,pu…
ERR3293369,2019-04-25 08:28:43,2019-06-04 02:28:42,501036,150310800,501036,300,151,assembly,https://sra-download.ncbi.nlm.nih.gov/traces/era1/ERR/ERR3293/ERR3293369,ERX3319716,DN520521T:H2,WGS,RANDOM,GENOMIC,PAIRED,433,119,ILLUMINA,Illumina MiSeq,ERP114942,PRJEB32283,,535473,ERS3380897,SAMEA5576661,simple,6289,Haemonchus contortus,SAMEA5576661,,,,,,,no,,,,,WELLCOME SANGER INSTITUTE,ERA1854889,,pu…
ERR3293370,2019-04-25 08:28:43,2019-06-04 02:26:12,185394,55618200,185394,300,107,assembly,https://sra-download.ncbi.nlm.nih.gov/traces/era1/ERR/ERR3293/ERR3293370,ERX3319717,DN520521T:A3,WGS,RANDOM,GENOMIC,PAIRED,439,105,ILLUMINA,Illumina MiSeq,ERP114942,PRJEB32283,,535473,ERS3380898,SAMEA5576662,simple,6289,Haemonchus contortus,SAMEA5576662,,,,,,,no,,,,,WELLCOME SANGER INSTITUTE,ERA1854889,,pub…
ERR3293371,2019-04-25 08:28:43,2019-06-04 02:25:59,196575,58972500,196575,300,105,assembly,https://sra-download.ncbi.nlm.nih.gov/traces/era1/ERR/ERR3293/ERR3293371,ERX3319718,DN520521T:B3,WGS,RANDOM,GENOMIC,PAIRED,435,36,ILLUMINA,Illumina MiSeq,ERP114942,PRJEB32283,,535473,ERS3380899,SAMEA5576663,simple,6289,Haemonchus contortus,SAMEA5576663,,,,,,,no,,,,,WELLCOME SANGER INSTITUTE,ERA1854889,,publ…
ERR3293372,2019-04-25 08:28:43,2019-06-04 02:25:48,212631,63789300,212631,300,110,assembly,https://sra-download.ncbi.nlm.nih.gov/traces/era1/ERR/ERR3293/ERR3293372,ERX3319719,DN520521T:C3,WGS,RANDOM,GENOMIC,PAIRED,383,82,ILLUMINA,Illumina MiSeq,ERP114942,PRJEB32283,,535473,ERS3380900,SAMEA5576664,simple,6289,Haemonchus contortus,SAMEA5576664,,,,,,,no,,,,,WELLCOME SANGER INSTITUTE,ERA1854889,,publ…
ERR3293373,2019-04-25 08:28:43,2019-06-04 02:26:12,176064,52819200,176064,300,103,assembly,https://sra-download.ncbi.nlm.nih.gov/traces/era1/ERR/ERR3293/ERR3293373,ERX3319720,DN520521T:D3,WGS,RANDOM,GENOMIC,PAIRED,438,127,ILLUMINA,Illumina MiSeq,ERP114942,PRJEB32283,,535473,ERS3380901,SAMEA5576665,simple,6289,Haemonchus contortus,SAMEA5576665,,,,,,,no,,,,,WELLCOME SANGER INSTITUTE,ERA1854889,,pub…
ERR3293374,2019-04-25 08:28:43,2019-06-04 02:26:05,229006,68701800,229006,300,114,assembly,https://sra-download.ncbi.nlm.nih.gov/traces/era1/ERR/ERR3293/ERR3293374,ERX3319721,DN520521T:E3,WGS,RANDOM,GENOMIC,PAIRED,466,165,ILLUMINA,Illumina MiSeq,ERP114942,PRJEB32283,,535473,ERS3380903,SAMEA5576667,simple,6289,Haemonchus contortus,SAMEA5576667,,,,,,,no,,,,,WELLCOME SANGER INSTITUTE,ERA1854889,,pub…
ERR3293375,2019-04-25 08:28:43,2019-06-04 02:26:09,374686,112405800,374686,300,149,assembly,https://sra-download.ncbi.nlm.nih.gov/traces/era1/ERR/ERR3293/ERR3293375,ERX3319722,DN520521T:F3,WGS,RANDOM,GENOMIC,PAIRED,370,99,ILLUMINA,Illumina MiSeq,ERP114942,PRJEB32283,,535473,ERS3380904,SAMEA5576669,simple,6289,Haemonchus contortus,SAMEA5576669,,,,,,,no,,,,,WELLCOME SANGER INSTITUTE,ERA1854889,,pub…
ERR3293376,2019-04-25 08:28:43,2019-06-04 02:27:16,374748,112424400,374748,300,149,assembly,https://sra-download.ncbi.nlm.nih.gov/traces/era1/ERR/ERR3293/ERR3293376,ERX3319723,DN520521T:G3,WGS,RANDOM,GENOMIC,PAIRED,450,0,ILLUMINA,Illumina MiSeq,ERP114942,PRJEB32283,,535473,ERS3380905,SAMEA5576670,simple,6289,Haemonchus contortus,SAMEA5576670,,,,,,,no,,,,,WELLCOME SANGER INSTITUTE,ERA1854889,,publ…
ERR3293377,2019-04-25 08:28:43,2019-06-04 02:26:12,337949,101384700,337949,300,141,assembly,https://sra-download.ncbi.nlm.nih.gov/traces/era1/ERR/ERR3293/ERR3293377,ERX3319724,DN520521T:H3,WGS,RANDOM,GENOMIC,PAIRED,430,109,ILLUMINA,Illumina MiSeq,ERP114942,PRJEB32283,,535473,ERS3380906,SAMEA5576671,simple,6289,Haemonchus contortus,SAMEA5576671,,,,,,,no,,,,,WELLCOME SANGER INSTITUTE,ERA1854889,,pu…
ERR3293378,2019-04-25 08:28:43,2019-06-04 02:26:46,255952,76785600,255952,300,130,assembly,https://sra-download.ncbi.nlm.nih.gov/traces/era1/ERR/ERR3293/ERR3293378,ERX3319725,DN520521T:A4,WGS,RANDOM,GENOMIC,PAIRED,423,112,ILLUMINA,Illumina MiSeq,ERP114942,PRJEB32283,,535473,ERS3380907,SAMEA5576672,simple,6289,Haemonchus contortus,SAMEA5576672,,,,,,,no,,,,,WELLCOME SANGER INSTITUTE,ERA1854889,,pub…
ERR3293379,2019-04-25 08:28:43,2019-06-04 02:26:15,406023,121806900,406023,300,157,assembly,https://sra-download.ncbi.nlm.nih.gov/traces/era1/ERR/ERR3293/ERR3293379,ERX3319726,DN520521T:B4,WGS,RANDOM,GENOMIC,PAIRED,411,113,ILLUMINA,Illumina MiSeq,ERP114942,PRJEB32283,,535473,ERS3380908,SAMEA5576673,simple,6289,Haemonchus contortus,SAMEA5576673,,,,,,,no,,,,,WELLCOME SANGER INSTITUTE,ERA1854889,,pu…
ERR3293380,2019-04-25 08:28:43,2019-06-04 02:26:32,319901,95970300,319901,300,141,assembly,https://sra-download.ncbi.nlm.nih.gov/traces/era1/ERR/ERR3293/ERR3293380,ERX3319727,DN520521T:C4,WGS,RANDOM,GENOMIC,PAIRED,406,119,ILLUMINA,Illumina MiSeq,ERP114942,PRJEB32283,,535473,ERS3380909,SAMEA5576674,simple,6289,Haemonchus contortus,SAMEA5576674,,,,,,,no,,,,,WELLCOME SANGER INSTITUTE,ERA1854889,,pub…
ERR3293381,2019-04-25 08:28:43,2019-06-04 02:26:40,377666,113299800,377666,300,154,assembly,https://sra-download.ncbi.nlm.nih.gov/traces/era1/ERR/ERR3293/ERR3293381,ERX3319728,DN520521T:D4,WGS,RANDOM,GENOMIC,PAIRED,410,111,ILLUMINA,Illumina MiSeq,ERP114942,PRJEB32283,,535473,ERS3380910,SAMEA5576675,simple,6289,Haemonchus contortus,SAMEA5576675,,,,,,,no,,,,,WELLCOME SANGER INSTITUTE,ERA1854889,,pu…
ERR3293382,2019-04-25 08:28:43,2019-06-04 02:26:30,300059,90017700,300059,300,130,assembly,https://sra-download.ncbi.nlm.nih.gov/traces/era1/ERR/ERR3293/ERR3293382,ERX3319729,DN520521T:E4,WGS,RANDOM,GENOMIC,PAIRED,419,112,ILLUMINA,Illumina MiSeq,ERP114942,PRJEB32283,,535473,ERS3380911,SAMEA5576676,simple,6289,Haemonchus contortus,SAMEA5576676,,,,,,,no,,,,,WELLCOME SANGER INSTITUTE,ERA1854889,,pub…
ERR3293383,2019-04-25 08:28:43,2019-06-04 02:28:37,283704,85111200,283704,300,128,assembly,https://sra-download.ncbi.nlm.nih.gov/traces/era1/ERR/ERR3293/ERR3293383,ERX3319730,DN520521T:F4,WGS,RANDOM,GENOMIC,PAIRED,369,115,ILLUMINA,Illumina MiSeq,ERP114942,PRJEB32283,,535473,ERS3380912,SAMEA5576677,simple,6289,Haemonchus contortus,SAMEA5576677,,,,,,,no,,,,,WELLCOME SANGER INSTITUTE,ERA1854889,,pub…
ERR3293384,2019-04-25 08:28:43,2019-06-04 02:26:16,298775,89632500,298775,300,130,assembly,https://sra-download.ncbi.nlm.nih.gov/traces/era1/ERR/ERR3293/ERR3293384,ERX3319731,DN520521T:G4,WGS,RANDOM,GENOMIC,PAIRED,443,165,ILLUMINA,Illumina MiSeq,ERP114942,PRJEB32283,,535473,ERS3380913,SAMEA5576678,simple,6289,Haemonchus contortus,SAMEA5576678,,,,,,,no,,,,,WELLCOME SANGER INSTITUTE,ERA1854889,,pub…
ERR3293385,2019-04-25 08:28:43,2019-06-04 02:26:20,383340,115002000,383340,300,150,assembly,https://sra-download.ncbi.nlm.nih.gov/traces/era1/ERR/ERR3293/ERR3293385,ERX3319732,DN520521T:H4,WGS,RANDOM,GENOMIC,PAIRED,384,122,ILLUMINA,Illumina MiSeq,ERP114942,PRJEB32283,,535473,ERS3380914,SAMEA5576679,simple,6289,Haemonchus contortus,SAMEA5576679,,,,,,,no,,,,,WELLCOME SANGER INSTITUTE,ERA1854889,,pu…
ERR3293386,2019-04-25 08:28:43,2019-06-04 02:26:31,335418,100625400,335418,300,137,assembly,https://sra-download.ncbi.nlm.nih.gov/traces/era1/ERR/ERR3293/ERR3293386,ERX3319733,DN520521T:A5,WGS,RANDOM,GENOMIC,PAIRED,444,127,ILLUMINA,Illumina MiSeq,ERP114942,PRJEB32283,,535473,ERS3380915,SAMEA5576680,simple,6289,Haemonchus contortus,SAMEA5576680,,,,,,,no,,,,,WELLCOME SANGER INSTITUTE,ERA1854889,,pu…
ERR3293387,2019-04-25 08:28:43,2019-06-04 02:26:20,213096,63928800,213096,300,110,assembly,https://sra-download.ncbi.nlm.nih.gov/traces/era1/ERR/ERR3293/ERR3293387,ERX3319734,DN520521T:B5,WGS,RANDOM,GENOMIC,PAIRED,412,0,ILLUMINA,Illumina MiSeq,ERP114942,PRJEB32283,,535473,ERS3380916,SAMEA5576681,simple,6289,Haemonchus contortus,SAMEA5576681,,,,,,,no,,,,,WELLCOME SANGER INSTITUTE,ERA1854889,,publi…
ERR3293388,2019-04-25 08:28:43,2019-06-04 02:26:46,262804,78841200,262804,300,125,assembly,https://sra-download.ncbi.nlm.nih.gov/traces/era1/ERR/ERR3293/ERR3293388,ERX3319735,DN520521T:C5,WGS,RANDOM,GENOMIC,PAIRED,467,139,ILLUMINA,Illumina MiSeq,ERP114942,PRJEB32283,,535473,ERS3380917,SAMEA5576682,simple,6289,Haemonchus contortus,SAMEA5576682,,,,,,,no,,,,,WELLCOME SANGER INSTITUTE,ERA1854889,,pub…
ERR3293389,2019-04-25 08:28:43,2019-06-04 02:26:25,286691,86007300,286691,300,130,assembly,https://sra-download.ncbi.nlm.nih.gov/traces/era1/ERR/ERR3293/ERR3293389,ERX3319736,DN520521T:D5,WGS,RANDOM,GENOMIC,PAIRED,464,137,ILLUMINA,Illumina MiSeq,ERP114942,PRJEB32283,,535473,ERS3380918,SAMEA5576683,simple,6289,Haemonchus contortus,SAMEA5576683,,,,,,,no,,,,,WELLCOME SANGER INSTITUTE,ERA1854889,,pub…
ERR3293390,2019-04-25 08:28:43,2019-06-04 02:26:37,227868,68360400,227868,300,121,assembly,https://sra-download.ncbi.nlm.nih.gov/traces/era1/ERR/ERR3293/ERR3293390,ERX3319737,DN520521T:E5,WGS,RANDOM,GENOMIC,PAIRED,465,136,ILLUMINA,Illumina MiSeq,ERP114942,PRJEB32283,,535473,ERS3380919,SAMEA5576684,simple,6289,Haemonchus contortus,SAMEA5576684,,,,,,,no,,,,,WELLCOME SANGER INSTITUTE,ERA1854889,,pub…
ERR3293391,2019-04-25 08:28:43,2019-06-04 02:26:34,306971,92091300,306971,300,131,assembly,https://sra-download.ncbi.nlm.nih.gov/traces/era1/ERR/ERR3293/ERR3293391,ERX3319738,DN520521T:F5,WGS,RANDOM,GENOMIC,PAIRED,458,128,ILLUMINA,Illumina MiSeq,ERP114942,PRJEB32283,,535473,ERS3380920,SAMEA5576685,simple,6289,Haemonchus contortus,SAMEA5576685,,,,,,,no,,,,,WELLCOME SANGER INSTITUTE,ERA1854889,,pub…
ERR3293392,2019-04-25 08:28:43,2019-06-04 02:26:31,221186,66355800,221186,300,120,assembly,https://sra-download.ncbi.nlm.nih.gov/traces/era1/ERR/ERR3293/ERR3293392,ERX3319739,DN520521T:G5,WGS,RANDOM,GENOMIC,PAIRED,464,132,ILLUMINA,Illumina MiSeq,ERP114942,PRJEB32283,,535473,ERS3380921,SAMEA5576686,simple,6289,Haemonchus contortus,SAMEA5576686,,,,,,,no,,,,,WELLCOME SANGER INSTITUTE,ERA1854889,,pub…
ERR3293393,2019-04-25 08:28:43,2019-06-04 02:26:20,291207,87362100,291207,300,130,assembly,https://sra-download.ncbi.nlm.nih.gov/traces/era1/ERR/ERR3293/ERR3293393,ERX3319740,DN520521T:H5,WGS,RANDOM,GENOMIC,PAIRED,389,139,ILLUMINA,Illumina MiSeq,ERP114942,PRJEB32283,,535473,ERS3380922,SAMEA5576687,simple,6289,Haemonchus contortus,SAMEA5576687,,,,,,,no,,,,,WELLCOME SANGER INSTITUTE,ERA1854889,,pub…
ERR3293394,2019-04-25 08:28:43,2019-06-04 02:26:27,224880,67464000,224880,300,115,assembly,https://sra-download.ncbi.nlm.nih.gov/traces/era1/ERR/ERR3293/ERR3293394,ERX3319741,DN530968F:A1,WGS,RANDOM,GENOMIC,PAIRED,319,119,ILLUMINA,Illumina MiSeq,ERP114942,PRJEB32283,,535473,ERS3381054,SAMEA5576819,simple,6289,Haemonchus contortus,SAMEA5576819,,,,,,,no,,,,,WELLCOME SANGER INSTITUTE,ERA1854889,,pub…
ERR3293395,2019-04-25 08:28:43,2019-06-04 02:27:05,254805,76441500,254805,300,118,assembly,https://sra-download.ncbi.nlm.nih.gov/traces/era1/ERR/ERR3293/ERR3293395,ERX3319742,DN530968F:B1,WGS,RANDOM,GENOMIC,PAIRED,340,119,ILLUMINA,Illumina MiSeq,ERP114942,PRJEB32283,,535473,ERS3381055,SAMEA5576820,simple,6289,Haemonchus contortus,SAMEA5576820,,,,,,,no,,,,,WELLCOME SANGER INSTITUTE,ERA1854889,,pub…
ERR3293396,2019-04-25 08:28:43,2019-06-04 02:26:55,288410,86523000,288410,300,122,assembly,https://sra-download.ncbi.nlm.nih.gov/traces/era1/ERR/ERR3293/ERR3293396,ERX3319743,DN530968F:C1,WGS,RANDOM,GENOMIC,PAIRED,313,107,ILLUMINA,Illumina MiSeq,ERP114942,PRJEB32283,,535473,ERS3381056,SAMEA5576821,simple,6289,Haemonchus contortus,SAMEA5576821,,,,,,,no,,,,,WELLCOME SANGER INSTITUTE,ERA1854889,,pub…
ERR3293397,2019-04-25 08:28:43,2019-06-04 02:26:57,281123,84336900,281123,300,120,assembly,https://sra-download.ncbi.nlm.nih.gov/traces/era1/ERR/ERR3293/ERR3293397,ERX3319744,DN530968F:D1,WGS,RANDOM,GENOMIC,PAIRED,332,117,ILLUMINA,Illumina MiSeq,ERP114942,PRJEB32283,,535473,ERS3381057,SAMEA5576822,simple,6289,Haemonchus contortus,SAMEA5576822,,,,,,,no,,,,,WELLCOME SANGER INSTITUTE,ERA1854889,,pub…
ERR3293398,2019-04-25 08:28:43,2019-06-04 02:27:42,268350,80505000,268350,300,119,assembly,https://sra-download.ncbi.nlm.nih.gov/traces/era1/ERR/ERR3293/ERR3293398,ERX3319745,DN530968F:E1,WGS,RANDOM,GENOMIC,PAIRED,329,119,ILLUMINA,Illumina MiSeq,ERP114942,PRJEB32283,,535473,ERS3381058,SAMEA5576823,simple,6289,Haemonchus contortus,SAMEA5576823,,,,,,,no,,,,,WELLCOME SANGER INSTITUTE,ERA1854889,,pub…
ERR3293399,2019-04-25 08:28:43,2019-06-04 02:26:37,270387,81116100,270387,300,119,assembly,https://sra-download.ncbi.nlm.nih.gov/traces/era1/ERR/ERR3293/ERR3293399,ERX3319746,DN530968F:F1,WGS,RANDOM,GENOMIC,PAIRED,342,121,ILLUMINA,Illumina MiSeq,ERP114942,PRJEB32283,,535473,ERS3381059,SAMEA5576824,simple,6289,Haemonchus contortus,SAMEA5576824,,,,,,,no,,,,,WELLCOME SANGER INSTITUTE,ERA1854889,,pub…
ERR3293400,2019-04-25 08:28:43,2019-06-04 02:26:24,107913,32373900,107913,300,96,assembly,https://sra-download.ncbi.nlm.nih.gov/traces/era1/ERR/ERR3293/ERR3293400,ERX3319747,DN530968F:G1,WGS,RANDOM,GENOMIC,PAIRED,315,110,ILLUMINA,Illumina MiSeq,ERP114942,PRJEB32283,,535473,ERS3381060,SAMEA5576825,simple,6289,Haemonchus contortus,SAMEA5576825,,,,,,,no,,,,,WELLCOME SANGER INSTITUTE,ERA1854889,,publ…
ERR3293401,2019-04-25 08:28:43,2019-06-04 02:26:49,298473,89541900,298473,300,123,assembly,https://sra-download.ncbi.nlm.nih.gov/traces/era1/ERR/ERR3293/ERR3293401,ERX3319748,DN530968F:H1,WGS,RANDOM,GENOMIC,PAIRED,340,119,ILLUMINA,Illumina MiSeq,ERP114942,PRJEB32283,,535473,ERS3381061,SAMEA5576826,simple,6289,Haemonchus contortus,SAMEA5576826,,,,,,,no,,,,,WELLCOME SANGER INSTITUTE,ERA1854889,,pub…
ERR3293402,2019-04-25 08:28:43,2019-06-04 02:26:47,132796,39838800,132796,300,92,assembly,https://sra-download.ncbi.nlm.nih.gov/traces/era1/ERR/ERR3293/ERR3293402,ERX3319749,DN530968F:A2,WGS,RANDOM,GENOMIC,PAIRED,268,80,ILLUMINA,Illumina MiSeq,ERP114942,PRJEB32283,,535473,ERS3381062,SAMEA5576827,simple,6289,Haemonchus contortus,SAMEA5576827,,,,,,,no,,,,,WELLCOME SANGER INSTITUTE,ERA1854889,,publi…
ERR3293403,2019-04-25 08:28:43,2019-06-04 02:26:50,275663,82698900,275663,300,121,assembly,https://sra-download.ncbi.nlm.nih.gov/traces/era1/ERR/ERR3293/ERR3293403,ERX3319750,DN530968F:B2,WGS,RANDOM,GENOMIC,PAIRED,293,91,ILLUMINA,Illumina MiSeq,ERP114942,PRJEB32283,,535473,ERS3381063,SAMEA5576828,simple,6289,Haemonchus contortus,SAMEA5576828,,,,,,,no,,,,,WELLCOME SANGER INSTITUTE,ERA1854889,,publ…
ERR3293404,2019-04-25 08:28:43,2019-06-04 02:26:50,268481,80544300,268481,300,119,assembly,https://sra-download.ncbi.nlm.nih.gov/traces/era1/ERR/ERR3293/ERR3293404,ERX3319751,DN530968F:C2,WGS,RANDOM,GENOMIC,PAIRED,334,119,ILLUMINA,Illumina MiSeq,ERP114942,PRJEB32283,,535473,ERS3381064,SAMEA5576829,simple,6289,Haemonchus contortus,SAMEA5576829,,,,,,,no,,,,,WELLCOME SANGER INSTITUTE,ERA1854889,,pub…
ERR3293405,2019-04-25 08:28:43,2019-06-04 02:26:32,263548,79064400,263548,300,119,assembly,https://sra-download.ncbi.nlm.nih.gov/traces/era1/ERR/ERR3293/ERR3293405,ERX3319752,DN530968F:D2,WGS,RANDOM,GENOMIC,PAIRED,317,110,ILLUMINA,Illumina MiSeq,ERP114942,PRJEB32283,,535473,ERS3381065,SAMEA5576830,simple,6289,Haemonchus contortus,SAMEA5576830,,,,,,,no,,,,,WELLCOME SANGER INSTITUTE,ERA1854889,,pub…
ERR3293406,2019-04-25 08:28:43,2019-06-04 02:26:59,259013,77703900,259013,300,117,assembly,https://sra-download.ncbi.nlm.nih.gov/traces/era1/ERR/ERR3293/ERR3293406,ERX3319753,DN530968F:E2,WGS,RANDOM,GENOMIC,PAIRED,323,117,ILLUMINA,Illumina MiSeq,ERP114942,PRJEB32283,,535473,ERS3381066,SAMEA5576831,simple,6289,Haemonchus contortus,SAMEA5576831,,,,,,,no,,,,,WELLCOME SANGER INSTITUTE,ERA1854889,,pub…
ERR3293407,2019-04-25 08:28:43,2019-06-04 02:26:53,288141,86442300,288141,300,121,assembly,https://sra-download.ncbi.nlm.nih.gov/traces/era1/ERR/ERR3293/ERR3293407,ERX3319754,DN530968F:F2,WGS,RANDOM,GENOMIC,PAIRED,327,113,ILLUMINA,Illumina MiSeq,ERP114942,PRJEB32283,,535473,ERS3381067,SAMEA5576832,simple,6289,Haemonchus contortus,SAMEA5576832,,,,,,,no,,,,,WELLCOME SANGER INSTITUTE,ERA1854889,,pub…
ERR3293408,2019-04-25 08:28:43,2019-06-04 02:26:43,294341,88302300,294341,300,121,assembly,https://sra-download.ncbi.nlm.nih.gov/traces/era1/ERR/ERR3293/ERR3293408,ERX3319755,DN530968F:G2,WGS,RANDOM,GENOMIC,PAIRED,330,113,ILLUMINA,Illumina MiSeq,ERP114942,PRJEB32283,,535473,ERS3381068,SAMEA5576833,simple,6289,Haemonchus contortus,SAMEA5576833,,,,,,,no,,,,,WELLCOME SANGER INSTITUTE,ERA1854889,,pub…
ERR3293409,2019-04-25 08:28:43,2019-06-04 02:26:46,309375,92812500,309375,300,123,assembly,https://sra-download.ncbi.nlm.nih.gov/traces/era1/ERR/ERR3293/ERR3293409,ERX3319756,DN530968F:H2,WGS,RANDOM,GENOMIC,PAIRED,333,116,ILLUMINA,Illumina MiSeq,ERP114942,PRJEB32283,,535473,ERS3381069,SAMEA5576834,simple,6289,Haemonchus contortus,SAMEA5576834,,,,,,,no,,,,,WELLCOME SANGER INSTITUTE,ERA1854889,,pub…
ERR3293410,2019-04-25 08:28:43,2019-06-04 02:26:46,301494,90448200,301494,300,122,assembly,https://sra-download.ncbi.nlm.nih.gov/traces/era1/ERR/ERR3293/ERR3293410,ERX3319757,DN530968F:A3,WGS,RANDOM,GENOMIC,PAIRED,329,115,ILLUMINA,Illumina MiSeq,ERP114942,PRJEB32283,,535473,ERS3381070,SAMEA5576835,simple,6289,Haemonchus contortus,SAMEA5576835,,,,,,,no,,,,,WELLCOME SANGER INSTITUTE,ERA1854889,,pub…
ERR3293411,2019-04-25 08:28:43,2019-06-04 02:26:31,288988,86696400,288988,300,121,assembly,https://sra-download.ncbi.nlm.nih.gov/traces/era1/ERR/ERR3293/ERR3293411,ERX3319758,DN530968F:B3,WGS,RANDOM,GENOMIC,PAIRED,327,118,ILLUMINA,Illumina MiSeq,ERP114942,PRJEB32283,,535473,ERS3381090,SAMEA5576855,simple,6289,Haemonchus contortus,SAMEA5576855,,,,,,,no,,,,,WELLCOME SANGER INSTITUTE,ERA1854889,,pub…
ERR3293412,2019-04-25 08:28:43,2019-06-04 02:26:28,291827,87548100,291827,300,121,assembly,https://sra-download.ncbi.nlm.nih.gov/traces/era1/ERR/ERR3293/ERR3293412,ERX3319759,DN530968F:C3,WGS,RANDOM,GENOMIC,PAIRED,326,113,ILLUMINA,Illumina MiSeq,ERP114942,PRJEB32283,,535473,ERS3381091,SAMEA5576856,simple,6289,Haemonchus contortus,SAMEA5576856,,,,,,,no,,,,,WELLCOME SANGER INSTITUTE,ERA1854889,,pub…
ERR3293413,2019-04-25 08:28:43,2019-06-04 02:26:51,99659,29897700,99659,300,76,assembly,https://sra-download.ncbi.nlm.nih.gov/traces/era1/ERR/ERR3293/ERR3293413,ERX3319760,DN530968F:D3,WGS,RANDOM,GENOMIC,PAIRED,316,79,ILLUMINA,Illumina MiSeq,ERP114942,PRJEB32283,,535473,ERS3381092,SAMEA5576857,simple,6289,Haemonchus contortus,SAMEA5576857,,,,,,,no,,,,,WELLCOME SANGER INSTITUTE,ERA1854889,,public,…
ERR3293414,2019-04-25 08:28:43,2019-06-04 02:27:10,274293,82287900,274293,300,118,assembly,https://sra-download.ncbi.nlm.nih.gov/traces/era1/ERR/ERR3293/ERR3293414,ERX3319761,DN530968F:E3,WGS,RANDOM,GENOMIC,PAIRED,336,118,ILLUMINA,Illumina MiSeq,ERP114942,PRJEB32283,,535473,ERS3381093,SAMEA5576858,simple,6289,Haemonchus contortus,SAMEA5576858,,,,,,,no,,,,,WELLCOME SANGER INSTITUTE,ERA1854889,,pub…
ERR3293415,2019-04-25 08:28:43,2019-06-04 02:27:02,270262,81078600,270262,300,118,assembly,https://sra-download.ncbi.nlm.nih.gov/traces/era1/ERR/ERR3293/ERR3293415,ERX3319762,DN530968F:F3,WGS,RANDOM,GENOMIC,PAIRED,330,116,ILLUMINA,Illumina MiSeq,ERP114942,PRJEB32283,,535473,ERS3381094,SAMEA5576859,simple,6289,Haemonchus contortus,SAMEA5576859,,,,,,,no,,,,,WELLCOME SANGER INSTITUTE,ERA1854889,,pub…
ERR3293416,2019-04-25 08:28:43,2019-06-04 02:26:31,124398,37319400,124398,300,84,assembly,https://sra-download.ncbi.nlm.nih.gov/traces/era1/ERR/ERR3293/ERR3293416,ERX3319763,DN530968F:G3,WGS,RANDOM,GENOMIC,PAIRED,315,70,ILLUMINA,Illumina MiSeq,ERP114942,PRJEB32283,,535473,ERS3381095,SAMEA5576860,simple,6289,Haemonchus contortus,SAMEA5576860,,,,,,,no,,,,,WELLCOME SANGER INSTITUTE,ERA1854889,,publi…
SRR8862057,2019-04-06 02:54:12,2019-04-06 02:49:55,8257050,4128525000,8257050,500,2100,,https://sra-downloadb.be-md.ncbi.nlm.nih.gov/sos1/sra-pub-run-2/SRR8862057/SRR8862057.1,SRX5649468,FLfemale_1,WGS,RANDOM,GENOMIC,PAIRED,0,0,ILLUMINA,Illumina MiSeq,SRP191190,PRJNA531238,,531238,SRS4594833,SAMN11353020,simple,174720,Strongyloides papillosus,FLfemale_1,,,,,female,,no,,,,,MAX-PLANCK-INSTITUTE FOR…
SRR8862056,2019-04-06 02:54:12,2019-04-06 02:49:22,8559737,4279868500,8559737,500,2176,,https://sra-downloadb.be-md.ncbi.nlm.nih.gov/sos1/sra-pub-run-2/SRR8862056/SRR8862056.1,SRX5649469,FLfemale_2,WGS,RANDOM,GENOMIC,PAIRED,0,0,ILLUMINA,Illumina MiSeq,SRP191190,PRJNA531238,,531238,SRS4594834,SAMN11353021,simple,174720,Strongyloides papillosus,FLfemale_2,,,,,female,,no,,,,,MAX-PLANCK-INSTITUTE FOR…
SRR8862055,2019-04-06 02:53:11,2019-04-06 02:48:06,8493511,4246755500,8493511,500,2278,,https://sra-download.ncbi.nlm.nih.gov/traces/sra7/SRR/008654/SRR8862055,SRX5649470,FLmale_1,WGS,RANDOM,GENOMIC,PAIRED,0,0,ILLUMINA,Illumina MiSeq,SRP191190,PRJNA531238,,531238,SRS4594835,SAMN11353022,simple,174720,Strongyloides papillosus,FLmale_1,,,,,male,,no,,,,,MAX-PLANCK-INSTITUTE FOR DEVELOPMENTAL BIOLOGY…
SRR8862054,2019-04-06 02:53:11,2019-04-06 02:49:04,9588612,4794306000,9588612,500,2596,,https://sra-download.ncbi.nlm.nih.gov/traces/sra11/SRR/008654/SRR8862054,SRX5649471,FLmale_2,WGS,RANDOM,GENOMIC,PAIRED,0,0,ILLUMINA,Illumina MiSeq,SRP191190,PRJNA531238,,531238,SRS4594836,SAMN11353023,simple,174720,Strongyloides papillosus,FLmale_2,,,,,male,,no,,,,,MAX-PLANCK-INSTITUTE FOR DEVELOPMENTAL BIOLOG…
SRR8862059,2019-04-06 02:54:12,2019-04-06 02:50:57,10699550,5349775000,10699550,500,2989,,https://sra-download.ncbi.nlm.nih.gov/traces/sra52/SRR/008654/SRR8862059,SRX5649466,iL3_1,WGS,RANDOM,GENOMIC,PAIRED,0,0,ILLUMINA,Illumina MiSeq,SRP191190,PRJNA531238,,531238,SRS4594831,SAMN11353018,simple,174720,Strongyloides papillosus,iL3_1,,,,,female,,no,,,,,MAX-PLANCK-INSTITUTE FOR DEVELOPMENTAL BIOLOGY,…
SRR8862058,2019-04-06 02:57:12,2019-04-06 02:54:13,10094153,5047076500,10094153,500,2822,,https://sra-download.ncbi.nlm.nih.gov/traces/sra2/SRR/008654/SRR8862058,SRX5649467,iL3_2,WGS,RANDOM,GENOMIC,PAIRED,0,0,ILLUMINA,Illumina MiSeq,SRP191190,PRJNA531238,,531238,SRS4594832,SAMN11353019,simple,174720,Strongyloides papillosus,iL3_2,,,,,female,,no,,,,,MAX-PLANCK-INSTITUTE FOR DEVELOPMENTAL BIOLOGY,S…
SRR8858638,2019-04-05 10:29:12,2019-04-05 10:27:30,14477200,4372114400,14477200,302,1844,,https://sra-download.ncbi.nlm.nih.gov/traces/sra0/SRR/008651/SRR8858638,SRX5646164,spa_1,WGS,RANDOM,GENOMIC,PAIRED,0,0,ILLUMINA,Illumina HiSeq 3000,SRP191043,PRJNA531114,,531114,SRS4591791,SAMN11349855,simple,174720,Strongyloides papillosus,spa_1,,,,,female,,no,,,,,MAX-PLANCK-INSTITUTE FOR DEVELOPMENTAL BIOL…
SRR8858633,2019-04-05 10:41:12,2019-04-05 10:36:34,44458520,13426473040,44458520,302,5342,,https://sra-download.ncbi.nlm.nih.gov/traces/sra11/SRR/008651/SRR8858633,SRX5646169,spa_10,WGS,RANDOM,GENOMIC,PAIRED,0,0,ILLUMINA,Illumina HiSeq 3000,SRP191043,PRJNA531114,,531114,SRS4591796,SAMN11349864,simple,174720,Strongyloides papillosus,spa_10,,,,,female,,no,,,,,MAX-PLANCK-INSTITUTE FOR DEVELOPMENTAL …
SRR8858644,2019-04-05 10:35:12,2019-04-05 10:32:47,30246827,9134541754,30246827,302,3789,,https://sra-downloadb.be-md.ncbi.nlm.nih.gov/sos1/sra-pub-run-2/SRR8858644/SRR8858644.1,SRX5646158,spa_11,WGS,RANDOM,GENOMIC,PAIRED,0,0,ILLUMINA,Illumina HiSeq 3000,SRP191043,PRJNA531114,,531114,SRS4591785,SAMN11349865,simple,174720,Strongyloides papillosus,spa_11,,,,,male,,no,,,,,MAX-PLANCK-INSTITUTE FOR DE…
SRR8858645,2019-04-05 10:58:15,2019-04-05 10:45:20,54112241,16341896782,54112241,302,6647,,https://sra-download.ncbi.nlm.nih.gov/traces/sra28/SRR/008651/SRR8858645,SRX5646157,spa_12,WGS,RANDOM,GENOMIC,PAIRED,0,0,ILLUMINA,Illumina HiSeq 3000,SRP191043,PRJNA531114,,531114,SRS4591784,SAMN11349866,simple,174720,Strongyloides papillosus,spa_12,,,,,female,,no,,,,,MAX-PLANCK-INSTITUTE FOR DEVELOPMENTAL …
SRR8858646,2019-04-05 10:35:12,2019-04-05 10:30:47,25346582,6543075713,25346582,258,2803,,https://sra-download.ncbi.nlm.nih.gov/traces/sra27/SRR/008651/SRR8858646,SRX5646156,spa_13,WGS,RANDOM,GENOMIC,PAIRED,0,0,ILLUMINA,Illumina HiSeq 3000,SRP191043,PRJNA531114,,531114,SRS4591783,SAMN11349867,simple,174720,Strongyloides papillosus,spa_13,,,,,female,,no,,,,,MAX-PLANCK-INSTITUTE FOR DEVELOPMENTAL B…
SRR8858647,2019-04-05 10:59:12,2019-04-05 10:49:24,30362952,7917058196,30362952,260,3251,,https://sra-downloadb.be-md.ncbi.nlm.nih.gov/sos1/sra-pub-run-2/SRR8858647/SRR8858647.1,SRX5646155,spa_14,WGS,RANDOM,GENOMIC,PAIRED,0,0,ILLUMINA,Illumina HiSeq 3000,SRP191043,PRJNA531114,,531114,SRS4591782,SAMN11349868,simple,174720,Strongyloides papillosus,spa_14,,,,,male,,no,,,,,MAX-PLANCK-INSTITUTE FOR DE…
SRR8858648,2019-04-05 11:18:19,2019-04-05 10:44:33,34107438,9271577641,34107438,271,3839,,https://sra-download.ncbi.nlm.nih.gov/traces/sra10/SRR/008651/SRR8858648,SRX5646154,spa_15,WGS,RANDOM,GENOMIC,PAIRED,0,0,ILLUMINA,Illumina HiSeq 3000,SRP191043,PRJNA531114,,531114,SRS4591781,SAMN11349869,simple,174720,Strongyloides papillosus,spa_15,,,,,female,,no,,,,,MAX-PLANCK-INSTITUTE FOR DEVELOPMENTAL B…
SRR8858649,2019-04-05 11:08:14,2019-04-05 10:29:01,23378721,6155121128,23378721,263,2526,,https://sra-download.ncbi.nlm.nih.gov/traces/sra46/SRR/008651/SRR8858649,SRX5646153,spa_16,WGS,RANDOM,GENOMIC,PAIRED,0,0,ILLUMINA,Illumina HiSeq 3000,SRP191043,PRJNA531114,,531114,SRS4591780,SAMN11349870,simple,174720,Strongyloides papillosus,spa_16,,,,,male,,no,,,,,MAX-PLANCK-INSTITUTE FOR DEVELOPMENTAL BIO…
SRR8858650,2019-04-05 10:35:12,2019-04-05 10:30:14,25608683,6243727163,25608683,243,2550,,https://sra-downloadb.be-md.ncbi.nlm.nih.gov/sos1/sra-pub-run-2/SRR8858650/SRR8858650.1,SRX5646152,spa_17,WGS,RANDOM,GENOMIC,PAIRED,0,0,ILLUMINA,Illumina HiSeq 3000,SRP191043,PRJNA531114,,531114,SRS4591779,SAMN11349871,simple,174720,Strongyloides papillosus,spa_17,,,,,male,,no,,,,,MAX-PLANCK-INSTITUTE FOR DE…
SRR8858651,2019-04-05 10:36:11,2019-04-05 10:33:25,31334325,7883129647,31334325,251,3268,,https://sra-download.ncbi.nlm.nih.gov/traces/sra29/SRR/008651/SRR8858651,SRX5646151,spa_18,WGS,RANDOM,GENOMIC,PAIRED,0,0,ILLUMINA,Illumina HiSeq 3000,SRP191043,PRJNA531114,,531114,SRS4591778,SAMN11349872,simple,174720,Strongyloides papillosus,spa_18,,,,,female,,no,,,,,MAX-PLANCK-INSTITUTE FOR DEVELOPMENTAL B…
SRR8858642,2019-04-05 10:41:12,2019-04-05 10:36:40,39002558,10107403938,39002558,259,4163,,https://sra-downloadb.be-md.ncbi.nlm.nih.gov/sos1/sra-pub-run-2/SRR8858642/SRR8858642.1,SRX5646160,spa_19,WGS,RANDOM,GENOMIC,PAIRED,0,0,ILLUMINA,Illumina HiSeq 3000,SRP191043,PRJNA531114,,531114,SRS4591787,SAMN11349873,simple,174720,Strongyloides papillosus,spa_19,,,,,male,,no,,,,,MAX-PLANCK-INSTITUTE FOR D…
SRR8858639,2019-04-05 10:28:12,2019-04-05 10:26:16,15372981,4642640262,15372981,302,1878,,https://sra-downloadb.be-md.ncbi.nlm.nih.gov/sos1/sra-pub-run-2/SRR8858639/SRR8858639.1,SRX5646163,spa_2,WGS,RANDOM,GENOMIC,PAIRED,0,0,ILLUMINA,Illumina HiSeq 3000,SRP191043,PRJNA531114,,531114,SRS4591790,SAMN11349856,simple,174720,Strongyloides papillosus,spa_2,,,,,female,,no,,,,,MAX-PLANCK-INSTITUTE FOR DE…
SRR8858643,2019-04-05 10:36:11,2019-04-05 10:33:13,29250783,7726500511,29250783,264,3169,,https://sra-download.ncbi.nlm.nih.gov/traces/sra29/SRR/008651/SRR8858643,SRX5646159,spa_20,WGS,RANDOM,GENOMIC,PAIRED,0,0,ILLUMINA,Illumina HiSeq 3000,SRP191043,PRJNA531114,,531114,SRS4591786,SAMN11349874,simple,174720,Strongyloides papillosus,spa_20,,,,,female,,no,,,,,MAX-PLANCK-INSTITUTE FOR DEVELOPMENTAL B…
SRR8858653,2019-04-05 10:45:12,2019-04-05 10:42:13,34501401,9185134592,34501401,266,3794,,https://sra-download.ncbi.nlm.nih.gov/traces/sra13/SRR/008651/SRR8858653,SRX5646149,spa_21,WGS,RANDOM,GENOMIC,PAIRED,0,0,ILLUMINA,Illumina HiSeq 3000,SRP191043,PRJNA531114,,531114,SRS4591776,SAMN11349875,simple,174720,Strongyloides papillosus,spa_21,,,,,female,,no,,,,,MAX-PLANCK-INSTITUTE FOR DEVELOPMENTAL B…
SRR8858652,2019-04-05 10:42:12,2019-04-05 10:38:20,41484735,11043536665,41484735,266,4571,,https://sra-downloadb.be-md.ncbi.nlm.nih.gov/sos1/sra-pub-run-2/SRR8858652/SRR8858652.1,SRX5646150,spa_22,WGS,RANDOM,GENOMIC,PAIRED,0,0,ILLUMINA,Illumina HiSeq 3000,SRP191043,PRJNA531114,,531114,SRS4591777,SAMN11349876,simple,174720,Strongyloides papillosus,spa_22,,,,,male,,no,,,,,MAX-PLANCK-INSTITUTE FOR D…
SRR8858655,2019-04-05 10:59:12,2019-04-05 10:55:01,34662246,9174486734,34662246,264,3849,,https://sra-download.ncbi.nlm.nih.gov/traces/sra11/SRR/008651/SRR8858655,SRX5646147,spa_23,WGS,RANDOM,GENOMIC,PAIRED,0,0,ILLUMINA,Illumina HiSeq 3000,SRP191043,PRJNA531114,,531114,SRS4591774,SAMN11349877,simple,174720,Strongyloides papillosus,spa_23,,,,,female,,no,,,,,MAX-PLANCK-INSTITUTE FOR DEVELOPMENTAL B…
SRR8858654,2019-04-05 10:37:12,2019-04-05 10:34:22,33569309,8871719065,33569309,264,3637,,https://sra-downloadb.be-md.ncbi.nlm.nih.gov/sos1/sra-pub-run-2/SRR8858654/SRR8858654.1,SRX5646148,spa_24,WGS,RANDOM,GENOMIC,PAIRED,0,0,ILLUMINA,Illumina HiSeq 3000,SRP191043,PRJNA531114,,531114,SRS4591775,SAMN11349878,simple,174720,Strongyloides papillosus,spa_24,,,,,female,,no,,,,,MAX-PLANCK-INSTITUTE FOR …
SRR8858640,2019-04-05 10:26:12,2019-04-05 10:24:18,13270057,4007557214,13270057,302,1648,,https://sra-download.ncbi.nlm.nih.gov/traces/sra26/SRR/008651/SRR8858640,SRX5646162,spa_3,WGS,RANDOM,GENOMIC,PAIRED,0,0,ILLUMINA,Illumina HiSeq 3000,SRP191043,PRJNA531114,,531114,SRS4591789,SAMN11349857,simple,174720,Strongyloides papillosus,spa_3,,,,,female,,no,,,,,MAX-PLANCK-INSTITUTE FOR DEVELOPMENTAL BIO…
SRR8858641,2019-04-05 10:43:12,2019-04-05 10:40:37,25127497,7588504094,25127497,302,3038,,https://sra-download.ncbi.nlm.nih.gov/traces/sra50/SRR/008651/SRR8858641,SRX5646161,spa_4,WGS,RANDOM,GENOMIC,PAIRED,0,0,ILLUMINA,Illumina HiSeq 3000,SRP191043,PRJNA531114,,531114,SRS4591788,SAMN11349858,simple,174720,Strongyloides papillosus,spa_4,,,,,male,,no,,,,,MAX-PLANCK-INSTITUTE FOR DEVELOPMENTAL BIOLO…
SRR8858634,2019-04-05 10:29:12,2019-04-05 10:26:41,22584542,6820531684,22584542,302,2743,,https://sra-download.ncbi.nlm.nih.gov/traces/sra6/SRR/008651/SRR8858634,SRX5646168,spa_5,WGS,RANDOM,GENOMIC,PAIRED,0,0,ILLUMINA,Illumina HiSeq 3000,SRP191043,PRJNA531114,,531114,SRS4591795,SAMN11349859,simple,174720,Strongyloides papillosus,spa_5,,,,,male,,no,,,,,MAX-PLANCK-INSTITUTE FOR DEVELOPMENTAL BIOLOG…
SRR8858635,2019-04-05 10:59:12,2019-04-05 10:55:54,43512722,13140842044,43512722,302,5319,,https://sra-download.ncbi.nlm.nih.gov/traces/sra44/SRR/008651/SRR8858635,SRX5646167,spa_6,WGS,RANDOM,GENOMIC,PAIRED,0,0,ILLUMINA,Illumina HiSeq 3000,SRP191043,PRJNA531114,,531114,SRS4591794,SAMN11349860,simple,174720,Strongyloides papillosus,spa_6,,,,,female,,no,,,,,MAX-PLANCK-INSTITUTE FOR DEVELOPMENTAL BI…
SRR8858636,2019-04-05 10:49:13,2019-04-05 10:43:12,46667517,14093590134,46667517,302,5637,,https://sra-download.ncbi.nlm.nih.gov/traces/sra21/SRR/008651/SRR8858636,SRX5646166,spa_7,WGS,RANDOM,GENOMIC,PAIRED,0,0,ILLUMINA,Illumina HiSeq 3000,SRP191043,PRJNA531114,,531114,SRS4591793,SAMN11349861,simple,174720,Strongyloides papillosus,spa_7,,,,,female,,no,,,,,MAX-PLANCK-INSTITUTE FOR DEVELOPMENTAL BI…
SRR8858637,2019-04-05 11:08:14,2019-04-05 11:00:11,41184349,12437673398,41184349,302,4977,,https://sra-download.ncbi.nlm.nih.gov/traces/sra37/SRR/008651/SRR8858637,SRX5646165,spa_8,WGS,RANDOM,GENOMIC,PAIRED,0,0,ILLUMINA,Illumina HiSeq 3000,SRP191043,PRJNA531114,,531114,SRS4591792,SAMN11349862,simple,174720,Strongyloides papillosus,spa_8,,,,,female,,no,,,,,MAX-PLANCK-INSTITUTE FOR DEVELOPMENTAL BI…
SRR8858632,2019-04-05 10:25:11,2019-04-05 10:23:00,12173880,3676511760,12173880,302,1483,,https://sra-download.ncbi.nlm.nih.gov/traces/sra54/SRR/008651/SRR8858632,SRX5646170,spa_9,WGS,RANDOM,GENOMIC,PAIRED,0,0,ILLUMINA,Illumina HiSeq 3000,SRP191043,PRJNA531114,,531114,SRS4591797,SAMN11349863,simple,174720,Strongyloides papillosus,spa_9,,,,,female,,no,,,,,MAX-PLANCK-INSTITUTE FOR DEVELOPMENTAL BIO…
ERR2983770,2019-03-21 07:12:10,,0,0,0,0,0,,,ERX2986386,DNASeq_M_belari_JU2817_350bp,WGS,RANDOM,GENOMIC,PAIRED,350,0,ILLUMINA,HiSeq X Five,ERP112522,PRJEB30104,,527236,ERS2957762,SAMEA5150020,simple,2138241,Mesorhabditis belari,DNASeq_M_belari_JU28171 Illumina,,,,,male and female,,no,,,,,LBMC UMR5239,ERA1676221,,public,,
ERR2983771,2019-03-21 07:12:10,2019-03-28 04:51:25,87150939,26145281700,87150939,300,11657,,https://sra-downloadb.be-md.ncbi.nlm.nih.gov/sos1/sra-pub-run-2/ERR2983771/ERR2983771.1,ERX2986387,DNASeq_M_belari_JU2817_550bp,WGS,RANDOM,GENOMIC,PAIRED,550,0,ILLUMINA,Illumina HiSeq 4000,ERP112522,PRJEB30104,,527236,ERS2957762,SAMEA5150020,simple,2138241,Mesorhabditis belari,DNASeq_M_belari_JU28171 Illum…
ERR3014961,2019-03-21 07:12:10,2019-03-28 04:43:02,62041384,12408276800,62041384,200,5280,,https://sra-downloadb.be-md.ncbi.nlm.nih.gov/sos1/sra-pub-run-2/ERR3014961/ERR3014961.1,ERX3017410,DNASeq_M_belari_JU2817_female_100bp,WGS,RANDOM,GENOMIC,PAIRED,302,0,ILLUMINA,Illumina HiSeq 4000,ERP112522,PRJEB30104,,527236,ERS2956591,SAMEA5148847,simple,2138241,Mesorhabditis belari,DNASeq_M_belari_JU2817_…
ERR3014960,2019-03-21 07:12:10,2019-03-28 04:15:24,49977425,9995485000,49977425,200,4590,,https://sra-downloadb.be-md.ncbi.nlm.nih.gov/sos1/sra-pub-run-2/ERR3014960/ERR3014960.1,ERX3017409,DNASeq_M_belari_JU2817_male_100bp,WGS,RANDOM,GENOMIC,PAIRED,302,0,ILLUMINA,Illumina HiSeq 4000,ERP112522,PRJEB30104,,527236,ERS2956590,SAMEA5148846,simple,2138241,Mesorhabditis belari,DNASeq_M_belari_JU2817_mal…
ERR2983881,2019-03-21 07:12:10,2019-03-28 03:53:06,19428566,5867426932,19428566,302,2476,,https://sra-downloadb.be-md.ncbi.nlm.nih.gov/sos1/sra-pub-run-2/ERR2983881/ERR2983881.1,ERX2986497,DNASeq_M_belari_JU2859_150bp,WGS,RANDOM,GENOMIC,PAIRED,150,0,ILLUMINA,Illumina HiSeq 4000,ERP112522,PRJEB30104,,527236,ERS2956588,SAMEA5148844,simple,2138241,Mesorhabditis belari,DNASeq_M_belari_JU2859_150bp,,,…
ERR3194555,2019-03-06 08:38:31,2019-05-25 20:45:21,4927947,1478384100,4927947,300,810,assembly,https://sra-download.ncbi.nlm.nih.gov/traces/era22/ERR/ERR3194/ERR3194555,ERX3222335,DN487498U:A1,WGS,RANDOM,GENOMIC,PAIRED,308,130,ILLUMINA,Illumina MiSeq,ERP022773,PRJEB20604,,489815,ERS1718830,SAMEA104054937,simple,34506,Strongyloides ratti,SAMEA104054937,,,,,,,no,,,,,WELLCOME SANGER INSTITUTE,ERA175…
ERR3194556,2019-03-06 08:38:31,2019-05-25 20:44:36,1737457,521237100,1737457,300,271,assembly,https://sra-download.ncbi.nlm.nih.gov/traces/era22/ERR/ERR3194/ERR3194556,ERX3222336,DN487498U:B1,WGS,RANDOM,GENOMIC,PAIRED,289,125,ILLUMINA,Illumina MiSeq,ERP022773,PRJEB20604,,489815,ERS1718831,SAMEA104054938,simple,34506,Strongyloides ratti,SAMEA104054938,,,,,,,no,,,,,WELLCOME SANGER INSTITUTE,ERA1752…
ERR3194557,2019-03-06 08:38:31,2019-05-25 20:44:51,1712079,513623700,1712079,300,264,assembly,https://sra-download.ncbi.nlm.nih.gov/traces/era22/ERR/ERR3194/ERR3194557,ERX3222337,DN487498U:C1,WGS,RANDOM,GENOMIC,PAIRED,273,105,ILLUMINA,Illumina MiSeq,ERP022773,PRJEB20604,,489815,ERS1718832,SAMEA104054939,simple,34506,Strongyloides ratti,SAMEA104054939,,,,,,,no,,,,,WELLCOME SANGER INSTITUTE,ERA1752…
ERR3194558,2019-03-06 08:38:31,2019-05-25 20:45:29,1885307,565592100,1885307,300,326,assembly,https://sra-download.ncbi.nlm.nih.gov/traces/era22/ERR/ERR3194/ERR3194558,ERX3222338,DN487498U:D1,WGS,RANDOM,GENOMIC,PAIRED,245,53,ILLUMINA,Illumina MiSeq,ERP022773,PRJEB20604,,489815,ERS1718833,SAMEA104054940,simple,34506,Strongyloides ratti,SAMEA104054940,,,,,,,no,,,,,WELLCOME SANGER INSTITUTE,ERA17526…
ERR3194559,2019-03-06 08:38:31,2019-05-25 20:45:25,2225172,667551600,2225172,300,335,assembly,https://sra-download.ncbi.nlm.nih.gov/traces/era22/ERR/ERR3194/ERR3194559,ERX3222339,DN487498U:E1,WGS,RANDOM,GENOMIC,PAIRED,285,111,ILLUMINA,Illumina MiSeq,ERP022773,PRJEB20604,,489815,ERS1718834,SAMEA104054941,simple,34506,Strongyloides ratti,SAMEA104054941,,,,,,,no,,,,,WELLCOME SANGER INSTITUTE,ERA1752…
ERR3194560,2019-03-06 08:38:31,2019-05-25 20:44:45,2029262,608778600,2029262,300,327,assembly,https://sra-download.ncbi.nlm.nih.gov/traces/era22/ERR/ERR3194/ERR3194560,ERX3222340,DN487498U:F1,WGS,RANDOM,GENOMIC,PAIRED,288,110,ILLUMINA,Illumina MiSeq,ERP022773,PRJEB20604,,489815,ERS1718835,SAMEA104054942,simple,34506,Strongyloides ratti,SAMEA104054942,,,,,,,no,,,,,WELLCOME SANGER INSTITUTE,ERA1752…
ERR3192534,2019-03-06 08:09:26,2019-05-25 20:04:07,60888803,9133320450,60888803,150,3134,assembly,https://sra-download.ncbi.nlm.nih.gov/traces/era22/ERR/ERR3192/ERR3192534,ERX3220314,DN495165W:D5,WGS,RANDOM,GENOMIC,PAIRED,393,100,ILLUMINA,Illumina HiSeq 2500,ERP002072,PRJEB1236,,205702,ERS1823212,SAMEA104164194,simple,318479,Dracunculus medinensis,SAMEA104164194,,,,,,,no,,,,,WELLCOME SANGER INSTI…
ERR3192538,2019-03-06 08:09:26,2019-05-25 19:59:44,42311234,6346685100,42311234,150,2126,assembly,https://sra-download.ncbi.nlm.nih.gov/traces/era22/ERR/ERR3192/ERR3192538,ERX3220318,DN495165W:E9,WGS,RANDOM,GENOMIC,PAIRED,372,88,ILLUMINA,Illumina HiSeq 2500,ERP002072,PRJEB1236,,205702,ERS1823216,SAMEA104164198,simple,318479,Dracunculus medinensis,SAMEA104164198,,,,,,,no,,,,,WELLCOME SANGER INSTIT…
ERR3192530,2019-03-06 08:09:26,2019-05-25 18:54:23,52079621,7811943150,52079621,150,2158,assembly,https://sra-download.ncbi.nlm.nih.gov/traces/era22/ERR/ERR3192/ERR3192530,ERX3220310,DN495165W:E8,WGS,RANDOM,GENOMIC,PAIRED,359,88,ILLUMINA,Illumina HiSeq 2500,ERP002072,PRJEB1236,,205702,ERS1823217,SAMEA104164199,simple,318479,Dracunculus medinensis,SAMEA104164199,,,,,,,no,,,,,WELLCOME SANGER INSTIT…
ERR3192540,2019-03-06 08:09:26,2019-05-25 20:12:18,77751515,11662727250,77751515,150,3708,assembly,https://sra-download.ncbi.nlm.nih.gov/traces/era22/ERR/ERR3192/ERR3192540,ERX3220320,DN495165W:G10,WGS,RANDOM,GENOMIC,PAIRED,366,107,ILLUMINA,Illumina HiSeq 2500,ERP002072,PRJEB1236,,205702,ERS1823219,SAMEA104164201,simple,318479,Dracunculus medinensis,SAMEA104164201,,,,,,,no,,,,,WELLCOME SANGER INS…
ERR3192522,2019-03-06 08:09:26,2019-05-25 18:42:37,9107821,1366173150,9107821,150,419,assembly,https://sra-download.ncbi.nlm.nih.gov/traces/era22/ERR/ERR3192/ERR3192522,ERX3220302,DN495165W:B1,WGS,RANDOM,GENOMIC,PAIRED,393,90,ILLUMINA,Illumina HiSeq 2500,ERP002072,PRJEB1236,,205702,ERS1823229,SAMEA104164211,simple,318479,Dracunculus medinensis,SAMEA104164211,,,,,,,no,,,,,WELLCOME SANGER INSTITUTE…
ERR3192536,2019-03-06 08:09:26,2019-05-25 20:00:42,56241258,8436188700,56241258,150,2753,assembly,https://sra-download.ncbi.nlm.nih.gov/traces/era22/ERR/ERR3192/ERR3192536,ERX3220316,DN495165W:B7,WGS,RANDOM,GENOMIC,PAIRED,363,82,ILLUMINA,Illumina HiSeq 2500,ERP002072,PRJEB1236,,205702,ERS1823247,SAMEA104164229,simple,318479,Dracunculus medinensis,SAMEA104164229,,,,,,,no,,,,,WELLCOME SANGER INSTIT…
ERR3192541,2019-03-06 08:09:26,2019-05-25 19:56:52,22861549,3429232350,22861549,150,1145,assembly,https://sra-download.ncbi.nlm.nih.gov/traces/era22/ERR/ERR3192/ERR3192541,ERX3220321,DN495165W:E11,WGS,RANDOM,GENOMIC,PAIRED,386,103,ILLUMINA,Illumina HiSeq 2500,ERP002072,PRJEB1236,,205702,ERS1823248,SAMEA104164230,simple,318479,Dracunculus medinensis,SAMEA104164230,,,,,,,no,,,,,WELLCOME SANGER INST…
ERR3192537,2019-03-06 08:09:26,2019-05-25 18:45:22,21998388,3299758200,21998388,150,1134,assembly,https://sra-download.ncbi.nlm.nih.gov/traces/era22/ERR/ERR3192/ERR3192537,ERX3220317,DN495165W:D9,WGS,RANDOM,GENOMIC,PAIRED,323,78,ILLUMINA,Illumina HiSeq 2500,ERP002072,PRJEB1236,,205702,ERS1823249,SAMEA104164231,simple,318479,Dracunculus medinensis,SAMEA104164231,,,,,,,no,,,,,WELLCOME SANGER INSTIT…
ERR3192533,2019-03-06 08:09:26,2019-05-25 20:05:29,61455343,9218301450,61455343,150,3106,assembly,https://sra-download.ncbi.nlm.nih.gov/traces/era22/ERR/ERR3192/ERR3192533,ERX3220313,DN495165W:C4,WGS,RANDOM,GENOMIC,PAIRED,329,114,ILLUMINA,Illumina HiSeq 2500,ERP002072,PRJEB1236,,205702,ERS1823250,SAMEA104164232,simple,318479,Dracunculus medinensis,SAMEA104164232,,,,,,,no,,,,,WELLCOME SANGER INSTI…
ERR3192527,2019-03-06 08:09:26,2019-05-25 18:46:45,24363487,3654523050,24363487,150,935,assembly,https://sra-download.ncbi.nlm.nih.gov/traces/era22/ERR/ERR3192/ERR3192527,ERX3220307,DN495165W:G4,WGS,RANDOM,GENOMIC,PAIRED,326,82,ILLUMINA,Illumina HiSeq 2500,ERP002072,PRJEB1236,,205702,ERS1823253,SAMEA104164235,simple,318479,Dracunculus medinensis,SAMEA104164235,,,,,,,no,,,,,WELLCOME SANGER INSTITU…
ERR3192523,2019-03-06 08:09:26,2019-05-25 18:43:05,13140172,1971025800,13140172,150,586,assembly,https://sra-download.ncbi.nlm.nih.gov/traces/era22/ERR/ERR3192/ERR3192523,ERX3220303,DN495165W:F1,WGS,RANDOM,GENOMIC,PAIRED,365,84,ILLUMINA,Illumina HiSeq 2500,ERP002072,PRJEB1236,,205702,ERS1823255,SAMEA104164237,simple,318479,Dracunculus medinensis,SAMEA104164237,,,,,,,no,,,,,WELLCOME SANGER INSTITU…
ERR3192526,2019-03-06 08:09:26,2019-05-25 18:49:34,34908866,5236329900,34908866,150,1370,assembly,https://sra-download.ncbi.nlm.nih.gov/traces/era22/ERR/ERR3192/ERR3192526,ERX3220306,DN495165W:D3,WGS,RANDOM,GENOMIC,PAIRED,376,98,ILLUMINA,Illumina HiSeq 2500,ERP002072,PRJEB1236,,205702,ERS1823256,SAMEA104164238,simple,318479,Dracunculus medinensis,SAMEA104164238,,,,,,,no,,,,,WELLCOME SANGER INSTIT…
ERR3192535,2019-03-06 08:09:26,2019-05-25 20:01:04,59213225,8881983750,59213225,150,3026,assembly,https://sra-download.ncbi.nlm.nih.gov/traces/era22/ERR/ERR3192/ERR3192535,ERX3220315,DN495165W:F6,WGS,RANDOM,GENOMIC,PAIRED,329,106,ILLUMINA,Illumina HiSeq 2500,ERP002072,PRJEB1236,,205702,ERS1823276,SAMEA104164258,simple,318479,Dracunculus medinensis,SAMEA104164258,,,,,,,no,,,,,WELLCOME SANGER INSTI…
ERR3192524,2019-03-06 08:09:26,2019-05-25 18:43:09,12287442,1843116300,12287442,150,613,assembly,https://sra-download.ncbi.nlm.nih.gov/traces/era22/ERR/ERR3192/ERR3192524,ERX3220304,DN495165W:H1,WGS,RANDOM,GENOMIC,PAIRED,293,89,ILLUMINA,Illumina HiSeq 2500,ERP002072,PRJEB1236,,205702,ERS1823287,SAMEA104164269,simple,318479,Dracunculus medinensis,SAMEA104164269,,,,,,,no,,,,,WELLCOME SANGER INSTITU…
ERR3192529,2019-03-06 08:09:26,2019-05-25 18:45:26,20895861,3134379150,20895861,150,1028,assembly,https://sra-download.ncbi.nlm.nih.gov/traces/era22/ERR/ERR3192/ERR3192529,ERX3220309,DN495165W:G7,WGS,RANDOM,GENOMIC,PAIRED,344,81,ILLUMINA,Illumina HiSeq 2500,ERP002072,PRJEB1236,,205702,ERS1823289,SAMEA104164271,simple,318479,Dracunculus medinensis,SAMEA104164271,,,,,,,no,,,,,WELLCOME SANGER INSTIT…
ERR3192539,2019-03-06 08:09:26,2019-05-25 20:08:49,70612982,10591947300,70612982,150,3386,assembly,https://sra-download.ncbi.nlm.nih.gov/traces/era22/ERR/ERR3192/ERR3192539,ERX3220319,DN490185G:A10,WGS,RANDOM,GENOMIC,PAIRED,370,92,ILLUMINA,Illumina HiSeq 2500,ERP002072,PRJEB1236,,205702,ERS1823307,SAMEA104164289,simple,318479,Dracunculus medinensis,SAMEA104164289,,,,,,,no,,,,,WELLCOME SANGER INST…
ERR3192528,2019-03-06 08:09:26,2019-05-25 18:49:46,40350983,6052647450,40350983,150,1753,assembly,https://sra-download.ncbi.nlm.nih.gov/traces/era22/ERR/ERR3192/ERR3192528,ERX3220308,DN495165W:C6,WGS,RANDOM,GENOMIC,PAIRED,376,85,ILLUMINA,Illumina HiSeq 2500,ERP002072,PRJEB1236,,205702,ERS1823349,SAMEA104164331,simple,318479,Dracunculus medinensis,SAMEA104164331,,,,,,,no,,,,,WELLCOME SANGER INSTIT…
ERR3192525,2019-03-06 08:09:26,2019-05-25 18:43:49,13995185,2099277750,13995185,150,632,assembly,https://sra-download.ncbi.nlm.nih.gov/traces/era22/ERR/ERR3192/ERR3192525,ERX3220305,DN495165W:E2,WGS,RANDOM,GENOMIC,PAIRED,392,95,ILLUMINA,Illumina HiSeq 2500,ERP002072,PRJEB1236,,205702,ERS1823355,SAMEA104164337,simple,318479,Dracunculus medinensis,SAMEA104164337,,,,,,,no,,,,,WELLCOME SANGER INSTITU…
ERR3192531,2019-03-06 08:09:26,2019-05-25 18:45:48,24084919,3612737850,24084919,150,1214,assembly,https://sra-download.ncbi.nlm.nih.gov/traces/era22/ERR/ERR3192/ERR3192531,ERX3220311,DN490185G:G9,WGS,RANDOM,GENOMIC,PAIRED,346,105,ILLUMINA,Illumina HiSeq 2500,ERP002072,PRJEB1236,,205702,ERS1823362,SAMEA104164344,simple,318479,Dracunculus medinensis,SAMEA104164344,,,,,,,no,,,,,WELLCOME SANGER INSTI…
ERR3192532,2019-03-06 08:09:26,2019-05-25 19:56:38,37999229,5699884350,37999229,150,1924,assembly,https://sra-download.ncbi.nlm.nih.gov/traces/era22/ERR/ERR3192/ERR3192532,ERX3220312,DN495165W:D2,WGS,RANDOM,GENOMIC,PAIRED,333,93,ILLUMINA,Illumina HiSeq 2500,ERP002072,PRJEB1236,,205702,ERS1823366,SAMEA104164348,simple,318479,Dracunculus medinensis,SAMEA104164348,,,,,,,no,,,,,WELLCOME SANGER INSTIT…
ERR3229981,2019-03-21 08:56:35,2019-05-26 13:37:00,127948994,19192349100,127948994,150,5448,assembly,https://sra-download.ncbi.nlm.nih.gov/traces/era22/ERR/ERR3229/ERR3229981,ERX3257370,NT1337082V,WGS,RANDOM,GENOMIC,PAIRED,396,107,ILLUMINA,Illumina HiSeq 4000,ERP105385,PRJEB23623,,528233,ERS2268992,SAMEA104667609,simple,6289,Haemonchus contortus,SAMEA104667609,,,,,,,no,,,,,WELLCOME SANGER INSTITU…
ERR3229980,2019-03-21 08:56:35,2019-05-26 13:33:52,112676019,16901402850,112676019,150,5045,assembly,https://sra-download.ncbi.nlm.nih.gov/traces/era22/ERR/ERR3229/ERR3229980,ERX3257369,NT1337083W,WGS,RANDOM,GENOMIC,PAIRED,371,99,ILLUMINA,Illumina HiSeq 4000,ERP105385,PRJEB23623,,528233,ERS2268993,SAMEA104667610,simple,6289,Haemonchus contortus,SAMEA104667610,,,,,,,no,,,,,WELLCOME SANGER INSTITUT…
ERR3229982,2019-03-21 08:56:35,2019-05-26 13:42:48,136035089,20405263350,136035089,150,6551,assembly,https://sra-download.ncbi.nlm.nih.gov/traces/era22/ERR/ERR3229/ERR3229982,ERX3257371,NT1337084A,WGS,RANDOM,GENOMIC,PAIRED,401,113,ILLUMINA,Illumina HiSeq 4000,ERP105385,PRJEB23623,,528233,ERS2268994,SAMEA104667611,simple,6289,Haemonchus contortus,SAMEA104667611,,,,,,,no,,,,,WELLCOME SANGER INSTITU…
SRR8491783,2019-01-27 09:04:12,2019-01-27 09:02:04,19886764,5516130430,19886764,277,2266,,https://sra-download.ncbi.nlm.nih.gov/traces/sra76/SRR/008292/SRR8491783,SRX5296376,Cn_340,WGS,RANDOM,GENOMIC,PAIRED,0,0,ILLUMINA,Illumina HiSeq 3000,SRP182581,PRJNA517237,,517237,SRS4295448,SAMN10822763,simple,6248,Strongyloides stercoralis,Cn-340,,,,,female,,no,,,,,MAX-PLANCK-INSTITUTE FOR DEVELOPMENTAL BI…
SRR8491784,2019-01-27 09:11:12,2019-01-27 09:07:21,28745240,8369759568,28745240,291,3554,,https://sra-download.ncbi.nlm.nih.gov/traces/sra76/SRR/008292/SRR8491784,SRX5296375,Cn_356,WGS,RANDOM,GENOMIC,PAIRED,0,0,ILLUMINA,Illumina HiSeq 3000,SRP182581,PRJNA517237,,517237,SRS4295447,SAMN10822764,simple,6248,Strongyloides stercoralis,Cn-356,,,,,female,,no,,,,,MAX-PLANCK-INSTITUTE FOR DEVELOPMENTAL BI…
SRR8491779,2019-01-27 08:59:11,2019-01-27 08:54:23,21306211,6250489046,21306211,293,2755,,https://sra-download.ncbi.nlm.nih.gov/traces/sra76/SRR/008292/SRR8491779,SRX5296380,Cn_379,WGS,RANDOM,GENOMIC,PAIRED,0,0,ILLUMINA,Illumina HiSeq 3000,SRP182581,PRJNA517237,,517237,SRS4295452,SAMN10822767,simple,6248,Strongyloides stercoralis,Cn-379,,,,,female,,no,,,,,MAX-PLANCK-INSTITUTE FOR DEVELOPMENTAL BI…
SRR8491780,2019-01-27 08:55:12,2019-01-27 08:52:55,15924005,4638983677,15924005,291,1942,,https://sra-download.ncbi.nlm.nih.gov/traces/sra76/SRR/008292/SRR8491780,SRX5296379,Cn_380,WGS,RANDOM,GENOMIC,PAIRED,0,0,ILLUMINA,Illumina HiSeq 3000,SRP182581,PRJNA517237,,517237,SRS4295451,SAMN10822768,simple,6248,Strongyloides stercoralis,Cn-380,,,,,female,,no,,,,,MAX-PLANCK-INSTITUTE FOR DEVELOPMENTAL BI…
SRR8491781,2019-01-27 08:59:11,2019-01-27 08:53:55,18393544,5231181530,18393544,284,2188,,https://sra-download.ncbi.nlm.nih.gov/traces/sra76/SRR/008292/SRR8491781,SRX5296378,Cn_381,WGS,RANDOM,GENOMIC,PAIRED,0,0,ILLUMINA,Illumina HiSeq 3000,SRP182581,PRJNA517237,,517237,SRS4295450,SAMN10822769,simple,6248,Strongyloides stercoralis,Cn-381,,,,,female,,no,,,,,MAX-PLANCK-INSTITUTE FOR DEVELOPMENTAL BI…
SRR8491782,2019-01-27 09:03:11,2019-01-27 08:59:42,29111477,8039174416,29111477,276,3638,,https://sra-download.ncbi.nlm.nih.gov/traces/sra76/SRR/008292/SRR8491782,SRX5296377,Cn_390,WGS,RANDOM,GENOMIC,PAIRED,0,0,ILLUMINA,Illumina HiSeq 3000,SRP182581,PRJNA517237,,517237,SRS4295449,SAMN10822770,simple,6248,Strongyloides stercoralis,Cn-390,,,,,female,,no,,,,,MAX-PLANCK-INSTITUTE FOR DEVELOPMENTAL BI…
SRR8568908,2019-09-06 00:46:46,2019-02-12 20:02:14,18463053,1846305300,18463053,100,746,,https://sra-download.ncbi.nlm.nih.gov/traces/sra76/SRR/008368/SRR8568908,SRX5370188,JU1825_bulk,WGS,RANDOM,GENOMIC,PAIRED,0,0,ILLUMINA,Illumina HiSeq 2500,SRP185744,PRJNA521981,,521981,SRS4360434,SAMN10922218,simple,1094327,Caenorhabditis nouraguensis,JU1825_bulk,,,,,mixed,,no,,,,,FRED HUTCHINSON CANCER RESEA…
SRR8568909,2019-09-06 00:46:46,2019-02-12 20:00:48,16125137,1612513700,16125137,100,652,,https://sra-download.ncbi.nlm.nih.gov/traces/sra76/SRR/008368/SRR8568909,SRX5370187,NIC59_bulk,WGS,RANDOM,GENOMIC,PAIRED,0,0,ILLUMINA,Illumina HiSeq 2500,SRP185744,PRJNA521981,,521981,SRS4360433,SAMN10922217,simple,1094327,Caenorhabditis nouraguensis,NIC59_bulk,,,,,mixed,,no,,,,,FRED HUTCHINSON CANCER RESEARC…
SRR8568903,2019-09-06 00:46:46,2019-02-12 20:00:02,14414367,1441436700,14414367,100,593,,https://sra-download.ncbi.nlm.nih.gov/traces/sra77/SRR/008368/SRR8568903,SRX5370190,QG711_bulk,WGS,RANDOM,GENOMIC,PAIRED,0,0,ILLUMINA,Illumina HiSeq 2500,SRP185744,PRJNA521981,,521981,SRS4360435,SAMN10922219,simple,2301260,Caenorhabditis becei,QG711_bulk,,,,,mixed,,no,,,,,FRED HUTCHINSON CANCER RESEARCH CENTE…
ERR3192505,2019-03-06 08:09:26,,0,0,0,0,0,,,ERX3220285,DN495165W:F11,WGS,RANDOM,GENOMIC,PAIRED,347,97,ILLUMINA,Illumina HiSeq 2500,ERP002072,PRJEB1236,,205702,ERS1823215,SAMEA104164197,simple,318479,Dracunculus medinensis,SAMEA104164197,,,,,,,no,,,,,WELLCOME SANGER INSTITUTE,ERA1752623,,public,,
ERR3192497,2019-03-06 08:09:26,,0,0,0,0,0,,,ERX3220277,DN490185G:D3,WGS,RANDOM,GENOMIC,PAIRED,379,94,ILLUMINA,Illumina HiSeq 2500,ERP002072,PRJEB1236,,205702,ERS1823220,SAMEA104164202,simple,318479,Dracunculus medinensis,SAMEA104164202,,,,,,,no,,,,,WELLCOME SANGER INSTITUTE,ERA1752623,,public,,
ERR3133756,2019-02-08 14:14:25,,0,0,0,0,0,,,ERX3162987,DN495165W:C7,WGS,RANDOM,GENOMIC,PAIRED,361,79,ILLUMINA,Illumina HiSeq 2500,ERP002072,PRJEB1236,,205702,ERS1823222,SAMEA104164204,simple,318479,Dracunculus medinensis,SAMEA104164204,,,,,,,no,,,,,WELLCOME SANGER INSTITUTE,ERA1730204,,public,,
ERR3192499,2019-03-06 08:09:26,,0,0,0,0,0,,,ERX3220279,DN495165W:F4,WGS,RANDOM,GENOMIC,PAIRED,409,95,ILLUMINA,Illumina HiSeq 2500,ERP002072,PRJEB1236,,205702,ERS1823223,SAMEA104164205,simple,318479,Dracunculus medinensis,SAMEA104164205,,,,,,,no,,,,,WELLCOME SANGER INSTITUTE,ERA1752623,,public,,
ERR3192486,2019-03-06 08:09:26,2019-05-25 18:40:39,942810,141421500,942810,150,76,assembly,https://sra-download.ncbi.nlm.nih.gov/traces/era22/ERR/ERR3192/ERR3192486,ERX3220266,DN495165W:A1,WGS,RANDOM,GENOMIC,PAIRED,406,91,ILLUMINA,Illumina HiSeq 2500,ERP002072,PRJEB1236,,205702,ERS1823228,SAMEA104164210,simple,318479,Dracunculus medinensis,SAMEA104164210,,,,,,,no,,,,,WELLCOME SANGER INSTITUTE,ERA…
ERR3133749,2019-02-08 14:14:25,,0,0,0,0,0,,,ERX3162980,DN495165W:C1,WGS,RANDOM,GENOMIC,PAIRED,357,89,ILLUMINA,Illumina HiSeq 2500,ERP002072,PRJEB1236,,205702,ERS1823230,SAMEA104164212,simple,318479,Dracunculus medinensis,SAMEA104164212,,,,,,,no,,,,,WELLCOME SANGER INSTITUTE,ERA1730204,,public,,
ERR3192513,2019-03-06 08:09:26,2019-05-25 18:42:19,10446684,1567002600,10446684,150,533,assembly,https://sra-download.ncbi.nlm.nih.gov/traces/era22/ERR/ERR3192/ERR3192513,ERX3220293,DN495165W:D1,WGS,RANDOM,GENOMIC,PAIRED,360,78,ILLUMINA,Illumina HiSeq 2500,ERP002072,PRJEB1236,,205702,ERS1823231,SAMEA104164213,simple,318479,Dracunculus medinensis,SAMEA104164213,,,,,,,no,,,,,WELLCOME SANGER INSTITU…
ERR3192506,2019-03-06 08:09:26,,0,0,0,0,0,,,ERX3220286,DN490185G:E2,WGS,RANDOM,GENOMIC,PAIRED,357,78,ILLUMINA,Illumina HiSeq 2500,ERP002072,PRJEB1236,,205702,ERS1823233,SAMEA104164215,simple,318479,Dracunculus medinensis,SAMEA104164215,,,,,,,no,,,,,WELLCOME SANGER INSTITUTE,ERA1752623,,public,,
ERR3192489,2019-03-06 08:09:26,,0,0,0,0,0,,,ERX3220269,DN495165W:F3,WGS,RANDOM,GENOMIC,PAIRED,327,100,ILLUMINA,Illumina HiSeq 2500,ERP002072,PRJEB1236,,205702,ERS1823236,SAMEA104164218,simple,318479,Dracunculus medinensis,SAMEA104164218,,,,,,,no,,,,,WELLCOME SANGER INSTITUTE,ERA1752623,,public,,
ERR3133750,2019-02-08 14:14:25,,0,0,0,0,0,,,ERX3162981,DN490185G:G1,WGS,RANDOM,GENOMIC,PAIRED,338,121,ILLUMINA,Illumina HiSeq 2500,ERP002072,PRJEB1236,,205702,ERS1823239,SAMEA104164221,simple,318479,Dracunculus medinensis,SAMEA104164221,,,,,,,no,,,,,WELLCOME SANGER INSTITUTE,ERA1730204,,public,,
ERR3192510,2019-03-06 08:09:26,,0,0,0,0,0,,,ERX3220290,DN490185G:B11,WGS,RANDOM,GENOMIC,PAIRED,386,99,ILLUMINA,Illumina HiSeq 2500,ERP002072,PRJEB1236,,205702,ERS1823245,SAMEA104164227,simple,318479,Dracunculus medinensis,SAMEA104164227,,,,,,,no,,,,,WELLCOME SANGER INSTITUTE,ERA1752623,,public,,
ERR3192509,2019-03-06 08:09:26,,0,0,0,0,0,,,ERX3220289,DN495165W:G8,WGS,RANDOM,GENOMIC,PAIRED,389,91,ILLUMINA,Illumina HiSeq 2500,ERP002072,PRJEB1236,,205702,ERS1823246,SAMEA104164228,simple,318479,Dracunculus medinensis,SAMEA104164228,,,,,,,no,,,,,WELLCOME SANGER INSTITUTE,ERA1752623,,public,,
ERR3192512,2019-03-06 08:09:26,2019-05-25 18:47:06,27047678,4057151700,27047678,150,1076,assembly,https://sra-download.ncbi.nlm.nih.gov/traces/era22/ERR/ERR3192/ERR3192512,ERX3220292,DN490185G:B1,WGS,RANDOM,GENOMIC,PAIRED,390,100,ILLUMINA,Illumina HiSeq 2500,ERP002072,PRJEB1236,,205702,ERS1823251,SAMEA104164233,simple,318479,Dracunculus medinensis,SAMEA104164233,,,,,,,no,,,,,WELLCOME SANGER INSTI…
ERR3133757,2019-02-08 14:14:25,,0,0,0,0,0,,,ERX3162988,DN495165W:F8,WGS,RANDOM,GENOMIC,PAIRED,362,84,ILLUMINA,Illumina HiSeq 2500,ERP002072,PRJEB1236,,205702,ERS1823252,SAMEA104164234,simple,318479,Dracunculus medinensis,SAMEA104164234,,,,,,,no,,,,,WELLCOME SANGER INSTITUTE,ERA1730204,,public,,
ERR3192503,2019-03-06 08:09:26,,0,0,0,0,0,,,ERX3220283,DN495165W:F9,WGS,RANDOM,GENOMIC,PAIRED,313,92,ILLUMINA,Illumina HiSeq 2500,ERP002072,PRJEB1236,,205702,ERS1823254,SAMEA104164236,simple,318479,Dracunculus medinensis,SAMEA104164236,,,,,,,no,,,,,WELLCOME SANGER INSTITUTE,ERA1752623,,public,,
ERR3133761,2019-02-08 14:14:25,2019-05-23 16:44:40,50541540,7581231000,50541540,150,2317,assembly,https://sra-download.ncbi.nlm.nih.gov/traces/era22/ERR/ERR3133/ERR3133761,ERX3162992,DN495165W:E5,WGS,RANDOM,GENOMIC,PAIRED,367,87,ILLUMINA,Illumina HiSeq 2500,ERP002072,PRJEB1236,,205702,ERS1823268,SAMEA104164250,simple,318479,Dracunculus medinensis,SAMEA104164250,,,,,,,no,,,,,WELLCOME SANGER INSTIT…
ERR3133753,2019-02-08 14:14:25,,0,0,0,0,0,,,ERX3162984,DN495165W:E4,WGS,RANDOM,GENOMIC,PAIRED,363,87,ILLUMINA,Illumina HiSeq 2500,ERP002072,PRJEB1236,,205702,ERS1823270,SAMEA104164252,simple,318479,Dracunculus medinensis,SAMEA104164252,,,,,,,no,,,,,WELLCOME SANGER INSTITUTE,ERA1730204,,public,,
ERR3133755,2019-02-08 14:14:25,,0,0,0,0,0,,,ERX3162986,DN495165W:B6,WGS,RANDOM,GENOMIC,PAIRED,350,81,ILLUMINA,Illumina HiSeq 2500,ERP002072,PRJEB1236,,205702,ERS1823272,SAMEA104164254,simple,318479,Dracunculus medinensis,SAMEA104164254,,,,,,,no,,,,,WELLCOME SANGER INSTITUTE,ERA1730204,,public,,
ERR3192518,2019-03-06 08:09:26,2019-05-25 18:42:34,8936364,1340454600,8936364,150,417,assembly,https://sra-download.ncbi.nlm.nih.gov/traces/era22/ERR/ERR3192/ERR3192518,ERX3220298,DN495165W:B9,WGS,RANDOM,GENOMIC,PAIRED,356,83,ILLUMINA,Illumina HiSeq 2500,ERP002072,PRJEB1236,,205702,ERS1823274,SAMEA104164256,simple,318479,Dracunculus medinensis,SAMEA104164256,,,,,,,no,,,,,WELLCOME SANGER INSTITUTE…
ERR3192490,2019-03-06 08:09:26,2019-05-25 18:40:26,712345,106851750,712345,150,61,assembly,https://sra-download.ncbi.nlm.nih.gov/traces/era22/ERR/ERR3192/ERR3192490,ERX3220270,DN495165W:H4,WGS,RANDOM,GENOMIC,PAIRED,371,83,ILLUMINA,Illumina HiSeq 2500,ERP002072,PRJEB1236,,205702,ERS1823275,SAMEA104164257,simple,318479,Dracunculus medinensis,SAMEA104164257,,,,,,,no,,,,,WELLCOME SANGER INSTITUTE,ERA…
ERR3192515,2019-03-06 08:09:26,2019-05-25 18:59:22,38017869,5702680350,38017869,150,1150,assembly,https://sra-download.ncbi.nlm.nih.gov/traces/era22/ERR/ERR3192/ERR3192515,ERX3220295,DN495165W:A5,WGS,RANDOM,GENOMIC,PAIRED,385,93,ILLUMINA,Illumina HiSeq 2500,ERP002072,PRJEB1236,,205702,ERS1823277,SAMEA104164259,simple,318479,Dracunculus medinensis,SAMEA104164259,,,,,,,no,,,,,WELLCOME SANGER INSTIT…
ERR3192501,2019-03-06 08:09:26,,0,0,0,0,0,,,ERX3220281,DN495165W:F5,WGS,RANDOM,GENOMIC,PAIRED,348,87,ILLUMINA,Illumina HiSeq 2500,ERP002072,PRJEB1236,,205702,ERS1823279,SAMEA104164261,simple,318479,Dracunculus medinensis,SAMEA104164261,,,,,,,no,,,,,WELLCOME SANGER INSTITUTE,ERA1752623,,public,,
ERR3192520,2019-03-06 08:09:26,2019-05-25 18:56:25,45987672,6898150800,45987672,150,1684,assembly,https://sra-download.ncbi.nlm.nih.gov/traces/era22/ERR/ERR3192/ERR3192520,ERX3220300,DN495165W:F10,WGS,RANDOM,GENOMIC,PAIRED,380,90,ILLUMINA,Illumina HiSeq 2500,ERP002072,PRJEB1236,,205702,ERS1823281,SAMEA104164263,simple,318479,Dracunculus medinensis,SAMEA104164263,,,,,,,no,,,,,WELLCOME SANGER INSTI…
ERR3133765,2019-02-08 14:14:25,,0,0,0,0,0,,,ERX3162996,DN495165W:A11,WGS,RANDOM,GENOMIC,PAIRED,356,90,ILLUMINA,Illumina HiSeq 2500,ERP002072,PRJEB1236,,205702,ERS1823288,SAMEA104164270,simple,318479,Dracunculus medinensis,SAMEA104164270,,,,,,,no,,,,,WELLCOME SANGER INSTITUTE,ERA1730204,,public,,
ERR3192500,2019-03-06 08:09:26,,0,0,0,0,0,,,ERX3220280,DN490185G:C5,WGS,RANDOM,GENOMIC,PAIRED,309,96,ILLUMINA,Illumina HiSeq 2500,ERP002072,PRJEB1236,,205702,ERS1823292,SAMEA104164274,simple,318479,Dracunculus medinensis,SAMEA104164274,,,,,,,no,,,,,WELLCOME SANGER INSTITUTE,ERA1752623,,public,,
ERR3192514,2019-03-06 08:09:26,2019-05-25 18:42:00,8896910,1334536500,8896910,150,468,assembly,https://sra-download.ncbi.nlm.nih.gov/traces/era22/ERR/ERR3192/ERR3192514,ERX3220294,DN495165W:A2,WGS,RANDOM,GENOMIC,PAIRED,375,73,ILLUMINA,Illumina HiSeq 2500,ERP002072,PRJEB1236,,205702,ERS1823295,SAMEA104164277,simple,318479,Dracunculus medinensis,SAMEA104164277,,,,,,,no,,,,,WELLCOME SANGER INSTITUTE…
ERR3192493,2019-03-06 08:09:26,,0,0,0,0,0,,,ERX3220273,DN495165W:A8,WGS,RANDOM,GENOMIC,PAIRED,378,84,ILLUMINA,Illumina HiSeq 2500,ERP002072,PRJEB1236,,205702,ERS1823297,SAMEA104164279,simple,318479,Dracunculus medinensis,SAMEA104164279,,,,,,,no,,,,,WELLCOME SANGER INSTITUTE,ERA1752623,,public,,
ERR3133751,2019-02-08 14:14:25,,0,0,0,0,0,,,ERX3162982,DN495165W:H2,WGS,RANDOM,GENOMIC,PAIRED,328,83,ILLUMINA,Illumina HiSeq 2500,ERP002072,PRJEB1236,,205702,ERS1823299,SAMEA104164281,simple,318479,Dracunculus medinensis,SAMEA104164281,,,,,,,no,,,,,WELLCOME SANGER INSTITUTE,ERA1730204,,public,,
ERR3192495,2019-03-06 08:09:26,,0,0,0,0,0,,,ERX3220275,DN495165W:B10,WGS,RANDOM,GENOMIC,PAIRED,351,73,ILLUMINA,Illumina HiSeq 2500,ERP002072,PRJEB1236,,205702,ERS1823300,SAMEA104164282,simple,318479,Dracunculus medinensis,SAMEA104164282,,,,,,,no,,,,,WELLCOME SANGER INSTITUTE,ERA1752623,,public,,
ERR3133762,2019-02-08 14:14:25,,0,0,0,0,0,,,ERX3162993,DN495165W:G5,WGS,RANDOM,GENOMIC,PAIRED,401,79,ILLUMINA,Illumina HiSeq 2500,ERP002072,PRJEB1236,,205702,ERS1823312,SAMEA104164294,simple,318479,Dracunculus medinensis,SAMEA104164294,,,,,,,no,,,,,WELLCOME SANGER INSTITUTE,ERA1730204,,public,,
ERR3133754,2019-02-08 14:14:25,,0,0,0,0,0,,,ERX3162985,DN490185G:A5,WGS,RANDOM,GENOMIC,PAIRED,315,90,ILLUMINA,Illumina HiSeq 2500,ERP002072,PRJEB1236,,205702,ERS1823313,SAMEA104164295,simple,318479,Dracunculus medinensis,SAMEA104164295,,,,,,,no,,,,,WELLCOME SANGER INSTITUTE,ERA1730204,,public,,
ERR3133764,2019-02-08 14:14:25,,0,0,0,0,0,,,ERX3162995,DN495165W:E6,WGS,RANDOM,GENOMIC,PAIRED,366,94,ILLUMINA,Illumina HiSeq 2500,ERP002072,PRJEB1236,,205702,ERS1823314,SAMEA104164296,simple,318479,Dracunculus medinensis,SAMEA104164296,,,,,,,no,,,,,WELLCOME SANGER INSTITUTE,ERA1730204,,public,,
ERR3192491,2019-03-06 08:09:26,2019-05-25 19:29:12,86791654,13018748100,86791654,150,2885,assembly,https://sra-download.ncbi.nlm.nih.gov/traces/era22/ERR/ERR3192/ERR3192491,ERX3220271,DN490185G:H5,WGS,RANDOM,GENOMIC,PAIRED,367,90,ILLUMINA,Illumina HiSeq 2500,ERP002072,PRJEB1236,,205702,ERS1823320,SAMEA104164302,simple,318479,Dracunculus medinensis,SAMEA104164302,,,,,,,no,,,,,WELLCOME SANGER INSTI…
ERR3192492,2019-03-06 08:09:26,,0,0,0,0,0,,,ERX3220272,DN490185G:G6,WGS,RANDOM,GENOMIC,PAIRED,330,73,ILLUMINA,Illumina HiSeq 2500,ERP002072,PRJEB1236,,205702,ERS1823323,SAMEA104164305,simple,318479,Dracunculus medinensis,SAMEA104164305,,,,,,,no,,,,,WELLCOME SANGER INSTITUTE,ERA1752623,,public,,
ERR3192511,2019-03-06 08:09:26,,0,0,0,0,0,,,ERX3220291,DN490185G:C11,WGS,RANDOM,GENOMIC,PAIRED,333,78,ILLUMINA,Illumina HiSeq 2500,ERP002072,PRJEB1236,,205702,ERS1823324,SAMEA104164306,simple,318479,Dracunculus medinensis,SAMEA104164306,,,,,,,no,,,,,WELLCOME SANGER INSTITUTE,ERA1752623,,public,,
ERR3192488,2019-03-06 08:09:26,2019-05-25 18:50:16,33830886,5074632900,33830886,150,1015,assembly,https://sra-download.ncbi.nlm.nih.gov/traces/era22/ERR/ERR3192/ERR3192488,ERX3220268,DN490185G:D2,WGS,RANDOM,GENOMIC,PAIRED,349,93,ILLUMINA,Illumina HiSeq 2500,ERP002072,PRJEB1236,,205702,ERS1823328,SAMEA104164310,simple,318479,Dracunculus medinensis,SAMEA104164310,,,,,,,no,,,,,WELLCOME SANGER INSTIT…
ERR3192502,2019-03-06 08:09:26,,0,0,0,0,0,,,ERX3220282,DN495165W:A6,WGS,RANDOM,GENOMIC,PAIRED,333,85,ILLUMINA,Illumina HiSeq 2500,ERP002072,PRJEB1236,,205702,ERS1823329,SAMEA104164311,simple,318479,Dracunculus medinensis,SAMEA104164311,,,,,,,no,,,,,WELLCOME SANGER INSTITUTE,ERA1752623,,public,,
ERR3192498,2019-03-06 08:09:26,,0,0,0,0,0,,,ERX3220278,DN495165W:G3,WGS,RANDOM,GENOMIC,PAIRED,386,83,ILLUMINA,Illumina HiSeq 2500,ERP002072,PRJEB1236,,205702,ERS1823330,SAMEA104164312,simple,318479,Dracunculus medinensis,SAMEA104164312,,,,,,,no,,,,,WELLCOME SANGER INSTITUTE,ERA1752623,,public,,
ERR3192519,2019-03-06 08:09:26,2019-05-25 18:44:54,16345757,2451863550,16345757,150,741,assembly,https://sra-download.ncbi.nlm.nih.gov/traces/era22/ERR/ERR3192/ERR3192519,ERX3220299,DN490185G:B10,WGS,RANDOM,GENOMIC,PAIRED,309,97,ILLUMINA,Illumina HiSeq 2500,ERP002072,PRJEB1236,,205702,ERS1823332,SAMEA104164314,simple,318479,Dracunculus medinensis,SAMEA104164314,,,,,,,no,,,,,WELLCOME SANGER INSTIT…
ERR3192507,2019-03-06 08:09:26,,0,0,0,0,0,,,ERX3220287,DN495165W:E3,WGS,RANDOM,GENOMIC,PAIRED,342,86,ILLUMINA,Illumina HiSeq 2500,ERP002072,PRJEB1236,,205702,ERS1823343,SAMEA104164325,simple,318479,Dracunculus medinensis,SAMEA104164325,,,,,,,no,,,,,WELLCOME SANGER INSTITUTE,ERA1752623,,public,,
ERR3133759,2019-02-08 14:14:25,,0,0,0,0,0,,,ERX3162990,DN495165W:B4,WGS,RANDOM,GENOMIC,PAIRED,339,87,ILLUMINA,Illumina HiSeq 2500,ERP002072,PRJEB1236,,205702,ERS1823344,SAMEA104164326,simple,318479,Dracunculus medinensis,SAMEA104164326,,,,,,,no,,,,,WELLCOME SANGER INSTITUTE,ERA1730204,,public,,
ERR3192521,2019-03-06 08:09:26,2019-05-25 18:42:16,8418219,1262732850,8418219,150,400,assembly,https://sra-download.ncbi.nlm.nih.gov/traces/era22/ERR/ERR3192/ERR3192521,ERX3220301,DN495165W:D11,WGS,RANDOM,GENOMIC,PAIRED,382,92,ILLUMINA,Illumina HiSeq 2500,ERP002072,PRJEB1236,,205702,ERS1823350,SAMEA104164332,simple,318479,Dracunculus medinensis,SAMEA104164332,,,,,,,no,,,,,WELLCOME SANGER INSTITUT…
ERR3192517,2019-03-06 08:09:26,2019-05-25 18:42:48,10907503,1636125450,10907503,150,439,assembly,https://sra-download.ncbi.nlm.nih.gov/traces/era22/ERR/ERR3192/ERR3192517,ERX3220297,DN495165W:A7,WGS,RANDOM,GENOMIC,PAIRED,389,95,ILLUMINA,Illumina HiSeq 2500,ERP002072,PRJEB1236,,205702,ERS1823353,SAMEA104164335,simple,318479,Dracunculus medinensis,SAMEA104164335,,,,,,,no,,,,,WELLCOME SANGER INSTITU…
ERR3192496,2019-03-06 08:09:26,,0,0,0,0,0,,,ERX3220276,DN495165W:B3,WGS,RANDOM,GENOMIC,PAIRED,425,101,ILLUMINA,Illumina HiSeq 2500,ERP002072,PRJEB1236,,205702,ERS1823354,SAMEA104164336,simple,318479,Dracunculus medinensis,SAMEA104164336,,,,,,,no,,,,,WELLCOME SANGER INSTITUTE,ERA1752623,,public,,
ERR3133752,2019-02-08 14:14:25,,0,0,0,0,0,,,ERX3162983,DN495165W:A4,WGS,RANDOM,GENOMIC,PAIRED,351,82,ILLUMINA,Illumina HiSeq 2500,ERP002072,PRJEB1236,,205702,ERS1823356,SAMEA104164338,simple,318479,Dracunculus medinensis,SAMEA104164338,,,,,,,no,,,,,WELLCOME SANGER INSTITUTE,ERA1730204,,public,,
ERR3192487,2019-03-06 08:09:26,2019-05-25 18:41:20,700796,105119400,700796,150,63,assembly,https://sra-download.ncbi.nlm.nih.gov/traces/era22/ERR/ERR3192/ERR3192487,ERX3220267,DN495165W:C2,WGS,RANDOM,GENOMIC,PAIRED,369,86,ILLUMINA,Illumina HiSeq 2500,ERP002072,PRJEB1236,,205702,ERS1823361,SAMEA104164343,simple,318479,Dracunculus medinensis,SAMEA104164343,,,,,,,no,,,,,WELLCOME SANGER INSTITUTE,ERA…
ERR3192516,2019-03-06 08:09:26,2019-05-25 18:54:43,52158970,7823845500,52158970,150,1969,assembly,https://sra-download.ncbi.nlm.nih.gov/traces/era22/ERR/ERR3192/ERR3192516,ERX3220296,DN490185G:E6,WGS,RANDOM,GENOMIC,PAIRED,367,92,ILLUMINA,Illumina HiSeq 2500,ERP002072,PRJEB1236,,205702,ERS1823368,SAMEA104164350,simple,318479,Dracunculus medinensis,SAMEA104164350,,,,,,,no,,,,,WELLCOME SANGER INSTIT…
ERR3192494,2019-03-06 08:09:26,,0,0,0,0,0,,,ERX3220274,DN490185G:E8,WGS,RANDOM,GENOMIC,PAIRED,365,90,ILLUMINA,Illumina HiSeq 2500,ERP002072,PRJEB1236,,205702,ERS1823371,SAMEA104164353,simple,318479,Dracunculus medinensis,SAMEA104164353,,,,,,,no,,,,,WELLCOME SANGER INSTITUTE,ERA1752623,,public,,
ERR3133758,2019-02-08 14:14:25,,0,0,0,0,0,,,ERX3162989,DN490185G:B2,WGS,RANDOM,GENOMIC,PAIRED,390,93,ILLUMINA,Illumina HiSeq 2500,ERP002072,PRJEB1236,,205702,ERS1823372,SAMEA104164354,simple,318479,Dracunculus medinensis,SAMEA104164354,,,,,,,no,,,,,WELLCOME SANGER INSTITUTE,ERA1730204,,public,,
ERR3192504,2019-03-06 08:09:26,,0,0,0,0,0,,,ERX3220284,DN495165W:A10,WGS,RANDOM,GENOMIC,PAIRED,355,97,ILLUMINA,Illumina HiSeq 2500,ERP002072,PRJEB1236,,205702,ERS1823375,SAMEA104164357,simple,318479,Dracunculus medinensis,SAMEA104164357,,,,,,,no,,,,,WELLCOME SANGER INSTITUTE,ERA1752623,,public,,
ERR3192508,2019-03-06 08:09:26,,0,0,0,0,0,,,ERX3220288,DN490185G:D5,WGS,RANDOM,GENOMIC,PAIRED,324,94,ILLUMINA,Illumina HiSeq 2500,ERP002072,PRJEB1236,,205702,ERS1823376,SAMEA104164358,simple,318479,Dracunculus medinensis,SAMEA104164358,,,,,,,no,,,,,WELLCOME SANGER INSTITUTE,ERA1752623,,public,,
ERR3133760,2019-02-08 14:14:25,,0,0,0,0,0,,,ERX3162991,DN490185G:C4,WGS,RANDOM,GENOMIC,PAIRED,352,91,ILLUMINA,Illumina HiSeq 2500,ERP002072,PRJEB1236,,205702,ERS1823388,SAMEA104164370,simple,318479,Dracunculus medinensis,SAMEA104164370,,,,,,,no,,,,,WELLCOME SANGER INSTITUTE,ERA1730204,,public,,
ERR3133763,2019-02-08 14:14:25,,0,0,0,0,0,,,ERX3162994,DN495165W:D6,WGS,RANDOM,GENOMIC,PAIRED,360,87,ILLUMINA,Illumina HiSeq 2500,ERP002072,PRJEB1236,,205702,ERS1823389,SAMEA104164371,simple,318479,Dracunculus medinensis,SAMEA104164371,,,,,,,no,,,,,WELLCOME SANGER INSTITUTE,ERA1730204,,public,,
ERR3083844,2019-01-24 15:43:38,2019-05-22 15:31:46,119727742,36157778084,119727742,302,13501,assembly,https://sra-download.ncbi.nlm.nih.gov/traces/era22/ERR/ERR3083/ERR3083844,ERX3144687,DN508601R:H2,WGS,RANDOM,GENOMIC,PAIRED,248,76,ILLUMINA,HiSeq X Ten,ERP002072,PRJEB1236,,205702,ERS2032969,SAMEA104415027,simple,318479,Dracunculus medinensis,2d5e033e-d5b0-11e7-81ba-3c4a9275d6c8,,,,,,,no,,,,,WELL…
SRR8491794,2019-01-27 09:02:12,2019-01-27 08:59:32,28150898,7908502798,28150898,280,3657,,https://sra-download.ncbi.nlm.nih.gov/traces/sra76/SRR/008292/SRR8491794,SRX5296365,Cn_160,WGS,RANDOM,GENOMIC,PAIRED,0,0,ILLUMINA,Illumina HiSeq 3000,SRP182581,PRJNA517237,,517237,SRS4295437,SAMN10822753,simple,6248,Strongyloides stercoralis,Cn-160,,,,,female,,no,,,,,MAX-PLANCK-INSTITUTE FOR DEVELOPMENTAL BI…
SRR8491795,2019-01-27 09:00:11,2019-01-27 08:55:39,20052862,5730107171,20052862,285,2680,,https://sra-download.ncbi.nlm.nih.gov/traces/sra76/SRR/008292/SRR8491795,SRX5296364,Cn_197,WGS,RANDOM,GENOMIC,PAIRED,0,0,ILLUMINA,Illumina HiSeq 3000,SRP182581,PRJNA517237,,517237,SRS4295436,SAMN10822754,simple,6248,Strongyloides stercoralis,Cn-197,,,,,female,,no,,,,,MAX-PLANCK-INSTITUTE FOR DEVELOPMENTAL BI…
SRR8491796,2019-01-27 09:03:11,2019-01-27 09:01:00,29925661,8663167399,29925661,289,3871,,https://sra-download.ncbi.nlm.nih.gov/traces/sra76/SRR/008292/SRR8491796,SRX5296363,Cn_205,WGS,RANDOM,GENOMIC,PAIRED,0,0,ILLUMINA,Illumina HiSeq 3000,SRP182581,PRJNA517237,,517237,SRS4295435,SAMN10822755,simple,6248,Strongyloides stercoralis,Cn-205,,,,,male,,no,,,,,MAX-PLANCK-INSTITUTE FOR DEVELOPMENTAL BIOL…
SRR8491797,2019-01-29 12:29:16,2019-01-29 12:25:57,30013067,8546220240,30013067,284,3646,,https://sra-download.ncbi.nlm.nih.gov/traces/sra76/SRR/008292/SRR8491797,SRX5296362,Cn_206,WGS,RANDOM,GENOMIC,PAIRED,0,0,ILLUMINA,Illumina HiSeq 3000,SRP182581,PRJNA517237,,517237,SRS4295434,SAMN10822756,simple,6248,Strongyloides stercoralis,Cn-206,,,,,female,,no,,,,,MAX-PLANCK-INSTITUTE FOR DEVELOPMENTAL BI…
SRR8491798,2019-01-27 08:59:11,2019-01-27 08:54:52,20487675,5654484698,20487675,275,2311,,https://sra-download.ncbi.nlm.nih.gov/traces/sra76/SRR/008292/SRR8491798,SRX5296361,Cn_209,WGS,RANDOM,GENOMIC,PAIRED,0,0,ILLUMINA,Illumina HiSeq 3000,SRP182581,PRJNA517237,,517237,SRS4295433,SAMN10822757,simple,6248,Strongyloides stercoralis,Cn-209,,,,,female,,no,,,,,MAX-PLANCK-INSTITUTE FOR DEVELOPMENTAL BI…
SRR8491799,2019-01-27 09:00:11,2019-01-27 08:55:35,20832057,5673781946,20832057,272,2304,,https://sra-download.ncbi.nlm.nih.gov/traces/sra76/SRR/008292/SRR8491799,SRX5296360,Cn_210,WGS,RANDOM,GENOMIC,PAIRED,0,0,ILLUMINA,Illumina HiSeq 3000,SRP182581,PRJNA517237,,517237,SRS4295432,SAMN10822758,simple,6248,Strongyloides stercoralis,Cn-210,,,,,female,,no,,,,,MAX-PLANCK-INSTITUTE FOR DEVELOPMENTAL BI…
SRR8491800,2019-01-27 09:26:11,2019-01-27 09:16:35,36991094,10292909349,36991094,278,4329,,https://sra-download.ncbi.nlm.nih.gov/traces/sra76/SRR/008292/SRR8491800,SRX5296359,Cn_323,WGS,RANDOM,GENOMIC,PAIRED,0,0,ILLUMINA,Illumina HiSeq 3000,SRP182581,PRJNA517237,,517237,SRS4295431,SAMN10822759,simple,6248,Strongyloides stercoralis,Cn-323,,,,,female,,no,,,,,MAX-PLANCK-INSTITUTE FOR DEVELOPMENTAL B…
SRR8491801,2019-01-27 08:59:11,2019-01-27 08:53:59,18523624,5241898336,18523624,282,2128,,https://sra-download.ncbi.nlm.nih.gov/traces/sra76/SRR/008292/SRR8491801,SRX5296358,Cn_337,WGS,RANDOM,GENOMIC,PAIRED,0,0,ILLUMINA,Illumina HiSeq 3000,SRP182581,PRJNA517237,,517237,SRS4295430,SAMN10822760,simple,6248,Strongyloides stercoralis,Cn-337,,,,,female,,no,,,,,MAX-PLANCK-INSTITUTE FOR DEVELOPMENTAL BI…
SRR8491802,2019-01-27 09:00:11,2019-01-27 08:57:35,18783629,5421218885,18783629,288,2239,,https://sra-download.ncbi.nlm.nih.gov/traces/sra76/SRR/008292/SRR8491802,SRX5296357,Cn_338,WGS,RANDOM,GENOMIC,PAIRED,0,0,ILLUMINA,Illumina HiSeq 3000,SRP182581,PRJNA517237,,517237,SRS4295429,SAMN10822761,simple,6248,Strongyloides stercoralis,Cn-338,,,,,female,,no,,,,,MAX-PLANCK-INSTITUTE FOR DEVELOPMENTAL BI…
SRR8491803,2019-01-27 08:54:11,2019-01-27 08:52:11,13611835,3825860693,13611835,281,1582,,https://sra-download.ncbi.nlm.nih.gov/traces/sra76/SRR/008292/SRR8491803,SRX5296356,Cn_339,WGS,RANDOM,GENOMIC,PAIRED,0,0,ILLUMINA,Illumina HiSeq 3000,SRP182581,PRJNA517237,,517237,SRS4295428,SAMN10822762,simple,6248,Strongyloides stercoralis,Cn-339,,,,,female,,no,,,,,MAX-PLANCK-INSTITUTE FOR DEVELOPMENTAL BI…
SRR8491785,2019-01-27 09:07:17,2019-01-27 09:03:29,32693569,9708586237,32693569,296,4123,,https://sra-download.ncbi.nlm.nih.gov/traces/sra76/SRR/008292/SRR8491785,SRX5296374,Cn_374,WGS,RANDOM,GENOMIC,PAIRED,0,0,ILLUMINA,Illumina HiSeq 3000,SRP182581,PRJNA517237,,517237,SRS4295446,SAMN10822765,simple,6248,Strongyloides stercoralis,Cn-374,,,,,male,,no,,,,,MAX-PLANCK-INSTITUTE FOR DEVELOPMENTAL BIOL…
SRR8491786,2019-01-27 09:00:11,2019-01-27 08:55:50,19319137,5617437221,19319137,290,2358,,https://sra-download.ncbi.nlm.nih.gov/traces/sra76/SRR/008292/SRR8491786,SRX5296373,Cn_377,WGS,RANDOM,GENOMIC,PAIRED,0,0,ILLUMINA,Illumina HiSeq 3000,SRP182581,PRJNA517237,,517237,SRS4295445,SAMN10822766,simple,6248,Strongyloides stercoralis,Cn-377,,,,,female,,no,,,,,MAX-PLANCK-INSTITUTE FOR DEVELOPMENTAL BI…
SRR8491788,2019-01-27 09:03:11,2019-01-27 09:00:13,37522051,10645613521,37522051,283,4568,,https://sra-download.ncbi.nlm.nih.gov/traces/sra76/SRR/008292/SRR8491788,SRX5296371,Cn_431,WGS,RANDOM,GENOMIC,PAIRED,0,0,ILLUMINA,Illumina HiSeq 3000,SRP182581,PRJNA517237,,517237,SRS4295443,SAMN10822771,simple,6248,Strongyloides stercoralis,Cn-431,,,,,male,,no,,,,,MAX-PLANCK-INSTITUTE FOR DEVELOPMENTAL BIO…
SRR8491789,2019-01-27 09:03:11,2019-01-27 09:00:30,29235997,8294174683,29235997,283,3515,,https://sra-download.ncbi.nlm.nih.gov/traces/sra76/SRR/008292/SRR8491789,SRX5296370,Cn_438,WGS,RANDOM,GENOMIC,PAIRED,0,0,ILLUMINA,Illumina HiSeq 3000,SRP182581,PRJNA517237,,517237,SRS4295442,SAMN10822772,simple,6248,Strongyloides stercoralis,Cn-438,,,,,female,,no,,,,,MAX-PLANCK-INSTITUTE FOR DEVELOPMENTAL BI…
SRR8491805,2019-01-27 09:00:11,2019-01-27 08:58:01,23764768,6756797470,23764768,284,2886,,https://sra-download.ncbi.nlm.nih.gov/traces/sra76/SRR/008292/SRR8491805,SRX5296354,Cn_441,WGS,RANDOM,GENOMIC,PAIRED,0,0,ILLUMINA,Illumina HiSeq 3000,SRP182581,PRJNA517237,,517237,SRS4295426,SAMN10822773,simple,6248,Strongyloides stercoralis,Cn-441,,,,,female,,no,,,,,MAX-PLANCK-INSTITUTE FOR DEVELOPMENTAL BI…
SRR8491804,2019-01-27 09:02:11,2019-01-27 08:57:18,24368992,6907918672,24368992,283,2945,,https://sra-download.ncbi.nlm.nih.gov/traces/sra76/SRR/008292/SRR8491804,SRX5296355,Cn_447,WGS,RANDOM,GENOMIC,PAIRED,0,0,ILLUMINA,Illumina HiSeq 3000,SRP182581,PRJNA517237,,517237,SRS4295427,SAMN10822774,simple,6248,Strongyloides stercoralis,Cn-447,,,,,female,,no,,,,,MAX-PLANCK-INSTITUTE FOR DEVELOPMENTAL BI…
SRR8491807,2019-01-27 09:03:11,2019-01-27 09:00:20,29237418,8607709937,29237418,294,3981,,https://sra-download.ncbi.nlm.nih.gov/traces/sra76/SRR/008292/SRR8491807,SRX5296352,Cn_468,WGS,RANDOM,GENOMIC,PAIRED,0,0,ILLUMINA,Illumina HiSeq 3000,SRP182581,PRJNA517237,,517237,SRS4295424,SAMN10822775,simple,6248,Strongyloides stercoralis,Cn-468,,,,,female,,no,,,,,MAX-PLANCK-INSTITUTE FOR DEVELOPMENTAL BI…
SRR8491806,2019-01-27 09:04:12,2019-01-27 09:00:32,28983973,8450050222,28983973,291,3547,,https://sra-download.ncbi.nlm.nih.gov/traces/sra76/SRR/008292/SRR8491806,SRX5296353,Cn_469,WGS,RANDOM,GENOMIC,PAIRED,0,0,ILLUMINA,Illumina HiSeq 3000,SRP182581,PRJNA517237,,517237,SRS4295425,SAMN10822776,simple,6248,Strongyloides stercoralis,Cn-469,,,,,female,,no,,,,,MAX-PLANCK-INSTITUTE FOR DEVELOPMENTAL BI…
SRR8491809,2019-01-27 09:12:12,2019-01-27 09:07:53,42933618,12328662566,42933618,287,5273,,https://sra-download.ncbi.nlm.nih.gov/traces/sra76/SRR/008292/SRR8491809,SRX5296350,Cn_494,WGS,RANDOM,GENOMIC,PAIRED,0,0,ILLUMINA,Illumina HiSeq 3000,SRP182581,PRJNA517237,,517237,SRS4295422,SAMN10822777,simple,6248,Strongyloides stercoralis,Cn-494,,,,,female,,no,,,,,MAX-PLANCK-INSTITUTE FOR DEVELOPMENTAL B…
SRR8491808,2019-01-27 09:16:13,2019-01-27 09:09:50,36433655,10712598599,36433655,294,4532,,https://sra-download.ncbi.nlm.nih.gov/traces/sra76/SRR/008292/SRR8491808,SRX5296351,Cn_496,WGS,RANDOM,GENOMIC,PAIRED,0,0,ILLUMINA,Illumina HiSeq 3000,SRP182581,PRJNA517237,,517237,SRS4295423,SAMN10822778,simple,6248,Strongyloides stercoralis,Cn-496,,,,,female,,no,,,,,MAX-PLANCK-INSTITUTE FOR DEVELOPMENTAL B…
SRR8491811,2019-01-27 08:55:12,2019-01-27 08:52:17,15683868,3977879618,15683868,253,1614,,https://sra-download.ncbi.nlm.nih.gov/traces/sra76/SRR/008292/SRR8491811,SRX5296348,Cn_497,WGS,RANDOM,GENOMIC,PAIRED,0,0,ILLUMINA,Illumina HiSeq 3000,SRP182581,PRJNA517237,,517237,SRS4295420,SAMN10822779,simple,6248,Strongyloides stercoralis,Cn-497,,,,,female,,no,,,,,MAX-PLANCK-INSTITUTE FOR DEVELOPMENTAL BI…
SRR8491810,2019-01-27 08:55:12,2019-01-27 08:53:52,18662452,4649124879,18662452,249,1901,,https://sra-download.ncbi.nlm.nih.gov/traces/sra76/SRR/008292/SRR8491810,SRX5296349,Cn_498,WGS,RANDOM,GENOMIC,PAIRED,0,0,ILLUMINA,Illumina HiSeq 3000,SRP182581,PRJNA517237,,517237,SRS4295421,SAMN10822780,simple,6248,Strongyloides stercoralis,Cn-498,,,,,female,,no,,,,,MAX-PLANCK-INSTITUTE FOR DEVELOPMENTAL BI…
SRR8491813,2019-01-27 08:55:12,2019-01-27 08:52:34,13612841,3817824564,13612841,280,1647,,https://sra-download.ncbi.nlm.nih.gov/traces/sra76/SRR/008292/SRR8491813,SRX5296346,Cn_567,WGS,RANDOM,GENOMIC,PAIRED,0,0,ILLUMINA,Illumina HiSeq 3000,SRP182581,PRJNA517237,,517237,SRS4295417,SAMN10822781,simple,6248,Strongyloides stercoralis,Cn-567,,,,,female,,no,,,,,MAX-PLANCK-INSTITUTE FOR DEVELOPMENTAL BI…
SRR8491812,2019-01-27 09:05:45,2019-01-27 09:01:33,31564887,9240810751,31564887,292,4242,,https://sra-download.ncbi.nlm.nih.gov/traces/sra76/SRR/008292/SRR8491812,SRX5296347,Kh_27,WGS,RANDOM,GENOMIC,PAIRED,0,0,ILLUMINA,Illumina HiSeq 3000,SRP182581,PRJNA517237,,517237,SRS4295419,SAMN10822782,simple,6248,Strongyloides stercoralis,Kh-27,,,,,female,,no,,,,,MAX-PLANCK-INSTITUTE FOR DEVELOPMENTAL BIOL…
SRR8491790,2019-01-27 09:00:11,2019-01-27 08:57:39,25577487,7415037539,25577487,289,3157,,https://sra-download.ncbi.nlm.nih.gov/traces/sra76/SRR/008292/SRR8491790,SRX5296369,Kh_28,WGS,RANDOM,GENOMIC,PAIRED,0,0,ILLUMINA,Illumina HiSeq 3000,SRP182581,PRJNA517237,,517237,SRS4295441,SAMN10822783,simple,6248,Strongyloides stercoralis,Kh-28,,,,,female,,no,,,,,MAX-PLANCK-INSTITUTE FOR DEVELOPMENTAL BIOL…
SRR8491791,2019-01-27 09:00:11,2019-01-27 08:56:26,12524748,3608780614,12524748,288,1548,,https://sra-download.ncbi.nlm.nih.gov/traces/sra76/SRR/008292/SRR8491791,SRX5296368,Kh_29,WGS,RANDOM,GENOMIC,PAIRED,0,0,ILLUMINA,Illumina HiSeq 3000,SRP182581,PRJNA517237,,517237,SRS4295440,SAMN10822784,simple,6248,Strongyloides stercoralis,Kh-29,,,,,male,,no,,,,,MAX-PLANCK-INSTITUTE FOR DEVELOPMENTAL BIOLOG…
SRR8491814,2019-01-27 09:05:45,2019-01-27 09:03:43,14866476,4319521527,14866476,290,1853,,https://sra-download.ncbi.nlm.nih.gov/traces/sra76/SRR/008292/SRR8491814,SRX5296345,Kh_30,WGS,RANDOM,GENOMIC,PAIRED,0,0,ILLUMINA,Illumina HiSeq 3000,SRP182581,PRJNA517237,,517237,SRS4295418,SAMN10822785,simple,6248,Strongyloides stercoralis,Kh-30,,,,,male,,no,,,,,MAX-PLANCK-INSTITUTE FOR DEVELOPMENTAL BIOLOG…
SRR8491787,2019-01-27 08:55:12,2019-01-27 08:52:31,15377294,4469409295,15377294,290,1910,,https://sra-download.ncbi.nlm.nih.gov/traces/sra76/SRR/008292/SRR8491787,SRX5296372,Kh_31,WGS,RANDOM,GENOMIC,PAIRED,0,0,ILLUMINA,Illumina HiSeq 3000,SRP182581,PRJNA517237,,517237,SRS4295444,SAMN10822786,simple,6248,Strongyloides stercoralis,Kh-31,,,,,male,,no,,,,,MAX-PLANCK-INSTITUTE FOR DEVELOPMENTAL BIOLOG…
SRR8491792,2019-01-27 09:00:11,2019-01-27 08:56:45,20193820,5743782824,20193820,284,2418,,https://sra-download.ncbi.nlm.nih.gov/traces/sra76/SRR/008292/SRR8491792,SRX5296367,Kh_32,WGS,RANDOM,GENOMIC,PAIRED,0,0,ILLUMINA,Illumina HiSeq 3000,SRP182581,PRJNA517237,,517237,SRS4295439,SAMN10822787,simple,6248,Strongyloides stercoralis,Kh-32,,,,,male,,no,,,,,MAX-PLANCK-INSTITUTE FOR DEVELOPMENTAL BIOLOG…
SRR8491793,2019-01-27 09:00:11,2019-01-27 08:56:06,19108506,5416931637,19108506,283,2283,,https://sra-download.ncbi.nlm.nih.gov/traces/sra76/SRR/008292/SRR8491793,SRX5296366,Kh_33,WGS,RANDOM,GENOMIC,PAIRED,0,0,ILLUMINA,Illumina HiSeq 3000,SRP182581,PRJNA517237,,517237,SRS4295438,SAMN10822788,simple,6248,Strongyloides stercoralis,Kh-33,,,,,male,,no,,,,,MAX-PLANCK-INSTITUTE FOR DEVELOPMENTAL BIOLOG…
ERR3083809,2019-01-24 15:43:38,,0,0,0,0,0,,,ERX3144652,DN495165W:H6,WGS,RANDOM,GENOMIC,PAIRED,355,50,ILLUMINA,HiSeq X Ten,ERP002072,PRJEB1236,,205702,ERS1823224,SAMEA104164206,simple,318479,Dracunculus medinensis,SAMEA104164206,,,,,,,no,,,,,WELLCOME SANGER INSTITUTE,ERA1720219,,public,,
ERR3083812,2019-01-24 15:43:38,,0,0,0,0,0,,,ERX3144655,DN495165W:H6,WGS,RANDOM,GENOMIC,PAIRED,339,132,ILLUMINA,HiSeq X Ten,ERP002072,PRJEB1236,,205702,ERS1823224,SAMEA104164206,simple,318479,Dracunculus medinensis,SAMEA104164206,,,,,,,no,,,,,WELLCOME SANGER INSTITUTE,ERA1720219,,public,,
ERR3083780,2019-01-24 15:43:37,2019-05-22 15:26:11,113374432,34239078464,113374432,302,11415,assembly,https://sra-download.ncbi.nlm.nih.gov/traces/era22/ERR/ERR3083/ERR3083780,ERX3144623,DN490185G:A3,WGS,RANDOM,GENOMIC,PAIRED,352,84,ILLUMINA,HiSeq X Ten,ERP002072,PRJEB1236,,205702,ERS1823227,SAMEA104164209,simple,318479,Dracunculus medinensis,SAMEA104164209,,,,,,,no,,,,,WELLCOME SANGER INSTITUTE,…
ERR3083785,2019-01-24 15:43:37,2019-05-22 15:32:45,113502205,34277665910,113502205,302,11209,assembly,https://sra-download.ncbi.nlm.nih.gov/traces/era22/ERR/ERR3083/ERR3083785,ERX3144628,DN490185G:A3,WGS,RANDOM,GENOMIC,PAIRED,351,83,ILLUMINA,HiSeq X Ten,ERP002072,PRJEB1236,,205702,ERS1823227,SAMEA104164209,simple,318479,Dracunculus medinensis,SAMEA104164209,,,,,,,no,,,,,WELLCOME SANGER INSTITUTE,…
ERR3083806,2019-01-24 15:43:38,,0,0,0,0,0,,,ERX3144649,DN495165W:D7,WGS,RANDOM,GENOMIC,PAIRED,317,89,ILLUMINA,HiSeq X Ten,ERP002072,PRJEB1236,,205702,ERS1823243,SAMEA104164225,simple,318479,Dracunculus medinensis,SAMEA104164225,,,,,,,no,,,,,WELLCOME SANGER INSTITUTE,ERA1720219,,public,,
ERR3083802,2019-01-24 15:43:38,,0,0,0,0,0,,,ERX3144645,DN495165W:D7,WGS,RANDOM,GENOMIC,PAIRED,305,78,ILLUMINA,HiSeq X Ten,ERP002072,PRJEB1236,,205702,ERS1823243,SAMEA104164225,simple,318479,Dracunculus medinensis,SAMEA104164225,,,,,,,no,,,,,WELLCOME SANGER INSTITUTE,ERA1720219,,public,,
ERR3083793,2019-01-24 15:43:37,2019-05-22 14:46:34,13533886,4087233572,13533886,302,1611,assembly,https://sra-download.ncbi.nlm.nih.gov/traces/era22/ERR/ERR3083/ERR3083793,ERX3144636,DN495165W:G9,WGS,RANDOM,GENOMIC,PAIRED,374,87,ILLUMINA,HiSeq X Ten,ERP002072,PRJEB1236,,205702,ERS1823257,SAMEA104164239,simple,318479,Dracunculus medinensis,SAMEA104164239,,,,,,,no,,,,,WELLCOME SANGER INSTITUTE,ERA1…
ERR3083798,2019-01-24 15:43:38,,0,0,0,0,0,,,ERX3144641,DN495165W:G9,WGS,RANDOM,GENOMIC,PAIRED,381,95,ILLUMINA,HiSeq X Ten,ERP002072,PRJEB1236,,205702,ERS1823257,SAMEA104164239,simple,318479,Dracunculus medinensis,SAMEA104164239,,,,,,,no,,,,,WELLCOME SANGER INSTITUTE,ERA1720219,,public,,
ERR3083810,2019-01-24 15:43:38,,0,0,0,0,0,,,ERX3144653,DN490185G:D7,WGS,RANDOM,GENOMIC,PAIRED,346,93,ILLUMINA,HiSeq X Ten,ERP002072,PRJEB1236,,205702,ERS1823260,SAMEA104164242,simple,318479,Dracunculus medinensis,SAMEA104164242,,,,,,,no,,,,,WELLCOME SANGER INSTITUTE,ERA1720219,,public,,
ERR3083813,2019-01-24 15:43:38,,0,0,0,0,0,,,ERX3144656,DN490185G:D7,WGS,RANDOM,GENOMIC,PAIRED,343,93,ILLUMINA,HiSeq X Ten,ERP002072,PRJEB1236,,205702,ERS1823260,SAMEA104164242,simple,318479,Dracunculus medinensis,SAMEA104164242,,,,,,,no,,,,,WELLCOME SANGER INSTITUTE,ERA1720219,,public,,
ERR3083799,2019-01-24 15:43:38,,0,0,0,0,0,,,ERX3144642,DN490185G:E11,WGS,RANDOM,GENOMIC,PAIRED,406,102,ILLUMINA,HiSeq X Ten,ERP002072,PRJEB1236,,205702,ERS1823262,SAMEA104164244,simple,318479,Dracunculus medinensis,SAMEA104164244,,,,,,,no,,,,,WELLCOME SANGER INSTITUTE,ERA1720219,,public,,
ERR3083794,2019-01-24 15:43:37,,0,0,0,0,0,,,ERX3144637,DN490185G:E11,WGS,RANDOM,GENOMIC,PAIRED,403,110,ILLUMINA,HiSeq X Ten,ERP002072,PRJEB1236,,205702,ERS1823262,SAMEA104164244,simple,318479,Dracunculus medinensis,SAMEA104164244,,,,,,,no,,,,,WELLCOME SANGER INSTITUTE,ERA1720219,,public,,
ERR3083776,2019-01-24 15:43:37,2019-05-22 15:12:28,82266422,24844459444,82266422,302,8199,assembly,https://sra-download.ncbi.nlm.nih.gov/traces/era22/ERR/ERR3083/ERR3083776,ERX3144619,DN495165W:A9,WGS,RANDOM,GENOMIC,PAIRED,353,76,ILLUMINA,HiSeq X Ten,ERP002072,PRJEB1236,,205702,ERS1823267,SAMEA104164249,simple,318479,Dracunculus medinensis,SAMEA104164249,,,,,,,no,,,,,WELLCOME SANGER INSTITUTE,ERA…
ERR3083807,2019-01-24 15:43:38,,0,0,0,0,0,,,ERX3144650,DN495165W:H7,WGS,RANDOM,GENOMIC,PAIRED,350,82,ILLUMINA,HiSeq X Ten,ERP002072,PRJEB1236,,205702,ERS1823273,SAMEA104164255,simple,318479,Dracunculus medinensis,SAMEA104164255,,,,,,,no,,,,,WELLCOME SANGER INSTITUTE,ERA1720219,,public,,
ERR3083803,2019-01-24 15:43:38,,0,0,0,0,0,,,ERX3144646,DN495165W:H7,WGS,RANDOM,GENOMIC,PAIRED,346,78,ILLUMINA,HiSeq X Ten,ERP002072,PRJEB1236,,205702,ERS1823273,SAMEA104164255,simple,318479,Dracunculus medinensis,SAMEA104164255,,,,,,,no,,,,,WELLCOME SANGER INSTITUTE,ERA1720219,,public,,
ERR3083778,2019-01-24 15:43:37,2019-05-22 14:39:00,7412131,2238463562,7412131,302,854,assembly,https://sra-download.ncbi.nlm.nih.gov/traces/era22/ERR/ERR3083/ERR3083778,ERX3144621,DN495165W:C10,WGS,RANDOM,GENOMIC,PAIRED,358,104,ILLUMINA,HiSeq X Ten,ERP002072,PRJEB1236,,205702,ERS1823285,SAMEA104164267,simple,318479,Dracunculus medinensis,SAMEA104164267,,,,,,,no,,,,,WELLCOME SANGER INSTITUTE,ERA17…
ERR3083808,2019-01-24 15:43:38,,0,0,0,0,0,,,ERX3144651,DN490185G:H4,WGS,RANDOM,GENOMIC,PAIRED,387,88,ILLUMINA,HiSeq X Ten,ERP002072,PRJEB1236,,205702,ERS1823303,SAMEA104164285,simple,318479,Dracunculus medinensis,SAMEA104164285,,,,,,,no,,,,,WELLCOME SANGER INSTITUTE,ERA1720219,,public,,
ERR3083811,2019-01-24 15:43:38,,0,0,0,0,0,,,ERX3144654,DN490185G:H4,WGS,RANDOM,GENOMIC,PAIRED,395,94,ILLUMINA,HiSeq X Ten,ERP002072,PRJEB1236,,205702,ERS1823303,SAMEA104164285,simple,318479,Dracunculus medinensis,SAMEA104164285,,,,,,,no,,,,,WELLCOME SANGER INSTITUTE,ERA1720219,,public,,
ERR3083796,2019-01-24 15:43:37,,0,0,0,0,0,,,ERX3144639,DN490185G:B6,WGS,RANDOM,GENOMIC,PAIRED,378,94,ILLUMINA,HiSeq X Ten,ERP002072,PRJEB1236,,205702,ERS1823305,SAMEA104164287,simple,318479,Dracunculus medinensis,SAMEA104164287,,,,,,,no,,,,,WELLCOME SANGER INSTITUTE,ERA1720219,,public,,
ERR3083791,2019-01-24 15:43:37,2019-05-22 15:28:09,91270680,27563745360,91270680,302,9438,assembly,https://sra-download.ncbi.nlm.nih.gov/traces/era22/ERR/ERR3083/ERR3083791,ERX3144634,DN490185G:B6,WGS,RANDOM,GENOMIC,PAIRED,383,94,ILLUMINA,HiSeq X Ten,ERP002072,PRJEB1236,,205702,ERS1823305,SAMEA104164287,simple,318479,Dracunculus medinensis,SAMEA104164287,,,,,,,no,,,,,WELLCOME SANGER INSTITUTE,ERA…
ERR3083777,2019-01-24 15:43:37,2019-05-22 14:46:10,25555832,7717861264,25555832,302,2895,assembly,https://sra-download.ncbi.nlm.nih.gov/traces/era22/ERR/ERR3083/ERR3083777,ERX3144620,DN490185G:C9,WGS,RANDOM,GENOMIC,PAIRED,372,96,ILLUMINA,HiSeq X Ten,ERP002072,PRJEB1236,,205702,ERS1823309,SAMEA104164291,simple,318479,Dracunculus medinensis,SAMEA104164291,,,,,,,no,,,,,WELLCOME SANGER INSTITUTE,ERA1…
ERR3083792,2019-01-24 15:43:37,,0,0,0,0,0,,,ERX3144635,DN490185G:H6,WGS,RANDOM,GENOMIC,PAIRED,361,103,ILLUMINA,HiSeq X Ten,ERP002072,PRJEB1236,,205702,ERS1823318,SAMEA104164300,simple,318479,Dracunculus medinensis,SAMEA104164300,,,,,,,no,,,,,WELLCOME SANGER INSTITUTE,ERA1720219,,public,,
ERR3083797,2019-01-24 15:43:38,,0,0,0,0,0,,,ERX3144640,DN490185G:H6,WGS,RANDOM,GENOMIC,PAIRED,354,102,ILLUMINA,HiSeq X Ten,ERP002072,PRJEB1236,,205702,ERS1823318,SAMEA104164300,simple,318479,Dracunculus medinensis,SAMEA104164300,,,,,,,no,,,,,WELLCOME SANGER INSTITUTE,ERA1720219,,public,,
ERR3083787,2019-01-24 15:43:37,2019-05-22 15:08:58,82346630,24868682260,82346630,302,8958,assembly,https://sra-download.ncbi.nlm.nih.gov/traces/era22/ERR/ERR3083/ERR3083787,ERX3144630,DN490185G:G7,WGS,RANDOM,GENOMIC,PAIRED,371,101,ILLUMINA,HiSeq X Ten,ERP002072,PRJEB1236,,205702,ERS1823327,SAMEA104164309,simple,318479,Dracunculus medinensis,SAMEA104164309,,,,,,,no,,,,,WELLCOME SANGER INSTITUTE,ER…
ERR3083782,2019-01-24 15:43:37,2019-05-22 15:13:44,82138968,24805968336,82138968,302,9082,assembly,https://sra-download.ncbi.nlm.nih.gov/traces/era22/ERR/ERR3083/ERR3083782,ERX3144625,DN490185G:G7,WGS,RANDOM,GENOMIC,PAIRED,378,101,ILLUMINA,HiSeq X Ten,ERP002072,PRJEB1236,,205702,ERS1823327,SAMEA104164309,simple,318479,Dracunculus medinensis,SAMEA104164309,,,,,,,no,,,,,WELLCOME SANGER INSTITUTE,ER…
ERR3083781,2019-01-24 15:43:37,2019-05-22 15:09:42,61945539,18707552778,61945539,302,7018,assembly,https://sra-download.ncbi.nlm.nih.gov/traces/era22/ERR/ERR3083/ERR3083781,ERX3144624,DN495165W:D4,WGS,RANDOM,GENOMIC,PAIRED,396,96,ILLUMINA,HiSeq X Ten,ERP002072,PRJEB1236,,205702,ERS1823333,SAMEA104164315,simple,318479,Dracunculus medinensis,SAMEA104164315,,,,,,,no,,,,,WELLCOME SANGER INSTITUTE,ERA…
ERR3083786,2019-01-24 15:43:37,2019-05-22 15:05:38,62608241,18907688782,62608241,302,6994,assembly,https://sra-download.ncbi.nlm.nih.gov/traces/era22/ERR/ERR3083/ERR3083786,ERX3144629,DN495165W:D4,WGS,RANDOM,GENOMIC,PAIRED,391,102,ILLUMINA,HiSeq X Ten,ERP002072,PRJEB1236,,205702,ERS1823333,SAMEA104164315,simple,318479,Dracunculus medinensis,SAMEA104164315,,,,,,,no,,,,,WELLCOME SANGER INSTITUTE,ER…
ERR3083775,2019-01-24 15:43:37,2019-05-22 14:41:56,12168823,3674984546,12168823,302,1369,assembly,https://sra-download.ncbi.nlm.nih.gov/traces/era22/ERR/ERR3083/ERR3083775,ERX3144618,DN490185G:G3,WGS,RANDOM,GENOMIC,PAIRED,387,111,ILLUMINA,HiSeq X Ten,ERP002072,PRJEB1236,,205702,ERS1823336,SAMEA104164318,simple,318479,Dracunculus medinensis,SAMEA104164318,,,,,,,no,,,,,WELLCOME SANGER INSTITUTE,ERA…
ERR3083788,2019-01-24 15:43:37,,0,0,0,0,0,,,ERX3144631,DN490185G:D8,WGS,RANDOM,GENOMIC,PAIRED,367,100,ILLUMINA,HiSeq X Ten,ERP002072,PRJEB1236,,205702,ERS1823341,SAMEA104164323,simple,318479,Dracunculus medinensis,SAMEA104164323,,,,,,,no,,,,,WELLCOME SANGER INSTITUTE,ERA1720219,,public,,
ERR3083783,2019-01-24 15:43:37,2019-05-22 15:10:39,77700252,23465476104,77700252,302,8448,assembly,https://sra-download.ncbi.nlm.nih.gov/traces/era22/ERR/ERR3083/ERR3083783,ERX3144626,DN490185G:D8,WGS,RANDOM,GENOMIC,PAIRED,364,96,ILLUMINA,HiSeq X Ten,ERP002072,PRJEB1236,,205702,ERS1823341,SAMEA104164323,simple,318479,Dracunculus medinensis,SAMEA104164323,,,,,,,no,,,,,WELLCOME SANGER INSTITUTE,ERA…
ERR3083784,2019-01-24 15:43:37,2019-05-22 14:50:58,37106220,11206078440,37106220,302,4039,assembly,https://sra-download.ncbi.nlm.nih.gov/traces/era22/ERR/ERR3083/ERR3083784,ERX3144627,DN495165W:C11,WGS,RANDOM,GENOMIC,PAIRED,395,101,ILLUMINA,HiSeq X Ten,ERP002072,PRJEB1236,,205702,ERS1823351,SAMEA104164333,simple,318479,Dracunculus medinensis,SAMEA104164333,,,,,,,no,,,,,WELLCOME SANGER INSTITUTE,E…
ERR3083789,2019-01-24 15:43:37,,0,0,0,0,0,,,ERX3144632,DN495165W:C11,WGS,RANDOM,GENOMIC,PAIRED,401,110,ILLUMINA,HiSeq X Ten,ERP002072,PRJEB1236,,205702,ERS1823351,SAMEA104164333,simple,318479,Dracunculus medinensis,SAMEA104164333,,,,,,,no,,,,,WELLCOME SANGER INSTITUTE,ERA1720219,,public,,
ERR3083800,2019-01-24 15:43:38,,0,0,0,0,0,,,ERX3144643,DN490185G:D4,WGS,RANDOM,GENOMIC,PAIRED,413,116,ILLUMINA,HiSeq X Ten,ERP002072,PRJEB1236,,205702,ERS1823358,SAMEA104164340,simple,318479,Dracunculus medinensis,SAMEA104164340,,,,,,,no,,,,,WELLCOME SANGER INSTITUTE,ERA1720219,,public,,
ERR3083804,2019-01-24 15:43:38,,0,0,0,0,0,,,ERX3144647,DN490185G:D4,WGS,RANDOM,GENOMIC,PAIRED,410,119,ILLUMINA,HiSeq X Ten,ERP002072,PRJEB1236,,205702,ERS1823358,SAMEA104164340,simple,318479,Dracunculus medinensis,SAMEA104164340,,,,,,,no,,,,,WELLCOME SANGER INSTITUTE,ERA1720219,,public,,
ERR3083779,2019-01-24 15:43:37,2019-05-22 14:55:02,49448043,14933308986,49448043,302,5275,assembly,https://sra-download.ncbi.nlm.nih.gov/traces/era22/ERR/ERR3083/ERR3083779,ERX3144622,DN495165W:B11,WGS,RANDOM,GENOMIC,PAIRED,378,97,ILLUMINA,HiSeq X Ten,ERP002072,PRJEB1236,,205702,ERS1823359,SAMEA104164341,simple,318479,Dracunculus medinensis,SAMEA104164341,,,,,,,no,,,,,WELLCOME SANGER INSTITUTE,ER…
ERR3083790,2019-01-24 15:43:37,2019-05-22 15:08:44,79432240,23988536480,79432240,302,8485,assembly,https://sra-download.ncbi.nlm.nih.gov/traces/era22/ERR/ERR3083/ERR3083790,ERX3144633,DN490185G:G4,WGS,RANDOM,GENOMIC,PAIRED,374,113,ILLUMINA,HiSeq X Ten,ERP002072,PRJEB1236,,205702,ERS1823365,SAMEA104164347,simple,318479,Dracunculus medinensis,SAMEA104164347,,,,,,,no,,,,,WELLCOME SANGER INSTITUTE,ER…
ERR3083795,2019-01-24 15:43:37,2019-05-22 15:24:15,79990190,24157037380,79990190,302,8459,assembly,https://sra-download.ncbi.nlm.nih.gov/traces/era22/ERR/ERR3083/ERR3083795,ERX3144638,DN490185G:G4,WGS,RANDOM,GENOMIC,PAIRED,373,113,ILLUMINA,HiSeq X Ten,ERP002072,PRJEB1236,,205702,ERS1823365,SAMEA104164347,simple,318479,Dracunculus medinensis,SAMEA104164347,,,,,,,no,,,,,WELLCOME SANGER INSTITUTE,ER…
ERR3083801,2019-01-24 15:43:38,,0,0,0,0,0,,,ERX3144644,DN490185G:E5,WGS,RANDOM,GENOMIC,PAIRED,374,93,ILLUMINA,HiSeq X Ten,ERP002072,PRJEB1236,,205702,ERS1823373,SAMEA104164355,simple,318479,Dracunculus medinensis,SAMEA104164355,,,,,,,no,,,,,WELLCOME SANGER INSTITUTE,ERA1720219,,public,,
ERR3083805,2019-01-24 15:43:38,,0,0,0,0,0,,,ERX3144648,DN490185G:E5,WGS,RANDOM,GENOMIC,PAIRED,378,93,ILLUMINA,HiSeq X Ten,ERP002072,PRJEB1236,,205702,ERS1823373,SAMEA104164355,simple,318479,Dracunculus medinensis,SAMEA104164355,,,,,,,no,,,,,WELLCOME SANGER INSTITUTE,ERA1720219,,public,,
ERR3083825,2019-01-24 15:43:38,2019-05-22 14:52:05,23835498,7198320396,23835498,302,1718,assembly,https://sra-download.ncbi.nlm.nih.gov/traces/era22/ERR/ERR3083/ERR3083825,ERX3144668,DN508598Q:D2,WGS,RANDOM,GENOMIC,PAIRED,324,99,ILLUMINA,HiSeq X Ten,ERP002072,PRJEB1236,,205702,ERS2021557,SAMEA104403615,simple,318479,Dracunculus medinensis,SAMEA104403615,,,,,,,no,,,,,WELLCOME SANGER INSTITUTE,ERA1…
ERR3083826,2019-01-24 15:43:38,2019-05-22 14:54:38,31416832,9487883264,31416832,302,2263,assembly,https://sra-download.ncbi.nlm.nih.gov/traces/era22/ERR/ERR3083/ERR3083826,ERX3144669,DN508598Q:E2,WGS,RANDOM,GENOMIC,PAIRED,304,96,ILLUMINA,HiSeq X Ten,ERP002072,PRJEB1236,,205702,ERS2021558,SAMEA104403616,simple,318479,Dracunculus medinensis,SAMEA104403616,,,,,,,no,,,,,WELLCOME SANGER INSTITUTE,ERA1…
ERR3083827,2019-01-24 15:43:38,2019-05-22 14:54:23,30621324,9247639848,30621324,302,3532,assembly,https://sra-download.ncbi.nlm.nih.gov/traces/era22/ERR/ERR3083/ERR3083827,ERX3144670,DN508598Q:F2,WGS,RANDOM,GENOMIC,PAIRED,237,67,ILLUMINA,HiSeq X Ten,ERP002072,PRJEB1236,,205702,ERS2021559,SAMEA104403617,simple,318479,Dracunculus medinensis,SAMEA104403617,,,,,,,no,,,,,WELLCOME SANGER INSTITUTE,ERA1…
ERR3083828,2019-01-24 15:43:38,2019-05-22 15:00:41,28267428,8536763256,28267428,302,2103,assembly,https://sra-download.ncbi.nlm.nih.gov/traces/era22/ERR/ERR3083/ERR3083828,ERX3144671,DN508598Q:G2,WGS,RANDOM,GENOMIC,PAIRED,307,94,ILLUMINA,HiSeq X Ten,ERP002072,PRJEB1236,,205702,ERS2021560,SAMEA104403618,simple,318479,Dracunculus medinensis,SAMEA104403618,,,,,,,no,,,,,WELLCOME SANGER INSTITUTE,ERA1…
ERR3083829,2019-01-24 15:43:38,2019-05-22 14:58:05,25073047,7572060194,25073047,302,1638,assembly,https://sra-download.ncbi.nlm.nih.gov/traces/era22/ERR/ERR3083/ERR3083829,ERX3144672,DN508601R:A1,WGS,RANDOM,GENOMIC,PAIRED,242,75,ILLUMINA,HiSeq X Ten,ERP002072,PRJEB1236,,205702,ERS2032954,SAMEA104415012,simple,318479,Dracunculus medinensis,SAMEA104415012,,,,,,,no,,,,,WELLCOME SANGER INSTITUTE,ERA1…
ERR3083831,2019-01-24 15:43:38,2019-05-22 14:45:17,10277219,3103720138,10277219,302,753,assembly,https://sra-download.ncbi.nlm.nih.gov/traces/era22/ERR/ERR3083/ERR3083831,ERX3144674,DN508601R:C1,WGS,RANDOM,GENOMIC,PAIRED,241,76,ILLUMINA,HiSeq X Ten,ERP002072,PRJEB1236,,205702,ERS2032956,SAMEA104415014,simple,318479,Dracunculus medinensis,SAMEA104415014,,,,,,,no,,,,,WELLCOME SANGER INSTITUTE,ERA17…
ERR3083832,2019-01-24 15:43:38,2019-05-22 14:52:35,25230367,7619570834,25230367,302,1652,assembly,https://sra-download.ncbi.nlm.nih.gov/traces/era22/ERR/ERR3083/ERR3083832,ERX3144675,DN508601R:D1,WGS,RANDOM,GENOMIC,PAIRED,232,62,ILLUMINA,HiSeq X Ten,ERP002072,PRJEB1236,,205702,ERS2032957,SAMEA104415015,simple,318479,Dracunculus medinensis,SAMEA104415015,,,,,,,no,,,,,WELLCOME SANGER INSTITUTE,ERA1…
ERR3083833,2019-01-24 15:43:38,2019-05-22 15:00:27,27578407,8328678914,27578407,302,2249,assembly,https://sra-download.ncbi.nlm.nih.gov/traces/era22/ERR/ERR3083/ERR3083833,ERX3144676,DN508601R:E1,WGS,RANDOM,GENOMIC,PAIRED,253,85,ILLUMINA,HiSeq X Ten,ERP002072,PRJEB1236,,205702,ERS2032958,SAMEA104415016,simple,318479,Dracunculus medinensis,SAMEA104415016,,,,,,,no,,,,,WELLCOME SANGER INSTITUTE,ERA1…
ERR3083834,2019-01-24 15:43:38,2019-05-22 14:44:23,6410739,1936043178,6410739,302,717,assembly,https://sra-download.ncbi.nlm.nih.gov/traces/era22/ERR/ERR3083/ERR3083834,ERX3144677,DN508601R:F1,WGS,RANDOM,GENOMIC,PAIRED,220,60,ILLUMINA,HiSeq X Ten,ERP002072,PRJEB1236,,205702,ERS2032959,SAMEA104415017,simple,318479,Dracunculus medinensis,SAMEA104415017,,,,,,,no,,,,,WELLCOME SANGER INSTITUTE,ERA1720…
ERR3083835,2019-01-24 15:43:38,2019-05-22 15:10:13,56117345,16947438190,56117345,302,5423,assembly,https://sra-download.ncbi.nlm.nih.gov/traces/era22/ERR/ERR3083/ERR3083835,ERX3144678,DN508601R:G1,WGS,RANDOM,GENOMIC,PAIRED,240,67,ILLUMINA,HiSeq X Ten,ERP002072,PRJEB1236,,205702,ERS2032960,SAMEA104415018,simple,318479,Dracunculus medinensis,SAMEA104415018,,,,,,,no,,,,,WELLCOME SANGER INSTITUTE,ERA…
ERR3083836,2019-01-24 15:43:38,2019-05-22 15:11:32,39447793,11913233486,39447793,302,3544,assembly,https://sra-download.ncbi.nlm.nih.gov/traces/era22/ERR/ERR3083/ERR3083836,ERX3144679,DN508601R:H1,WGS,RANDOM,GENOMIC,PAIRED,260,93,ILLUMINA,HiSeq X Ten,ERP002072,PRJEB1236,,205702,ERS2032961,SAMEA104415019,simple,318479,Dracunculus medinensis,SAMEA104415019,,,,,,,no,,,,,WELLCOME SANGER INSTITUTE,ERA…
ERR3083837,2019-01-24 15:43:38,2019-05-22 15:07:07,41816236,12628503272,41816236,302,4008,assembly,https://sra-download.ncbi.nlm.nih.gov/traces/era22/ERR/ERR3083/ERR3083837,ERX3144680,DN508601R:A2,WGS,RANDOM,GENOMIC,PAIRED,232,70,ILLUMINA,HiSeq X Ten,ERP002072,PRJEB1236,,205702,ERS2032962,SAMEA104415020,simple,318479,Dracunculus medinensis,SAMEA104415020,,,,,,,no,,,,,WELLCOME SANGER INSTITUTE,ERA…
ERR3083838,2019-01-24 15:43:38,2019-05-22 14:55:50,27731499,8374912698,27731499,302,2846,assembly,https://sra-download.ncbi.nlm.nih.gov/traces/era22/ERR/ERR3083/ERR3083838,ERX3144681,DN508601R:B2,WGS,RANDOM,GENOMIC,PAIRED,273,84,ILLUMINA,HiSeq X Ten,ERP002072,PRJEB1236,,205702,ERS2032963,SAMEA104415021,simple,318479,Dracunculus medinensis,SAMEA104415021,,,,,,,no,,,,,WELLCOME SANGER INSTITUTE,ERA1…
ERR3083839,2019-01-24 15:43:38,2019-05-22 15:00:14,26570553,8024307006,26570553,302,2139,assembly,https://sra-download.ncbi.nlm.nih.gov/traces/era22/ERR/ERR3083/ERR3083839,ERX3144682,DN508601R:C2,WGS,RANDOM,GENOMIC,PAIRED,284,96,ILLUMINA,HiSeq X Ten,ERP002072,PRJEB1236,,205702,ERS2032964,SAMEA104415022,simple,318479,Dracunculus medinensis,SAMEA104415022,,,,,,,no,,,,,WELLCOME SANGER INSTITUTE,ERA1…
ERR3083840,2019-01-24 15:43:38,2019-05-22 15:24:04,75962442,22940657484,75962442,302,8286,assembly,https://sra-download.ncbi.nlm.nih.gov/traces/era22/ERR/ERR3083/ERR3083840,ERX3144683,DN508601R:D2,WGS,RANDOM,GENOMIC,PAIRED,224,70,ILLUMINA,HiSeq X Ten,ERP002072,PRJEB1236,,205702,ERS2032965,SAMEA104415023,simple,318479,Dracunculus medinensis,SAMEA104415023,,,,,,,no,,,,,WELLCOME SANGER INSTITUTE,ERA…
ERR3083841,2019-01-24 15:43:38,2019-05-22 15:03:59,44333355,13388673210,44333355,302,4522,assembly,https://sra-download.ncbi.nlm.nih.gov/traces/era22/ERR/ERR3083/ERR3083841,ERX3144684,DN508601R:E2,WGS,RANDOM,GENOMIC,PAIRED,232,64,ILLUMINA,HiSeq X Ten,ERP002072,PRJEB1236,,205702,ERS2032966,SAMEA104415024,simple,318479,Dracunculus medinensis,SAMEA104415024,,,,,,,no,,,,,WELLCOME SANGER INSTITUTE,ERA…
ERR3083842,2019-01-24 15:43:38,2019-05-22 15:05:40,45034514,13600423228,45034514,302,5093,assembly,https://sra-download.ncbi.nlm.nih.gov/traces/era22/ERR/ERR3083/ERR3083842,ERX3144685,DN508601R:F2,WGS,RANDOM,GENOMIC,PAIRED,260,99,ILLUMINA,HiSeq X Ten,ERP002072,PRJEB1236,,205702,ERS2032967,SAMEA104415025,simple,318479,Dracunculus medinensis,SAMEA104415025,,,,,,,no,,,,,WELLCOME SANGER INSTITUTE,ERA…
ERR3083843,2019-01-24 15:43:38,2019-05-22 15:47:39,133215196,40230989192,133215196,302,14954,assembly,https://sra-download.ncbi.nlm.nih.gov/traces/era22/ERR/ERR3083/ERR3083843,ERX3144686,DN508601R:G2,WGS,RANDOM,GENOMIC,PAIRED,250,84,ILLUMINA,HiSeq X Ten,ERP002072,PRJEB1236,,205702,ERS2032968,SAMEA104415026,simple,318479,Dracunculus medinensis,SAMEA104415026,,,,,,,no,,,,,WELLCOME SANGER INSTITUTE,…
ERR3083760,2019-01-24 15:43:37,,0,0,0,0,0,,,ERX3144603,DN495165W:A12,WGS,RANDOM,GENOMIC,PAIRED,390,90,ILLUMINA,HiSeq X Ten,ERP002072,PRJEB1236,,205702,ERS1823214,SAMEA104164196,simple,318479,Dracunculus medinensis,SAMEA104164196,,,,,,,no,,,,,WELLCOME SANGER INSTITUTE,ERA1720219,,public,,
ERR3083767,2019-01-24 15:43:37,,0,0,0,0,0,,,ERX3144610,DN495165W:A12,WGS,RANDOM,GENOMIC,PAIRED,389,90,ILLUMINA,HiSeq X Ten,ERP002072,PRJEB1236,,205702,ERS1823214,SAMEA104164196,simple,318479,Dracunculus medinensis,SAMEA104164196,,,,,,,no,,,,,WELLCOME SANGER INSTITUTE,ERA1720219,,public,,
ERR3083716,2019-01-24 15:43:36,2019-05-21 07:46:28,18765773,5667263446,18765773,302,1561,assembly,https://sra-download.ncbi.nlm.nih.gov/traces/era18/ERR/ERR3083/ERR3083716,ERX3144559,DN495165W:F7,WGS,RANDOM,GENOMIC,PAIRED,394,95,ILLUMINA,HiSeq X Ten,ERP002072,PRJEB1236,,205702,ERS1823218,SAMEA104164200,simple,318479,Dracunculus medinensis,SAMEA104164200,,,,,,,no,,,,,WELLCOME SANGER INSTITUTE,ERA1…
ERR3083730,2019-01-24 15:43:37,2019-05-21 07:46:28,18519391,5592856082,18519391,302,1536,assembly,https://sra-download.ncbi.nlm.nih.gov/traces/era18/ERR/ERR3083/ERR3083730,ERX3144573,DN495165W:F7,WGS,RANDOM,GENOMIC,PAIRED,393,99,ILLUMINA,HiSeq X Ten,ERP002072,PRJEB1236,,205702,ERS1823218,SAMEA104164200,simple,318479,Dracunculus medinensis,SAMEA104164200,,,,,,,no,,,,,WELLCOME SANGER INSTITUTE,ERA1…
ERR3083722,2019-01-24 15:43:36,2019-05-21 07:48:39,23239993,7018477886,23239993,302,2078,assembly,https://sra-download.ncbi.nlm.nih.gov/traces/era18/ERR/ERR3083/ERR3083722,ERX3144565,DN490185G:G2,WGS,RANDOM,GENOMIC,PAIRED,386,89,ILLUMINA,HiSeq X Ten,ERP002072,PRJEB1236,,205702,ERS1823221,SAMEA104164203,simple,318479,Dracunculus medinensis,SAMEA104164203,,,,,,,no,,,,,WELLCOME SANGER INSTITUTE,ERA1…
ERR3083708,2019-01-24 15:43:36,2019-05-21 07:53:35,23435220,7077436440,23435220,302,2097,assembly,https://sra-download.ncbi.nlm.nih.gov/traces/era18/ERR/ERR3083/ERR3083708,ERX3144551,DN490185G:G2,WGS,RANDOM,GENOMIC,PAIRED,385,87,ILLUMINA,HiSeq X Ten,ERP002072,PRJEB1236,,205702,ERS1823221,SAMEA104164203,simple,318479,Dracunculus medinensis,SAMEA104164203,,,,,,,no,,,,,WELLCOME SANGER INSTITUTE,ERA1…
ERR3083736,2019-01-24 15:43:37,2019-05-21 08:59:06,16611766,5016753332,16611766,302,1501,assembly,https://sra-download.ncbi.nlm.nih.gov/traces/era18/ERR/ERR3083/ERR3083736,ERX3144579,DN490185G:A1,WGS,RANDOM,GENOMIC,PAIRED,270,70,ILLUMINA,HiSeq X Ten,ERP002072,PRJEB1236,,205702,ERS1823226,SAMEA104164208,simple,318479,Dracunculus medinensis,SAMEA104164208,,,,,,,no,,,,,WELLCOME SANGER INSTITUTE,ERA1…
ERR3083745,2019-01-24 15:43:37,2019-05-21 08:59:35,16621682,5019747964,16621682,302,1502,assembly,https://sra-download.ncbi.nlm.nih.gov/traces/era18/ERR/ERR3083/ERR3083745,ERX3144588,DN490185G:A1,WGS,RANDOM,GENOMIC,PAIRED,266,72,ILLUMINA,HiSeq X Ten,ERP002072,PRJEB1236,,205702,ERS1823226,SAMEA104164208,simple,318479,Dracunculus medinensis,SAMEA104164208,,,,,,,no,,,,,WELLCOME SANGER INSTITUTE,ERA1…
ERR3083768,2019-01-24 15:43:37,,0,0,0,0,0,,,ERX3144611,DN490185G:E1,WGS,RANDOM,GENOMIC,PAIRED,418,105,ILLUMINA,HiSeq X Ten,ERP002072,PRJEB1236,,205702,ERS1823235,SAMEA104164217,simple,318479,Dracunculus medinensis,SAMEA104164217,,,,,,,no,,,,,WELLCOME SANGER INSTITUTE,ERA1720219,,public,,
ERR3083774,2019-01-24 15:43:37,2019-05-22 15:03:09,78646972,23751385544,78646972,302,7985,assembly,https://sra-download.ncbi.nlm.nih.gov/traces/era22/ERR/ERR3083/ERR3083774,ERX3144617,DN490185G:E1,WGS,RANDOM,GENOMIC,PAIRED,422,103,ILLUMINA,HiSeq X Ten,ERP002072,PRJEB1236,,205702,ERS1823235,SAMEA104164217,simple,318479,Dracunculus medinensis,SAMEA104164217,,,,,,,no,,,,,WELLCOME SANGER INSTITUTE,ER…
ERR3083731,2019-01-24 15:43:37,2019-05-21 07:44:24,11521950,3479628900,11521950,302,916,assembly,https://sra-download.ncbi.nlm.nih.gov/traces/era18/ERR/ERR3083/ERR3083731,ERX3144574,DN490185G:C8,WGS,RANDOM,GENOMIC,PAIRED,355,102,ILLUMINA,HiSeq X Ten,ERP002072,PRJEB1236,,205702,ERS1823237,SAMEA104164219,simple,318479,Dracunculus medinensis,SAMEA104164219,,,,,,,no,,,,,WELLCOME SANGER INSTITUTE,ERA1…
ERR3083717,2019-01-24 15:43:36,2019-05-21 07:43:44,11690877,3530644854,11690877,302,931,assembly,https://sra-download.ncbi.nlm.nih.gov/traces/era18/ERR/ERR3083/ERR3083717,ERX3144560,DN490185G:C8,WGS,RANDOM,GENOMIC,PAIRED,357,101,ILLUMINA,HiSeq X Ten,ERP002072,PRJEB1236,,205702,ERS1823237,SAMEA104164219,simple,318479,Dracunculus medinensis,SAMEA104164219,,,,,,,no,,,,,WELLCOME SANGER INSTITUTE,ERA1…
ERR3083746,2019-01-24 15:43:37,2019-05-21 08:53:32,4008996,1210716792,4008996,302,455,assembly,https://sra-download.ncbi.nlm.nih.gov/traces/era22/ERR/ERR3083/ERR3083746,ERX3144589,DN490185G:A4,WGS,RANDOM,GENOMIC,PAIRED,387,94,ILLUMINA,HiSeq X Ten,ERP002072,PRJEB1236,,205702,ERS1823238,SAMEA104164220,simple,318479,Dracunculus medinensis,SAMEA104164220,,,,,,,no,,,,,WELLCOME SANGER INSTITUTE,ERA1720…
ERR3083737,2019-01-24 15:43:37,2019-05-21 08:53:22,4077057,1231271214,4077057,302,463,assembly,https://sra-download.ncbi.nlm.nih.gov/traces/era22/ERR/ERR3083/ERR3083737,ERX3144580,DN490185G:A4,WGS,RANDOM,GENOMIC,PAIRED,387,87,ILLUMINA,HiSeq X Ten,ERP002072,PRJEB1236,,205702,ERS1823238,SAMEA104164220,simple,318479,Dracunculus medinensis,SAMEA104164220,,,,,,,no,,,,,WELLCOME SANGER INSTITUTE,ERA1720…
ERR3083732,2019-01-24 15:43:37,2019-05-21 07:40:14,3124022,943454644,3124022,302,294,assembly,https://sra-download.ncbi.nlm.nih.gov/traces/era22/ERR/ERR3083/ERR3083732,ERX3144575,DN495165W:H8,WGS,RANDOM,GENOMIC,PAIRED,359,111,ILLUMINA,HiSeq X Ten,ERP002072,PRJEB1236,,205702,ERS1823244,SAMEA104164226,simple,318479,Dracunculus medinensis,SAMEA104164226,,,,,,,no,,,,,WELLCOME SANGER INSTITUTE,ERA1720…
ERR3083718,2019-01-24 15:43:36,2019-05-21 07:40:33,3181040,960674080,3181040,302,301,assembly,https://sra-download.ncbi.nlm.nih.gov/traces/era22/ERR/ERR3083/ERR3083718,ERX3144561,DN495165W:H8,WGS,RANDOM,GENOMIC,PAIRED,353,99,ILLUMINA,HiSeq X Ten,ERP002072,PRJEB1236,,205702,ERS1823244,SAMEA104164226,simple,318479,Dracunculus medinensis,SAMEA104164226,,,,,,,no,,,,,WELLCOME SANGER INSTITUTE,ERA17202…
ERR3083763,2019-01-24 15:43:37,,0,0,0,0,0,,,ERX3144606,DN490185G:E7,WGS,RANDOM,GENOMIC,PAIRED,311,83,ILLUMINA,HiSeq X Ten,ERP002072,PRJEB1236,,205702,ERS1823258,SAMEA104164240,simple,318479,Dracunculus medinensis,SAMEA104164240,,,,,,,no,,,,,WELLCOME SANGER INSTITUTE,ERA1720219,,public,,
ERR3083756,2019-01-24 15:43:37,,0,0,0,0,0,,,ERX3144599,DN490185G:E7,WGS,RANDOM,GENOMIC,PAIRED,313,85,ILLUMINA,HiSeq X Ten,ERP002072,PRJEB1236,,205702,ERS1823258,SAMEA104164240,simple,318479,Dracunculus medinensis,SAMEA104164240,,,,,,,no,,,,,WELLCOME SANGER INSTITUTE,ERA1720219,,public,,
ERR3083715,2019-01-24 15:43:36,2019-05-21 07:48:18,26133615,7892351730,26133615,302,2159,assembly,https://sra-download.ncbi.nlm.nih.gov/traces/era18/ERR/ERR3083/ERR3083715,ERX3144558,DN490185G:C7,WGS,RANDOM,GENOMIC,PAIRED,371,108,ILLUMINA,HiSeq X Ten,ERP002072,PRJEB1236,,205702,ERS1823264,SAMEA104164246,simple,318479,Dracunculus medinensis,SAMEA104164246,,,,,,,no,,,,,WELLCOME SANGER INSTITUTE,ERA…
ERR3083729,2019-01-24 15:43:37,2019-05-21 07:50:39,25804878,7793073156,25804878,302,2131,assembly,https://sra-download.ncbi.nlm.nih.gov/traces/era18/ERR/ERR3083/ERR3083729,ERX3144572,DN490185G:C7,WGS,RANDOM,GENOMIC,PAIRED,370,112,ILLUMINA,HiSeq X Ten,ERP002072,PRJEB1236,,205702,ERS1823264,SAMEA104164246,simple,318479,Dracunculus medinensis,SAMEA104164246,,,,,,,no,,,,,WELLCOME SANGER INSTITUTE,ERA…
ERR3083758,2019-01-24 15:43:37,,0,0,0,0,0,,,ERX3144601,DN490185G:C10,WGS,RANDOM,GENOMIC,PAIRED,336,91,ILLUMINA,HiSeq X Ten,ERP002072,PRJEB1236,,205702,ERS1823265,SAMEA104164247,simple,318479,Dracunculus medinensis,SAMEA104164247,,,,,,,no,,,,,WELLCOME SANGER INSTITUTE,ERA1720219,,public,,
ERR3083765,2019-01-24 15:43:37,,0,0,0,0,0,,,ERX3144608,DN490185G:C10,WGS,RANDOM,GENOMIC,PAIRED,334,90,ILLUMINA,HiSeq X Ten,ERP002072,PRJEB1236,,205702,ERS1823265,SAMEA104164247,simple,318479,Dracunculus medinensis,SAMEA104164247,,,,,,,no,,,,,WELLCOME SANGER INSTITUTE,ERA1720219,,public,,
ERR3083770,2019-01-24 15:43:37,,0,0,0,0,0,,,ERX3144613,DN495165W:A9,WGS,RANDOM,GENOMIC,PAIRED,355,82,ILLUMINA,HiSeq X Ten,ERP002072,PRJEB1236,,205702,ERS1823267,SAMEA104164249,simple,318479,Dracunculus medinensis,SAMEA104164249,,,,,,,no,,,,,WELLCOME SANGER INSTITUTE,ERA1720219,,public,,
ERR3083739,2019-01-24 15:43:37,2019-05-21 09:12:59,50570220,15272206440,50570220,302,4517,assembly,https://sra-download.ncbi.nlm.nih.gov/traces/era22/ERR/ERR3083/ERR3083739,ERX3144582,DN495165W:B5,WGS,RANDOM,GENOMIC,PAIRED,388,94,ILLUMINA,HiSeq X Ten,ERP002072,PRJEB1236,,205702,ERS1823269,SAMEA104164251,simple,318479,Dracunculus medinensis,SAMEA104164251,,,,,,,no,,,,,WELLCOME SANGER INSTITUTE,ERA…
ERR3083748,2019-01-24 15:43:37,2019-05-21 09:27:05,49768029,15029944758,49768029,302,4450,assembly,https://sra-download.ncbi.nlm.nih.gov/traces/era22/ERR/ERR3083/ERR3083748,ERX3144591,DN495165W:B5,WGS,RANDOM,GENOMIC,PAIRED,391,99,ILLUMINA,HiSeq X Ten,ERP002072,PRJEB1236,,205702,ERS1823269,SAMEA104164251,simple,318479,Dracunculus medinensis,SAMEA104164251,,,,,,,no,,,,,WELLCOME SANGER INSTITUTE,ERA…
ERR3083724,2019-01-24 15:43:36,2019-05-21 07:46:06,12162021,3672930342,12162021,302,1000,assembly,https://sra-download.ncbi.nlm.nih.gov/traces/era18/ERR/ERR3083/ERR3083724,ERX3144567,DN490185G:B3,WGS,RANDOM,GENOMIC,PAIRED,304,92,ILLUMINA,HiSeq X Ten,ERP002072,PRJEB1236,,205702,ERS1823278,SAMEA104164260,simple,318479,Dracunculus medinensis,SAMEA104164260,,,,,,,no,,,,,WELLCOME SANGER INSTITUTE,ERA1…
ERR3083710,2019-01-24 15:43:36,2019-05-21 07:43:49,12354400,3731028800,12354400,302,1018,assembly,https://sra-download.ncbi.nlm.nih.gov/traces/era18/ERR/ERR3083/ERR3083710,ERX3144553,DN490185G:B3,WGS,RANDOM,GENOMIC,PAIRED,305,91,ILLUMINA,HiSeq X Ten,ERP002072,PRJEB1236,,205702,ERS1823278,SAMEA104164260,simple,318479,Dracunculus medinensis,SAMEA104164260,,,,,,,no,,,,,WELLCOME SANGER INSTITUTE,ERA1…
ERR3083750,2019-01-24 15:43:37,2019-05-21 09:07:10,44460947,13427205994,44460947,302,4111,assembly,https://sra-download.ncbi.nlm.nih.gov/traces/era22/ERR/ERR3083/ERR3083750,ERX3144593,DN490185G:B7,WGS,RANDOM,GENOMIC,PAIRED,337,86,ILLUMINA,HiSeq X Ten,ERP002072,PRJEB1236,,205702,ERS1823282,SAMEA104164264,simple,318479,Dracunculus medinensis,SAMEA104164264,,,,,,,no,,,,,WELLCOME SANGER INSTITUTE,ERA…
ERR3083741,2019-01-24 15:43:37,2019-05-21 09:08:32,44736353,13510378606,44736353,302,4131,assembly,https://sra-download.ncbi.nlm.nih.gov/traces/era22/ERR/ERR3083/ERR3083741,ERX3144584,DN490185G:B7,WGS,RANDOM,GENOMIC,PAIRED,339,87,ILLUMINA,HiSeq X Ten,ERP002072,PRJEB1236,,205702,ERS1823282,SAMEA104164264,simple,318479,Dracunculus medinensis,SAMEA104164264,,,,,,,no,,,,,WELLCOME SANGER INSTITUTE,ERA…
ERR3083772,2019-01-24 15:43:37,2019-05-22 14:39:30,7635426,2305898652,7635426,302,873,assembly,https://sra-download.ncbi.nlm.nih.gov/traces/era22/ERR/ERR3083/ERR3083772,ERX3144615,DN495165W:C10,WGS,RANDOM,GENOMIC,PAIRED,349,111,ILLUMINA,HiSeq X Ten,ERP002072,PRJEB1236,,205702,ERS1823285,SAMEA104164267,simple,318479,Dracunculus medinensis,SAMEA104164267,,,,,,,no,,,,,WELLCOME SANGER INSTITUTE,ERA17…
ERR3083761,2019-01-24 15:43:37,,0,0,0,0,0,,,ERX3144604,DN490185G:A2,WGS,RANDOM,GENOMIC,PAIRED,354,99,ILLUMINA,HiSeq X Ten,ERP002072,PRJEB1236,,205702,ERS1823293,SAMEA104164275,simple,318479,Dracunculus medinensis,SAMEA104164275,,,,,,,no,,,,,WELLCOME SANGER INSTITUTE,ERA1720219,,public,,
ERR3083754,2019-01-24 15:43:37,2019-05-21 08:52:45,1833250,553641500,1833250,302,237,assembly,https://sra-download.ncbi.nlm.nih.gov/traces/era22/ERR/ERR3083/ERR3083754,ERX3144597,DN490185G:A2,WGS,RANDOM,GENOMIC,PAIRED,342,101,ILLUMINA,HiSeq X Ten,ERP002072,PRJEB1236,,205702,ERS1823293,SAMEA104164275,simple,318479,Dracunculus medinensis,SAMEA104164275,,,,,,,no,,,,,WELLCOME SANGER INSTITUTE,ERA1720…
ERR3083727,2019-01-24 15:43:37,2019-05-21 07:40:33,2954998,892409396,2954998,302,300,assembly,https://sra-download.ncbi.nlm.nih.gov/traces/era22/ERR/ERR3083/ERR3083727,ERX3144570,DN495165W:C5,WGS,RANDOM,GENOMIC,PAIRED,374,98,ILLUMINA,HiSeq X Ten,ERP002072,PRJEB1236,,205702,ERS1823294,SAMEA104164276,simple,318479,Dracunculus medinensis,SAMEA104164276,,,,,,,no,,,,,WELLCOME SANGER INSTITUTE,ERA17202…
ERR3083713,2019-01-24 15:43:36,2019-05-21 07:40:49,3009820,908965640,3009820,302,307,assembly,https://sra-download.ncbi.nlm.nih.gov/traces/era22/ERR/ERR3083/ERR3083713,ERX3144556,DN495165W:C5,WGS,RANDOM,GENOMIC,PAIRED,372,92,ILLUMINA,HiSeq X Ten,ERP002072,PRJEB1236,,205702,ERS1823294,SAMEA104164276,simple,318479,Dracunculus medinensis,SAMEA104164276,,,,,,,no,,,,,WELLCOME SANGER INSTITUTE,ERA17202…
ERR3083771,2019-01-24 15:43:37,2019-05-22 15:01:10,26853101,8109636502,26853101,302,3021,assembly,https://sra-download.ncbi.nlm.nih.gov/traces/era22/ERR/ERR3083/ERR3083771,ERX3144614,DN490185G:C9,WGS,RANDOM,GENOMIC,PAIRED,372,102,ILLUMINA,HiSeq X Ten,ERP002072,PRJEB1236,,205702,ERS1823309,SAMEA104164291,simple,318479,Dracunculus medinensis,SAMEA104164291,,,,,,,no,,,,,WELLCOME SANGER INSTITUTE,ERA…
ERR3083720,2019-01-24 15:43:36,2019-05-21 07:58:09,37548246,11339570292,37548246,302,2841,assembly,https://sra-download.ncbi.nlm.nih.gov/traces/era22/ERR/ERR3083/ERR3083720,ERX3144563,DN490185G:E10,WGS,RANDOM,GENOMIC,PAIRED,262,83,ILLUMINA,HiSeq X Ten,ERP002072,PRJEB1236,,205702,ERS1823315,SAMEA104164297,simple,318479,Dracunculus medinensis,SAMEA104164297,,,,,,,no,,,,,WELLCOME SANGER INSTITUTE,ER…
ERR3083734,2019-01-24 15:43:37,2019-05-21 09:08:50,36810561,11116789422,36810561,302,2782,assembly,https://sra-download.ncbi.nlm.nih.gov/traces/era22/ERR/ERR3083/ERR3083734,ERX3144577,DN490185G:E10,WGS,RANDOM,GENOMIC,PAIRED,262,81,ILLUMINA,HiSeq X Ten,ERP002072,PRJEB1236,,205702,ERS1823315,SAMEA104164297,simple,318479,Dracunculus medinensis,SAMEA104164297,,,,,,,no,,,,,WELLCOME SANGER INSTITUTE,ER…
ERR3083735,2019-01-24 15:43:37,2019-05-21 09:05:52,30504913,9212483726,30504913,302,2388,assembly,https://sra-download.ncbi.nlm.nih.gov/traces/era22/ERR/ERR3083/ERR3083735,ERX3144578,DN490185G:G10,WGS,RANDOM,GENOMIC,PAIRED,329,99,ILLUMINA,HiSeq X Ten,ERP002072,PRJEB1236,,205702,ERS1823319,SAMEA104164301,simple,318479,Dracunculus medinensis,SAMEA104164301,,,,,,,no,,,,,WELLCOME SANGER INSTITUTE,ERA…
ERR3083721,2019-01-24 15:43:36,2019-05-21 07:53:22,30979849,9355914398,30979849,302,2427,assembly,https://sra-download.ncbi.nlm.nih.gov/traces/era18/ERR/ERR3083/ERR3083721,ERX3144564,DN490185G:G10,WGS,RANDOM,GENOMIC,PAIRED,326,96,ILLUMINA,HiSeq X Ten,ERP002072,PRJEB1236,,205702,ERS1823319,SAMEA104164301,simple,318479,Dracunculus medinensis,SAMEA104164301,,,,,,,no,,,,,WELLCOME SANGER INSTITUTE,ERA…
ERR3083726,2019-01-24 15:43:36,2019-05-21 07:56:00,34525749,10426776198,34525749,302,3024,assembly,https://sra-download.ncbi.nlm.nih.gov/traces/era18/ERR/ERR3083/ERR3083726,ERX3144569,DN490185G:B5,WGS,RANDOM,GENOMIC,PAIRED,322,91,ILLUMINA,HiSeq X Ten,ERP002072,PRJEB1236,,205702,ERS1823321,SAMEA104164303,simple,318479,Dracunculus medinensis,SAMEA104164303,,,,,,,no,,,,,WELLCOME SANGER INSTITUTE,ERA…
ERR3083712,2019-01-24 15:43:36,2019-05-21 07:54:04,35157869,10617676438,35157869,302,3084,assembly,https://sra-download.ncbi.nlm.nih.gov/traces/era18/ERR/ERR3083/ERR3083712,ERX3144555,DN490185G:B5,WGS,RANDOM,GENOMIC,PAIRED,319,94,ILLUMINA,HiSeq X Ten,ERP002072,PRJEB1236,,205702,ERS1823321,SAMEA104164303,simple,318479,Dracunculus medinensis,SAMEA104164303,,,,,,,no,,,,,WELLCOME SANGER INSTITUTE,ERA…
ERR3083769,2019-01-24 15:43:37,,0,0,0,0,0,,,ERX3144612,DN490185G:G3,WGS,RANDOM,GENOMIC,PAIRED,399,127,ILLUMINA,HiSeq X Ten,ERP002072,PRJEB1236,,205702,ERS1823336,SAMEA104164318,simple,318479,Dracunculus medinensis,SAMEA104164318,,,,,,,no,,,,,WELLCOME SANGER INSTITUTE,ERA1720219,,public,,
ERR3083743,2019-01-24 15:43:37,2019-05-21 09:11:37,51685534,15609031268,51685534,302,4496,assembly,https://sra-download.ncbi.nlm.nih.gov/traces/era22/ERR/ERR3083/ERR3083743,ERX3144586,DN495165W:D8,WGS,RANDOM,GENOMIC,PAIRED,374,102,ILLUMINA,HiSeq X Ten,ERP002072,PRJEB1236,,205702,ERS1823337,SAMEA104164319,simple,318479,Dracunculus medinensis,SAMEA104164319,,,,,,,no,,,,,WELLCOME SANGER INSTITUTE,ER…
ERR3083752,2019-01-24 15:43:37,2019-05-21 09:10:14,50896843,15370846586,50896843,302,4432,assembly,https://sra-download.ncbi.nlm.nih.gov/traces/era22/ERR/ERR3083/ERR3083752,ERX3144595,DN495165W:D8,WGS,RANDOM,GENOMIC,PAIRED,369,96,ILLUMINA,HiSeq X Ten,ERP002072,PRJEB1236,,205702,ERS1823337,SAMEA104164319,simple,318479,Dracunculus medinensis,SAMEA104164319,,,,,,,no,,,,,WELLCOME SANGER INSTITUTE,ERA…
ERR3083733,2019-01-24 15:43:37,2019-05-21 08:55:29,9783012,2954469624,9783012,302,802,assembly,https://sra-download.ncbi.nlm.nih.gov/traces/era22/ERR/ERR3083/ERR3083733,ERX3144576,DN490185G:D9,WGS,RANDOM,GENOMIC,PAIRED,344,93,ILLUMINA,HiSeq X Ten,ERP002072,PRJEB1236,,205702,ERS1823339,SAMEA104164321,simple,318479,Dracunculus medinensis,SAMEA104164321,,,,,,,no,,,,,WELLCOME SANGER INSTITUTE,ERA1720…
ERR3083719,2019-01-24 15:43:36,2019-05-21 07:44:07,9946363,3003801626,9946363,302,818,assembly,https://sra-download.ncbi.nlm.nih.gov/traces/era18/ERR/ERR3083/ERR3083719,ERX3144562,DN490185G:D9,WGS,RANDOM,GENOMIC,PAIRED,344,88,ILLUMINA,HiSeq X Ten,ERP002072,PRJEB1236,,205702,ERS1823339,SAMEA104164321,simple,318479,Dracunculus medinensis,SAMEA104164321,,,,,,,no,,,,,WELLCOME SANGER INSTITUTE,ERA1720…
ERR3083749,2019-01-24 15:43:37,2019-05-21 08:54:55,7190552,2171546704,7190552,302,672,assembly,https://sra-download.ncbi.nlm.nih.gov/traces/era22/ERR/ERR3083/ERR3083749,ERX3144592,DN490185G:A6,WGS,RANDOM,GENOMIC,PAIRED,308,85,ILLUMINA,HiSeq X Ten,ERP002072,PRJEB1236,,205702,ERS1823352,SAMEA104164334,simple,318479,Dracunculus medinensis,SAMEA104164334,,,,,,,no,,,,,WELLCOME SANGER INSTITUTE,ERA1720…
ERR3083740,2019-01-24 15:43:37,2019-05-21 08:54:22,7212342,2178127284,7212342,302,674,assembly,https://sra-download.ncbi.nlm.nih.gov/traces/era22/ERR/ERR3083/ERR3083740,ERX3144583,DN490185G:A6,WGS,RANDOM,GENOMIC,PAIRED,316,87,ILLUMINA,HiSeq X Ten,ERP002072,PRJEB1236,,205702,ERS1823352,SAMEA104164334,simple,318479,Dracunculus medinensis,SAMEA104164334,,,,,,,no,,,,,WELLCOME SANGER INSTITUTE,ERA1720…
ERR3083773,2019-01-24 15:43:37,,0,0,0,0,0,,,ERX3144616,DN495165W:B11,WGS,RANDOM,GENOMIC,PAIRED,374,91,ILLUMINA,HiSeq X Ten,ERP002072,PRJEB1236,,205702,ERS1823359,SAMEA104164341,simple,318479,Dracunculus medinensis,SAMEA104164341,,,,,,,no,,,,,WELLCOME SANGER INSTITUTE,ERA1720219,,public,,
ERR3083764,2019-01-24 15:43:37,,0,0,0,0,0,,,ERX3144607,DN495165W:H9,WGS,RANDOM,GENOMIC,PAIRED,376,119,ILLUMINA,HiSeq X Ten,ERP002072,PRJEB1236,,205702,ERS1823363,SAMEA104164345,simple,318479,Dracunculus medinensis,SAMEA104164345,,,,,,,no,,,,,WELLCOME SANGER INSTITUTE,ERA1720219,,public,,
ERR3083757,2019-01-24 15:43:37,,0,0,0,0,0,,,ERX3144600,DN495165W:H9,WGS,RANDOM,GENOMIC,PAIRED,381,105,ILLUMINA,HiSeq X Ten,ERP002072,PRJEB1236,,205702,ERS1823363,SAMEA104164345,simple,318479,Dracunculus medinensis,SAMEA104164345,,,,,,,no,,,,,WELLCOME SANGER INSTITUTE,ERA1720219,,public,,
ERR3083728,2019-01-24 15:43:37,2019-05-21 07:40:18,2883566,870836932,2883566,302,301,assembly,https://sra-download.ncbi.nlm.nih.gov/traces/era22/ERR/ERR3083/ERR3083728,ERX3144571,DN490185G:F5,WGS,RANDOM,GENOMIC,PAIRED,348,99,ILLUMINA,HiSeq X Ten,ERP002072,PRJEB1236,,205702,ERS1823364,SAMEA104164346,simple,318479,Dracunculus medinensis,SAMEA104164346,,,,,,,no,,,,,WELLCOME SANGER INSTITUTE,ERA17202…
ERR3083714,2019-01-24 15:43:36,2019-05-21 07:40:01,2929708,884771816,2929708,302,306,assembly,https://sra-download.ncbi.nlm.nih.gov/traces/era22/ERR/ERR3083/ERR3083714,ERX3144557,DN490185G:F5,WGS,RANDOM,GENOMIC,PAIRED,341,98,ILLUMINA,HiSeq X Ten,ERP002072,PRJEB1236,,205702,ERS1823364,SAMEA104164346,simple,318479,Dracunculus medinensis,SAMEA104164346,,,,,,,no,,,,,WELLCOME SANGER INSTITUTE,ERA17202…
ERR3083709,2019-01-24 15:43:36,2019-05-21 07:58:46,40020514,12086195228,40020514,302,3015,assembly,https://sra-download.ncbi.nlm.nih.gov/traces/era22/ERR/ERR3083/ERR3083709,ERX3144552,DN490185G:H2,WGS,RANDOM,GENOMIC,PAIRED,351,106,ILLUMINA,HiSeq X Ten,ERP002072,PRJEB1236,,205702,ERS1823378,SAMEA104164360,simple,318479,Dracunculus medinensis,SAMEA104164360,,,,,,,no,,,,,WELLCOME SANGER INSTITUTE,ER…
ERR3083723,2019-01-24 15:43:36,2019-05-21 07:58:50,39630064,11968279328,39630064,302,2980,assembly,https://sra-download.ncbi.nlm.nih.gov/traces/era18/ERR/ERR3083/ERR3083723,ERX3144566,DN490185G:H2,WGS,RANDOM,GENOMIC,PAIRED,353,103,ILLUMINA,HiSeq X Ten,ERP002072,PRJEB1236,,205702,ERS1823378,SAMEA104164360,simple,318479,Dracunculus medinensis,SAMEA104164360,,,,,,,no,,,,,WELLCOME SANGER INSTITUTE,ER…
ERR3083742,2019-01-24 15:43:37,2019-05-21 09:10:04,44096035,13317002570,44096035,302,3695,assembly,https://sra-download.ncbi.nlm.nih.gov/traces/era22/ERR/ERR3083/ERR3083742,ERX3144585,DN490185G:A8,WGS,RANDOM,GENOMIC,PAIRED,367,88,ILLUMINA,HiSeq X Ten,ERP002072,PRJEB1236,,205702,ERS1823379,SAMEA104164361,simple,318479,Dracunculus medinensis,SAMEA104164361,,,,,,,no,,,,,WELLCOME SANGER INSTITUTE,ERA…
ERR3083751,2019-01-24 15:43:37,2019-05-21 09:09:44,43568895,13157806290,43568895,302,3656,assembly,https://sra-download.ncbi.nlm.nih.gov/traces/era22/ERR/ERR3083/ERR3083751,ERX3144594,DN490185G:A8,WGS,RANDOM,GENOMIC,PAIRED,368,87,ILLUMINA,HiSeq X Ten,ERP002072,PRJEB1236,,205702,ERS1823379,SAMEA104164361,simple,318479,Dracunculus medinensis,SAMEA104164361,,,,,,,no,,,,,WELLCOME SANGER INSTITUTE,ERA…
ERR3083755,2019-01-24 15:43:37,,0,0,0,0,0,,,ERX3144598,DN490185G:F4,WGS,RANDOM,GENOMIC,PAIRED,363,118,ILLUMINA,HiSeq X Ten,ERP002072,PRJEB1236,,205702,ERS1823382,SAMEA104164364,simple,318479,Dracunculus medinensis,SAMEA104164364,,,,,,,no,,,,,WELLCOME SANGER INSTITUTE,ERA1720219,,public,,
ERR3083762,2019-01-24 15:43:37,,0,0,0,0,0,,,ERX3144605,DN490185G:F4,WGS,RANDOM,GENOMIC,PAIRED,360,113,ILLUMINA,HiSeq X Ten,ERP002072,PRJEB1236,,205702,ERS1823382,SAMEA104164364,simple,318479,Dracunculus medinensis,SAMEA104164364,,,,,,,no,,,,,WELLCOME SANGER INSTITUTE,ERA1720219,,public,,
ERR3083725,2019-01-24 15:43:36,2019-05-21 07:53:57,34363866,10377887532,34363866,302,2648,assembly,https://sra-download.ncbi.nlm.nih.gov/traces/era18/ERR/ERR3083/ERR3083725,ERX3144568,DN490185G:E3,WGS,RANDOM,GENOMIC,PAIRED,335,82,ILLUMINA,HiSeq X Ten,ERP002072,PRJEB1236,,205702,ERS1823383,SAMEA104164365,simple,318479,Dracunculus medinensis,SAMEA104164365,,,,,,,no,,,,,WELLCOME SANGER INSTITUTE,ERA…
ERR3083711,2019-01-24 15:43:36,2019-05-21 07:54:26,34900238,10539871876,34900238,302,2694,assembly,https://sra-download.ncbi.nlm.nih.gov/traces/era18/ERR/ERR3083/ERR3083711,ERX3144554,DN490185G:E3,WGS,RANDOM,GENOMIC,PAIRED,336,83,ILLUMINA,HiSeq X Ten,ERP002072,PRJEB1236,,205702,ERS1823383,SAMEA104164365,simple,318479,Dracunculus medinensis,SAMEA104164365,,,,,,,no,,,,,WELLCOME SANGER INSTITUTE,ERA…
ERR3083759,2019-01-24 15:43:37,,0,0,0,0,0,,,ERX3144602,DN490185G:H10,WGS,RANDOM,GENOMIC,PAIRED,396,115,ILLUMINA,HiSeq X Ten,ERP002072,PRJEB1236,,205702,ERS1823384,SAMEA104164366,simple,318479,Dracunculus medinensis,SAMEA104164366,,,,,,,no,,,,,WELLCOME SANGER INSTITUTE,ERA1720219,,public,,
ERR3083766,2019-01-24 15:43:37,,0,0,0,0,0,,,ERX3144609,DN490185G:H10,WGS,RANDOM,GENOMIC,PAIRED,392,113,ILLUMINA,HiSeq X Ten,ERP002072,PRJEB1236,,205702,ERS1823384,SAMEA104164366,simple,318479,Dracunculus medinensis,SAMEA104164366,,,,,,,no,,,,,WELLCOME SANGER INSTITUTE,ERA1720219,,public,,
ERR3083747,2019-01-24 15:43:37,2019-05-21 09:07:46,38513210,11630989420,38513210,302,3559,assembly,https://sra-download.ncbi.nlm.nih.gov/traces/era22/ERR/ERR3083/ERR3083747,ERX3144590,DN490185G:E4,WGS,RANDOM,GENOMIC,PAIRED,354,93,ILLUMINA,HiSeq X Ten,ERP002072,PRJEB1236,,205702,ERS1823390,SAMEA104164372,simple,318479,Dracunculus medinensis,SAMEA104164372,,,,,,,no,,,,,WELLCOME SANGER INSTITUTE,ERA…
ERR3083738,2019-01-24 15:43:37,2019-05-21 09:05:20,38986044,11773785288,38986044,302,3601,assembly,https://sra-download.ncbi.nlm.nih.gov/traces/era22/ERR/ERR3083/ERR3083738,ERX3144581,DN490185G:E4,WGS,RANDOM,GENOMIC,PAIRED,356,95,ILLUMINA,HiSeq X Ten,ERP002072,PRJEB1236,,205702,ERS1823390,SAMEA104164372,simple,318479,Dracunculus medinensis,SAMEA104164372,,,,,,,no,,,,,WELLCOME SANGER INSTITUTE,ERA…
ERR3083744,2019-01-24 15:43:37,2019-05-21 09:12:48,39447437,11913125974,39447437,302,3568,assembly,https://sra-download.ncbi.nlm.nih.gov/traces/era22/ERR/ERR3083/ERR3083744,ERX3144587,DN495165W:E10,WGS,RANDOM,GENOMIC,PAIRED,338,109,ILLUMINA,HiSeq X Ten,ERP002072,PRJEB1236,,205702,ERS1823391,SAMEA104164373,simple,318479,Dracunculus medinensis,SAMEA104164373,,,,,,,no,,,,,WELLCOME SANGER INSTITUTE,E…
ERR3083753,2019-01-24 15:43:37,,0,0,0,0,0,,,ERX3144596,DN495165W:E10,WGS,RANDOM,GENOMIC,PAIRED,332,102,ILLUMINA,HiSeq X Ten,ERP002072,PRJEB1236,,205702,ERS1823391,SAMEA104164373,simple,318479,Dracunculus medinensis,SAMEA104164373,,,,,,,no,,,,,WELLCOME SANGER INSTITUTE,ERA1720219,,public,,
ERR3061872,2019-01-24 15:43:40,2019-05-21 04:18:48,10568986,1585347900,10568986,150,542,assembly,https://sra-download.ncbi.nlm.nih.gov/traces/era18/ERR/ERR3061/ERR3061872,ERX3134673,DN505092G:C1,WGS,RANDOM,GENOMIC,PAIRED,265,205,ILLUMINA,Illumina HiSeq 2500,ERP104883,PRJEB23148,,508657,ERS1984121,SAMEA104359143,simple,6289,Haemonchus contortus,SAMEA104359143,,,,,,,no,,,,,WELLCOME SANGER INSTITUTE…
ERR3061873,2019-01-24 15:43:40,2019-05-21 04:20:09,11940459,1791068850,11940459,150,602,assembly,https://sra-download.ncbi.nlm.nih.gov/traces/era18/ERR/ERR3061/ERR3061873,ERX3134674,DN505092G:D1,WGS,RANDOM,GENOMIC,PAIRED,261,209,ILLUMINA,Illumina HiSeq 2500,ERP104883,PRJEB23148,,508657,ERS1984122,SAMEA104359144,simple,6289,Haemonchus contortus,SAMEA104359144,,,,,,,no,,,,,WELLCOME SANGER INSTITUTE…
ERR3061874,2019-01-24 15:43:40,2019-05-21 04:23:13,15724395,2358659250,15724395,150,759,assembly,https://sra-download.ncbi.nlm.nih.gov/traces/era22/ERR/ERR3061/ERR3061874,ERX3134675,DN505092G:E1,WGS,RANDOM,GENOMIC,PAIRED,268,222,ILLUMINA,Illumina HiSeq 2500,ERP104883,PRJEB23148,,508657,ERS1984123,SAMEA104359145,simple,6289,Haemonchus contortus,SAMEA104359145,,,,,,,no,,,,,WELLCOME SANGER INSTITUTE…
ERR3061875,2019-01-24 15:43:40,2019-05-21 04:22:02,15058644,2258796600,15058644,150,738,assembly,https://sra-download.ncbi.nlm.nih.gov/traces/era22/ERR/ERR3061/ERR3061875,ERX3134676,DN505092G:F1,WGS,RANDOM,GENOMIC,PAIRED,262,213,ILLUMINA,Illumina HiSeq 2500,ERP104883,PRJEB23148,,508657,ERS1984124,SAMEA104359146,simple,6289,Haemonchus contortus,SAMEA104359146,,,,,,,no,,,,,WELLCOME SANGER INSTITUTE…
ERR3061876,2019-01-24 15:43:40,2019-05-21 04:25:30,18142564,2721384600,18142564,150,863,assembly,https://sra-download.ncbi.nlm.nih.gov/traces/era18/ERR/ERR3061/ERR3061876,ERX3134677,DN505092G:G1,WGS,RANDOM,GENOMIC,PAIRED,242,156,ILLUMINA,Illumina HiSeq 2500,ERP104883,PRJEB23148,,508657,ERS1984125,SAMEA104359147,simple,6289,Haemonchus contortus,SAMEA104359147,,,,,,,no,,,,,WELLCOME SANGER INSTITUTE…
ERR3061877,2019-01-24 15:43:40,2019-05-21 04:26:21,18637736,2795660400,18637736,150,876,assembly,https://sra-download.ncbi.nlm.nih.gov/traces/era18/ERR/ERR3061/ERR3061877,ERX3134678,DN505092G:H1,WGS,RANDOM,GENOMIC,PAIRED,254,185,ILLUMINA,Illumina HiSeq 2500,ERP104883,PRJEB23148,,508657,ERS1984126,SAMEA104359148,simple,6289,Haemonchus contortus,SAMEA104359148,,,,,,,no,,,,,WELLCOME SANGER INSTITUTE…
ERR3061878,2019-01-24 15:43:40,2019-05-21 04:20:26,10375392,1556308800,10375392,150,522,assembly,https://sra-download.ncbi.nlm.nih.gov/traces/era18/ERR/ERR3061/ERR3061878,ERX3134679,DN505092G:A2,WGS,RANDOM,GENOMIC,PAIRED,225,145,ILLUMINA,Illumina HiSeq 2500,ERP104883,PRJEB23148,,508657,ERS1984127,SAMEA104359149,simple,6289,Haemonchus contortus,SAMEA104359149,,,,,,,no,,,,,WELLCOME SANGER INSTITUTE…
ERR3061879,2019-01-24 15:43:40,2019-05-21 04:21:25,10392050,1558807500,10392050,150,535,assembly,https://sra-download.ncbi.nlm.nih.gov/traces/era22/ERR/ERR3061/ERR3061879,ERX3134680,DN505092G:B2,WGS,RANDOM,GENOMIC,PAIRED,253,181,ILLUMINA,Illumina HiSeq 2500,ERP104883,PRJEB23148,,508657,ERS1984128,SAMEA104359150,simple,6289,Haemonchus contortus,SAMEA104359150,,,,,,,no,,,,,WELLCOME SANGER INSTITUTE…
ERR3061880,2019-01-24 15:43:40,2019-05-21 04:19:44,9709601,1456440150,9709601,150,508,assembly,https://sra-download.ncbi.nlm.nih.gov/traces/era18/ERR/ERR3061/ERR3061880,ERX3134681,DN505092G:C2,WGS,RANDOM,GENOMIC,PAIRED,257,202,ILLUMINA,Illumina HiSeq 2500,ERP104883,PRJEB23148,,508657,ERS1984129,SAMEA104359151,simple,6289,Haemonchus contortus,SAMEA104359151,,,,,,,no,,,,,WELLCOME SANGER INSTITUTE,E…
ERR3061881,2019-01-24 15:43:40,2019-05-21 04:23:03,11958370,1793755500,11958370,150,602,assembly,https://sra-download.ncbi.nlm.nih.gov/traces/era22/ERR/ERR3061/ERR3061881,ERX3134682,DN505092G:D2,WGS,RANDOM,GENOMIC,PAIRED,266,210,ILLUMINA,Illumina HiSeq 2500,ERP104883,PRJEB23148,,508657,ERS1984130,SAMEA104359152,simple,6289,Haemonchus contortus,SAMEA104359152,,,,,,,no,,,,,WELLCOME SANGER INSTITUTE…
ERR3061882,2019-01-24 15:43:40,2019-05-21 04:17:28,7227284,1084092600,7227284,150,402,assembly,https://sra-download.ncbi.nlm.nih.gov/traces/era22/ERR/ERR3061/ERR3061882,ERX3134683,DN505092G:E2,WGS,RANDOM,GENOMIC,PAIRED,262,204,ILLUMINA,Illumina HiSeq 2500,ERP104883,PRJEB23148,,508657,ERS1984131,SAMEA104359153,simple,6289,Haemonchus contortus,SAMEA104359153,,,,,,,no,,,,,WELLCOME SANGER INSTITUTE,E…
ERR3061883,2019-01-24 15:43:40,2019-05-21 04:16:52,6192957,928943550,6192957,150,358,assembly,https://sra-download.ncbi.nlm.nih.gov/traces/era18/ERR/ERR3061/ERR3061883,ERX3134684,DN505092G:F2,WGS,RANDOM,GENOMIC,PAIRED,241,163,ILLUMINA,Illumina HiSeq 2500,ERP104883,PRJEB23148,,508657,ERS1984132,SAMEA104359154,simple,6289,Haemonchus contortus,SAMEA104359154,,,,,,,no,,,,,WELLCOME SANGER INSTITUTE,ER…
ERR3061884,2019-01-24 15:43:40,2019-05-21 04:20:38,11151692,1672753800,11151692,150,566,assembly,https://sra-download.ncbi.nlm.nih.gov/traces/era18/ERR/ERR3061/ERR3061884,ERX3134685,DN505092G:G2,WGS,RANDOM,GENOMIC,PAIRED,245,166,ILLUMINA,Illumina HiSeq 2500,ERP104883,PRJEB23148,,508657,ERS1984133,SAMEA104359155,simple,6289,Haemonchus contortus,SAMEA104359155,,,,,,,no,,,,,WELLCOME SANGER INSTITUTE…
ERR3061885,2019-01-24 15:43:40,2019-05-21 04:20:20,12340967,1851145050,12340967,150,618,assembly,https://sra-download.ncbi.nlm.nih.gov/traces/era18/ERR/ERR3061/ERR3061885,ERX3134686,DN505092G:H2,WGS,RANDOM,GENOMIC,PAIRED,241,160,ILLUMINA,Illumina HiSeq 2500,ERP104883,PRJEB23148,,508657,ERS1984134,SAMEA104359156,simple,6289,Haemonchus contortus,SAMEA104359156,,,,,,,no,,,,,WELLCOME SANGER INSTITUTE…
ERR3061886,2019-01-24 15:43:40,2019-05-21 04:31:27,26308631,3946294650,26308631,150,1191,assembly,https://sra-download.ncbi.nlm.nih.gov/traces/era22/ERR/ERR3061/ERR3061886,ERX3134687,DN505092G:A3,WGS,RANDOM,GENOMIC,PAIRED,257,199,ILLUMINA,Illumina HiSeq 2500,ERP104883,PRJEB23148,,508657,ERS1984135,SAMEA104359157,simple,6289,Haemonchus contortus,SAMEA104359157,,,,,,,no,,,,,WELLCOME SANGER INSTITUT…
ERR3061887,2019-01-24 15:43:40,2019-05-21 04:20:38,11002667,1650400050,11002667,150,556,assembly,https://sra-download.ncbi.nlm.nih.gov/traces/era18/ERR/ERR3061/ERR3061887,ERX3134688,DN505092G:B3,WGS,RANDOM,GENOMIC,PAIRED,250,191,ILLUMINA,Illumina HiSeq 2500,ERP104883,PRJEB23148,,508657,ERS1984136,SAMEA104359158,simple,6289,Haemonchus contortus,SAMEA104359158,,,,,,,no,,,,,WELLCOME SANGER INSTITUTE…
ERR3061888,2019-01-24 15:43:40,2019-05-21 04:22:44,14905438,2235815700,14905438,150,730,assembly,https://sra-download.ncbi.nlm.nih.gov/traces/era22/ERR/ERR3061/ERR3061888,ERX3134689,DN505092G:C3,WGS,RANDOM,GENOMIC,PAIRED,278,222,ILLUMINA,Illumina HiSeq 2500,ERP104883,PRJEB23148,,508657,ERS1984137,SAMEA104359159,simple,6289,Haemonchus contortus,SAMEA104359159,,,,,,,no,,,,,WELLCOME SANGER INSTITUTE…
ERR3061889,2019-01-24 15:43:40,2019-05-21 04:19:29,9300529,1395079350,9300529,150,485,assembly,https://sra-download.ncbi.nlm.nih.gov/traces/era18/ERR/ERR3061/ERR3061889,ERX3134690,DN505092G:D3,WGS,RANDOM,GENOMIC,PAIRED,252,196,ILLUMINA,Illumina HiSeq 2500,ERP104883,PRJEB23148,,508657,ERS1984138,SAMEA104359160,simple,6289,Haemonchus contortus,SAMEA104359160,,,,,,,no,,,,,WELLCOME SANGER INSTITUTE,E…
ERR3061890,2019-01-24 15:43:40,2019-05-21 04:21:13,10943892,1641583800,10943892,150,551,assembly,https://sra-download.ncbi.nlm.nih.gov/traces/era22/ERR/ERR3061/ERR3061890,ERX3134691,DN505092G:E3,WGS,RANDOM,GENOMIC,PAIRED,263,227,ILLUMINA,Illumina HiSeq 2500,ERP104883,PRJEB23148,,508657,ERS1984139,SAMEA104359161,simple,6289,Haemonchus contortus,SAMEA104359161,,,,,,,no,,,,,WELLCOME SANGER INSTITUTE…
ERR3061891,2019-01-24 15:43:40,2019-05-21 04:18:57,9166778,1375016700,9166778,150,481,assembly,https://sra-download.ncbi.nlm.nih.gov/traces/era18/ERR/ERR3061/ERR3061891,ERX3134692,DN505092G:F3,WGS,RANDOM,GENOMIC,PAIRED,282,240,ILLUMINA,Illumina HiSeq 2500,ERP104883,PRJEB23148,,508657,ERS1984140,SAMEA104359162,simple,6289,Haemonchus contortus,SAMEA104359162,,,,,,,no,,,,,WELLCOME SANGER INSTITUTE,E…
ERR3061892,2019-01-24 15:43:40,2019-05-21 04:24:08,15483830,2322574500,15483830,150,743,assembly,https://sra-download.ncbi.nlm.nih.gov/traces/era22/ERR/ERR3061/ERR3061892,ERX3134693,DN505092G:G3,WGS,RANDOM,GENOMIC,PAIRED,263,200,ILLUMINA,Illumina HiSeq 2500,ERP104883,PRJEB23148,,508657,ERS1984141,SAMEA104359163,simple,6289,Haemonchus contortus,SAMEA104359163,,,,,,,no,,,,,WELLCOME SANGER INSTITUTE…
ERR3061893,2019-01-24 15:43:40,2019-05-21 04:19:57,9027885,1354182750,9027885,150,481,assembly,https://sra-download.ncbi.nlm.nih.gov/traces/era18/ERR/ERR3061/ERR3061893,ERX3134694,DN505092G:H3,WGS,RANDOM,GENOMIC,PAIRED,266,202,ILLUMINA,Illumina HiSeq 2500,ERP104883,PRJEB23148,,508657,ERS1984142,SAMEA104359164,simple,6289,Haemonchus contortus,SAMEA104359164,,,,,,,no,,,,,WELLCOME SANGER INSTITUTE,E…
ERR3063411,2019-01-24 15:47:20,2019-01-26 22:18:00,7616121,1370901780,7616121,180,1043,,https://sra-download.ncbi.nlm.nih.gov/traces/era23/ERR/ERR3063/ERR3063411,ERX3136195,HK104.CB.Lib1,WGS,RANDOM,GENOMIC,PAIRED,450,0,ILLUMINA,Illumina HiSeq 2000,ERP113305,PRJEB30820,,516187,ERS3033689,SAMEA5226243,simple,6238,Caenorhabditis briggsae,SAMEA5226243,,,,,Hermaphrodites,,no,,,,,ENS LYON,ERA1718563,,p…
ERR3063412,2019-01-24 15:47:20,2019-01-26 22:18:45,6764468,1352893600,6764468,200,1013,,https://sra-download.ncbi.nlm.nih.gov/traces/era23/ERR/ERR3063/ERR3063412,ERX3136196,HK104.CB.Lib1,WGS,RANDOM,GENOMIC,PAIRED,450,0,ILLUMINA,Illumina HiSeq 2000,ERP113305,PRJEB30820,,516187,ERS3033690,SAMEA5226244,simple,6238,Caenorhabditis briggsae,SAMEA5226244,,,,,Hermaphrodites,,no,,,,,ENS LYON,ERA1718563,,p…
ERR3063413,2019-01-24 15:47:20,2019-01-26 22:19:04,8998633,1619753940,8998633,180,1227,,https://sra-download.ncbi.nlm.nih.gov/traces/era23/ERR/ERR3063/ERR3063413,ERX3136197,MAL296.250G.Lib1,WGS,RANDOM,GENOMIC,PAIRED,450,0,ILLUMINA,Illumina HiSeq 2000,ERP113305,PRJEB30820,,516187,ERS3033691,SAMEA5226245,simple,6238,Caenorhabditis briggsae,SAMEA5226245,,,,,Hermaphrodites,,no,,,,,ENS LYON,ERA1718563…
ERR3063414,2019-01-24 15:47:20,2019-01-26 22:19:00,7265400,1453080000,7265400,200,1091,,https://sra-download.ncbi.nlm.nih.gov/traces/era23/ERR/ERR3063/ERR3063414,ERX3136198,MAL296.250G.Lib1,WGS,RANDOM,GENOMIC,PAIRED,450,0,ILLUMINA,Illumina HiSeq 2000,ERP113305,PRJEB30820,,516187,ERS3033692,SAMEA5226246,simple,6238,Caenorhabditis briggsae,SAMEA5226246,,,,,Hermaphrodites,,no,,,,,ENS LYON,ERA1718563…
ERR3063415,2019-01-24 15:47:20,2019-01-26 22:20:06,13481548,2696309600,13481548,200,2010,,https://sra-download.ncbi.nlm.nih.gov/traces/era23/ERR/ERR3063/ERR3063415,ERX3136199,MAL211.250G.Lib1,WGS,RANDOM,GENOMIC,PAIRED,450,0,ILLUMINA,Illumina HiSeq 2000,ERP113305,PRJEB30820,,516187,ERS3033693,SAMEA5226247,simple,6238,Caenorhabditis briggsae,SAMEA5226247,,,,,Hermaphrodites,,no,,,,,ENS LYON,ERA17185…
ERR3060748,2019-01-24 15:30:39,2019-05-21 03:43:28,58059103,17533849106,58059103,302,7056,assembly,https://sra-download.ncbi.nlm.nih.gov/traces/era22/ERR/ERR3060/ERR3060748,ERX3133549,DN490185G:H8,WGS,RANDOM,GENOMIC,PAIRED,355,87,ILLUMINA,HiSeq X Ten,ERP002072,PRJEB1236,,205702,ERS1823213,SAMEA104164195,simple,318479,Dracunculus medinensis,SAMEA104164195,,,,,,,no,,,,,WELLCOME SANGER INSTITUTE,ERA…
ERR3060751,2019-01-24 15:30:39,2019-05-21 03:49:19,72301452,21835038504,72301452,302,7888,assembly,https://sra-download.ncbi.nlm.nih.gov/traces/era22/ERR/ERR3060/ERR3060751,ERX3133552,DN490185G:H8,WGS,RANDOM,GENOMIC,PAIRED,365,93,ILLUMINA,HiSeq X Ten,ERP002072,PRJEB1236,,205702,ERS1823213,SAMEA104164195,simple,318479,Dracunculus medinensis,SAMEA104164195,,,,,,,no,,,,,WELLCOME SANGER INSTITUTE,ERA…
ERR3060753,2019-01-24 15:30:39,2019-05-21 04:08:54,13695178,4135943756,13695178,302,1850,assembly,https://sra-download.ncbi.nlm.nih.gov/traces/era22/ERR/ERR3060/ERR3060753,ERX3133554,DN495165W:E1,WGS,RANDOM,GENOMIC,PAIRED,353,82,ILLUMINA,HiSeq X Ten,ERP002072,PRJEB1236,,205702,ERS1823232,SAMEA104164214,simple,318479,Dracunculus medinensis,SAMEA104164214,,,,,,,no,,,,,WELLCOME SANGER INSTITUTE,ERA1…
ERR3060755,2019-01-24 15:30:39,2019-05-21 04:09:46,14751249,4454877198,14751249,302,1942,assembly,https://sra-download.ncbi.nlm.nih.gov/traces/era22/ERR/ERR3060/ERR3060755,ERX3133556,DN495165W:E1,WGS,RANDOM,GENOMIC,PAIRED,345,86,ILLUMINA,HiSeq X Ten,ERP002072,PRJEB1236,,205702,ERS1823232,SAMEA104164214,simple,318479,Dracunculus medinensis,SAMEA104164214,,,,,,,no,,,,,WELLCOME SANGER INSTITUTE,ERA1…
ERR3060721,2019-01-24 15:30:38,2019-05-21 04:20:53,27224485,8221794470,27224485,302,1802,assembly,https://sra-download.ncbi.nlm.nih.gov/traces/era22/ERR/ERR3060/ERR3060721,ERX3133522,DN490185G:F1,WGS,RANDOM,GENOMIC,PAIRED,299,90,ILLUMINA,HiSeq X Ten,ERP002072,PRJEB1236,,205702,ERS1823234,SAMEA104164216,simple,318479,Dracunculus medinensis,SAMEA104164216,,,,,,,no,,,,,WELLCOME SANGER INSTITUTE,ERA1…
ERR3060703,2019-01-24 15:30:38,2019-05-21 04:17:38,27207676,8216718152,27207676,302,1742,assembly,https://sra-download.ncbi.nlm.nih.gov/traces/era18/ERR/ERR3060/ERR3060703,ERX3133504,DN490185G:F1,WGS,RANDOM,GENOMIC,PAIRED,299,88,ILLUMINA,HiSeq X Ten,ERP002072,PRJEB1236,,205702,ERS1823234,SAMEA104164216,simple,318479,Dracunculus medinensis,SAMEA104164216,,,,,,,no,,,,,WELLCOME SANGER INSTITUTE,ERA1…
ERR3060708,2019-01-24 15:30:38,2019-05-21 04:13:27,18799459,5677436618,18799459,302,1272,assembly,https://sra-download.ncbi.nlm.nih.gov/traces/era18/ERR/ERR3060/ERR3060708,ERX3133509,DN490185G:A7,WGS,RANDOM,GENOMIC,PAIRED,337,82,ILLUMINA,HiSeq X Ten,ERP002072,PRJEB1236,,205702,ERS1823240,SAMEA104164222,simple,318479,Dracunculus medinensis,SAMEA104164222,,,,,,,no,,,,,WELLCOME SANGER INSTITUTE,ERA1…
ERR3060726,2019-01-24 15:30:38,2019-05-21 04:15:30,18718702,5653048004,18718702,302,1306,assembly,https://sra-download.ncbi.nlm.nih.gov/traces/era18/ERR/ERR3060/ERR3060726,ERX3133527,DN490185G:A7,WGS,RANDOM,GENOMIC,PAIRED,338,80,ILLUMINA,HiSeq X Ten,ERP002072,PRJEB1236,,205702,ERS1823240,SAMEA104164222,simple,318479,Dracunculus medinensis,SAMEA104164222,,,,,,,no,,,,,WELLCOME SANGER INSTITUTE,ERA1…
ERR3060729,2019-01-24 15:30:38,2019-05-21 04:14:41,21795121,6582126542,21795121,302,1496,assembly,https://sra-download.ncbi.nlm.nih.gov/traces/era18/ERR/ERR3060/ERR3060729,ERX3133530,DN490185G:B9,WGS,RANDOM,GENOMIC,PAIRED,384,106,ILLUMINA,HiSeq X Ten,ERP002072,PRJEB1236,,205702,ERS1823259,SAMEA104164241,simple,318479,Dracunculus medinensis,SAMEA104164241,,,,,,,no,,,,,WELLCOME SANGER INSTITUTE,ERA…
ERR3060711,2019-01-24 15:30:38,2019-05-21 04:17:29,21960730,6632140460,21960730,302,1463,assembly,https://sra-download.ncbi.nlm.nih.gov/traces/era22/ERR/ERR3060/ERR3060711,ERX3133512,DN490185G:B9,WGS,RANDOM,GENOMIC,PAIRED,386,106,ILLUMINA,HiSeq X Ten,ERP002072,PRJEB1236,,205702,ERS1823259,SAMEA104164241,simple,318479,Dracunculus medinensis,SAMEA104164241,,,,,,,no,,,,,WELLCOME SANGER INSTITUTE,ERA…
ERR3060716,2019-01-24 15:30:38,2019-05-21 04:14:40,24381667,7363263434,24381667,302,1581,assembly,https://sra-download.ncbi.nlm.nih.gov/traces/era22/ERR/ERR3060/ERR3060716,ERX3133517,DN490185G:D11,WGS,RANDOM,GENOMIC,PAIRED,342,85,ILLUMINA,HiSeq X Ten,ERP002072,PRJEB1236,,205702,ERS1823261,SAMEA104164243,simple,318479,Dracunculus medinensis,SAMEA104164243,,,,,,,no,,,,,WELLCOME SANGER INSTITUTE,ERA…
ERR3060734,2019-01-24 15:30:38,2019-05-21 04:18:12,24299874,7338561948,24299874,302,1627,assembly,https://sra-download.ncbi.nlm.nih.gov/traces/era22/ERR/ERR3060/ERR3060734,ERX3133535,DN490185G:D11,WGS,RANDOM,GENOMIC,PAIRED,344,85,ILLUMINA,HiSeq X Ten,ERP002072,PRJEB1236,,205702,ERS1823261,SAMEA104164243,simple,318479,Dracunculus medinensis,SAMEA104164243,,,,,,,no,,,,,WELLCOME SANGER INSTITUTE,ERA…
ERR3060730,2019-01-24 15:30:38,2019-05-21 04:16:05,22776110,6878385220,22776110,302,1689,assembly,https://sra-download.ncbi.nlm.nih.gov/traces/era22/ERR/ERR3060/ERR3060730,ERX3133531,DN490185G:E9,WGS,RANDOM,GENOMIC,PAIRED,363,105,ILLUMINA,HiSeq X Ten,ERP002072,PRJEB1236,,205702,ERS1823263,SAMEA104164245,simple,318479,Dracunculus medinensis,SAMEA104164245,,,,,,,no,,,,,WELLCOME SANGER INSTITUTE,ERA…
ERR3060712,2019-01-24 15:30:38,2019-05-21 04:15:29,22916827,6920881754,22916827,302,1647,assembly,https://sra-download.ncbi.nlm.nih.gov/traces/era22/ERR/ERR3060/ERR3060712,ERX3133513,DN490185G:E9,WGS,RANDOM,GENOMIC,PAIRED,362,102,ILLUMINA,HiSeq X Ten,ERP002072,PRJEB1236,,205702,ERS1823263,SAMEA104164245,simple,318479,Dracunculus medinensis,SAMEA104164245,,,,,,,no,,,,,WELLCOME SANGER INSTITUTE,ERA…
ERR3060690,2019-01-24 15:30:38,2019-05-21 04:10:47,13861888,4186290176,13861888,302,1822,assembly,https://sra-download.ncbi.nlm.nih.gov/traces/era22/ERR/ERR3060/ERR3060690,ERX3133491,DN495165W:G1,WGS,RANDOM,GENOMIC,PAIRED,408,110,ILLUMINA,HiSeq X Ten,ERP002072,PRJEB1236,,205702,ERS1823280,SAMEA104164262,simple,318479,Dracunculus medinensis,SAMEA104164262,,,,,,,no,,,,,WELLCOME SANGER INSTITUTE,ERA…
ERR3060692,2019-01-24 15:30:38,2019-05-21 04:08:11,13019644,3931932488,13019644,302,1669,assembly,https://sra-download.ncbi.nlm.nih.gov/traces/era18/ERR/ERR3060/ERR3060692,ERX3133493,DN495165W:G1,WGS,RANDOM,GENOMIC,PAIRED,328,27,ILLUMINA,HiSeq X Ten,ERP002072,PRJEB1236,,205702,ERS1823280,SAMEA104164262,simple,318479,Dracunculus medinensis,SAMEA104164262,,,,,,,no,,,,,WELLCOME SANGER INSTITUTE,ERA1…
ERR3060715,2019-01-24 15:30:38,2019-05-21 04:14:57,17941294,5418270788,17941294,302,1212,assembly,https://sra-download.ncbi.nlm.nih.gov/traces/era22/ERR/ERR3060/ERR3060715,ERX3133516,DN490185G:F10,WGS,RANDOM,GENOMIC,PAIRED,411,103,ILLUMINA,HiSeq X Ten,ERP002072,PRJEB1236,,205702,ERS1823283,SAMEA104164265,simple,318479,Dracunculus medinensis,SAMEA104164265,,,,,,,no,,,,,WELLCOME SANGER INSTITUTE,ER…
ERR3060733,2019-01-24 15:30:38,2019-05-21 04:10:19,17779628,5369447656,17779628,302,1239,assembly,https://sra-download.ncbi.nlm.nih.gov/traces/era22/ERR/ERR3060/ERR3060733,ERX3133534,DN490185G:F10,WGS,RANDOM,GENOMIC,PAIRED,410,104,ILLUMINA,HiSeq X Ten,ERP002072,PRJEB1236,,205702,ERS1823283,SAMEA104164265,simple,318479,Dracunculus medinensis,SAMEA104164265,,,,,,,no,,,,,WELLCOME SANGER INSTITUTE,ER…
ERR3060727,2019-01-24 15:30:38,2019-05-21 04:12:41,22597743,6824518386,22597743,302,1462,assembly,https://sra-download.ncbi.nlm.nih.gov/traces/era18/ERR/ERR3060/ERR3060727,ERX3133528,DN495165W:C8,WGS,RANDOM,GENOMIC,PAIRED,386,93,ILLUMINA,HiSeq X Ten,ERP002072,PRJEB1236,,205702,ERS1823286,SAMEA104164268,simple,318479,Dracunculus medinensis,SAMEA104164268,,,,,,,no,,,,,WELLCOME SANGER INSTITUTE,ERA1…
ERR3060709,2019-01-24 15:30:38,2019-05-21 04:14:39,22764582,6874903764,22764582,302,1426,assembly,https://sra-download.ncbi.nlm.nih.gov/traces/era22/ERR/ERR3060/ERR3060709,ERX3133510,DN495165W:C8,WGS,RANDOM,GENOMIC,PAIRED,387,94,ILLUMINA,HiSeq X Ten,ERP002072,PRJEB1236,,205702,ERS1823286,SAMEA104164268,simple,318479,Dracunculus medinensis,SAMEA104164268,,,,,,,no,,,,,WELLCOME SANGER INSTITUTE,ERA1…
ERR3060707,2019-01-24 15:30:38,2019-05-21 04:08:15,12949111,3910631522,12949111,302,900,assembly,https://sra-download.ncbi.nlm.nih.gov/traces/era18/ERR/ERR3060/ERR3060707,ERX3133508,DN495165W:G6,WGS,RANDOM,GENOMIC,PAIRED,338,103,ILLUMINA,HiSeq X Ten,ERP002072,PRJEB1236,,205702,ERS1823290,SAMEA104164272,simple,318479,Dracunculus medinensis,SAMEA104164272,,,,,,,no,,,,,WELLCOME SANGER INSTITUTE,ERA1…
ERR3060725,2019-01-24 15:30:38,2019-05-21 04:08:56,12912929,3899704558,12912929,302,925,assembly,https://sra-download.ncbi.nlm.nih.gov/traces/era18/ERR/ERR3060/ERR3060725,ERX3133526,DN495165W:G6,WGS,RANDOM,GENOMIC,PAIRED,338,105,ILLUMINA,HiSeq X Ten,ERP002072,PRJEB1236,,205702,ERS1823290,SAMEA104164272,simple,318479,Dracunculus medinensis,SAMEA104164272,,,,,,,no,,,,,WELLCOME SANGER INSTITUTE,ERA1…
ERR3060694,2019-01-24 15:30:38,2019-05-21 04:08:32,17499429,5284827558,17499429,302,2161,assembly,https://sra-download.ncbi.nlm.nih.gov/traces/era22/ERR/ERR3060/ERR3060694,ERX3133495,DN495165W:B2,WGS,RANDOM,GENOMIC,PAIRED,409,80,ILLUMINA,HiSeq X Ten,ERP002072,PRJEB1236,,205702,ERS1823296,SAMEA104164278,simple,318479,Dracunculus medinensis,SAMEA104164278,,,,,,,no,,,,,WELLCOME SANGER INSTITUTE,ERA1…
ERR3060696,2019-01-24 15:30:38,2019-05-21 04:13:12,17344111,5237921522,17344111,302,2153,assembly,https://sra-download.ncbi.nlm.nih.gov/traces/era22/ERR/ERR3060/ERR3060696,ERX3133497,DN495165W:B2,WGS,RANDOM,GENOMIC,PAIRED,342,88,ILLUMINA,HiSeq X Ten,ERP002072,PRJEB1236,,205702,ERS1823296,SAMEA104164278,simple,318479,Dracunculus medinensis,SAMEA104164278,,,,,,,no,,,,,WELLCOME SANGER INSTITUTE,ERA1…
ERR3060747,2019-01-24 15:30:39,2019-05-21 04:08:13,10594431,3199518162,10594431,302,1440,assembly,https://sra-download.ncbi.nlm.nih.gov/traces/era22/ERR/ERR3060/ERR3060747,ERX3133548,DN495165W:E7,WGS,RANDOM,GENOMIC,PAIRED,333,76,ILLUMINA,HiSeq X Ten,ERP002072,PRJEB1236,,205702,ERS1823298,SAMEA104164280,simple,318479,Dracunculus medinensis,SAMEA104164280,,,,,,,no,,,,,WELLCOME SANGER INSTITUTE,ERA1…
ERR3060750,2019-01-24 15:30:39,2019-05-21 04:09:13,12900461,3895939222,12900461,302,1582,assembly,https://sra-download.ncbi.nlm.nih.gov/traces/era22/ERR/ERR3060/ERR3060750,ERX3133551,DN495165W:E7,WGS,RANDOM,GENOMIC,PAIRED,358,72,ILLUMINA,HiSeq X Ten,ERP002072,PRJEB1236,,205702,ERS1823298,SAMEA104164280,simple,318479,Dracunculus medinensis,SAMEA104164280,,,,,,,no,,,,,WELLCOME SANGER INSTITUTE,ERA1…
ERR3060722,2019-01-24 15:30:38,2019-05-21 04:15:13,22722508,6862197416,22722508,302,1470,assembly,https://sra-download.ncbi.nlm.nih.gov/traces/era18/ERR/ERR3060/ERR3060722,ERX3133523,DN495165W:G2,WGS,RANDOM,GENOMIC,PAIRED,326,78,ILLUMINA,HiSeq X Ten,ERP002072,PRJEB1236,,205702,ERS1823301,SAMEA104164283,simple,318479,Dracunculus medinensis,SAMEA104164283,,,,,,,no,,,,,WELLCOME SANGER INSTITUTE,ERA1…
ERR3060704,2019-01-24 15:30:38,2019-05-21 04:12:37,22780597,6879740294,22780597,302,1425,assembly,https://sra-download.ncbi.nlm.nih.gov/traces/era22/ERR/ERR3060/ERR3060704,ERX3133505,DN495165W:G2,WGS,RANDOM,GENOMIC,PAIRED,328,73,ILLUMINA,HiSeq X Ten,ERP002072,PRJEB1236,,205702,ERS1823301,SAMEA104164283,simple,318479,Dracunculus medinensis,SAMEA104164283,,,,,,,no,,,,,WELLCOME SANGER INSTITUTE,ERA1…
ERR3060693,2019-01-24 15:30:38,2019-05-21 04:54:32,261205958,78884199316,261205958,302,29269,assembly,https://sra-download.ncbi.nlm.nih.gov/traces/era22/ERR/ERR3060/ERR3060693,ERX3133494,DN495165W:H5,WGS,RANDOM,GENOMIC,PAIRED,371,96,ILLUMINA,HiSeq X Ten,ERP002072,PRJEB1236,,205702,ERS1823302,SAMEA104164284,simple,318479,Dracunculus medinensis,SAMEA104164284,,,,,,,no,,,,,WELLCOME SANGER INSTITUTE,…
ERR3060691,2019-01-24 15:30:38,2019-05-21 04:19:11,261046776,78836126352,261046776,302,29709,assembly,https://sra-download.ncbi.nlm.nih.gov/traces/era22/ERR/ERR3060/ERR3060691,ERX3133492,DN495165W:H5,WGS,RANDOM,GENOMIC,PAIRED,365,92,ILLUMINA,HiSeq X Ten,ERP002072,PRJEB1236,,205702,ERS1823302,SAMEA104164284,simple,318479,Dracunculus medinensis,SAMEA104164284,,,,,,,no,,,,,WELLCOME SANGER INSTITUTE,…
ERR3060745,2019-01-24 15:30:39,2019-05-21 04:29:15,147463848,44534082096,147463848,302,15376,assembly,https://sra-download.ncbi.nlm.nih.gov/traces/era22/ERR/ERR3060/ERR3060745,ERX3133546,DN490185G:C6,WGS,RANDOM,GENOMIC,PAIRED,345,105,ILLUMINA,HiSeq X Ten,ERP002072,PRJEB1236,,205702,ERS1823306,SAMEA104164288,simple,318479,Dracunculus medinensis,SAMEA104164288,,,,,,,no,,,,,WELLCOME SANGER INSTITUTE…
ERR3060732,2019-01-24 15:30:38,2019-05-21 04:22:03,22172165,6695993830,22172165,302,1531,assembly,https://sra-download.ncbi.nlm.nih.gov/traces/era22/ERR/ERR3060/ERR3060732,ERX3133533,DN495165W:D10,WGS,RANDOM,GENOMIC,PAIRED,302,97,ILLUMINA,HiSeq X Ten,ERP002072,PRJEB1236,,205702,ERS1823308,SAMEA104164290,simple,318479,Dracunculus medinensis,SAMEA104164290,,,,,,,no,,,,,WELLCOME SANGER INSTITUTE,ERA…
ERR3060714,2019-01-24 15:30:38,2019-05-21 04:15:30,22174557,6696716214,22174557,302,1483,assembly,https://sra-download.ncbi.nlm.nih.gov/traces/era22/ERR/ERR3060/ERR3060714,ERX3133515,DN495165W:D10,WGS,RANDOM,GENOMIC,PAIRED,302,97,ILLUMINA,HiSeq X Ten,ERP002072,PRJEB1236,,205702,ERS1823308,SAMEA104164290,simple,318479,Dracunculus medinensis,SAMEA104164290,,,,,,,no,,,,,WELLCOME SANGER INSTITUTE,ERA…
ERR3060736,2019-01-24 15:30:38,2019-05-21 04:09:08,13816687,4172639474,13816687,302,961,assembly,https://sra-download.ncbi.nlm.nih.gov/traces/era18/ERR/ERR3060/ERR3060736,ERX3133537,DN495165W:H11,WGS,RANDOM,GENOMIC,PAIRED,336,97,ILLUMINA,HiSeq X Ten,ERP002072,PRJEB1236,,205702,ERS1823310,SAMEA104164292,simple,318479,Dracunculus medinensis,SAMEA104164292,,,,,,,no,,,,,WELLCOME SANGER INSTITUTE,ERA1…
[truncated: 13,320 more rows]
