# Supplementary material for: Deep data mining reveals variable abundance and distribution of microbial reproductive manipulators within and among diverse host species
Source: PLoS One. 2023 Jul 11;18(7):e0288261. doi: 10.1371/journal.pone.0288261 (PMC10335654; doi:10.1371/journal.pone.0288261)
Supplement: S17 Table — (XLSX) [file pone.0288261.s021.xlsx]

## Sheet: Sheet1
Table S17. Varying c threshold in incidence estimations of Wolbachia in arthropod species. 1000 bootstrap replicates.
c	2.5% CI	97.5% CI	median	mean
0.1	0.1392	0.3133	0.2241	0.2241
0.01	0.2075	0.478	0.3426	0.3442
0.001	0.2788	0.6139	0.4389	0.4404
