# Supplementary material for: Deep data mining reveals variable abundance and distribution of microbial reproductive manipulators within and among diverse host species
Source: PLoS One. 2023 Jul 11;18(7):e0288261. doi: 10.1371/journal.pone.0288261 (PMC10335654; doi:10.1371/journal.pone.0288261)
Supplement: S19 Table — Results are sorted by p-value. (XLSX) [file pone.0288261.s023.xlsx]

## Sheet: Sheet1
Table S19. Permutation results of GWAS SNPs in DGRP associated with titer. Results are sorted by p-value.
ID	Minor Allele	Major Allele	Ref Allele	MAF	SingleEff	Single MixedPval	Annotation
3R_2699997_SNP	C	G	G	0.25	-1.714	2.84214e-08	-
2L_6389302_SNP	G	A	A	0.3125	-1.406	3.23809e-07	CG42368
3L_10983261_SNP	A	G	G	0.1385	-2.011	3.3936e-07	FBgn0013469
3R_8640905_SNP	C	A	A	0.1311	-2.107	4.8148e-07	CG31345
2L_15847542_SNP	A	G	G	0.2712	-1.564	8.26533e-07	CR43763
2L_14462404_DEL	AGAA	A	AGAA	0.1	-2.345	9.36524e-07	-
2L_10503666_SNP	T	G	G	0.1167	-2.192	1.30631e-06	FBgn0086347
2L_13212193_SNP	A	C	A	0.2712	-1.459	1.31962e-06	CG15482
3R_8640903_SNP	G	C	C	0.1452	-1.938	1.50038e-06	CG31345
2L_15847524_SNP	C	T	T	0.2586	-1.565	1.62985e-06	CR43763
3L_5697605_SNP	A	C	C	0.3667	-1.383	1.72269e-06	FBgn0085447
2L_9629915_SNP	A	C	A	0.06154	-2.674	1.82599e-06	-
2L_10074015_SNP	T	G	T	0.2222	-1.494	1.84453e-06	CG44153
3L_2796934_SNP	T	C	C	0.1231	-2.046	1.89987e-06	CG43444
